# Supplementary material for: New Insights on Drought Stress Response by Global Investigation of Gene Expression Changes in Sheepgrass (Leymus chinensis)
Source: Front Plant Sci. 2016 Jun 30;7:954. doi: 10.3389/fpls.2016.00954 (PMC4928129; doi:10.3389/fpls.2016.00954)
Supplement: Table S1 — Soil water content and plant morphological data. [file Table1.XLSX]

## Sheet: use
SWC	Control	SE	Drought	SE
14th	0.758854	0.000950677	0.510978	0.00510746		SWC:soil water content
21st	0.790331	0.0075593	0.342905	0.00547154		FW:fresh weightof aboveground part
28th	0.779995	0.00444755	0.140929	0.000990845		DW:dry weight of aboveground part
35th	0.795064	0.0118279	0.74826	0.00765283		AWC:aboveground part water content
42nd	0.792594	0.00879766	0.782822	0.00422432		SE: stand error
Height	control	SE	drought	SE
14th	25.6667	0.626126	22.7095	0.833099
21st	34.2095	1.05965	27.5952	0.732729
28th	38.8667	1.00892	27.8238	0.572059
35th	46.0667	0.778228	28.5905	0.570829
42nd	46.8429	1.17434	30.7429	0.756396
FW	C	SE	drought	SE
14th	1.15217	0.0713592	0.736833	0.0415546
21st	1.91193	0.143015	0.9941	0.0397679
28th	3.3568	0.0745866	0.509733	0.0366267
35th	4.55667	0.0892354	1.10667	0.0756209
42nd	4.89333	0.0899794	1.50667	0.0971063
DW	C	SE	drought	SE
14th	0.165267	0.00965681	0.139633	0.013337
21st	0.321767	0.027194	0.250267	0.00173611
28th	0.602633	0.00414094	0.297033	0.0179419
35th	0.838233	0.00578587	0.343667	0.00790687
42nd	1.11167	0.0374443	0.389	0.03336
AWC	control	SE	drought	SE
14th	0.856458	0.00157034	0.811635	0.00769218
21st	0.832078	0.00215436	0.747032	0.0102174
28th	0.820126	0.00522472	0.415642	0.00800506
35th	0.815857	0.00333674	0.686181	0.0167108
42nd	0.772954	0.00465372	0.742794	0.00677547
