# Supplementary material for: New Insights on Drought Stress Response by Global Investigation of Gene Expression Changes in Sheepgrass (Leymus chinensis)
Source: Front Plant Sci. 2016 Jun 30;7:954. doi: 10.3389/fpls.2016.00954 (PMC4928129; doi:10.3389/fpls.2016.00954)
Supplement: Table S3 — A list of differentially expressed genes between drought stress and control. [file Table3.XLSX]

## Sheet: diffgene
Gene	Length	Function	read_A	RPKM_A	read_B	RPKM_B	log2(Fold_change) normalized	q-value(Benjamini et al. 1995)	p_value	Result
contig46038	876	dbj|BAA07785.3| plastid omega-3 fatty acid desaturase [Triticum aestivum]	86	17.6015	944	201.023	-3.51359	9.90695e-184	7.98428e-186	down
2-GH8N3EB02IHMLD	402	dbj|BAB18682.1| vacuolar proton-ATPase [Hordeum vulgare subsp. vulgare] dbj|BAJ90287.1| predicted protein [Hordeum vulgare subsp. vulgare] dbj|BAJ86316.1| predicted protein [Hordeum vulgare subsp. vulgare] dbj|BAJ93578.1| predicted protein [Hordeum vulgar	91	40.5854	42	19.4895	1.05827	0.00023826	4.5286e-05	up
contig53278	460	dbj|BAB19810.1| ribulose-1,5-bisphosphate carboxylase/oxygenase small subunit [Triticum aestivum]	953	371.441	4866	1973.29	-2.4094	0	0	down
contig55286	782	dbj|BAB19812.1| ribulose-1,5-bisphosphate carboxylase/oxygenase small subunit [Triticum aestivum]	1835	420.711	9389	2239.7	-2.4124	0	0	down
contig62015	937	dbj|BAB82471.1| chitinase 1 [Triticum aestivum]	290	55.4898	69	13.7368	2.01417	1.73036e-30	7.70042e-32	up
contig37026	1059	dbj|BAB90396.1| ADP-ribosylation factor [Oryza sativa Japonica Group]	1018	172.348	348	61.3	1.49137	1.74162e-69	3.72559e-71	up
0-FTYGYVA04JVY62	530	dbj|BAC24851.1| ribosomal protein S18-like [Oryza sativa Japonica Group] dbj|BAD30794.1| ribosomal protein S18-like [Oryza sativa Japonica Group]	150	50.7423	71	24.9896	1.02186	2.4685e-06	3.60989e-07	up
contig37840	778	dbj|BAC41494.1| cold regulated protein [Triticum aestivum]	3306	761.865	28	6.7136	6.8263	0	0	up
contig87121	887	dbj|BAC41494.1| cold regulated protein [Triticum aestivum]	4395	888.362	3	0.63092	10.4595	0	0	up
contig19036	2360	dbj|BAC56698.1| sodium/proton antiporter [Hordeum vulgare] dbj|BAK02334.1| predicted protein [Hordeum vulgare subsp. vulgare]	687	52.1914	51	4.03121	3.69453	1.40204e-133	1.58082e-135	up
contig40019	650	dbj|BAD06321.1| putative caffeoyl CoA O-methyltransferase [Triticum aestivum]	61	16.8256	133	38.1694	-1.18176	2.8933e-07	3.84802e-08	down
contig04883	2605	dbj|BAD19066.1| protein kinase [Triticum aestivum] dbj|BAD19067.1| protein kinase [Triticum aestivum] dbj|BAD21354.1| WNdr1A-like protein kinase [Triticum monococcum subsp. aegilopoides] dbj|BAD21355.1| WNdr1B-like protein kinase [Aegilops speltoides] dbj	1392	95.8045	367	26.2806	1.8661	3.70828e-130	4.30668e-132	up
2-GH8N3EB02J6KME	486	dbj|BAD22766.1| LEA protein [Bromus inermis]	116	42.7934	0.5	0.191916	7.80077	9.3754e-25	4.95588e-26	up
contig14034	1469	dbj|BAD23897.1| actin [Triticum aestivum]	692	84.4576	190	24.1273	1.80756	3.02032e-62	7.18843e-64	up
contig90403	3812	dbj|BAD27359.1| NADH dehydrogenase ND4 subunit [Saccharum hybrid cultivar NCo 310]	13109	616.554	25897	1267.28	-1.03944	0	0	down
contig42617	524	dbj|BAD34659.1| plasma membrane protein 3 [Leymus chinensis]	184	62.9566	34	12.1039	2.37889	6.21814e-24	3.37356e-25	up
contig17724	2091	dbj|BAD86757.1| betaine aldehyde dehydrogenase [Leymus chinensis]	642	55.0472	258	23.0167	1.25799	3.91734e-34	1.5765e-35	up
contig42405	925	dbj|BAE02729.1| PIP aquaporin [Hordeum vulgare]	358	69.3898	65	13.1084	2.40424	1.72694e-46	5.36703e-48	up
contig42313	720	dbj|BAE92726.1| multidomain cystatin [Triticum aestivum] gb|AFN42325.1| cysteine proteinase inhibitor [Triticum aestivum x Secale cereale]	303	75.451	19	4.92264	3.93803	7.96825e-62	1.90995e-63	up
contig24101	1817	dbj|BAF02546.1| triticain alpha [Triticum aestivum] gb|AFK80346.1| cysteine endopeptidase EP alpha [Secale cereale x Triticum durum]	672	66.3085	213	21.8676	1.6004	5.0003e-51	1.42901e-52	up
contig89386	1550	dbj|BAF30424.1| basic helix-loop-helix protein [Hordeum vulgare subsp. vulgare]	15	1.73506	1240	149.234	-6.42645	5.93521e-294	2.85919e-296	down
contig17767	2233	dbj|BAF36565.1| Shaggy-like kinase [Triticum aestivum]	759	60.9407	342	28.5703	1.09289	2.73989e-32	1.15651e-33	up
contig70078	204	dbj|BAF50334.1| hypothetical protein [Crucihimalaya wallichii] dbj|BAF50348.1| hypothetical protein [Crucihimalaya wallichii] dbj|BAF50509.1| hypothetical protein [Lepidium virginicum] dbj|BAF50523.1| hypothetical protein [Lepidium virginicum] dbj|BAF5059	0.5	0.439435	289	264.268	-9.23214	6.52268e-54	1.77067e-55	down
contig38492	1883	dbj|BAF62437.1| protein phosphatase 2C [Triticum monococcum]	971	92.4535	187	18.5254	2.31922	6.83e-120	8.64355e-122	up
contig91487	2133	dbj|BAF80309.1| cytosolic glutathione reductase [Hordeum vulgare]	734	61.6964	310	27.1111	1.1863	1.49838e-35	5.85259e-37	up
contig03119	950	dbj|BAF93189.1| putative phenylalanine ammonia-lyase [Hordeum vulgare]	34	6.41667	127	24.9377	-1.95843	8.60668e-14	7.14478e-15	down
contig51940	736	dbj|BAG54793.1| plasma membrance protein3 [Puccinellia tenuiflora] dbj|BAJ88867.1| predicted protein [Hordeum vulgare subsp. vulgare] gb|EMS46527.1| Hydrophobic protein LTI6A [Triticum urartu] gb|EMT07358.1| Hydrophobic protein LTI6A [Aegilops tauschii]	1789	435.8	538	136.358	1.67626	4.13567e-144	4.33996e-146	up
contig03930	1979	dbj|BAH20800.1| protein disulfide isomerase [Triticum aestivum]	1367	123.845	471	44.3968	1.48	4.61217e-92	7.45215e-94	up
contig00257	1942	dbj|BAH36898.1| polyphenol oxidase [Triticum aestivum]	1343	123.988	318	30.546	2.02115	1.43623e-139	1.56515e-141	up
contig15624	1251	dbj|BAH36916.1| dihydroflavonol-4-reductase [Aegilops tauschii x Triticum turgidum] dbj|BAH36917.1| dihydroflavonol-4-reductase [Aegilops tauschii] gb|EMT10743.1| Dihydroflavonol-4-reductase [Aegilops tauschii]	29	4.15619	507	75.601	-4.18507	3.99709e-111	5.45914e-113	down
contig17354	2889	dbj|BAH56560.1| ent-copalyl diphosphate synthase [Triticum aestivum]	341	21.1622	83	5.35929	1.98138	5.51403e-35	2.17888e-36	up
contig17933	2084	dbj|BAH84977.1| silicon transporter [Hordeum vulgare] dbj|BAI66442.1| nodulin-26 like intrinsic protein [Hordeum vulgare subsp. vulgare]	199	17.1202	554	49.5894	-1.53433	2.76861e-41	9.49113e-43	down
contig42045	949	dbj|BAI66419.1| aminotransferase [Triticum aestivum]	231	43.6416	57	11.2043	1.96165	1.28344e-23	7.0233e-25	up
contig24775	993	dbj|BAI66419.1| aminotransferase [Triticum aestivum]	118	21.3053	25	4.69643	2.18158	4.00698e-14	3.24785e-15	up
contig15608	2241	dbj|BAI66425.1| 2-oxoisovalerate dehydrogenase [Triticum aestivum]	318	25.4413	57	4.74471	2.42278	9.88484e-42	3.36419e-43	up
contig37498	1814	dbj|BAI66425.1| 2-oxoisovalerate dehydrogenase [Triticum aestivum]	517	51.0985	58	5.96441	3.09883	4.07119e-87	6.89081e-89	up
contig36983	1648	dbj|BAJ06364.1| alpha-tubulin [Alopecurus aequalis]	198	21.5408	65	7.35755	1.54978	7.56414e-15	5.90016e-16	up
contig19336	2559	dbj|BAJ09028.1| ferric reductase oxidase [Hordeum vulgare]	51	3.57318	1234	89.9543	-4.65391	1.3782e-283	6.90843e-286	down
contig20203	2464	dbj|BAJ24150.1| seven trans-membrane protein [Triticum aestivum]	386	28.0867	91	6.88934	2.02745	1.07322e-40	3.70847e-42	up
contig90967	1948	dbj|BAJ84796.1| predicted protein [Hordeum vulgare subsp. vulgare] dbj|BAJ91880.1| predicted protein [Hordeum vulgare subsp. vulgare]	270	24.8502	23	2.2025	3.49604	1.0121e-50	2.9135e-52	up
contig25644	1277	dbj|BAJ84809.1| predicted protein [Hordeum vulgare subsp. vulgare]	90	12.6359	183	26.7324	-1.08106	1.62764e-08	1.935e-09	down
contig90763	1210	dbj|BAJ84809.1| predicted protein [Hordeum vulgare subsp. vulgare]	87	12.8911	172	26.5167	-1.04053	1.30838e-07	1.68816e-08	down
contig56742	598	dbj|BAJ84822.1| predicted protein [Hordeum vulgare subsp. vulgare]	126	37.7767	335	104.501	-1.46795	1.11553e-23	6.0928e-25	down
contig17035	1033	dbj|BAJ84825.1| predicted protein [Hordeum vulgare subsp. vulgare] dbj|BAK02877.1| predicted protein [Hordeum vulgare subsp. vulgare] dbj|BAK02920.1| predicted protein [Hordeum vulgare subsp. vulgare] dbj|BAJ92382.1| predicted protein [Hordeum vulgare sub	61	10.5873	469	84.6934	-2.99992	8.52854e-80	1.57233e-81	down
contig19713	1763	dbj|BAJ84838.1| predicted protein [Hordeum vulgare subsp. vulgare] dbj|BAJ87514.1| predicted protein [Hordeum vulgare subsp. vulgare]	165	16.7798	769	81.3675	-2.27773	9.13201e-97	1.41369e-98	down
contig38587	1181	dbj|BAJ84870.1| predicted protein [Hordeum vulgare subsp. vulgare] dbj|BAJ92398.1| predicted protein [Hordeum vulgare subsp. vulgare]	157	23.8344	488	77.0809	-1.69333	6.56022e-42	2.22671e-43	down
contig05175	1029	dbj|BAJ84871.1| predicted protein [Hordeum vulgare subsp. vulgare]	61	10.6284	145	26.2863	-1.30638	4.65077e-09	5.29348e-10	down
contig46111	729	dbj|BAJ84876.1| predicted protein [Hordeum vulgare subsp. vulgare] dbj|BAJ87206.1| predicted protein [Hordeum vulgare subsp. vulgare]	395	97.1458	79	20.2151	2.26472	9.43263e-48	2.8701e-49	up
contig19579	1665	dbj|BAJ84876.1| predicted protein [Hordeum vulgare subsp. vulgare] dbj|BAJ87206.1| predicted protein [Hordeum vulgare subsp. vulgare]	714	76.8845	125	14.0047	2.45678	1.98077e-94	3.14114e-96	up
contig61902	1599	dbj|BAJ84876.1| predicted protein [Hordeum vulgare subsp. vulgare] dbj|BAJ87206.1| predicted protein [Hordeum vulgare subsp. vulgare]	754	84.543	121	14.1161	2.58235	2.00323e-105	2.89246e-107	up
contig39835	1196	dbj|BAJ84899.1| predicted protein [Hordeum vulgare subsp. vulgare] dbj|BAJ86804.1| predicted protein [Hordeum vulgare subsp. vulgare]	636	95.3412	228	35.5615	1.42278	1.01344e-40	3.49794e-42	up
contig18076	1389	dbj|BAJ84902.1| predicted protein [Hordeum vulgare subsp. vulgare]	47	6.06667	190	25.5169	-2.07248	9.14025e-22	5.31593e-23	down
contig18168	1541	dbj|BAJ84914.1| predicted protein [Hordeum vulgare subsp. vulgare]	113	13.1471	296	35.8316	-1.44649	1.46412e-20	8.90603e-22	down
contig39946	2655	dbj|BAJ84915.1| predicted protein [Hordeum vulgare subsp. vulgare]	1125	75.9701	396	27.8232	1.44914	1.56073e-73	3.13544e-75	up
contig20497	2602	dbj|BAJ84915.1| predicted protein [Hordeum vulgare subsp. vulgare]	612	42.1695	198	14.195	1.57082	2.63894e-45	8.41095e-47	up
contig12041	1255	dbj|BAJ84930.1| predicted protein [Hordeum vulgare subsp. vulgare]	98	14.0003	364	54.1047	-1.9503	5.39976e-38	1.98327e-39	down
contig37380	918	dbj|BAJ84934.1| predicted protein [Hordeum vulgare subsp. vulgare]	245	47.8496	579	117.656	-1.29799	1.21894e-33	4.98489e-35	down
contig14607	2073	dbj|BAJ84934.1| predicted protein [Hordeum vulgare subsp. vulgare]	588	50.8549	1295	116.533	-1.19628	1.37801e-65	3.13796e-67	down
contig39534	702	dbj|BAJ84934.1| predicted protein [Hordeum vulgare subsp. vulgare]	135	34.4787	280	74.4043	-1.10968	3.882e-13	3.33583e-14	down
contig86862	1278	dbj|BAJ84936.1| predicted protein [Hordeum vulgare subsp. vulgare] dbj|BAJ94893.1| predicted protein [Hordeum vulgare subsp. vulgare] dbj|BAJ99724.1| predicted protein [Hordeum vulgare subsp. vulgare]	581	81.5079	218	31.8202	1.357	1.01534e-34	4.03194e-36	up
contig37422	1282	dbj|BAJ84936.1| predicted protein [Hordeum vulgare subsp. vulgare] dbj|BAJ94893.1| predicted protein [Hordeum vulgare subsp. vulgare] dbj|BAJ99724.1| predicted protein [Hordeum vulgare subsp. vulgare]	492	68.8068	154	22.4083	1.61852	3.91635e-38	1.4341e-39	up
contig42910	898	dbj|BAJ84938.1| predicted protein [Hordeum vulgare subsp. vulgare]	705	140.756	1598	331.954	-1.23778	3.17419e-85	5.52133e-87	down
contig86801	1372	dbj|BAJ84946.1| predicted protein [Hordeum vulgare subsp. vulgare]	679	88.73	187	25.4252	1.80316	6.92336e-61	1.68113e-62	up
contig43248	695	dbj|BAJ84946.1| predicted protein [Hordeum vulgare subsp. vulgare]	148	38.1796	38	10.1994	1.90431	8.04867e-15	6.28701e-16	up
contig39422	1238	dbj|BAJ84946.1| predicted protein [Hordeum vulgare subsp. vulgare]	625	90.5136	160	24.1088	1.90857	1.54157e-60	3.7613e-62	up
contig00714	2223	dbj|BAJ84981.1| predicted protein [Hordeum vulgare subsp. vulgare]	287	23.1471	123	10.3215	1.16518	5.99535e-14	4.92158e-15	up
2-GH8N3EB02G711L	469	dbj|BAJ84987.1| predicted protein [Hordeum vulgare subsp. vulgare]	72	27.5242	0.5	0.198872	7.11271	1.86266e-16	1.34074e-17	up
1-GH8N3EB01C0BHH	458	dbj|BAJ84998.1| predicted protein [Hordeum vulgare subsp. vulgare]	54	21.1389	5	2.03649	3.37575	1.93681e-10	1.97902e-11	up
contig18771	1700	dbj|BAJ85005.1| predicted protein [Hordeum vulgare subsp. vulgare] dbj|BAJ95628.1| predicted protein [Hordeum vulgare subsp. vulgare] dbj|BAJ95845.1| predicted protein [Hordeum vulgare subsp. vulgare] dbj|BAJ86856.1| predicted protein [Hordeum vulgare sub	136	14.3432	281	30.8343	-1.10417	4.40511e-13	3.80083e-14	down
contig53170	413	dbj|BAJ85011.1| predicted protein [Hordeum vulgare subsp. vulgare]	62	26.9151	239	107.951	-2.00388	4.52668e-26	2.28733e-27	down
contig37883	1070	dbj|BAJ85020.1| predicted protein [Hordeum vulgare subsp. vulgare] dbj|BAK00983.1| predicted protein [Hordeum vulgare subsp. vulgare]	137	22.9557	328	57.183	-1.31673	8.93492e-20	5.5932e-21	down
contig38211	1082	dbj|BAJ85044.1| predicted protein [Hordeum vulgare subsp. vulgare]	126	20.8784	40	6.8962	1.59814	3.91486e-10	4.09703e-11	up
2-GH8N3EB02HFK1N	423	dbj|BAJ85051.1| predicted protein [Hordeum vulgare subsp. vulgare]	66	27.9742	8	3.52798	2.98718	2.32494e-11	2.23486e-12	up
contig40738	1455	dbj|BAJ85095.1| predicted protein [Hordeum vulgare subsp. vulgare]	246	30.3128	41	5.25651	2.52775	5.22272e-34	2.11e-35	up
contig40134	2228	dbj|BAJ85099.1| predicted protein [Hordeum vulgare subsp. vulgare]	288	23.1756	132	11.0519	1.06832	2.89105e-12	2.62621e-13	up
contig00611	1924	dbj|BAJ85102.1| predicted protein [Hordeum vulgare subsp. vulgare]	310	28.8876	135	13.089	1.1421	1.48221e-14	1.17217e-15	up
contig03997	1816	dbj|BAJ85118.1| predicted protein [Hordeum vulgare subsp. vulgare]	1434	141.575	212	21.7769	2.7007	5.19107e-210	3.6632e-212	up
contig37995	1250	dbj|BAJ85121.1| predicted protein [Hordeum vulgare subsp. vulgare]	495	70.9986	209	31.1898	1.18671	3.26554e-24	1.75679e-25	up
contig18664	3110	dbj|BAJ85126.1| predicted protein [Hordeum vulgare subsp. vulgare]	485	27.9599	2413	144.735	-2.37198	0	0	down
contig42424	740	dbj|BAJ85135.1| predicted protein [Hordeum vulgare subsp. vulgare]	85	20.5941	40	10.0834	1.03025	0.000566512	0.000115126	up
contig24425	824	dbj|BAJ85136.1| predicted protein [Hordeum vulgare subsp. vulgare]	513	111.621	162	36.6745	1.60575	2.74001e-39	9.7534e-41	up
contig19010	2920	dbj|BAJ85142.1| predicted protein [Hordeum vulgare subsp. vulgare]	464	28.4898	27	1.72488	4.04588	6.14512e-96	9.63301e-98	up
contig15744	1408	dbj|BAJ85168.1| predicted protein [Hordeum vulgare subsp. vulgare] dbj|BAK02769.1| predicted protein [Hordeum vulgare subsp. vulgare] dbj|BAJ91605.1| predicted protein [Hordeum vulgare subsp. vulgare] dbj|BAK05216.1| predicted protein [Hordeum vulgare sub	98	12.4789	190	25.1726	-1.01236	5.44283e-08	6.75978e-09	down
contig42882	853	dbj|BAJ85211.1| predicted protein [Hordeum vulgare subsp. vulgare]	110	23.1206	364	79.603	-1.78365	9.56984e-34	3.9024e-35	down
contig40744	1613	dbj|BAJ85213.1| predicted protein [Hordeum vulgare subsp. vulgare] dbj|BAK03634.1| predicted protein [Hordeum vulgare subsp. vulgare]	258	28.6774	105	12.1432	1.23977	7.68622e-14	6.36165e-15	up
contig48974	574	dbj|BAJ85217.1| predicted protein [Hordeum vulgare subsp. vulgare] dbj|BAJ87964.1| predicted protein [Hordeum vulgare subsp. vulgare]	75	23.4263	10	3.24986	2.84968	2.94004e-12	2.67205e-13	up
1-GH8N3EB01AF27L	367	dbj|BAJ85240.1| predicted protein [Hordeum vulgare subsp. vulgare]	153	74.7446	11	5.59118	3.74074	1.69542e-30	7.53827e-32	up
contig20324	2433	dbj|BAJ85240.1| predicted protein [Hordeum vulgare subsp. vulgare]	4400	324.239	238	18.2479	4.15126	0	0	up
contig38355	1960	dbj|BAJ85240.1| predicted protein [Hordeum vulgare subsp. vulgare]	2290	209.476	113	10.7547	4.28374	0	0	up
contig38811	1092	dbj|BAJ85247.1| predicted protein [Hordeum vulgare subsp. vulgare]	174	28.5681	33	5.63726	2.34134	2.93341e-22	1.67779e-23	up
contig17616	1586	dbj|BAJ85258.1| predicted protein [Hordeum vulgare subsp. vulgare] dbj|BAJ86394.1| predicted protein [Hordeum vulgare subsp. vulgare]	1182	133.619	384	45.1653	1.56484	1.92025e-86	3.28517e-88	up
contig16755	1783	dbj|BAJ85269.1| predicted protein [Hordeum vulgare subsp. vulgare]	102	10.2566	323	33.7931	-1.72018	1.40918e-28	6.60317e-30	down
contig03203	2075	dbj|BAJ85334.1| predicted protein [Hordeum vulgare subsp. vulgare]	424	36.6355	195	17.5305	1.06338	1.4101e-17	9.65882e-19	up
contig17263	1918	dbj|BAJ85335.1| predicted protein [Hordeum vulgare subsp. vulgare]	251	23.4628	32	3.11228	2.91433	3.23706e-40	1.13035e-41	up
contig43341	1328	dbj|BAJ85352.1| predicted protein [Hordeum vulgare subsp. vulgare]	170	22.9512	13	1.82609	3.65174	3.05684e-33	1.26383e-34	up
contig37099	832	dbj|BAJ85353.1| predicted protein [Hordeum vulgare subsp. vulgare]	96	20.6872	18	4.03577	2.35783	1.0464e-12	9.21796e-14	up
contig43459	1290	dbj|BAJ85360.1| predicted protein [Hordeum vulgare subsp. vulgare] dbj|BAJ90797.1| predicted protein [Hordeum vulgare subsp. vulgare] dbj|BAJ86541.1| predicted protein [Hordeum vulgare subsp. vulgare]	47	6.53225	141	20.3895	-1.64217	4.1292e-12	3.79125e-13	down
contig41411	961	dbj|BAJ85361.1| predicted protein [Hordeum vulgare subsp. vulgare]	416	77.6112	184	35.7167	1.11967	1.0569e-18	6.90369e-20	up
contig33807	650	dbj|BAJ85361.1| predicted protein [Hordeum vulgare subsp. vulgare]	162	44.6844	69	19.8022	1.17411	2.69774e-08	3.2632e-09	up
2-GH8N3EB02GSOCB	542	dbj|BAJ85361.1| predicted protein [Hordeum vulgare subsp. vulgare]	78	25.8018	31	10.6694	1.27399	6.76665e-05	1.1916e-05	up
contig39766	686	dbj|BAJ85361.1| predicted protein [Hordeum vulgare subsp. vulgare]	91	23.7833	34	9.24553	1.36312	4.15666e-06	6.24993e-07	up
contig18698	3366	dbj|BAJ85363.1| predicted protein [Hordeum vulgare subsp. vulgare]	364	19.3884	847	46.9403	-1.27564	1.26144e-47	3.84644e-49	down
contig37019	1351	dbj|BAJ85363.1| predicted protein [Hordeum vulgare subsp. vulgare]	882	117.049	1998	275.878	-1.23692	2.56561e-106	3.65772e-108	down
contig43767	1163	dbj|BAJ85368.1| predicted protein [Hordeum vulgare subsp. vulgare] dbj|BAJ92141.1| predicted protein [Hordeum vulgare subsp. vulgare] dbj|BAK08252.1| predicted protein [Hordeum vulgare subsp. vulgare]	253	39.0028	36	5.77431	2.75586	2.51885e-38	9.15143e-40	up
contig58038	166	dbj|BAJ85378.1| predicted protein [Hordeum vulgare subsp. vulgare]	77	83.1644	0.5	0.561874	7.20958	1.93526e-17	1.33266e-18	up
contig41621	1071	dbj|BAJ85378.1| predicted protein [Hordeum vulgare subsp. vulgare]	207	34.6526	1	0.174176	7.63628	2.89044e-44	9.42329e-46	up
contig39696	1185	dbj|BAJ85398.1| predicted protein [Hordeum vulgare subsp. vulgare]	358	54.1651	47	7.39872	2.87202	2.82901e-56	7.40346e-58	up
contig23465	2126	dbj|BAJ85439.1| predicted protein [Hordeum vulgare subsp. vulgare]	1240	104.571	78	6.84397	3.93351	3.44821e-251	1.9709e-253	up
contig84818	1132	dbj|BAJ85448.1| predicted protein [Hordeum vulgare subsp. vulgare] dbj|BAJ91930.1| predicted protein [Hordeum vulgare subsp. vulgare] dbj|BAK00083.1| predicted protein [Hordeum vulgare subsp. vulgare] dbj|BAJ97813.1| predicted protein [Hordeum vulgare sub	50	7.91914	168	27.6847	-1.80567	3.27177e-16	2.38016e-17	down
contig40416	1086	dbj|BAJ85448.1| predicted protein [Hordeum vulgare subsp. vulgare] dbj|BAJ91930.1| predicted protein [Hordeum vulgare subsp. vulgare] dbj|BAK00083.1| predicted protein [Hordeum vulgare subsp. vulgare] dbj|BAJ97813.1| predicted protein [Hordeum vulgare sub	59	9.7404	160	27.4832	-1.4965	5.212e-12	4.80783e-13	down
contig13736	1483	dbj|BAJ85456.1| predicted protein [Hordeum vulgare subsp. vulgare]	193	23.333	69	8.6793	1.42672	6.64757e-13	5.79021e-14	up
contig27924	1275	dbj|BAJ85483.1| predicted protein [Hordeum vulgare subsp. vulgare]	259	36.4204	36	5.26707	2.78967	1.0381e-39	3.65739e-41	up
contig45953	1200	dbj|BAJ85496.1| predicted protein [Hordeum vulgare subsp. vulgare]	137	20.4689	53	8.23894	1.3129	2.3561e-08	2.83814e-09	up
contig61995	713	dbj|BAJ85498.1| predicted protein [Hordeum vulgare subsp. vulgare] dbj|BAJ97103.1| predicted protein [Hordeum vulgare subsp. vulgare]	47	11.8185	98	25.6397	-1.11733	3.78047e-05	6.42187e-06	down
contig92515	2908	dbj|BAJ85499.1| predicted protein [Hordeum vulgare subsp. vulgare]	171	10.5428	376	24.1196	-1.19395	1.84657e-19	1.16844e-20	down
contig22316	2199	dbj|BAJ85499.1| predicted protein [Hordeum vulgare subsp. vulgare]	146	11.9037	319	27.0609	-1.1848	1.99845e-16	1.44044e-17	down
contig00120	2276	dbj|BAJ85510.1| predicted protein [Hordeum vulgare subsp. vulgare]	186	14.6519	1611	132.038	-3.17179	1.98409e-287	9.68719e-290	down
contig18590	1712	dbj|BAJ85524.1| predicted protein [Hordeum vulgare subsp. vulgare]	115	12.0434	439	47.8341	-1.9898	6.74085e-47	2.07914e-48	down
contig40141	2406	dbj|BAJ85530.1| predicted protein [Hordeum vulgare subsp. vulgare]	335	24.9634	133	10.3118	1.27552	1.59078e-18	1.04718e-19	up
contig15383	1586	dbj|BAJ85545.1| predicted protein [Hordeum vulgare subsp. vulgare] dbj|BAJ91906.1| predicted protein [Hordeum vulgare subsp. vulgare] dbj|BAJ92987.1| predicted protein [Hordeum vulgare subsp. vulgare]	55	6.21748	188	22.1122	-1.83044	2.20645e-18	1.45878e-19	down
contig18840	2394	dbj|BAJ85549.1| predicted protein [Hordeum vulgare subsp. vulgare]	374	28.0093	156	12.1556	1.20428	6.99423e-19	4.53041e-20	up
contig45288	768	dbj|BAJ85550.1| predicted protein [Hordeum vulgare subsp. vulgare]	157	36.6516	306	74.3254	-1.01998	1.50327e-12	1.33992e-13	down
contig41972	1163	dbj|BAJ85576.1| predicted protein [Hordeum vulgare subsp. vulgare]	288	44.3984	65	10.4258	2.09035	9.85261e-32	4.23706e-33	up
contig47769	1319	dbj|BAJ85576.1| predicted protein [Hordeum vulgare subsp. vulgare]	186	25.2827	34	4.80852	2.39448	2.29478e-24	1.22648e-25	up
2-GH8N3EB02GGNRH	358	dbj|BAJ85583.1| predicted protein [Hordeum vulgare subsp. vulgare] dbj|BAJ86430.1| predicted protein [Hordeum vulgare subsp. vulgare]	25	12.5202	100	52.1067	-2.05721	1.06418e-11	1.00016e-12	down
contig40064	1174	dbj|BAJ85583.1| predicted protein [Hordeum vulgare subsp. vulgare] dbj|BAJ86430.1| predicted protein [Hordeum vulgare subsp. vulgare]	214	32.6814	645	102.487	-1.6489	3.63954e-53	1.00222e-54	down
contig40659	1185	dbj|BAJ85600.1| predicted protein [Hordeum vulgare subsp. vulgare]	567	85.7866	108	17.0013	2.33511	8.32489e-71	1.74289e-72	up
contig90839	1517	dbj|BAJ85606.1| predicted protein [Hordeum vulgare subsp. vulgare]	220	26.0011	33	4.05794	2.67975	1.84956e-32	7.77573e-34	up
contig92907	1671	dbj|BAJ85610.1| predicted protein [Hordeum vulgare subsp. vulgare] dbj|BAJ95455.1| predicted protein [Hordeum vulgare subsp. vulgare] dbj|BAJ89502.1| predicted protein [Hordeum vulgare subsp. vulgare]	547	58.6902	10	1.11635	5.71626	2.26306e-126	2.68128e-128	up
2-GH8N3EB02IAC20	446	dbj|BAJ85610.1| predicted protein [Hordeum vulgare subsp. vulgare] dbj|BAJ95455.1| predicted protein [Hordeum vulgare subsp. vulgare] dbj|BAJ89502.1| predicted protein [Hordeum vulgare subsp. vulgare]	59	23.7177	1	0.418256	5.82543	3.09587e-14	2.49303e-15	up
contig24724	755	dbj|BAJ85610.1| predicted protein [Hordeum vulgare subsp. vulgare] dbj|BAJ95455.1| predicted protein [Hordeum vulgare subsp. vulgare] dbj|BAJ89502.1| predicted protein [Hordeum vulgare subsp. vulgare]	135	32.0584	1	0.247076	7.0196	2.03433e-30	9.08492e-32	up
contig22028	1785	dbj|BAJ85610.1| predicted protein [Hordeum vulgare subsp. vulgare] dbj|BAJ95455.1| predicted protein [Hordeum vulgare subsp. vulgare] dbj|BAJ89502.1| predicted protein [Hordeum vulgare subsp. vulgare]	581	58.3569	2	0.209011	8.12518	1.01614e-117	1.30977e-119	up
contig61908	2168	dbj|BAJ85622.1| predicted protein [Hordeum vulgare subsp. vulgare]	259	21.4188	104	8.94852	1.25916	3.26101e-14	2.63238e-15	up
contig06143	1937	dbj|BAJ85625.1| predicted protein [Hordeum vulgare subsp. vulgare] dbj|BAK08158.1| predicted protein [Hordeum vulgare subsp. vulgare]	314	29.0639	1	0.0963047	8.23741	3.67665e-63	8.61647e-65	up
contig38686	1009	dbj|BAJ85628.1| predicted protein [Hordeum vulgare subsp. vulgare]	173	30.7404	63	11.6473	1.40014	2.43226e-11	2.34055e-12	up
contig00781	835	dbj|BAJ85635.1| predicted protein [Hordeum vulgare subsp. vulgare]	133	28.5575	33	7.37232	1.95368	7.7968e-14	6.45572e-15	up
contig44433	912	dbj|BAJ85659.1| predicted protein [Hordeum vulgare subsp. vulgare]	405	79.6186	82	16.7724	2.24701	1.7472e-48	5.23436e-50	up
contig40351	3309	dbj|BAJ85661.1| predicted protein [Hordeum vulgare subsp. vulgare]	775	41.9913	246	13.868	1.59833	1.21044e-58	3.0432e-60	up
contig20018	3501	dbj|BAJ85661.1| predicted protein [Hordeum vulgare subsp. vulgare]	766	39.2276	186	9.91055	1.98483	5.68217e-78	1.08086e-79	up
contig23349	1637	dbj|BAJ85674.1| predicted protein [Hordeum vulgare subsp. vulgare]	80	8.76185	232	26.4372	-1.59326	1.19262e-18	7.8151e-20	down
contig39677	1652	dbj|BAJ85712.1| predicted protein [Hordeum vulgare subsp. vulgare]	64	6.94584	189	21.3417	-1.61945	1.12738e-15	8.42972e-17	down
contig14611	956	dbj|BAJ85720.1| predicted protein [Hordeum vulgare subsp. vulgare]	112	21.0046	16	3.12204	2.75014	2.55915e-17	1.77227e-18	up
contig39919	852	dbj|BAJ85720.1| predicted protein [Hordeum vulgare subsp. vulgare]	104	21.8851	12	2.62735	3.05827	7.5399e-18	5.09787e-19	up
contig00316	1570	dbj|BAJ85738.1| predicted protein [Hordeum vulgare subsp. vulgare]	262	29.9196	26	3.08923	3.27577	1.08397e-46	3.36033e-48	up
contig32092	601	dbj|BAJ85741.1| predicted protein [Hordeum vulgare subsp. vulgare] dbj|BAJ87236.1| predicted protein [Hordeum vulgare subsp. vulgare]	943	281.314	3577	1110.25	-1.98063	0	0	down
contig91896	2403	dbj|BAJ85784.1| predicted protein [Hordeum vulgare subsp. vulgare]	462	34.4701	58	4.50247	2.93656	4.84034e-74	9.62321e-76	up
contig23947	2277	dbj|BAJ85784.1| predicted protein [Hordeum vulgare subsp. vulgare]	347	27.3225	37	3.03121	3.17213	6.31813e-60	1.55802e-61	up
contig43565	2345	dbj|BAJ85784.1| predicted protein [Hordeum vulgare subsp. vulgare]	760	58.1066	55	4.37519	3.73128	9.11756e-149	9.22369e-151	up
contig40470	740	dbj|BAJ85808.1| predicted protein [Hordeum vulgare subsp. vulgare]	9	2.18055	252	63.5252	-4.86457	3.06911e-59	7.66418e-61	down
contig83858	580	dbj|BAJ85808.1| predicted protein [Hordeum vulgare subsp. vulgare]	10	3.0912	210	67.5411	-4.44953	8.15227e-48	2.47521e-49	down
contig21847	1908	dbj|BAJ85837.1| predicted protein [Hordeum vulgare subsp. vulgare] dbj|BAJ95980.1| predicted protein [Hordeum vulgare subsp. vulgare] dbj|BAJ88325.1| predicted protein [Hordeum vulgare subsp. vulgare]	317	29.7876	65	6.35495	2.22876	1.02317e-37	3.79261e-39	up
contig40750	518	dbj|BAJ85854.1| predicted protein [Hordeum vulgare subsp. vulgare]	28	9.69132	72	25.9286	-1.41978	1.89644e-05	3.11085e-06	down
contig87564	1737	dbj|BAJ85869.1| predicted protein [Hordeum vulgare subsp. vulgare] dbj|BAJ96644.1| predicted protein [Hordeum vulgare subsp. vulgare]	217	22.3983	17	1.82569	3.61688	5.93677e-42	2.01046e-43	up
contig11125	1276	dbj|BAJ85890.1| predicted protein [Hordeum vulgare subsp. vulgare] dbj|BAJ98544.1| predicted protein [Hordeum vulgare subsp. vulgare]	77	10.8192	153	22.3675	-1.04781	6.34674e-07	8.74591e-08	down
contig37009	784	dbj|BAJ85901.1| predicted protein [Hordeum vulgare subsp. vulgare] dbj|BAK01316.1| predicted protein [Hordeum vulgare subsp. vulgare]	156	35.6749	357	84.9433	-1.25159	6.91047e-20	4.30881e-21	down
contig09023	1419	dbj|BAJ85914.1| predicted protein [Hordeum vulgare subsp. vulgare] gb|EMS63944.1| Actin-2 [Triticum urartu] gb|EMT27233.1| Actin-2 [Aegilops tauschii]	1843	232.861	166	21.8224	3.41559	0	0	up
contig40358	1755	dbj|BAJ85914.1| predicted protein [Hordeum vulgare subsp. vulgare] gb|EMS63944.1| Actin-2 [Triticum urartu] gb|EMT27233.1| Actin-2 [Aegilops tauschii]	2844	290.541	231	24.5534	3.56475	0	0	up
contig16797	1980	dbj|BAJ85932.1| predicted protein [Hordeum vulgare subsp. vulgare]	276	24.9919	46	4.33381	2.52775	4.48992e-38	1.64618e-39	up
contig15841	2078	dbj|BAJ85974.1| predicted protein [Hordeum vulgare subsp. vulgare] dbj|BAJ87666.1| predicted protein [Hordeum vulgare subsp. vulgare]	989	85.3307	291	26.1231	1.70774	5.24424e-82	9.44982e-84	up
contig19812	2371	dbj|BAJ85989.1| predicted protein [Hordeum vulgare subsp. vulgare]	63	4.76391	275	21.6361	-2.18322	2.88355e-33	1.1905e-34	down
contig37694	911	dbj|BAJ86005.1| predicted protein [Hordeum vulgare subsp. vulgare]	44	8.65942	106	21.7052	-1.3257	5.75074e-07	7.86472e-08	down
contig50976	688	dbj|BAJ86012.1| predicted protein [Hordeum vulgare subsp. vulgare] emb|CCI51006.1| amino acid permease [Hordeum vulgare subsp. vulgare]	109	28.4049	5	1.35568	4.38904	4.82976e-24	2.61371e-25	up
contig37691	1781	dbj|BAJ86012.1| predicted protein [Hordeum vulgare subsp. vulgare] emb|CCI51006.1| amino acid permease [Hordeum vulgare subsp. vulgare]	1320	132.882	39	4.08486	5.02371	7.66827e-299	3.59422e-301	up
2-GH8N3EB02GZUP8	354	dbj|BAJ86014.1| predicted protein [Hordeum vulgare subsp. vulgare]	129	65.3343	32	16.8626	1.95402	1.92058e-13	1.62249e-14	up
contig17145	2328	dbj|BAJ86014.1| predicted protein [Hordeum vulgare subsp. vulgare]	4975	383.146	1027	82.2933	2.21905	0	0	up
0-FO0JX8101EDKMT	242	dbj|BAJ86022.1| predicted protein [Hordeum vulgare subsp. vulgare] dbj|BAJ87130.1| predicted protein [Hordeum vulgare subsp. vulgare]	13	9.63125	43	33.1459	-1.78304	0.000117556	2.13973e-05	down
contig45022	1420	dbj|BAJ86043.1| predicted protein [Hordeum vulgare subsp. vulgare]	726	91.6649	231	30.3459	1.59487	8.32386e-55	2.23361e-56	up
contig05358	1879	dbj|BAJ86064.1| predicted protein [Hordeum vulgare subsp. vulgare]	741	70.7043	16	1.58844	5.47612	1.38619e-170	1.22365e-172	up
contig20206	1986	dbj|BAJ86079.1| predicted protein [Hordeum vulgare subsp. vulgare]	250	22.5692	119	11.1775	1.01376	6.33284e-10	6.74296e-11	up
contig23076	1283	dbj|BAJ86110.1| predicted protein [Hordeum vulgare subsp. vulgare] dbj|BAK07627.1| predicted protein [Hordeum vulgare subsp. vulgare]	232	32.4202	1239	180.145	-2.47419	1.79575e-171	1.56882e-173	down
contig15359	1376	dbj|BAJ86144.1| predicted protein [Hordeum vulgare subsp. vulgare]	236	30.7502	65	8.81195	1.80306	1.34342e-21	7.86576e-23	up
contig17804	1925	dbj|BAJ86181.1| predicted protein [Hordeum vulgare subsp. vulgare] dbj|BAJ92933.1| predicted protein [Hordeum vulgare subsp. vulgare]	230	21.4216	27	2.61644	3.03339	2.43299e-38	8.83159e-40	up
contig40115	2096	dbj|BAJ86197.1| predicted protein [Hordeum vulgare subsp. vulgare]	3505	299.814	55	4.89495	5.93663	0	0	up
contig03861	2950	dbj|BAJ86197.1| predicted protein [Hordeum vulgare subsp. vulgare]	3609	219.341	45	2.84556	6.26832	0	0	up
contig01710	1276	dbj|BAJ86235.1| predicted protein [Hordeum vulgare subsp. vulgare] dbj|BAJ88090.1| predicted protein [Hordeum vulgare subsp. vulgare]	180	25.2916	26	3.80102	2.7342	3.03275e-27	1.47835e-28	up
contig02165	2084	dbj|BAJ86281.1| predicted protein [Hordeum vulgare subsp. vulgare]	819	70.4597	8828	790.208	-3.48736	0	0	down
contig04960	1626	dbj|BAJ86328.1| predicted protein [Hordeum vulgare subsp. vulgare]	149	16.4293	379	43.4806	-1.4041	5.12234e-25	2.67701e-26	down
contig38860	1865	dbj|BAJ86343.1| predicted protein [Hordeum vulgare subsp. vulgare]	397	38.1651	845	84.5191	-1.14702	2.90532e-40	1.013e-41	down
contig37562	427	dbj|BAJ86361.1| predicted protein [Hordeum vulgare subsp. vulgare]	6	2.51929	55	24.0277	-3.25361	1.06131e-10	1.06468e-11	down
contig20829	2946	dbj|BAJ86392.1| predicted protein [Hordeum vulgare subsp. vulgare]	1302	79.2379	191	12.0942	2.71187	1.51524e-191	1.16002e-193	up
contig38110	928	dbj|BAJ86408.1| predicted protein [Hordeum vulgare subsp. vulgare] dbj|BAJ88041.1| predicted protein [Hordeum vulgare subsp. vulgare]	374	72.2567	1303	261.923	-1.85794	5.0006e-126	5.9703e-128	down
contig14545	1068	dbj|BAJ86435.1| predicted protein [Hordeum vulgare subsp. vulgare] dbj|BAK00959.1| predicted protein [Hordeum vulgare subsp. vulgare]	154	25.8526	57	9.9559	1.37669	6.10753e-10	6.49351e-11	up
contig20222	2518	dbj|BAJ86446.1| predicted protein [Hordeum vulgare subsp. vulgare]	1272	90.5703	376	27.8554	1.70108	9.40363e-105	1.36513e-106	up
3-GH8N3EB02I9H2B	332	dbj|BAJ86446.1| predicted protein [Hordeum vulgare subsp. vulgare]	61	32.9417	9	5.05687	2.7036	1.2928e-09	1.40917e-10	up
contig92901	1951	dbj|BAJ86480.1| predicted protein [Hordeum vulgare subsp. vulgare]	411	37.7693	61	5.83243	2.69505	1.93224e-60	4.72206e-62	up
contig55495	375	dbj|BAJ86515.1| predicted protein [Hordeum vulgare subsp. vulgare]	1	0.478105	46	22.8825	-5.58077	1.11181e-11	1.04672e-12	down
contig05206	1767	dbj|BAJ86522.1| predicted protein [Hordeum vulgare subsp. vulgare] dbj|BAJ96367.1| predicted protein [Hordeum vulgare subsp. vulgare]	83	8.42163	316	33.3601	-1.98595	7.42017e-34	3.01518e-35	down
contig36730	2333	dbj|BAJ86524.1| predicted protein [Hordeum vulgare subsp. vulgare]	537	41.2681	150	11.9937	1.78275	1.52222e-47	4.64755e-49	up
contig51813	1073	dbj|BAJ86552.1| predicted protein [Hordeum vulgare subsp. vulgare] dbj|BAJ92338.1| predicted protein [Hordeum vulgare subsp. vulgare]	288	48.1224	107	18.6021	1.37125	7.83633e-18	5.30339e-19	up
contig24419	799	dbj|BAJ86552.1| predicted protein [Hordeum vulgare subsp. vulgare] dbj|BAJ92338.1| predicted protein [Hordeum vulgare subsp. vulgare]	156	35.0052	57	13.3078	1.3953	2.99009e-10	3.10236e-11	up
contig54929	364	dbj|BAJ86588.1| predicted protein [Hordeum vulgare subsp. vulgare] dbj|BAJ91519.1| predicted protein [Hordeum vulgare subsp. vulgare]	116	57.1362	312	159.893	-1.48463	1.83014e-22	1.04105e-23	down
contig41636	1366	dbj|BAJ86642.1| predicted protein [Hordeum vulgare subsp. vulgare]	223	29.2691	52	7.10116	2.04325	4.91053e-24	2.65838e-25	up
contig25344	1744	dbj|BAJ86651.1| predicted protein [Hordeum vulgare subsp. vulgare] dbj|BAJ91784.1| predicted protein [Hordeum vulgare subsp. vulgare] dbj|BAJ88886.1| predicted protein [Hordeum vulgare subsp. vulgare]	376	38.6541	889	95.0894	-1.29866	2.41401e-51	6.8486e-53	down
contig44332	705	dbj|BAJ86652.1| predicted protein [Hordeum vulgare subsp. vulgare] dbj|BAJ93610.1| predicted protein [Hordeum vulgare subsp. vulgare]	48	12.2069	170	44.9818	-1.88164	2.66485e-17	1.84651e-18	down
contig13513	1098	dbj|BAJ86662.1| predicted protein [Hordeum vulgare subsp. vulgare] dbj|BAJ88071.1| predicted protein [Hordeum vulgare subsp. vulgare] dbj|BAJ93043.1| predicted protein [Hordeum vulgare subsp. vulgare]	335	54.7012	770	130.817	-1.25791	1.98624e-42	6.64874e-44	down
contig47482	556	dbj|BAJ86694.1| predicted protein [Hordeum vulgare subsp. vulgare]	6	1.93478	72	24.1565	-3.64217	5.14706e-15	3.9766e-16	down
contig05763	1311	dbj|BAJ86701.1| predicted protein [Hordeum vulgare subsp. vulgare]	65	8.88925	172	24.4739	-1.46111	1.97896e-12	1.77654e-13	down
contig00349	2051	dbj|BAJ86736.1| predicted protein [Hordeum vulgare subsp. vulgare]	348	30.4206	23	2.09189	3.86217	4.92611e-70	1.04607e-71	up
contig04729	1226	dbj|BAJ86784.1| predicted protein [Hordeum vulgare subsp. vulgare] dbj|BAK00811.1| predicted protein [Hordeum vulgare subsp. vulgare]	98	14.3315	343	52.1892	-1.86457	8.6889e-34	3.53977e-35	down
contig39995	882	dbj|BAJ86792.1| predicted protein [Hordeum vulgare subsp. vulgare]	259	52.6485	518	109.556	-1.05721	5.99627e-22	3.46632e-23	down
contig48729	1795	dbj|BAJ86798.1| predicted protein [Hordeum vulgare subsp. vulgare]	215	21.4748	65	6.75501	1.66861	8.75836e-18	5.9445e-19	up
contig45999	450	dbj|BAJ86801.1| predicted protein [Hordeum vulgare subsp. vulgare]	96	38.2484	10	4.14538	3.20582	3.15107e-17	2.18999e-18	up
contig89010	1978	dbj|BAJ86801.1| predicted protein [Hordeum vulgare subsp. vulgare]	858	77.7706	85	8.01622	3.27823	1.13211e-151	1.11875e-153	up
contig25394	1240	dbj|BAJ86801.1| predicted protein [Hordeum vulgare subsp. vulgare]	1014	146.612	70	10.5306	3.79935	7.72628e-201	5.69366e-203	up
contig45200	511	dbj|BAJ86835.1| predicted protein [Hordeum vulgare subsp. vulgare] dbj|BAJ93619.1| predicted protein [Hordeum vulgare subsp. vulgare]	104	36.4894	34	12.4118	1.55577	3.35057e-08	4.0858e-09	up
contig56347	754	dbj|BAJ86891.1| predicted protein [Hordeum vulgare subsp. vulgare] dbj|BAJ97199.1| predicted protein [Hordeum vulgare subsp. vulgare]	12	2.85341	144	35.6261	-3.64217	2.53497e-29	1.1654e-30	down
contig23084	655	dbj|BAJ86891.1| predicted protein [Hordeum vulgare subsp. vulgare] dbj|BAJ97199.1| predicted protein [Hordeum vulgare subsp. vulgare]	14	3.83214	75	21.3598	-2.47868	4.73402e-11	4.63719e-12	down
contig02941	1107	dbj|BAJ86891.1| predicted protein [Hordeum vulgare subsp. vulgare] dbj|BAJ97199.1| predicted protein [Hordeum vulgare subsp. vulgare]	2276	368.62	246	41.4538	3.15256	0	0	up
contig23886	2275	dbj|BAJ86898.1| predicted protein [Hordeum vulgare subsp. vulgare]	610	48.0732	39	3.19787	3.91005	2.51182e-123	3.07412e-125	up
contig45855	861	dbj|BAJ86906.1| predicted protein [Hordeum vulgare subsp. vulgare]	160	33.3174	67	14.5161	1.19863	1.88493e-08	2.25241e-09	up
contig15191	1235	dbj|BAJ86908.1| predicted protein [Hordeum vulgare subsp. vulgare] dbj|BAK01426.1| predicted protein [Hordeum vulgare subsp. vulgare]	38	5.5166	274	41.3867	-2.90732	1.73742e-45	5.50593e-47	down
contig12855	1488	dbj|BAJ86942.1| predicted protein [Hordeum vulgare subsp. vulgare]	65	7.83186	320	40.1166	-2.35677	2.72633e-42	9.14384e-44	down
contig61879	1011	dbj|BAJ86942.1| predicted protein [Hordeum vulgare subsp. vulgare]	30	5.32016	118	21.7725	-2.03296	1.79076e-13	1.51061e-14	down
contig53066	246	dbj|BAJ86942.1| predicted protein [Hordeum vulgare subsp. vulgare]	9	6.55937	32	24.2656	-1.88729	0.000673046	0.000138402	down
contig20886	3557	dbj|BAJ86975.1| predicted protein [Hordeum vulgare subsp. vulgare]	870	43.8521	224	11.7474	1.90031	1.51243e-83	2.67805e-85	up
contig39763	371	dbj|BAJ87023.1| predicted protein [Hordeum vulgare subsp. vulgare] dbj|BAK03366.1| predicted protein [Hordeum vulgare subsp. vulgare]	61	29.4788	20	10.0562	1.5516	4.07406e-05	6.95905e-06	up
contig40538	2168	dbj|BAJ87034.1| predicted protein [Hordeum vulgare subsp. vulgare]	381	31.508	902	77.6112	-1.30055	3.34851e-52	9.36898e-54	down
contig90778	2352	dbj|BAJ87034.1| predicted protein [Hordeum vulgare subsp. vulgare]	263	20.0481	594	47.1114	-1.23261	7.14651e-32	3.0575e-33	down
contig49047	566	dbj|BAJ87069.1| predicted protein [Hordeum vulgare subsp. vulgare] dbj|BAJ91830.1| predicted protein [Hordeum vulgare subsp. vulgare]	363	114.986	150	49.437	1.2178	1.16044e-18	7.59817e-20	up
contig44258	682	dbj|BAJ87069.1| predicted protein [Hordeum vulgare subsp. vulgare] dbj|BAJ91830.1| predicted protein [Hordeum vulgare subsp. vulgare]	189	49.6858	75	20.5142	1.27621	8.76868e-11	8.73602e-12	up
contig07641	1250	dbj|BAJ87079.1| predicted protein [Hordeum vulgare subsp. vulgare]	184	26.3914	21	3.13391	3.07403	3.43348e-31	1.50024e-32	up
contig13875	2393	dbj|BAJ87087.1| predicted protein [Hordeum vulgare subsp. vulgare]	561	42.0315	1802	140.472	-1.74074	3.18926e-159	3.02292e-161	down
contig20063	1574	dbj|BAJ87102.1| predicted protein [Hordeum vulgare subsp. vulgare]	692	78.8235	2	0.237029	8.37742	1.72618e-136	1.90134e-138	up
contig15829	1259	dbj|BAJ87128.1| predicted protein [Hordeum vulgare subsp. vulgare]	58	8.25956	270	40.0051	-2.27605	2.37888e-34	9.52095e-36	down
contig55236	391	dbj|BAJ87149.1| predicted protein [Hordeum vulgare subsp. vulgare]	1	0.458541	45	21.469	-5.54906	1.93909e-11	1.85563e-12	down
contig14252	1682	dbj|BAJ87158.1| predicted protein [Hordeum vulgare subsp. vulgare]	119	12.6846	259	28.7244	-1.1792	2.21346e-13	1.87697e-14	down
contig37070	1153	dbj|BAJ87158.1| predicted protein [Hordeum vulgare subsp. vulgare]	319	49.6039	657	106.295	-1.09955	1.97626e-29	9.04428e-31	down
contig23341	1257	dbj|BAJ87164.1| predicted protein [Hordeum vulgare subsp. vulgare]	184	26.2444	77	11.427	1.19956	1.29069e-09	1.40663e-10	up
contig17765	2568	dbj|BAJ87166.1| predicted protein [Hordeum vulgare subsp. vulgare]	438	30.5797	156	11.332	1.43217	1.57485e-28	7.38766e-30	up
contig22976	1201	dbj|BAJ87181.1| predicted protein [Hordeum vulgare subsp. vulgare]	205	30.6031	28	4.34903	2.81491	7.3405e-32	3.14193e-33	up
contig38994	2083	dbj|BAJ87202.1| predicted protein [Hordeum vulgare subsp. vulgare]	327	28.1458	84	7.52258	1.90362	7.11143e-32	3.04156e-33	up
contig46211	851	dbj|BAJ87204.1| predicted protein [Hordeum vulgare subsp. vulgare] dbj|BAJ96838.1| predicted protein [Hordeum vulgare subsp. vulgare] dbj|BAJ88946.1| predicted protein [Hordeum vulgare subsp. vulgare]	80	16.8545	360	78.9132	-2.22714	2.06713e-44	6.70958e-46	down
contig86831	1905	dbj|BAJ87222.1| predicted protein [Hordeum vulgare subsp. vulgare] dbj|BAJ87415.1| predicted protein [Hordeum vulgare subsp. vulgare] dbj|BAJ92923.1| predicted protein [Hordeum vulgare subsp. vulgare] dbj|BAJ89117.1| predicted protein [Hordeum vulgare sub	63	5.92926	216	21.1512	-1.83482	4.4069e-21	2.62729e-22	down
contig11701	851	dbj|BAJ87239.1| predicted protein [Hordeum vulgare subsp. vulgare]	352	74.1597	737	161.553	-1.1233	4.61449e-34	1.86127e-35	down
contig18658	1340	dbj|BAJ87256.1| predicted protein [Hordeum vulgare subsp. vulgare]	690	92.3207	77	10.7192	3.10645	2.30284e-116	3.00725e-118	up
contig20010	1496	dbj|BAJ87262.1| predicted protein [Hordeum vulgare subsp. vulgare]	185	22.1715	24	2.99265	2.88921	1.43217e-29	6.52535e-31	up
contig41268	894	dbj|BAJ87278.1| predicted protein [Hordeum vulgare subsp. vulgare]	106	21.258	46	9.59837	1.14715	1.61741e-05	2.6164e-06	up
contig19734	2330	dbj|BAJ87284.1| predicted protein [Hordeum vulgare subsp. vulgare]	600	46.1689	33	2.64201	4.12721	2.40329e-125	2.89123e-127	up
contig05909	1196	dbj|BAJ87284.1| predicted protein [Hordeum vulgare subsp. vulgare]	1055	158.152	51	7.95456	4.31339	2.55376e-225	1.6392e-227	up
contig40902	811	dbj|BAJ87297.1| predicted protein [Hordeum vulgare subsp. vulgare]	101	22.3283	16	3.68024	2.601	8.04747e-15	6.28764e-16	up
contig22363	1762	dbj|BAJ87346.1| predicted protein [Hordeum vulgare subsp. vulgare]	52	5.29117	257	27.2085	-2.3624	3.44798e-34	1.38582e-35	down
contig56010	782	dbj|BAJ87373.1| predicted protein [Hordeum vulgare subsp. vulgare]	129	29.5759	47	11.2116	1.39943	1.20747e-08	1.42078e-09	up
contig00700	2237	dbj|BAJ87391.1| predicted protein [Hordeum vulgare subsp. vulgare]	904	72.4531	75	6.25421	3.53415	6.48898e-170	5.77035e-172	up
contig17024	1787	dbj|BAJ87400.1| predicted protein [Hordeum vulgare subsp. vulgare]	812	81.4678	52	5.4282	3.90768	6.01351e-164	5.55893e-166	up
contig93401	1766	dbj|BAJ87441.1| predicted protein [Hordeum vulgare subsp. vulgare]	997	101.218	34	3.59141	4.81678	5.02485e-223	3.26459e-225	up
contig42642	1146	dbj|BAJ87445.1| predicted protein [Hordeum vulgare subsp. vulgare] dbj|BAJ96080.1| predicted protein [Hordeum vulgare subsp. vulgare]	40	6.25792	173	28.1604	-2.16991	4.98222e-21	2.98002e-22	down
contig05339	1121	dbj|BAJ87445.1| predicted protein [Hordeum vulgare subsp. vulgare] dbj|BAJ96080.1| predicted protein [Hordeum vulgare subsp. vulgare]	103	16.4735	200	33.2814	-1.01457	2.12674e-08	2.55216e-09	down
contig39889	1491	dbj|BAJ87464.1| predicted protein [Hordeum vulgare subsp. vulgare]	504	60.6049	205	25.648	1.24059	2.23153e-26	1.11713e-27	up
contig15996	1511	dbj|BAJ87464.1| predicted protein [Hordeum vulgare subsp. vulgare]	288	34.173	114	14.074	1.27982	4.17411e-16	3.048e-17	up
contig92864	2125	dbj|BAJ87466.1| predicted protein [Hordeum vulgare subsp. vulgare]	452	38.1359	111	9.74408	1.96855	8.96057e-46	2.81979e-47	up
contig40625	1040	dbj|BAJ87466.1| predicted protein [Hordeum vulgare subsp. vulgare]	463	79.8183	84	15.0669	2.40534	5.71321e-60	1.40662e-61	up
contig38189	1596	dbj|BAJ87466.1| predicted protein [Hordeum vulgare subsp. vulgare]	1216	136.601	166	19.4023	2.81568	4.79708e-186	3.77241e-188	up
contig13153	1389	dbj|BAJ87472.1| predicted protein [Hordeum vulgare subsp. vulgare] dbj|BAK01438.1| predicted protein [Hordeum vulgare subsp. vulgare]	164	21.1688	27	3.62609	2.54545	4.46506e-23	2.48001e-24	up
contig42348	2013	dbj|BAJ87483.1| predicted protein [Hordeum vulgare subsp. vulgare]	1212	107.948	144	13.3443	3.01604	1.81189e-198	1.35409e-200	up
contig82893	1229	dbj|BAJ87542.1| predicted protein [Hordeum vulgare subsp. vulgare]	55	8.02353	133	20.1872	-1.33113	1.34929e-08	1.59584e-09	down
contig17462	1721	dbj|BAJ87561.1| predicted protein [Hordeum vulgare subsp. vulgare] dbj|BAJ99855.1| predicted protein [Hordeum vulgare subsp. vulgare] dbj|BAJ93512.1| predicted protein [Hordeum vulgare subsp. vulgare]	574	59.7979	98	10.6224	2.49299	2.71373e-77	5.19031e-79	up
contig39425	1477	dbj|BAJ87561.1| predicted protein [Hordeum vulgare subsp. vulgare] dbj|BAJ99855.1| predicted protein [Hordeum vulgare subsp. vulgare] dbj|BAJ93512.1| predicted protein [Hordeum vulgare subsp. vulgare]	358	43.4567	57	7.19899	2.59371	1.30839e-50	3.77667e-52	up
contig24242	1672	dbj|BAJ87577.1| predicted protein [Hordeum vulgare subsp. vulgare]	788	84.4976	296	33.0242	1.35539	8.91702e-47	2.75733e-48	up
contig17657	2035	dbj|BAJ87577.1| predicted protein [Hordeum vulgare subsp. vulgare]	866	76.2971	285	26.1251	1.54619	2.10207e-62	4.99749e-64	up
contig57879	496	dbj|BAJ87577.1| predicted protein [Hordeum vulgare subsp. vulgare]	62	22.4112	20	7.52186	1.57506	2.76462e-05	4.61688e-06	up
contig15540	2260	dbj|BAJ87578.1| predicted protein [Hordeum vulgare subsp. vulgare]	356	28.242	7	0.577785	5.61117	2.25175e-82	4.03993e-84	up
contig02870	1250	dbj|BAJ87594.1| predicted protein [Hordeum vulgare subsp. vulgare]	76	10.9008	240	35.8161	-1.71617	2.40786e-21	1.42266e-22	down
contig20442	2507	dbj|BAJ87616.1| predicted protein [Hordeum vulgare subsp. vulgare]	222	15.8764	553	41.1479	-1.37393	4.91102e-35	1.93932e-36	down
contig01295	1159	dbj|BAJ87649.1| predicted protein [Hordeum vulgare subsp. vulgare] dbj|BAK06787.1| predicted protein [Hordeum vulgare subsp. vulgare] dbj|BAK01040.1| predicted protein [Hordeum vulgare subsp. vulgare]	66	10.2097	206	33.1559	-1.69932	3.55653e-18	2.36945e-19	down
contig93160	2042	dbj|BAJ87677.1| predicted protein [Hordeum vulgare subsp. vulgare]	290	25.4623	119	10.871	1.22788	3.05185e-15	2.33361e-16	up
contig20023	2333	dbj|BAJ87710.1| predicted protein [Hordeum vulgare subsp. vulgare] dbj|BAK05111.1| predicted protein [Hordeum vulgare subsp. vulgare]	1070	82.2287	121	9.67492	3.08732	3.77774e-179	3.09869e-181	up
contig48711	1719	dbj|BAJ87710.1| predicted protein [Hordeum vulgare subsp. vulgare] dbj|BAK05111.1| predicted protein [Hordeum vulgare subsp. vulgare]	952	99.2923	102	11.0688	3.16518	4.02012e-163	3.72669e-165	up
contig21663	596	dbj|BAJ87755.1| predicted protein [Hordeum vulgare subsp. vulgare]	38	11.4312	147	46.0096	-2.00896	2.33795e-16	1.6894e-17	down
contig52603	752	dbj|BAJ87755.1| predicted protein [Hordeum vulgare subsp. vulgare]	55	13.1129	187	46.3875	-1.82275	3.45916e-18	2.30367e-19	down
contig44472	414	dbj|BAJ87755.1| predicted protein [Hordeum vulgare subsp. vulgare]	28	12.1259	78	35.1456	-1.53526	1.85685e-06	2.68123e-07	down
contig40629	2591	dbj|BAJ87762.1| predicted protein [Hordeum vulgare subsp. vulgare]	2600	179.912	559	40.2459	2.16038	1.03793e-293	5.01356e-296	up
contig02211	1501	dbj|BAJ87776.1| predicted protein [Hordeum vulgare subsp. vulgare]	75	8.9585	344	42.7518	-2.25466	4.2612e-43	1.41252e-44	down
contig90640	1470	dbj|BAJ87776.1| predicted protein [Hordeum vulgare subsp. vulgare]	271	33.0527	1015	128.803	-1.96233	1.04483e-105	1.50318e-107	down
contig19278	3717	dbj|BAJ87781.1| predicted protein [Hordeum vulgare subsp. vulgare]	512	24.6963	161	8.07998	1.61187	2.0041e-39	7.09729e-41	up
contig43314	824	dbj|BAJ87838.1| predicted protein [Hordeum vulgare subsp. vulgare]	160	34.8135	30	6.79158	2.35783	1.08785e-20	6.57902e-22	up
contig22485	957	dbj|BAJ87838.1| predicted protein [Hordeum vulgare subsp. vulgare]	116	21.732	19	3.70355	2.55284	1.39822e-16	9.99795e-18	up
contig88452	689	dbj|BAJ87891.1| predicted protein [Hordeum vulgare subsp. vulgare]	84	21.8582	1	0.270743	6.33511	8.63088e-20	5.40118e-21	up
contig45684	928	dbj|BAJ87898.1| predicted protein [Hordeum vulgare subsp. vulgare] dbj|BAK01015.1| predicted protein [Hordeum vulgare subsp. vulgare]	273	52.7435	128	25.73	1.03555	4.01036e-11	3.91502e-12	up
contig48428	600	dbj|BAJ87919.1| predicted protein [Hordeum vulgare subsp. vulgare]	360	107.574	99	30.7795	1.80528	1.23051e-32	5.15076e-34	up
contig91982	2375	dbj|BAJ87923.1| predicted protein [Hordeum vulgare subsp. vulgare] dbj|BAJ92724.1| predicted protein [Hordeum vulgare subsp. vulgare]	269	20.3069	64	5.02682	2.01425	2.48856e-28	1.17355e-29	up
2-GH8N3EB02JL0YQ	421	dbj|BAJ87949.1| predicted protein [Hordeum vulgare subsp. vulgare]	28	11.9242	123	54.5004	-2.19237	2.4083e-15	1.83242e-16	down
contig49123	2051	dbj|BAJ87958.1| predicted protein [Hordeum vulgare subsp. vulgare]	309	27.0114	32	2.91046	3.21425	4.66581e-54	1.26417e-55	up
contig14841	1782	dbj|BAJ87987.1| predicted protein [Hordeum vulgare subsp. vulgare]	40	4.02445	295	30.881	-2.93985	1.85549e-49	5.47666e-51	down
contig24418	663	dbj|BAJ87987.1| predicted protein [Hordeum vulgare subsp. vulgare]	22	5.94927	86	24.197	-2.02404	5.67317e-10	6.0125e-11	down
contig39757	1148	dbj|BAJ88068.1| predicted protein [Hordeum vulgare subsp. vulgare]	46	7.18407	142	23.074	-1.6834	1.33418e-12	1.18634e-13	down
contig00075	1216	dbj|BAJ88124.1| predicted protein [Hordeum vulgare subsp. vulgare]	915	134.909	385	59.0615	1.1917	1.79288e-44	5.80307e-46	up
contig36964	1162	dbj|BAJ88124.1| predicted protein [Hordeum vulgare subsp. vulgare]	1025	158.151	372	59.7192	1.40504	4.91495e-64	1.14289e-65	up
contig40621	501	dbj|BAJ88124.1| predicted protein [Hordeum vulgare subsp. vulgare]	223	79.8035	70	26.0638	1.61441	1.33278e-17	9.11353e-19	up
contig48582	445	dbj|BAJ88127.1| predicted protein [Hordeum vulgare subsp. vulgare]	105	42.3042	50	20.9598	1.01318	0.000129429	2.36324e-05	up
contig61888	620	dbj|BAJ88132.1| predicted protein [Hordeum vulgare subsp. vulgare]	122	35.2795	32	9.62798	1.87353	4.23525e-12	3.89194e-13	up
contig91827	1607	dbj|BAJ88167.1| predicted protein [Hordeum vulgare subsp. vulgare]	281	31.3505	35	4.06283	2.94793	1.87682e-45	5.95867e-47	up
contig31967	516	dbj|BAJ88189.1| predicted protein [Hordeum vulgare subsp. vulgare] dbj|BAJ93620.1| predicted protein [Hordeum vulgare subsp. vulgare]	26	9.03396	96	34.7055	-1.94173	1.69592e-10	1.72559e-11	down
contig22702	1084	dbj|BAJ88200.1| predicted protein [Hordeum vulgare subsp. vulgare]	101	16.705	473	81.3971	-2.2847	5.7701e-60	1.42138e-61	down
contig14198	1321	dbj|BAJ88200.1| predicted protein [Hordeum vulgare subsp. vulgare]	64	8.68624	207	29.2311	-1.7507	5.22288e-19	3.36129e-20	down
contig60046	918	dbj|BAJ88216.1| predicted protein [Hordeum vulgare subsp. vulgare]	50	9.76522	130	26.4166	-1.43572	2.36973e-09	2.63087e-10	down
contig91158	1915	dbj|BAJ88229.1| predicted protein [Hordeum vulgare subsp. vulgare]	312	29.2106	72	7.01359	2.05827	1.16466e-33	4.75989e-35	up
contig24493	803	dbj|BAJ88229.1| predicted protein [Hordeum vulgare subsp. vulgare]	182	40.636	36	8.36303	2.28066	1.49473e-22	8.47335e-24	up
contig41134	1015	dbj|BAJ88246.1| predicted protein [Hordeum vulgare subsp. vulgare] dbj|BAJ92614.1| predicted protein [Hordeum vulgare subsp. vulgare]	756	133.54	1778	326.77	-1.29101	3.55415e-101	5.32618e-103	down
contig21662	590	dbj|BAJ88273.1| predicted protein [Hordeum vulgare subsp. vulgare]	224	68.0692	94	29.7203	1.19555	1.75249e-11	1.67135e-12	up
contig18852	2975	dbj|BAJ88274.1| predicted protein [Hordeum vulgare subsp. vulgare]	1271	76.5972	468	29.3451	1.38417	1.72629e-77	3.29498e-79	up
contig41716	2624	dbj|BAJ88313.1| predicted protein [Hordeum vulgare subsp. vulgare]	419	28.6289	117	8.31762	1.78323	2.98953e-37	1.11982e-38	up
contig41688	927	dbj|BAJ88320.1| predicted protein [Hordeum vulgare subsp. vulgare]	230	44.4839	51	10.2628	2.11585	7.25444e-26	3.68928e-27	up
contig62138	697	dbj|BAJ88320.1| predicted protein [Hordeum vulgare subsp. vulgare]	106	27.2664	21	5.62035	2.27839	2.01213e-13	1.70363e-14	up
contig91579	2388	dbj|BAJ88320.1| predicted protein [Hordeum vulgare subsp. vulgare]	656	49.252	113	8.82716	2.48016	9.73599e-88	1.63775e-89	up
contig91268	1663	dbj|BAJ88333.1| predicted protein [Hordeum vulgare subsp. vulgare]	95	10.242	286	32.0812	-1.64723	6.4766e-24	3.51885e-25	down
contig50066	404	dbj|BAJ88333.1| predicted protein [Hordeum vulgare subsp. vulgare]	28	12.426	67	30.9364	-1.31595	0.0001199	2.18371e-05	down
contig53339	445	dbj|BAJ88354.1| predicted protein [Hordeum vulgare subsp. vulgare]	14	5.64056	52	21.7982	-1.9503	4.53661e-06	6.84248e-07	down
contig37293	1974	dbj|BAJ88358.1| predicted protein [Hordeum vulgare subsp. vulgare]	80	7.26603	323	30.5234	-2.07067	1.75854e-36	6.72794e-38	down
contig15392	1245	dbj|BAJ88359.1| predicted protein [Hordeum vulgare subsp. vulgare]	23	3.31217	354	53.0409	-4.00126	9.23867e-76	1.80188e-77	down
contig25055	824	dbj|BAJ88359.1| predicted protein [Hordeum vulgare subsp. vulgare]	36	7.83303	117	26.4872	-1.75765	3.99549e-11	3.89842e-12	down
contig84980	1132	dbj|BAJ88363.1| predicted protein [Hordeum vulgare subsp. vulgare]	21	3.32604	122	20.1044	-2.59563	2.12466e-18	1.40416e-19	down
contig18796	2125	dbj|BAJ88365.1| predicted protein [Hordeum vulgare subsp. vulgare]	106	8.94338	242	21.2439	-1.24815	1.16382e-13	9.71141e-15	down
contig50148	750	dbj|BAJ88377.1| predicted protein [Hordeum vulgare subsp. vulgare]	97	23.1881	38	9.45147	1.29477	5.01312e-06	7.6046e-07	up
contig17412	2237	dbj|BAJ88380.1| predicted protein [Hordeum vulgare subsp. vulgare]	406	32.5398	175	14.5931	1.15691	3.23083e-19	2.06707e-20	up
contig40660	998	dbj|BAJ88421.1| predicted protein [Hordeum vulgare subsp. vulgare] tpe|CBZ41156.1| TPA: NAC transcription factor [Hordeum vulgare subsp. vulgare]	361	64.8532	25	4.6729	3.79479	8.90766e-72	1.8359e-73	up
contig42843	799	dbj|BAJ88485.1| predicted protein [Hordeum vulgare subsp. vulgare]	57	12.7904	143	33.3861	-1.38419	1.05335e-09	1.14104e-10	down
contig20523	2494	dbj|BAJ88593.1| predicted protein [Hordeum vulgare subsp. vulgare]	579	41.6233	132	9.87312	2.07581	1.38364e-62	3.27868e-64	up
0-FO0JX8101C2JFR	291	dbj|BAJ88600.1| predicted protein [Hordeum vulgare subsp. vulgare]	102	62.8437	401	257.056	-2.03224	4.49476e-44	1.46946e-45	down
contig00698	1132	dbj|BAJ88623.1| predicted protein [Hordeum vulgare subsp. vulgare]	84	13.3042	181	29.827	-1.16474	2.08272e-09	2.30043e-10	down
contig38488	1265	dbj|BAJ88630.1| predicted protein [Hordeum vulgare subsp. vulgare] dbj|BAJ93285.1| predicted protein [Hordeum vulgare subsp. vulgare]	152	21.5431	70	10.3225	1.06143	9.03089e-07	1.26205e-07	up
contig03099	2275	dbj|BAJ88654.1| predicted protein [Hordeum vulgare subsp. vulgare]	205	16.1557	401	32.8806	-1.02519	2.41963e-16	1.75e-17	down
contig57466	403	dbj|BAJ88667.1| predicted protein [Hordeum vulgare subsp. vulgare]	70	31.1421	0.5	0.231442	7.07207	4.64618e-16	3.40573e-17	up
contig36736	851	dbj|BAJ88674.1| predicted protein [Hordeum vulgare subsp. vulgare]	227	47.8245	66	14.4674	1.72494	1.33362e-19	8.39175e-21	up
contig16002	881	dbj|BAJ88674.1| predicted protein [Hordeum vulgare subsp. vulgare]	407	82.8272	47	9.95174	3.05708	7.46419e-68	1.62975e-69	up
contig42724	1196	dbj|BAJ88677.1| predicted protein [Hordeum vulgare subsp. vulgare]	177	26.5336	61	9.51427	1.47966	1.60292e-12	1.43124e-13	up
contig45654	546	dbj|BAJ88695.1| predicted protein [Hordeum vulgare subsp. vulgare]	92	30.2099	23	7.858	1.94279	9.76115e-10	1.05458e-10	up
contig45590	957	dbj|BAJ88695.1| predicted protein [Hordeum vulgare subsp. vulgare]	133	24.9169	33	6.43249	1.95368	7.7968e-14	6.45572e-15	up
contig41752	537	dbj|BAJ88695.1| predicted protein [Hordeum vulgare subsp. vulgare]	168	56.0905	29	10.074	2.47712	6.27056e-23	3.50569e-24	up
contig14484	1488	dbj|BAJ88724.1| predicted protein [Hordeum vulgare subsp. vulgare]	178	21.4473	870	109.067	-2.34635	2.36649e-113	3.15508e-115	down
contig00542	914	dbj|BAJ88724.1| predicted protein [Hordeum vulgare subsp. vulgare]	78	15.3004	340	69.392	-2.1812	6.3465e-41	2.18557e-42	down
contig42719	779	dbj|BAJ88724.1| predicted protein [Hordeum vulgare subsp. vulgare]	67	15.4203	235	56.2739	-1.86764	2.04135e-23	1.12345e-24	down
contig20217	3260	dbj|BAJ88744.1| predicted protein [Hordeum vulgare subsp. vulgare]	802	44.1074	160	9.15544	2.26832	1.63976e-96	2.55125e-98	up
contig22069	1017	dbj|BAJ88754.1| predicted protein [Hordeum vulgare subsp. vulgare]	286	50.4196	111	20.3601	1.30824	1.5757e-16	1.12917e-17	up
contig55647	425	dbj|BAJ88754.1| predicted protein [Hordeum vulgare subsp. vulgare]	50	21.0929	12	5.26707	2.00168	7.70822e-06	1.19724e-06	up
contig90316	1506	dbj|BAJ88778.1| predicted protein [Hordeum vulgare subsp. vulgare]	641	76.3111	84	10.4047	2.87465	2.18571e-100	3.30392e-102	up
contig04583	2911	dbj|BAJ88786.1| predicted protein [Hordeum vulgare subsp. vulgare]	584	35.9687	16	1.02531	5.13261	3.87193e-133	4.39086e-135	up
contig18824	1716	dbj|BAJ88829.1| predicted protein [Hordeum vulgare subsp. vulgare]	288	30.0905	34	3.69606	3.02525	9.88443e-48	3.00885e-49	up
contig13049	1070	dbj|BAJ88837.1| predicted protein [Hordeum vulgare subsp. vulgare] dbj|BAK00927.1| predicted protein [Hordeum vulgare subsp. vulgare]	88	14.7453	200	34.8677	-1.24164	2.46887e-11	2.37964e-12	down
contig00113	1965	dbj|BAJ88881.1| predicted protein [Hordeum vulgare subsp. vulgare]	218	19.8906	648	61.5162	-1.62888	1.70721e-52	4.75226e-54	down
contig20138	3365	dbj|BAJ88890.1| predicted protein [Hordeum vulgare subsp. vulgare]	2077	110.664	142	7.87191	3.81333	0	0	up
contig45302	789	dbj|BAJ88890.1| predicted protein [Hordeum vulgare subsp. vulgare]	500	113.618	29	6.85643	4.05059	2.0472e-103	3.01192e-105	up
contig37980	2519	dbj|BAJ88975.1| predicted protein [Hordeum vulgare subsp. vulgare]	615	43.7725	262	19.4022	1.17381	2.07846e-29	9.5147e-31	up
contig12085	1058	dbj|BAJ89006.1| predicted protein [Hordeum vulgare subsp. vulgare] dbj|BAK01205.1| predicted protein [Hordeum vulgare subsp. vulgare]	120	20.3353	420	74.0526	-1.86457	3.19018e-41	1.09446e-42	down
contig16703	1720	dbj|BAJ89068.1| predicted protein [Hordeum vulgare subsp. vulgare]	1987	207.121	139	15.0752	3.78022	0	0	up
contig37204	1156	dbj|BAJ89068.1| predicted protein [Hordeum vulgare subsp. vulgare]	2791	432.869	194	31.3055	3.78944	0	0	up
contig38510	1281	dbj|BAJ89123.1| predicted protein [Hordeum vulgare subsp. vulgare]	393	55.0045	137	19.9503	1.46314	1.74912e-26	8.74035e-28	up
2-GH8N3EB02IL87V	421	dbj|BAJ89150.1| predicted protein [Hordeum vulgare subsp. vulgare]	125	53.2332	2	0.886186	5.90857	2.37221e-29	1.08918e-30	up
0-FOWZWMP02MP75B	229	dbj|BAJ89198.1| predicted protein [Hordeum vulgare subsp. vulgare]	1	0.782923	26	21.1795	-4.75765	9.93177e-07	1.39351e-07	down
contig21648	1575	dbj|BAJ89228.1| predicted protein [Hordeum vulgare subsp. vulgare]	243	27.6618	92	10.8964	1.34404	1.00476e-14	7.88312e-16	up
contig45937	496	dbj|BAJ89265.1| predicted protein [Hordeum vulgare subsp. vulgare]	189	68.3179	536	201.586	-1.56106	5.71946e-41	1.96814e-42	down
contig11250	1600	dbj|BAJ89345.1| predicted protein [Hordeum vulgare subsp. vulgare]	179	20.058	63	7.3451	1.44932	2.71678e-12	2.46101e-13	up
contig20593	2740	dbj|BAJ89362.1| predicted protein [Hordeum vulgare subsp. vulgare]	24	1.57042	360	24.5092	-3.9641	1.35483e-76	2.61596e-78	down
contig21065	2541	dbj|BAJ89377.1| predicted protein [Hordeum vulgare subsp. vulgare]	302	21.3087	109	8.002	1.41301	1.68205e-19	1.06258e-20	up
contig13427	1097	dbj|BAJ89383.1| predicted protein [Hordeum vulgare subsp. vulgare]	117	19.122	571	97.0971	-2.34419	1.69095e-74	3.33981e-76	down
contig15940	982	dbj|BAJ89408.1| predicted protein [Hordeum vulgare subsp. vulgare]	40	7.30303	114	21.6556	-1.56817	2.40298e-09	2.67186e-10	down
contig48771	579	dbj|BAJ89426.1| predicted protein [Hordeum vulgare subsp. vulgare]	9	2.78688	77	24.8078	-3.15407	2.67742e-14	2.14804e-15	down
contig16897	1536	dbj|BAJ89426.1| predicted protein [Hordeum vulgare subsp. vulgare]	105	12.2561	688	83.5553	-2.76923	7.26608e-108	1.02077e-109	down
contig13069	925	dbj|BAJ89431.1| predicted protein [Hordeum vulgare subsp. vulgare]	74	14.3432	259	52.2318	-1.86457	1.11006e-25	5.67562e-27	down
contig48574	975	dbj|BAJ89441.1| predicted protein [Hordeum vulgare subsp. vulgare]	690	126.882	205	39.2217	1.69376	9.58372e-57	2.48309e-58	up
contig48821	443	dbj|BAJ89461.1| predicted protein [Hordeum vulgare subsp. vulgare] gb|EMT12089.1| Eukaryotic initiation factor 4A [Aegilops tauschii]	140	56.6603	46	19.3701	1.54851	1.04524e-10	1.04815e-11	up
contig21482	964	dbj|BAJ89463.1| predicted protein [Hordeum vulgare subsp. vulgare]	100	18.5985	205	39.6692	-1.09284	1.33499e-09	1.45604e-10	down
contig04910	868	dbj|BAJ89486.1| predicted protein [Hordeum vulgare subsp. vulgare]	39	8.05563	580	124.648	-3.95172	7.78496e-123	9.58853e-125	down
contig42593	557	dbj|BAJ89486.1| predicted protein [Hordeum vulgare subsp. vulgare]	44	14.1629	288	96.4527	-2.7677	1.77399e-45	5.62411e-47	down
contig39293	1586	dbj|BAJ89558.1| predicted protein [Hordeum vulgare subsp. vulgare] dbj|BAJ91891.1| predicted protein [Hordeum vulgare subsp. vulgare]	90	10.1741	186	21.8769	-1.10452	6.39227e-09	7.34721e-10	down
contig23767	772	dbj|BAJ89577.1| predicted protein [Hordeum vulgare subsp. vulgare]	89	20.6694	4	0.96654	4.41852	8.0978e-20	5.06073e-21	up
contig39910	1525	dbj|BAJ89604.1| predicted protein [Hordeum vulgare subsp. vulgare] dbj|BAJ84989.1| predicted protein [Hordeum vulgare subsp. vulgare]	232	27.2755	92	11.2537	1.27721	4.41671e-13	3.81142e-14	up
contig14588	1830	dbj|BAJ89632.1| predicted protein [Hordeum vulgare subsp. vulgare] dbj|BAJ90649.1| predicted protein [Hordeum vulgare subsp. vulgare]	113	11.0709	456	46.4826	-2.06992	3.27146e-51	9.311e-53	down
contig11334	1478	dbj|BAJ89638.1| predicted protein [Hordeum vulgare subsp. vulgare] dbj|BAJ85472.1| predicted protein [Hordeum vulgare subsp. vulgare]	2839	344.386	18738	2364.97	-2.77972	0	0	down
0-FOWZWMP02MZKPR	232	dbj|BAJ89638.1| predicted protein [Hordeum vulgare subsp. vulgare] dbj|BAJ85472.1| predicted protein [Hordeum vulgare subsp. vulgare]	188	145.286	1128	906.981	-2.64217	5.71268e-168	5.13952e-170	down
contig31653	401	dbj|BAJ89651.1| predicted protein [Hordeum vulgare subsp. vulgare]	18	8.0479	64	29.7723	-1.88729	5.18427e-07	7.062e-08	down
contig37564	1433	dbj|BAJ89651.1| predicted protein [Hordeum vulgare subsp. vulgare]	357	44.666	1067	138.898	-1.63678	1.23093e-86	2.10108e-88	down
contig19607	1655	dbj|BAJ89651.1| predicted protein [Hordeum vulgare subsp. vulgare]	302	32.7163	881	99.3013	-1.6018	1.82441e-69	3.90508e-71	down
contig40849	1195	dbj|BAJ89663.1| predicted protein [Hordeum vulgare subsp. vulgare]	2646	396.987	13490	2105.82	-2.40722	0	0	down
contig07517	2223	dbj|BAJ89692.1| predicted protein [Hordeum vulgare subsp. vulgare]	390	31.4543	91	7.63623	2.04232	1.69071e-41	5.78386e-43	up
contig24443	635	dbj|BAJ89694.1| predicted protein [Hordeum vulgare subsp. vulgare] dbj|BAJ94198.1| predicted protein [Hordeum vulgare subsp. vulgare]	103	29.0816	7	2.05637	3.82193	4.67474e-21	2.79276e-22	up
contig17875	3694	dbj|BAJ89694.1| predicted protein [Hordeum vulgare subsp. vulgare] dbj|BAJ94198.1| predicted protein [Hordeum vulgare subsp. vulgare]	504	24.4618	25	1.26247	4.27621	2.03099e-107	2.87437e-109	up
contig09991	1066	dbj|BAJ89699.1| predicted protein [Hordeum vulgare subsp. vulgare]	623	104.782	246	43.0482	1.28336	3.59974e-34	1.44728e-35	up
contig37071	1120	dbj|BAJ89706.1| predicted protein [Hordeum vulgare subsp. vulgare] dbj|BAJ85189.1| predicted protein [Hordeum vulgare subsp. vulgare] dbj|BAK04677.1| predicted protein [Hordeum vulgare subsp. vulgare]	1075	172.086	6224	1036.64	-2.59072	0	0	down
contig37983	1043	dbj|BAJ89711.1| predicted protein [Hordeum vulgare subsp. vulgare] dbj|BAJ94795.1| predicted protein [Hordeum vulgare subsp. vulgare] dbj|BAK00776.1| predicted protein [Hordeum vulgare subsp. vulgare]	176	30.254	78	13.9504	1.11682	2.57297e-08	3.1091e-09	up
contig21572	1236	dbj|BAJ89712.1| predicted protein [Hordeum vulgare subsp. vulgare] dbj|BAJ85803.1| predicted protein [Hordeum vulgare subsp. vulgare]	205	29.7365	78	11.7721	1.33687	1.91646e-12	1.71919e-13	up
contig16571	1764	dbj|BAJ89716.1| predicted protein [Hordeum vulgare subsp. vulgare]	205	20.8358	23	2.43224	3.09871	6.3299e-35	2.50374e-36	up
contig87250	1464	dbj|BAJ89732.1| predicted protein [Hordeum vulgare subsp. vulgare] dbj|BAJ84929.1| predicted protein [Hordeum vulgare subsp. vulgare] dbj|BAJ95589.1| predicted protein [Hordeum vulgare subsp. vulgare] dbj|BAJ88003.1| predicted protein [Hordeum vulgare sub	296	36.2498	1264	161.058	-2.15154	5.33678e-148	5.43364e-150	down
contig03139	742	dbj|BAJ89745.1| predicted protein [Hordeum vulgare subsp. vulgare]	161	38.9024	0.5	0.125702	8.27371	1.40308e-32	5.88315e-34	up
contig02573	2302	dbj|BAJ89745.1| predicted protein [Hordeum vulgare subsp. vulgare]	1578	122.901	1	0.0810348	10.5667	1.50835e-231	9.36751e-234	up
contig22339	1617	dbj|BAJ89767.1| predicted protein [Hordeum vulgare subsp. vulgare]	1010	111.987	313	36.1087	1.63291	1.31907e-78	2.47994e-80	up
contig46961	1931	dbj|BAJ89767.1| predicted protein [Hordeum vulgare subsp. vulgare]	1056	98.0474	294	28.4015	1.78751	3.04009e-93	4.86455e-95	up
contig23307	1485	dbj|BAJ89773.1| predicted protein [Hordeum vulgare subsp. vulgare] dbj|BAK03689.1| predicted protein [Hordeum vulgare subsp. vulgare] dbj|BAJ88644.1| predicted protein [Hordeum vulgare subsp. vulgare]	802	96.8283	349	43.8405	1.14316	1.35525e-36	5.16474e-38	up
contig23232	761	dbj|BAJ89800.1| predicted protein [Hordeum vulgare subsp. vulgare] dbj|BAJ85392.1| predicted protein [Hordeum vulgare subsp. vulgare]	299	70.4435	3718	911.385	-3.69352	0	0	down
contig15302	1320	dbj|BAJ89800.1| predicted protein [Hordeum vulgare subsp. vulgare] dbj|BAJ85392.1| predicted protein [Hordeum vulgare subsp. vulgare]	292	39.661	2636	372.519	-3.23152	0	0	down
contig20420	1814	dbj|BAJ89842.1| predicted protein [Hordeum vulgare subsp. vulgare]	332	32.8137	75	7.7126	2.08901	1.89068e-36	7.24951e-38	up
contig13089	1170	dbj|BAJ89847.1| predicted protein [Hordeum vulgare subsp. vulgare] dbj|BAJ91543.1| predicted protein [Hordeum vulgare subsp. vulgare]	134	20.534	409	65.21	-1.66708	1.79391e-34	7.15873e-36	down
contig43297	1292	dbj|BAJ89867.1| predicted protein [Hordeum vulgare subsp. vulgare] dbj|BAJ84813.1| predicted protein [Hordeum vulgare subsp. vulgare] dbj|BAJ90741.1| predicted protein [Hordeum vulgare subsp. vulgare]	203	28.1701	808	116.661	-2.05009	3.62751e-89	6.01232e-91	down
contig87745	1073	dbj|BAJ89867.1| predicted protein [Hordeum vulgare subsp. vulgare] dbj|BAJ84813.1| predicted protein [Hordeum vulgare subsp. vulgare] dbj|BAJ90741.1| predicted protein [Hordeum vulgare subsp. vulgare]	220	36.7602	721	125.347	-1.76971	1.6597e-65	3.7859e-67	down
contig05697	363	dbj|BAJ89881.1| predicted protein [Hordeum vulgare subsp. vulgare]	17	8.39647	366	188.084	-4.48545	3.60529e-83	6.42141e-85	down
contig42768	479	dbj|BAJ89884.1| predicted protein [Hordeum vulgare subsp. vulgare] dbj|BAJ90046.1| predicted protein [Hordeum vulgare subsp. vulgare] dbj|BAJ86062.1| predicted protein [Hordeum vulgare subsp. vulgare] dbj|BAK00853.1| predicted protein [Hordeum vulgare sub	774	289.708	6865	2673.51	-3.20607	0	0	down
contig44646	942	dbj|BAJ89884.1| predicted protein [Hordeum vulgare subsp. vulgare] dbj|BAJ90046.1| predicted protein [Hordeum vulgare subsp. vulgare] dbj|BAJ86062.1| predicted protein [Hordeum vulgare subsp. vulgare] dbj|BAK00853.1| predicted protein [Hordeum vulgare sub	3075	585.26	16348	3237.36	-2.46767	0	0	down
contig45122	1000	dbj|BAJ89896.1| predicted protein [Hordeum vulgare subsp. vulgare] dbj|BAK08123.1| predicted protein [Hordeum vulgare subsp. vulgare]	239	42.8502	89	16.6023	1.36792	7.19228e-15	5.59606e-16	up
contig14281	1364	dbj|BAJ89910.1| predicted protein [Hordeum vulgare subsp. vulgare]	75	9.85829	236	32.2756	-1.71104	6.47642e-21	3.88471e-22	down
contig23657	1496	dbj|BAJ89919.1| predicted protein [Hordeum vulgare subsp. vulgare]	348	41.7064	46	5.73592	2.86217	1.55713e-54	4.19663e-56	up
contig07409	859	dbj|BAJ89930.1| predicted protein [Hordeum vulgare subsp. vulgare]	1018	212.476	1	0.217162	9.93431	1.61215e-164	1.48398e-166	up
contig02098	873	dbj|BAJ90013.1| predicted protein [Hordeum vulgare subsp. vulgare]	78	16.019	228	48.7189	-1.6047	1.59493e-18	1.05012e-19	down
2-GH8N3EB02HICQ7	407	dbj|BAJ90022.1| predicted protein [Hordeum vulgare subsp. vulgare] dbj|BAJ85415.1| predicted protein [Hordeum vulgare subsp. vulgare] dbj|BAJ93304.1| predicted protein [Hordeum vulgare subsp. vulgare]	390	171.801	38	17.4167	3.30219	1.14075e-69	2.43282e-71	up
contig22057	1929	dbj|BAJ90022.1| predicted protein [Hordeum vulgare subsp. vulgare] dbj|BAJ85415.1| predicted protein [Hordeum vulgare subsp. vulgare] dbj|BAJ93304.1| predicted protein [Hordeum vulgare subsp. vulgare]	4977	462.583	404	39.0684	3.56564	0	0	up
contig24221	945	dbj|BAJ90022.1| predicted protein [Hordeum vulgare subsp. vulgare] dbj|BAJ85415.1| predicted protein [Hordeum vulgare subsp. vulgare] dbj|BAJ93304.1| predicted protein [Hordeum vulgare subsp. vulgare]	1043	197.882	66	13.0283	3.92492	4.69137e-211	3.29225e-213	up
contig15621	1350	dbj|BAJ90066.1| predicted protein [Hordeum vulgare subsp. vulgare]	60	7.96842	200	27.6359	-1.79418	5.31388e-19	3.42054e-20	down
contig26498	755	dbj|BAJ90105.1| predicted protein [Hordeum vulgare subsp. vulgare]	122	28.9713	279	68.9341	-1.2506	1.11275e-15	8.31888e-17	down
contig43162	1563	dbj|BAJ90119.1| predicted protein [Hordeum vulgare subsp. vulgare]	214	24.5476	54	6.44483	1.92937	1.81063e-21	1.06507e-22	up
contig37468	1170	dbj|BAJ90138.1| predicted protein [Hordeum vulgare subsp. vulgare]	215	32.9463	82	13.0739	1.33343	5.76752e-13	5.00939e-14	up
contig13695	1290	dbj|BAJ90140.1| predicted protein [Hordeum vulgare subsp. vulgare] dbj|BAK03359.1| predicted protein [Hordeum vulgare subsp. vulgare]	268	37.2477	812	117.42	-1.65646	3.33942e-67	7.37399e-69	down
contig37466	1127	dbj|BAJ90190.1| predicted protein [Hordeum vulgare subsp. vulgare] dbj|BAJ85278.1| predicted protein [Hordeum vulgare subsp. vulgare] dbj|BAJ92042.1| predicted protein [Hordeum vulgare subsp. vulgare] dbj|BAJ96740.1| predicted protein [Hordeum vulgare sub	133	21.1584	564	93.3538	-2.14148	5.89995e-66	1.3343e-67	down
contig16861	1483	dbj|BAJ90190.1| predicted protein [Hordeum vulgare subsp. vulgare] dbj|BAJ85278.1| predicted protein [Hordeum vulgare subsp. vulgare] dbj|BAJ92042.1| predicted protein [Hordeum vulgare subsp. vulgare] dbj|BAJ96740.1| predicted protein [Hordeum vulgare sub	87	10.518	353	44.4028	-2.07779	5.61645e-40	1.96999e-41	down
contig38473	1924	dbj|BAJ90222.1| predicted protein [Hordeum vulgare subsp. vulgare]	1111	103.529	23	2.22997	5.53687	8.4077e-256	4.68517e-258	up
contig91730	2227	dbj|BAJ90222.1| predicted protein [Hordeum vulgare subsp. vulgare]	1381	111.18	24	2.01033	5.78932	0	0	up
contig10695	1149	dbj|BAJ90238.1| predicted protein [Hordeum vulgare subsp. vulgare]	150	23.4059	36	5.84466	2.00168	5.51672e-16	4.06396e-17	up
contig04653	1692	dbj|BAJ90290.1| predicted protein [Hordeum vulgare subsp. vulgare]	413	43.7627	146	16.0964	1.44296	3.07935e-27	1.50147e-28	up
contig16218	986	dbj|BAJ90313.1| predicted protein [Hordeum vulgare subsp. vulgare]	61	11.0919	176	33.2976	-1.58591	3.11577e-14	2.51109e-15	down
contig00957	1279	dbj|BAJ90340.1| predicted protein [Hordeum vulgare subsp. vulgare]	339	47.5208	46	6.7091	2.82437	1.95399e-52	5.44429e-54	up
contig52384	998	dbj|BAJ90366.1| predicted protein [Hordeum vulgare subsp. vulgare]	567	101.861	67	12.5234	3.0239	2.45612e-93	3.92692e-95	up
contig42518	498	dbj|BAJ90380.1| predicted protein [Hordeum vulgare subsp. vulgare] dbj|BAJ90406.1| predicted protein [Hordeum vulgare subsp. vulgare]	93	33.4818	31	11.6121	1.52775	3.05906e-07	4.07823e-08	up
contig43083	549	dbj|BAJ90394.1| predicted protein [Hordeum vulgare subsp. vulgare] dbj|BAJ96994.1| predicted protein [Hordeum vulgare subsp. vulgare]	481	157.082	1346	457.351	-1.54178	3.81668e-100	5.77923e-102	down
4-GJVU7SP04I0OXX	142	dbj|BAJ90404.1| predicted protein [Hordeum vulgare subsp. vulgare] dbj|BAJ88166.1| predicted protein [Hordeum vulgare subsp. vulgare]	13	16.4138	60	78.8206	-2.26366	3.68742e-08	4.52009e-09	down
contig44795	486	dbj|BAJ90425.1| predicted protein [Hordeum vulgare subsp. vulgare] dbj|BAJ87678.1| predicted protein [Hordeum vulgare subsp. vulgare] dbj|BAJ88903.1| predicted protein [Hordeum vulgare subsp. vulgare] dbj|BAJ97176.1| predicted protein [Hordeum vulgare sub	44	16.232	89	34.161	-1.07351	0.000168838	3.14525e-05	down
contig22196	868	dbj|BAJ90477.1| predicted protein [Hordeum vulgare subsp. vulgare]	231	47.7141	2	0.429821	6.79454	3.10638e-52	8.67939e-54	up
contig76650	399	dbj|BAJ90477.1| predicted protein [Hordeum vulgare subsp. vulgare]	81	36.3971	0.5	0.233762	7.28264	3.22959e-18	2.14763e-19	up
3-GH8N3EB02H6N0Q	496	dbj|BAJ90521.1| predicted protein [Hordeum vulgare subsp. vulgare]	464	167.722	107	40.242	2.0593	8.96688e-50	2.62681e-51	up
contig88258	1202	dbj|BAJ90524.1| predicted protein [Hordeum vulgare subsp. vulgare] dbj|BAJ90735.1| predicted protein [Hordeum vulgare subsp. vulgare] dbj|BAJ91670.1| predicted protein [Hordeum vulgare subsp. vulgare] dbj|BAJ97281.1| predicted protein [Hordeum vulgare sub	163	24.313	337	52.3001	-1.10509	1.46664e-15	1.10391e-16	down
contig24194	1071	dbj|BAJ90544.1| predicted protein [Hordeum vulgare subsp. vulgare] dbj|BAJ88924.1| predicted protein [Hordeum vulgare subsp. vulgare]	154	25.7802	493	85.8686	-1.73587	8.18128e-44	2.68321e-45	down
0-FO0JX8101D89CD	252	dbj|BAJ90550.1| predicted protein [Hordeum vulgare subsp. vulgare]	33	23.4784	448	331.63	-3.82017	6.26002e-93	1.00658e-94	down
contig52351	464	dbj|BAJ90550.1| predicted protein [Hordeum vulgare subsp. vulgare]	287	110.897	2662	1070.21	-3.2706	0	0	down
contig23190	1066	dbj|BAJ90553.1| predicted protein [Hordeum vulgare subsp. vulgare] dbj|BAJ96396.1| predicted protein [Hordeum vulgare subsp. vulgare]	132	22.2009	24	4.19982	2.40222	1.4709e-17	1.00868e-18	up
contig20180	2742	dbj|BAJ90562.1| predicted protein [Hordeum vulgare subsp. vulgare]	104	6.80018	431	29.3215	-2.10832	1.4165e-49	4.1717e-51	down
contig14342	954	dbj|BAJ90610.1| predicted protein [Hordeum vulgare subsp. vulgare]	31	5.82597	123	24.051	-2.04553	4.06439e-14	3.29677e-15	down
contig27630	1121	dbj|BAJ90621.1| predicted protein [Hordeum vulgare subsp. vulgare]	601	96.1221	31	5.15861	4.21981	4.26737e-127	5.02821e-129	up
contig46404	977	dbj|BAJ90632.1| predicted protein [Hordeum vulgare subsp. vulgare]	67	12.2952	159	30.3584	-1.30401	7.79341e-10	8.36508e-11	down
contig37216	1106	dbj|BAJ90643.1| predicted protein [Hordeum vulgare subsp. vulgare] dbj|BAJ86302.1| predicted protein [Hordeum vulgare subsp. vulgare]	178	28.8549	4176	704.34	-4.60938	0	0	down
contig84443	259	dbj|BAJ90643.1| predicted protein [Hordeum vulgare subsp. vulgare] dbj|BAJ86302.1| predicted protein [Hordeum vulgare subsp. vulgare]	7	4.84566	146	105.155	-4.43968	2.07854e-33	8.55167e-35	down
contig56496	410	dbj|BAJ90687.1| predicted protein [Hordeum vulgare subsp. vulgare]	50	21.8646	13	5.91475	1.8862	1.85359e-05	3.03502e-06	up
contig18845	1658	dbj|BAJ90687.1| predicted protein [Hordeum vulgare subsp. vulgare]	556	60.1236	118	13.2762	2.17909	6.90898e-64	1.60837e-65	up
contig40702	892	dbj|BAJ90687.1| predicted protein [Hordeum vulgare subsp. vulgare]	233	46.8323	42	8.78337	2.41466	1.22396e-30	5.41813e-32	up
contig46692	1523	dbj|BAJ90751.1| predicted protein [Hordeum vulgare subsp. vulgare] dbj|BAJ98854.1| predicted protein [Hordeum vulgare subsp. vulgare]	380	44.7341	168	20.5772	1.12033	3.67295e-17	2.56178e-18	up
contig42616	864	dbj|BAJ90769.1| predicted protein [Hordeum vulgare subsp. vulgare] dbj|BAJ95166.1| predicted protein [Hordeum vulgare subsp. vulgare]	27	5.60279	95	20.511	-1.87218	6.14617e-10	6.5366e-11	down
contig17158	2155	dbj|BAJ90783.1| predicted protein [Hordeum vulgare subsp. vulgare] dbj|BAJ99742.1| predicted protein [Hordeum vulgare subsp. vulgare]	364	30.2837	77	6.66531	2.1838	3.74594e-42	1.26074e-43	up
contig39450	1216	dbj|BAJ90783.1| predicted protein [Hordeum vulgare subsp. vulgare] dbj|BAJ99742.1| predicted protein [Hordeum vulgare subsp. vulgare]	308	45.4121	62	9.51119	2.25538	3.42895e-37	1.28709e-38	up
contig50359	1580	dbj|BAJ90789.1| predicted protein [Hordeum vulgare subsp. vulgare]	382	43.3472	2205	260.333	-2.58635	0	0	down
contig83368	1815	dbj|BAJ90789.1| predicted protein [Hordeum vulgare subsp. vulgare]	289	28.548	1665	171.125	-2.58359	9.84202e-242	5.83043e-244	down
contig23655	933	dbj|BAJ90789.1| predicted protein [Hordeum vulgare subsp. vulgare]	70	13.4515	278	55.5828	-2.04687	4.87428e-31	2.14058e-32	down
contig52819	353	dbj|BAJ90796.1| predicted protein [Hordeum vulgare subsp. vulgare]	507	257.506	19	10.0405	4.6807	1.66314e-112	2.239e-114	up
contig43038	878	dbj|BAJ90805.1| predicted protein [Hordeum vulgare subsp. vulgare] dbj|BAJ86452.1| predicted protein [Hordeum vulgare subsp. vulgare]	33	6.73867	120	25.4955	-1.91971	9.49721e-13	8.34651e-14	down
contig02121	1128	dbj|BAJ90845.1| predicted protein [Hordeum vulgare subsp. vulgare]	105	16.6892	1491	246.573	-3.88503	0	0	down
contig37086	1027	dbj|BAJ90873.1| predicted protein [Hordeum vulgare subsp. vulgare] dbj|BAJ99877.1| predicted protein [Hordeum vulgare subsp. vulgare]	154	26.8847	64	11.6248	1.20958	2.85881e-08	3.47013e-09	up
contig13372	940	dbj|BAJ90873.1| predicted protein [Hordeum vulgare subsp. vulgare] dbj|BAJ99877.1| predicted protein [Hordeum vulgare subsp. vulgare]	149	28.4193	57	11.3116	1.32907	3.54811e-09	3.99662e-10	up
contig45467	680	dbj|BAJ90874.1| predicted protein [Hordeum vulgare subsp. vulgare] dbj|BAK01393.1| predicted protein [Hordeum vulgare subsp. vulgare] dbj|BAJ89239.1| predicted protein [Hordeum vulgare subsp. vulgare]	148	39.0218	307	84.2183	-1.10985	2.46817e-14	1.97567e-15	down
contig14867	819	dbj|BAJ90874.1| predicted protein [Hordeum vulgare subsp. vulgare] dbj|BAK01393.1| predicted protein [Hordeum vulgare subsp. vulgare] dbj|BAJ89239.1| predicted protein [Hordeum vulgare subsp. vulgare]	72	15.7617	146	33.2542	-1.07711	6.5134e-07	8.98576e-08	down
contig43340	893	dbj|BAJ90874.1| predicted protein [Hordeum vulgare subsp. vulgare] dbj|BAK01393.1| predicted protein [Hordeum vulgare subsp. vulgare] dbj|BAJ89239.1| predicted protein [Hordeum vulgare subsp. vulgare]	143	28.7104	283	59.1169	-1.042	4.71234e-12	4.34017e-13	down
contig14058	1667	dbj|BAJ90876.1| predicted protein [Hordeum vulgare subsp. vulgare] dbj|BAJ88298.1| predicted protein [Hordeum vulgare subsp. vulgare] dbj|BAJ88443.1| predicted protein [Hordeum vulgare subsp. vulgare]	118	12.6912	795	88.9628	-2.80938	2.05365e-126	2.43049e-128	down
contig40337	1214	dbj|BAJ90882.1| predicted protein [Hordeum vulgare subsp. vulgare]	1189	175.597	9371	1439.94	-3.03567	0	0	down
contig83322	1752	dbj|BAJ90882.1| predicted protein [Hordeum vulgare subsp. vulgare]	1155	118.196	7977	849.342	-2.84516	0	0	down
contig56820	493	dbj|BAJ90883.1| predicted protein [Hordeum vulgare subsp. vulgare]	105	38.1854	42	15.892	1.26472	2.96729e-06	4.37333e-07	up
contig89669	1911	dbj|BAJ90883.1| predicted protein [Hordeum vulgare subsp. vulgare]	763	71.5844	302	29.4797	1.27992	1.56681e-41	5.35287e-43	up
contig48132	1799	dbj|BAJ90883.1| predicted protein [Hordeum vulgare subsp. vulgare]	857	85.4091	323	33.4926	1.35055	1.52601e-50	4.4088e-52	up
1-GH8N3EB01BCX6D	416	dbj|BAJ90883.1| predicted protein [Hordeum vulgare subsp. vulgare]	130	56.0279	29	13.0041	2.10718	7.42774e-15	5.7928e-16	up
contig50414	449	dbj|BAJ90885.1| predicted protein [Hordeum vulgare subsp. vulgare] dbj|BAK08149.1| predicted protein [Hordeum vulgare subsp. vulgare]	94	37.535	494	205.238	-2.45099	5.90613e-68	1.28802e-69	down
contig42912	705	dbj|BAJ90899.1| predicted protein [Hordeum vulgare subsp. vulgare] dbj|BAJ89176.1| predicted protein [Hordeum vulgare subsp. vulgare]	67	17.0388	223	59.0055	-1.79202	4.50304e-21	2.68754e-22	down
contig16574	1886	dbj|BAJ90899.1| predicted protein [Hordeum vulgare subsp. vulgare] dbj|BAJ89176.1| predicted protein [Hordeum vulgare subsp. vulgare]	227	21.5794	655	64.7853	-1.58601	4.47107e-51	1.2766e-52	down
contig45354	929	dbj|BAJ90905.1| predicted protein [Hordeum vulgare subsp. vulgare]	190	36.6684	44	8.83515	2.05321	1.05093e-20	6.35025e-22	up
4-GJVU7SP04IDD0C	394	dbj|BAJ90915.1| predicted protein [Hordeum vulgare subsp. vulgare]	59	26.8479	3	1.42037	4.24047	3.96841e-13	3.41318e-14	up
contig41292	716	dbj|BAJ90941.1| predicted protein [Hordeum vulgare subsp. vulgare]	245	61.349	2	0.521067	6.87943	4.11768e-55	1.09743e-56	up
contig66204	308	dbj|BAJ90941.1| predicted protein [Hordeum vulgare subsp. vulgare]	87	50.6434	0.5	0.302828	7.38573	2.26257e-19	1.43698e-20	up
contig37220	801	dbj|BAJ90941.1| predicted protein [Hordeum vulgare subsp. vulgare]	317	70.9547	0.5	0.116443	9.25113	1.15638e-56	2.99912e-58	up
contig04759	796	dbj|BAJ90991.1| predicted protein [Hordeum vulgare subsp. vulgare]	46	10.3609	133	31.1685	-1.58893	5.73822e-11	5.64513e-12	down
contig90079	2525	dbj|BAJ90992.1| predicted protein [Hordeum vulgare subsp. vulgare]	852	60.4969	264	19.5038	1.6331	2.02841e-66	4.55565e-68	up
contig39485	1350	dbj|BAJ90997.1| predicted protein [Hordeum vulgare subsp. vulgare]	555	73.7079	76	10.5016	2.8112	4.75215e-85	8.29087e-87	up
contig42016	835	dbj|BAJ91008.1| predicted protein [Hordeum vulgare subsp. vulgare] dbj|BAK03397.1| predicted protein [Hordeum vulgare subsp. vulgare]	147	31.5635	12	2.68085	3.5575	2.74055e-28	1.29452e-29	up
contig52508	558	dbj|BAJ91009.1| predicted protein [Hordeum vulgare subsp. vulgare] dbj|BAJ91624.1| predicted protein [Hordeum vulgare subsp. vulgare]	71	22.8128	31	10.3635	1.13834	0.000646824	0.000132416	up
contig30450	367	dbj|BAJ91009.1| predicted protein [Hordeum vulgare subsp. vulgare] dbj|BAJ91624.1| predicted protein [Hordeum vulgare subsp. vulgare]	49	23.9378	0.5	0.254145	6.5575	9.19106e-12	8.59799e-13	up
contig92865	1727	dbj|BAJ91009.1| predicted protein [Hordeum vulgare subsp. vulgare] dbj|BAJ91624.1| predicted protein [Hordeum vulgare subsp. vulgare]	529	54.9184	5	0.540076	6.66798	1.31942e-119	1.67491e-121	up
contig05352	1506	dbj|BAJ91093.1| predicted protein [Hordeum vulgare subsp. vulgare]	213	25.3577	54	6.68876	1.92261	2.82525e-21	1.67442e-22	up
contig18467	2540	dbj|BAJ91133.1| predicted protein [Hordeum vulgare subsp. vulgare]	414	29.2228	80	5.87534	2.31435	2.52418e-51	7.16443e-53	up
contig38027	1566	dbj|BAJ91133.1| predicted protein [Hordeum vulgare subsp. vulgare]	621	71.0975	83	9.88697	2.8462	2.65945e-96	4.14468e-98	up
contig44285	438	dbj|BAJ91136.1| predicted protein [Hordeum vulgare subsp. vulgare] dbj|BAJ91949.1| predicted protein [Hordeum vulgare subsp. vulgare] dbj|BAJ89002.1| predicted protein [Hordeum vulgare subsp. vulgare]	156	63.8565	1089	463.8	-2.8606	3.41598e-176	2.87756e-178	down
contig19673	2324	dbj|BAJ91141.1| predicted protein [Hordeum vulgare subsp. vulgare]	382	29.4701	123	9.87293	1.5777	1.04889e-28	4.89852e-30	up
contig43049	785	dbj|BAJ91142.1| predicted protein [Hordeum vulgare subsp. vulgare] dbj|BAJ96603.1| predicted protein [Hordeum vulgare subsp. vulgare] dbj|BAJ93021.1| predicted protein [Hordeum vulgare subsp. vulgare] dbj|BAJ97583.1| predicted protein [Hordeum vulgare sub	118	26.9505	47	11.1688	1.27084	5.58037e-07	7.62446e-08	up
contig00999	990	dbj|BAJ91157.1| predicted protein [Hordeum vulgare subsp. vulgare] dbj|BAJ89504.1| predicted protein [Hordeum vulgare subsp. vulgare]	53	9.59832	135	25.4376	-1.40611	2.09185e-09	2.31121e-10	down
contig93350	3605	dbj|BAJ91160.1| predicted protein [Hordeum vulgare subsp. vulgare]	415	20.6394	196	10.1421	1.02505	2.95382e-16	2.14558e-17	up
contig45132	945	dbj|BAJ91160.1| predicted protein [Hordeum vulgare subsp. vulgare]	111	21.0594	50	9.86995	1.09335	2.25965e-05	3.73136e-06	up
contig09817	1006	dbj|BAJ91215.1| predicted protein [Hordeum vulgare subsp. vulgare]	194	34.5747	92	17.0595	1.01914	6.19496e-08	7.73342e-09	up
contig24675	1185	dbj|BAJ91225.1| predicted protein [Hordeum vulgare subsp. vulgare]	60	9.07794	196	30.8542	-1.76503	3.10977e-18	2.06573e-19	down
contig01109	2018	dbj|BAJ91228.1| predicted protein [Hordeum vulgare subsp. vulgare] dbj|BAJ99786.1| predicted protein [Hordeum vulgare subsp. vulgare]	247	21.9447	73	6.74806	1.70133	7.1418e-21	4.29218e-22	up
contig85009	1159	dbj|BAJ91237.1| predicted protein [Hordeum vulgare subsp. vulgare]	43	6.65181	140	22.5331	-1.76023	3.45144e-13	2.95686e-14	down
contig41026	877	dbj|BAJ91250.1| predicted protein [Hordeum vulgare subsp. vulgare]	188	38.4338	35	7.44467	2.36809	2.60308e-24	1.3943e-25	up
contig20644	1810	dbj|BAJ91276.1| predicted protein [Hordeum vulgare subsp. vulgare] dbj|BAJ86700.1| predicted protein [Hordeum vulgare subsp. vulgare]	693	68.6451	15	1.54593	5.47261	1.49214e-159	1.40848e-161	up
contig02094	1921	dbj|BAJ91295.1| predicted protein [Hordeum vulgare subsp. vulgare] dbj|BAJ95829.1| predicted protein [Hordeum vulgare subsp. vulgare]	1689	157.637	66	6.40905	4.62035	0	0	up
contig14967	1351	dbj|BAJ91315.1| predicted protein [Hordeum vulgare subsp. vulgare]	247	32.779	107	14.7742	1.14969	7.19041e-12	6.69368e-13	up
3-GH8N3EB02HCM8Q	497	dbj|BAJ91356.1| predicted protein [Hordeum vulgare subsp. vulgare]	84	30.3024	2	0.750673	5.33511	7.57044e-20	4.72721e-21	up
contig22473	816	dbj|BAJ91363.1| predicted protein [Hordeum vulgare subsp. vulgare]	96	21.0929	25	5.71514	1.88389	9.49035e-10	1.02341e-10	up
contig10802	1087	dbj|BAJ91380.1| predicted protein [Hordeum vulgare subsp. vulgare]	126	20.7824	9	1.54451	3.75014	2.80002e-25	1.44729e-26	up
contig00555	1689	dbj|BAJ91393.1| predicted protein [Hordeum vulgare subsp. vulgare]	722	76.6412	1492	164.784	-1.10439	1.76961e-66	3.96979e-68	down
contig39536	1103	dbj|BAJ91401.1| predicted protein [Hordeum vulgare subsp. vulgare]	598	97.2031	4053	685.454	-2.81798	0	0	down
contig51074	458	dbj|BAJ91401.1| predicted protein [Hordeum vulgare subsp. vulgare]	118	46.1925	631	257.005	-2.47606	1.20894e-87	2.03835e-89	down
contig43499	1250	dbj|BAJ91403.1| predicted protein [Hordeum vulgare subsp. vulgare]	804	115.319	98	14.6249	2.97913	2.88566e-130	3.34756e-132	up
contig82749	636	dbj|BAJ91409.1| predicted protein [Hordeum vulgare subsp. vulgare] dbj|BAJ91868.1| predicted protein [Hordeum vulgare subsp. vulgare]	87	24.5254	3	0.879916	4.80077	5.02959e-20	3.1223e-21	up
contig12258	1222	dbj|BAJ91409.1| predicted protein [Hordeum vulgare subsp. vulgare] dbj|BAJ91868.1| predicted protein [Hordeum vulgare subsp. vulgare]	293	42.9884	2	0.305306	7.13755	9.08588e-65	2.09148e-66	up
contig41979	1057	dbj|BAJ91409.1| predicted protein [Hordeum vulgare subsp. vulgare] dbj|BAJ91868.1| predicted protein [Hordeum vulgare subsp. vulgare]	342	58.0104	0.5	0.0882413	9.36064	3.22557e-60	7.91421e-62	up
contig20711	3486	dbj|BAJ91410.1| predicted protein [Hordeum vulgare subsp. vulgare]	642	33.0189	273	14.6087	1.17646	8.87795e-31	3.91616e-32	up
3-GH8N3EB01DEPE4	400	dbj|BAJ91454.1| predicted protein [Hordeum vulgare subsp. vulgare]	157	70.3711	752	350.699	-2.31718	1.32401e-96	2.05654e-98	down
contig00504	897	dbj|BAJ91454.1| predicted protein [Hordeum vulgare subsp. vulgare]	767	153.305	3473	722.253	-2.2361	0	0	down
contig57016	588	dbj|BAJ91482.1| predicted protein [Hordeum vulgare subsp. vulgare]	71	21.6489	4	1.26899	4.09254	2.36014e-15	1.79209e-16	up
contig89804	1805	dbj|BAJ91552.1| predicted protein [Hordeum vulgare subsp. vulgare]	342	33.9706	43	4.44394	2.93438	6.18504e-55	1.65566e-56	up
contig40078	1394	dbj|BAJ91552.1| predicted protein [Hordeum vulgare subsp. vulgare]	276	35.4978	22	2.94399	3.59188	6.51088e-53	1.7984e-54	up
contig00423	1432	dbj|BAJ91568.1| predicted protein [Hordeum vulgare subsp. vulgare]	140	17.5283	371	48.329	-1.4632	5.01828e-26	2.5403e-27	down
contig19811	2509	dbj|BAJ91593.1| predicted protein [Hordeum vulgare subsp. vulgare]	293	20.9373	72	5.35314	1.96762	6.9021e-30	3.11739e-31	up
contig18545	1587	dbj|BAJ91650.1| predicted protein [Hordeum vulgare subsp. vulgare] dbj|BAJ91884.1| predicted protein [Hordeum vulgare subsp. vulgare] dbj|BAJ88636.1| predicted protein [Hordeum vulgare subsp. vulgare]	530	59.8761	8	0.940351	5.99264	2.67333e-122	3.30659e-124	up
contig42277	1153	dbj|BAJ91683.1| predicted protein [Hordeum vulgare subsp. vulgare] dbj|BAK07387.1| predicted protein [Hordeum vulgare subsp. vulgare]	243	37.7861	0.5	0.0808943	8.8676	1.04381e-45	3.29087e-47	up
contig13239	951	dbj|BAJ91696.1| predicted protein [Hordeum vulgare subsp. vulgare] dbj|BAJ92371.1| predicted protein [Hordeum vulgare subsp. vulgare]	25	4.71318	118	23.1461	-2.296	1.45131e-15	1.0918e-16	down
contig43491	452	dbj|BAJ91711.1| predicted protein [Hordeum vulgare subsp. vulgare]	145	57.5154	44	18.159	1.66327	3.48608e-12	3.17944e-13	up
contig57956	495	dbj|BAJ91759.1| predicted protein [Hordeum vulgare subsp. vulgare]	87	31.5115	9	3.39168	3.21581	1.00887e-15	7.52786e-17	up
contig17413	2805	dbj|BAJ91807.1| predicted protein [Hordeum vulgare subsp. vulgare]	116	7.41446	597	39.7026	-2.42082	7.7355e-81	1.40799e-82	down
contig39131	784	dbj|BAJ91818.1| predicted protein [Hordeum vulgare subsp. vulgare] dbj|BAJ97827.1| predicted protein [Hordeum vulgare subsp. vulgare]	249	56.9427	85	20.2246	1.4934	1.53146e-17	1.0508e-18	up
contig22185	1321	dbj|BAJ91849.1| predicted protein [Hordeum vulgare subsp. vulgare]	125	16.9653	288	40.6693	-1.26135	2.27175e-16	1.64127e-17	down
contig13264	1593	dbj|BAJ91849.1| predicted protein [Hordeum vulgare subsp. vulgare]	90	10.1293	181	21.1953	-1.0652	3.01168e-08	3.65922e-09	down
contig43742	1399	dbj|BAJ91877.1| predicted protein [Hordeum vulgare subsp. vulgare] dbj|BAJ88546.1| predicted protein [Hordeum vulgare subsp. vulgare]	260	33.3204	1208	161.074	-2.27325	2.31462e-151	2.29636e-153	down
contig04999	886	dbj|BAJ91888.1| predicted protein [Hordeum vulgare subsp. vulgare] dbj|BAJ92781.1| predicted protein [Hordeum vulgare subsp. vulgare]	77	15.5816	202	42.5299	-1.44864	2.72826e-14	2.1899e-15	down
contig40606	737	dbj|BAJ91899.1| predicted protein [Hordeum vulgare subsp. vulgare]	154	37.4635	299	75.6799	-1.01443	3.5466e-12	3.23648e-13	down
contig22788	723	dbj|BAJ91903.1| predicted protein [Hordeum vulgare subsp. vulgare]	267	66.2106	10	2.58011	4.68156	1.58174e-59	3.93344e-61	up
contig00451	1407	dbj|BAJ91904.1| predicted protein [Hordeum vulgare subsp. vulgare] dbj|BAK08150.1| predicted protein [Hordeum vulgare subsp. vulgare]	249	31.7293	59	7.82231	2.02015	2.25254e-26	1.12824e-27	up
contig37682	1384	dbj|BAJ91904.1| predicted protein [Hordeum vulgare subsp. vulgare] dbj|BAK08150.1| predicted protein [Hordeum vulgare subsp. vulgare]	487	63.0881	68	9.16537	2.7831	6.19189e-74	1.23264e-75	up
contig39234	1571	dbj|BAJ91925.1| predicted protein [Hordeum vulgare subsp. vulgare]	328	37.4328	136	16.1488	1.21288	7.90886e-17	5.60373e-18	up
contig83665	675	dbj|BAJ92009.1| predicted protein [Hordeum vulgare subsp. vulgare]	132	35.061	30	8.29076	2.08029	7.69914e-15	6.00747e-16	up
contig25697	918	dbj|BAJ92036.1| predicted protein [Hordeum vulgare subsp. vulgare]	113	22.0694	15	3.04807	2.85608	3.94496e-18	2.63696e-19	up
contig35188	306	dbj|BAJ92075.1| predicted protein [Hordeum vulgare subsp. vulgare]	74	43.3576	3	1.82884	4.56728	7.81955e-17	5.53791e-18	up
contig85602	1482	dbj|BAJ92081.1| predicted protein [Hordeum vulgare subsp. vulgare] dbj|BAJ93426.1| predicted protein [Hordeum vulgare subsp. vulgare]	349	42.2213	83	10.4474	2.01483	1.43911e-36	5.48805e-38	up
contig42127	757	dbj|BAJ92081.1| predicted protein [Hordeum vulgare subsp. vulgare] dbj|BAJ93426.1| predicted protein [Hordeum vulgare subsp. vulgare]	86	20.3684	17	4.18919	2.28159	4.75557e-11	4.65923e-12	up
contig44505	500	dbj|BAJ92131.1| predicted protein [Hordeum vulgare subsp. vulgare]	18	6.45442	70	26.1159	-2.01657	3.18641e-08	3.8794e-09	down
contig16630	2756	dbj|BAJ92145.1| predicted protein [Hordeum vulgare subsp. vulgare]	377	24.5254	136	9.20527	1.41375	3.42575e-24	1.8461e-25	up
contig62266	1345	dbj|BAJ92145.1| predicted protein [Hordeum vulgare subsp. vulgare]	505	67.3168	149	20.6653	1.70376	4.82587e-42	1.62923e-43	up
contig10107	2231	dbj|BAJ92162.1| predicted protein [Hordeum vulgare subsp. vulgare]	257	20.6532	7	0.585296	5.14106	6.25452e-59	1.56595e-60	up
contig46789	1831	dbj|BAJ92168.1| predicted protein [Hordeum vulgare subsp. vulgare]	340	33.2924	100	10.188	1.70832	1.24599e-28	5.82878e-30	up
contig19322	2024	dbj|BAJ92182.1| predicted protein [Hordeum vulgare subsp. vulgare] dbj|BAJ93237.1| predicted protein [Hordeum vulgare subsp. vulgare]	482	42.6964	129	11.8893	1.84445	9.43696e-45	3.04097e-46	up
contig26193	579	dbj|BAJ92183.1| predicted protein [Hordeum vulgare subsp. vulgare]	274	84.8451	8	2.57744	5.04082	1.68166e-62	3.99581e-64	up
contig18748	1396	dbj|BAJ92207.1| predicted protein [Hordeum vulgare subsp. vulgare]	348	44.6939	126	16.8369	1.40845	2.93072e-22	1.67587e-23	up
contig18188	1653	dbj|BAJ92223.1| predicted protein [Hordeum vulgare subsp. vulgare]	44	4.77237	211	23.8115	-2.31888	1.36547e-27	6.57791e-29	down
contig46985	986	dbj|BAJ92254.1| predicted protein [Hordeum vulgare subsp. vulgare]	140	25.4569	57	10.7839	1.23918	7.47513e-08	9.40839e-09	up
contig19900	1538	dbj|BAJ92261.1| predicted protein [Hordeum vulgare subsp. vulgare]	205	23.8975	10	1.21289	4.30034	3.52876e-44	1.15227e-45	up
contig37186	1107	dbj|BAJ92319.1| predicted protein [Hordeum vulgare subsp. vulgare]	175	28.3429	72	12.1328	1.22407	1.86872e-09	2.05616e-10	up
contig00577	2452	dbj|BAJ92335.1| predicted protein [Hordeum vulgare subsp. vulgare]	494	36.1211	155	11.792	1.61503	3.60972e-38	1.3197e-39	up
contig25278	388	dbj|BAJ92357.1| predicted protein [Hordeum vulgare subsp. vulgare]	21	9.70381	60	28.8467	-1.57178	2.66201e-05	4.42628e-06	down
contig04164	1558	dbj|BAJ92380.1| predicted protein [Hordeum vulgare subsp. vulgare]	88	10.1267	213	25.5029	-1.33249	2.50267e-13	2.12971e-14	down
contig44842	863	dbj|BAJ92414.1| predicted protein [Hordeum vulgare subsp. vulgare] dbj|BAJ93193.1| predicted protein [Hordeum vulgare subsp. vulgare]	50	10.3876	107	23.1286	-1.15482	8.26931e-06	1.29009e-06	down
contig18054	1111	dbj|BAJ92423.1| predicted protein [Hordeum vulgare subsp. vulgare] dbj|BAJ92917.1| predicted protein [Hordeum vulgare subsp. vulgare]	41	6.61644	130	21.8276	-1.72203	5.94334e-12	5.49871e-13	down
contig18199	1273	dbj|BAJ92442.1| predicted protein [Hordeum vulgare subsp. vulgare]	171	24.0836	336	49.2366	-1.03168	5.96263e-14	4.89394e-15	down
contig17791	2119	dbj|BAJ92463.1| predicted protein [Hordeum vulgare subsp. vulgare]	1402	118.624	320	28.1706	2.07413	1.32393e-150	1.31865e-152	up
contig13533	1062	dbj|BAJ92505.1| predicted protein [Hordeum vulgare subsp. vulgare] dbj|BAJ88560.1| predicted protein [Hordeum vulgare subsp. vulgare]	162	27.3492	684	120.146	-2.13521	1.46534e-79	2.70724e-81	down
contig19255	2024	dbj|BAJ92547.1| predicted protein [Hordeum vulgare subsp. vulgare]	438	38.7988	7	0.645156	5.91022	2.99549e-101	4.48508e-103	up
contig40135	1050	dbj|BAJ92555.1| predicted protein [Hordeum vulgare subsp. vulgare] dbj|BAJ89410.1| predicted protein [Hordeum vulgare subsp. vulgare]	222	37.9069	435	77.2817	-1.02767	9.80392e-18	6.66691e-19	down
contig86489	673	dbj|BAJ92556.1| predicted protein [Hordeum vulgare subsp. vulgare]	112	29.8372	39	10.81	1.46474	4.30895e-08	5.31592e-09	up
contig00033	2321	dbj|BAJ92591.1| predicted protein [Hordeum vulgare subsp. vulgare]	435	33.6023	886	71.2091	-1.0835	1.5481e-38	5.58927e-40	down
contig18863	3793	dbj|BAJ92666.1| predicted protein [Hordeum vulgare subsp. vulgare]	301	14.2278	1224	60.1971	-2.08098	2.01353e-137	2.20737e-139	down
contig21848	978	dbj|BAJ92668.1| predicted protein [Hordeum vulgare subsp. vulgare]	841	154.174	304	57.9845	1.41082	5.66236e-53	1.56219e-54	up
contig54750	471	dbj|BAJ92752.1| predicted protein [Hordeum vulgare subsp. vulgare] dbj|BAJ96892.1| predicted protein [Hordeum vulgare subsp. vulgare]	99	37.685	10	3.96056	3.25022	5.95627e-18	4.01086e-19	up
contig81433	369	dbj|BAJ92760.1| predicted protein [Hordeum vulgare subsp. vulgare]	126	61.2208	1	0.505534	6.92007	1.33967e-28	6.2705e-30	up
contig16331	3269	dbj|BAJ92762.1| predicted protein [Hordeum vulgare subsp. vulgare]	1248	68.447	78	4.45099	3.94279	3.46398e-253	1.97089e-255	up
contig41041	900	dbj|BAJ92800.1| predicted protein [Hordeum vulgare subsp. vulgare] dbj|BAK01354.1| predicted protein [Hordeum vulgare subsp. vulgare]	342	68.13	105	21.7632	1.6464	2.32158e-27	1.12654e-28	up
contig41151	586	dbj|BAJ92877.1| predicted protein [Hordeum vulgare subsp. vulgare]	63	19.2751	140	44.5664	-1.20921	7.34368e-08	9.23721e-09	down
contig23668	559	dbj|BAJ92940.1| predicted protein [Hordeum vulgare subsp. vulgare]	45	14.433	107	35.7066	-1.30683	6.87275e-07	9.49762e-08	down
contig62028	1025	dbj|BAJ92985.1| predicted protein [Hordeum vulgare subsp. vulgare]	105	18.3662	306	55.6897	-1.60035	1.57556e-24	8.38797e-26	down
contig15997	1653	dbj|BAJ92985.1| predicted protein [Hordeum vulgare subsp. vulgare]	220	23.8619	576	65.002	-1.44578	2.49766e-39	8.87445e-41	down
contig39646	1050	dbj|BAJ92993.1| predicted protein [Hordeum vulgare subsp. vulgare] dbj|BAJ97105.1| predicted protein [Hordeum vulgare subsp. vulgare]	134	22.8807	382	67.8658	-1.56855	1.36005e-29	6.18527e-31	down
contig00392	1123	dbj|BAJ93016.1| predicted protein [Hordeum vulgare subsp. vulgare]	408	65.1381	798	132.556	-1.02503	8.01699e-32	3.43931e-33	down
contig38252	827	dbj|BAJ93050.1| predicted protein [Hordeum vulgare subsp. vulgare]	118	25.5818	1052	237.294	-3.21349	5.02279e-190	3.88451e-192	down
contig18489	1213	dbj|BAJ93050.1| predicted protein [Hordeum vulgare subsp. vulgare]	70	10.3465	505	77.6618	-2.90807	2.50022e-83	4.44341e-85	down
contig09188	314	dbj|BAJ93064.1| predicted protein [Hordeum vulgare subsp. vulgare]	8	4.56788	51	30.2982	-2.72964	1.52916e-08	1.81614e-09	down
contig41789	1123	dbj|BAJ93097.1| predicted protein [Hordeum vulgare subsp. vulgare]	193	30.8129	73	12.1261	1.34542	7.2103e-12	6.71313e-13	up
contig39252	1798	dbj|BAJ93140.1| predicted protein [Hordeum vulgare subsp. vulgare]	560	55.841	260	26.9749	1.0497	1.59595e-22	9.05966e-24	up
contig88817	1964	dbj|BAJ93140.1| predicted protein [Hordeum vulgare subsp. vulgare]	465	42.4489	190	18.0463	1.23402	3.3964e-24	1.82985e-25	up
contig24629	853	dbj|BAJ93140.1| predicted protein [Hordeum vulgare subsp. vulgare]	204	42.8781	74	16.183	1.40576	2.58877e-13	2.20466e-14	up
contig91136	1925	dbj|BAJ93204.1| predicted protein [Hordeum vulgare subsp. vulgare]	383	35.6716	3	0.290715	6.93903	1.61673e-85	2.79959e-87	up
contig50897	309	dbj|BAJ93247.1| predicted protein [Hordeum vulgare subsp. vulgare]	95	55.1213	27	16.2998	1.75776	7.52327e-09	8.69076e-10	up
3-GH8N3EB02HHRMI	512	dbj|BAJ93264.1| predicted protein [Hordeum vulgare subsp. vulgare] dbj|BAK00806.1| predicted protein [Hordeum vulgare subsp. vulgare]	33	11.5558	70	25.5038	-1.1421	0.000515993	0.000103956	down
contig01760	1206	dbj|BAJ93265.1| predicted protein [Hordeum vulgare subsp. vulgare]	242	35.9768	0.5	0.0773392	8.86165	1.4855e-45	4.69598e-47	up
contig24925	794	dbj|BAJ93265.1| predicted protein [Hordeum vulgare subsp. vulgare]	264	59.6126	0.5	0.11747	8.98718	6.84942e-49	2.03772e-50	up
contig11846	1285	dbj|BAJ93277.1| predicted protein [Hordeum vulgare subsp. vulgare]	296	41.2993	599	86.9562	-1.07417	6.42469e-26	3.26144e-27	down
contig22289	737	dbj|BAJ93279.1| predicted protein [Hordeum vulgare subsp. vulgare] dbj|BAK04847.1| predicted protein [Hordeum vulgare subsp. vulgare]	32	7.78461	89	22.5268	-1.53294	3.02793e-07	4.03534e-08	down
contig83930	854	dbj|BAJ93279.1| predicted protein [Hordeum vulgare subsp. vulgare] dbj|BAK04847.1| predicted protein [Hordeum vulgare subsp. vulgare]	59	12.3865	140	30.5807	-1.30385	9.52622e-09	1.10827e-09	down
contig00995	2771	dbj|BAJ93280.1| predicted protein [Hordeum vulgare subsp. vulgare]	442	28.5983	71	4.77968	2.58094	5.31145e-62	1.26967e-63	up
contig46554	487	dbj|BAJ93280.1| predicted protein [Hordeum vulgare subsp. vulgare]	112	41.2329	7	2.6813	3.94279	2.72464e-23	1.50517e-24	up
contig45502	563	dbj|BAJ93290.1| predicted protein [Hordeum vulgare subsp. vulgare] dbj|BAK08279.1| predicted protein [Hordeum vulgare subsp. vulgare]	73	23.2471	29	9.60874	1.27463	0.000123675	2.25431e-05	up
1-GH8N3EB01EILKF	483	dbj|BAJ93290.1| predicted protein [Hordeum vulgare subsp. vulgare] dbj|BAK08279.1| predicted protein [Hordeum vulgare subsp. vulgare]	173	64.2175	55	21.2419	1.59606	1.31383e-13	1.10161e-14	up
contig60368	638	dbj|BAJ93310.1| predicted protein [Hordeum vulgare subsp. vulgare] dbj|BAJ89514.1| predicted protein [Hordeum vulgare subsp. vulgare]	34	9.55461	128	37.4254	-1.96975	5.40701e-14	4.42664e-15	down
contig41746	703	dbj|BAJ93332.1| predicted protein [Hordeum vulgare subsp. vulgare]	182	46.4163	10	2.65352	4.12866	1.89614e-38	6.86434e-40	up
contig18272	2705	dbj|BAJ93332.1| predicted protein [Hordeum vulgare subsp. vulgare]	840	55.6758	43	2.96536	4.23077	1.07295e-177	8.89861e-180	up
contig42950	554	dbj|BAJ93332.1| predicted protein [Hordeum vulgare subsp. vulgare]	583	188.675	29	9.76484	4.27216	4.1377e-124	5.02088e-126	up
contig37787	1081	dbj|BAJ93332.1| predicted protein [Hordeum vulgare subsp. vulgare]	496	82.2641	14	2.4159	5.08963	6.14764e-113	8.24424e-115	up
contig18819	2989	dbj|BAJ93362.1| predicted protein [Hordeum vulgare subsp. vulgare]	440	26.3925	126	7.8636	1.74687	5.32586e-38	1.95544e-39	up
contig39568	1365	dbj|BAJ93380.1| predicted protein [Hordeum vulgare subsp. vulgare]	210	27.583	55	7.51635	1.87567	2.52905e-20	1.55057e-21	up
contig37317	1096	dbj|BAJ93381.1| predicted protein [Hordeum vulgare subsp. vulgare]	398	65.1069	188	31.9981	1.02482	1.29282e-15	9.69035e-17	up
contig39333	1794	dbj|BAJ93400.1| predicted protein [Hordeum vulgare subsp. vulgare]	341	34.079	94	9.77423	1.80183	7.15367e-31	3.15091e-32	up
contig48554	359	dbj|BAJ93432.1| predicted protein [Hordeum vulgare subsp. vulgare]	14	6.99179	88	45.7262	-2.70929	4.43744e-14	3.60456e-15	down
contig40079	1644	dbj|BAJ93439.1| predicted protein [Hordeum vulgare subsp. vulgare]	251	27.3733	84	9.53135	1.52201	3.70218e-18	2.46937e-19	up
contig22345	1423	dbj|BAJ93460.1| predicted protein [Hordeum vulgare subsp. vulgare]	277	34.9003	81	10.6184	1.71668	1.30183e-23	7.12898e-25	up
contig86089	2039	dbj|BAJ93482.1| predicted protein [Hordeum vulgare subsp. vulgare]	233	20.4877	82	7.50194	1.44942	8.92775e-16	6.65112e-17	up
contig12551	675	dbj|BAJ93491.1| predicted protein [Hordeum vulgare subsp. vulgare] dbj|BAJ93665.1| predicted protein [Hordeum vulgare subsp. vulgare]	35	9.29649	76	21.0033	-1.17586	0.000185428	3.48326e-05	down
contig26612	550	dbj|BAJ93493.1| predicted protein [Hordeum vulgare subsp. vulgare]	62	20.2108	15	5.08751	1.99009	5.25299e-07	7.16348e-08	up
contig46772	1177	dbj|BAJ93500.1| predicted protein [Hordeum vulgare subsp. vulgare]	2381	362.692	197	31.2224	3.53809	0	0	up
contig19782	4291	dbj|BAJ93500.1| predicted protein [Hordeum vulgare subsp. vulgare]	2320	96.9358	191	8.30332	3.54527	0	0	up
contig25105	2091	dbj|BAJ93500.1| predicted protein [Hordeum vulgare subsp. vulgare]	4225	362.266	270	24.0872	3.91071	0	0	up
contig25808	551	dbj|BAJ93524.1| predicted protein [Hordeum vulgare subsp. vulgare]	24	7.80934	105	35.548	-2.18649	3.62393e-13	3.10888e-14	down
contig60168	429	dbj|BAJ93542.1| predicted protein [Hordeum vulgare subsp. vulgare]	5	2.08962	47	20.437	-3.28987	2.4449e-09	2.72037e-10	down
contig19561	2371	dbj|BAJ93555.1| predicted protein [Hordeum vulgare subsp. vulgare]	1259	95.2026	79	6.21545	3.93707	3.54092e-255	1.98239e-257	up
contig41882	680	dbj|BAJ93555.1| predicted protein [Hordeum vulgare subsp. vulgare]	922	243.095	34	9.32711	4.70395	1.38972e-204	1.00783e-206	up
contig45164	1969	dbj|BAJ93555.1| predicted protein [Hordeum vulgare subsp. vulgare]	2411	219.536	55	5.21067	5.39684	0	0	up
contig01149	2272	dbj|BAJ93558.1| predicted protein [Hordeum vulgare subsp. vulgare]	255	20.1227	94	7.71785	1.38255	4.61789e-16	3.38258e-17	up
contig18883	3373	dbj|BAJ93569.1| predicted protein [Hordeum vulgare subsp. vulgare]	859	45.6595	136	7.52141	2.60184	5.01728e-121	6.29071e-123	up
contig20369	3332	dbj|BAJ93608.1| predicted protein [Hordeum vulgare subsp. vulgare]	764	41.1096	359	20.0986	1.03238	1.12842e-29	5.12303e-31	up
contig22874	471	dbj|BAJ93608.1| predicted protein [Hordeum vulgare subsp. vulgare]	120	45.6788	27	10.6935	2.09479	1.12809e-13	9.41031e-15	up
2-GH8N3EB02I1BUK	312	dbj|BAJ93657.1| predicted protein [Hordeum vulgare subsp. vulgare]	45	25.859	0.5	0.298946	6.43464	6.5261e-11	6.44402e-12	up
contig20251	2892	dbj|BAJ93658.1| predicted protein [Hordeum vulgare subsp. vulgare]	767	47.5501	1701	109.719	-1.2063	4.29192e-87	7.28116e-89	down
contig46367	2476	dbj|BAJ93658.1| predicted protein [Hordeum vulgare subsp. vulgare]	842	60.97	1809	136.29	-1.16051	4.25121e-87	7.20103e-89	down
contig20854	5578	dbj|BAJ93662.1| predicted protein [Hordeum vulgare subsp. vulgare]	1095	35.1957	241	8.05964	2.12661	1.60412e-121	2.00499e-123	up
contig41824	1406	dbj|BAJ93699.1| predicted protein [Hordeum vulgare subsp. vulgare]	187	23.8457	56	7.42984	1.68233	9.78459e-16	7.29837e-17	up
contig85634	774	dbj|BAJ93704.1| predicted protein [Hordeum vulgare subsp. vulgare]	195	45.1698	3	0.723032	5.96516	2.16604e-45	6.8896e-47	up
contig03757	1140	dbj|BAJ93739.1| predicted protein [Hordeum vulgare subsp. vulgare]	545	85.7129	4	0.654534	7.0329	8.6496e-121	1.08675e-122	up
contig37197	763	dbj|BAJ93822.1| predicted protein [Hordeum vulgare subsp. vulgare]	100	23.498	212	51.8308	-1.14128	1.45455e-10	1.47375e-11	down
contig13445	1625	dbj|BAJ93830.1| predicted protein [Hordeum vulgare subsp. vulgare] dbj|BAJ91782.1| predicted protein [Hordeum vulgare subsp. vulgare]	223	24.604	705	80.9306	-1.71779	1.75792e-61	4.23425e-63	down
contig21501	2026	dbj|BAJ93834.1| predicted protein [Hordeum vulgare subsp. vulgare]	739	65.3973	53	4.87993	3.7443	5.06049e-145	5.24457e-147	up
contig46756	965	dbj|BAJ93880.1| predicted protein [Hordeum vulgare subsp. vulgare]	109	20.2513	5	0.96654	4.38904	4.82976e-24	2.61371e-25	up
contig87904	489	dbj|BAJ93880.1| predicted protein [Hordeum vulgare subsp. vulgare]	62	22.732	2	0.762954	4.89698	1.45043e-14	1.14618e-15	up
contig16447	950	dbj|BAJ93882.1| predicted protein [Hordeum vulgare subsp. vulgare]	72	13.5882	162	31.8103	-1.22714	3.60911e-09	4.07356e-10	down
contig00466	691	dbj|BAJ93882.1| predicted protein [Hordeum vulgare subsp. vulgare]	55	14.2705	120	32.3952	-1.18274	1.22416e-06	1.73632e-07	down
contig17909	1743	dbj|BAJ93884.1| predicted protein [Hordeum vulgare subsp. vulgare] dbj|BAJ88010.1| predicted protein [Hordeum vulgare subsp. vulgare]	1041	107.08	376	40.2409	1.41195	1.66069e-65	3.79033e-67	up
contig90279	1647	dbj|BAJ93902.1| predicted protein [Hordeum vulgare subsp. vulgare]	116	12.6275	266	30.1276	-1.25451	4.70679e-15	3.63215e-16	down
contig13581	863	dbj|BAJ93949.1| predicted protein [Hordeum vulgare subsp. vulgare] dbj|BAJ88312.1| predicted protein [Hordeum vulgare subsp. vulgare]	114	23.6837	2	0.432311	5.77568	7.64485e-27	3.77037e-28	up
contig90728	1972	dbj|BAJ93953.1| predicted protein [Hordeum vulgare subsp. vulgare]	802	72.9159	4	0.378382	7.59025	1.79891e-170	1.59032e-172	up
contig23999	1393	dbj|BAJ93957.1| predicted protein [Hordeum vulgare subsp. vulgare]	165	21.2367	74	9.90963	1.09966	1.14035e-07	1.45978e-08	up
contig21424	635	dbj|BAJ93959.1| predicted protein [Hordeum vulgare subsp. vulgare] dbj|BAJ95989.1| predicted protein [Hordeum vulgare subsp. vulgare]	20	5.64691	77	22.6201	-2.00207	6.82641e-09	7.86043e-10	down
contig84107	844	dbj|BAJ93959.1| predicted protein [Hordeum vulgare subsp. vulgare] dbj|BAJ95989.1| predicted protein [Hordeum vulgare subsp. vulgare]	27	5.73556	100	22.1021	-1.94618	6.2197e-11	6.12609e-12	down
contig39977	830	dbj|BAJ93962.1| predicted protein [Hordeum vulgare subsp. vulgare] dbj|BAK01614.1| predicted protein [Hordeum vulgare subsp. vulgare] dbj|BAJ89949.1| predicted protein [Hordeum vulgare subsp. vulgare] dbj|BAK02663.1| predicted protein [Hordeum vulgare sub	333	71.9318	127	28.5432	1.33348	1.11563e-19	7.0041e-21	up
contig15396	988	dbj|BAJ93962.1| predicted protein [Hordeum vulgare subsp. vulgare] dbj|BAK01614.1| predicted protein [Hordeum vulgare subsp. vulgare] dbj|BAJ89949.1| predicted protein [Hordeum vulgare subsp. vulgare] dbj|BAK02663.1| predicted protein [Hordeum vulgare sub	287	52.081	106	20.0136	1.37977	6.18077e-18	4.17089e-19	up
0-FTYGYVA04I1YB4	304	dbj|BAJ93962.1| predicted protein [Hordeum vulgare subsp. vulgare] dbj|BAK01614.1| predicted protein [Hordeum vulgare subsp. vulgare] dbj|BAJ89949.1| predicted protein [Hordeum vulgare subsp. vulgare] dbj|BAK02663.1| predicted protein [Hordeum vulgare sub	52	30.6679	15	9.20438	1.73634	4.02248e-05	6.86203e-06	up
contig18325	3204	dbj|BAJ93967.1| predicted protein [Hordeum vulgare subsp. vulgare]	600	33.5748	2306	134.259	-1.99957	1.50448e-245	8.75586e-248	down
contig40444	878	dbj|BAJ93986.1| predicted protein [Hordeum vulgare subsp. vulgare] dbj|BAJ96843.1| predicted protein [Hordeum vulgare subsp. vulgare]	55	11.2311	211	44.8296	-1.99695	5.37682e-23	2.99622e-24	down
contig83321	870	dbj|BAJ93986.1| predicted protein [Hordeum vulgare subsp. vulgare] dbj|BAJ96843.1| predicted protein [Hordeum vulgare subsp. vulgare]	97	19.9897	273	58.5356	-1.55006	5.41471e-21	3.24152e-22	down
contig28515	1000	dbj|BAJ93986.1| predicted protein [Hordeum vulgare subsp. vulgare] dbj|BAJ96843.1| predicted protein [Hordeum vulgare subsp. vulgare]	270	48.4081	638	119.014	-1.29781	5.42659e-37	2.04541e-38	down
3-GH8N3EB02GOIHL	416	dbj|BAJ93986.1| predicted protein [Hordeum vulgare subsp. vulgare] dbj|BAJ96843.1| predicted protein [Hordeum vulgare subsp. vulgare]	52	22.4112	120	53.8102	-1.26366	2.77434e-07	3.68474e-08	down
contig06182	3107	dbj|BAJ93987.1| predicted protein [Hordeum vulgare subsp. vulgare]	872	50.3187	108	6.48425	2.95609	3.46353e-140	3.74736e-142	up
contig00462	5773	dbj|BAJ93994.1| predicted protein [Hordeum vulgare subsp. vulgare]	735	22.8266	178	5.75169	1.98866	5.02252e-75	9.86769e-77	up
contig39779	3671	dbj|BAJ93994.1| predicted protein [Hordeum vulgare subsp. vulgare]	817	39.9018	169	8.58775	2.2161	1.46094e-95	2.29586e-97	up
contig22644	789	dbj|BAJ94066.1| predicted protein [Hordeum vulgare subsp. vulgare] dbj|BAK01947.1| predicted protein [Hordeum vulgare subsp. vulgare] dbj|BAJ88495.1| predicted protein [Hordeum vulgare subsp. vulgare] dbj|BAK00521.1| predicted protein [Hordeum vulgare sub	515	117.027	195	46.1036	1.34389	2.07295e-30	9.26278e-32	up
contig38630	552	dbj|BAJ94066.1| predicted protein [Hordeum vulgare subsp. vulgare] dbj|BAK01947.1| predicted protein [Hordeum vulgare subsp. vulgare] dbj|BAJ88495.1| predicted protein [Hordeum vulgare subsp. vulgare] dbj|BAK00521.1| predicted protein [Hordeum vulgare sub	406	131.869	134	45.2838	1.54204	1.72729e-29	7.89589e-31	up
contig14027	1453	dbj|BAJ94078.1| predicted protein [Hordeum vulgare subsp. vulgare]	302	37.2646	75	9.62881	1.95237	1.772e-30	7.89492e-32	up
contig42600	927	dbj|BAJ94078.1| predicted protein [Hordeum vulgare subsp. vulgare]	236	45.6443	29	5.83573	2.96745	1.62371e-38	5.87067e-40	up
contig46189	478	dbj|BAJ94080.1| predicted protein [Hordeum vulgare subsp. vulgare]	60	22.5049	18	7.0246	1.67975	1.46689e-05	2.35667e-06	up
contig36535	1590	dbj|BAJ94084.1| predicted protein [Hordeum vulgare subsp. vulgare] dbj|BAK05167.1| predicted protein [Hordeum vulgare subsp. vulgare]	273	30.7836	24	2.81573	3.45058	9.41632e-51	2.70821e-52	up
contig19041	1674	dbj|BAJ94084.1| predicted protein [Hordeum vulgare subsp. vulgare] dbj|BAK05167.1| predicted protein [Hordeum vulgare subsp. vulgare]	256	27.4182	11	1.22578	4.48336	4.19592e-56	1.10408e-57	up
contig30639	883	dbj|BAJ94091.1| predicted protein [Hordeum vulgare subsp. vulgare]	120	24.3655	54	11.408	1.09479	9.37339e-06	1.4732e-06	up
contig22095	1254	dbj|BAJ94091.1| predicted protein [Hordeum vulgare subsp. vulgare]	157	22.4469	58	8.62795	1.37943	3.79677e-10	3.969e-11	up
contig20927	2947	dbj|BAJ94096.1| predicted protein [Hordeum vulgare subsp. vulgare]	1241	75.4999	262	16.5843	2.18665	1.59445e-142	1.68567e-144	up
contig23454	958	dbj|BAJ94096.1| predicted protein [Hordeum vulgare subsp. vulgare]	1109	207.549	46	8.95714	4.53427	2.06843e-242	1.21995e-244	up
contig82587	1229	dbj|BAJ94117.1| predicted protein [Hordeum vulgare subsp. vulgare] dbj|BAJ91291.1| predicted protein [Hordeum vulgare subsp. vulgare] dbj|BAJ95875.1| predicted protein [Hordeum vulgare subsp. vulgare] dbj|BAJ88978.1| predicted protein [Hordeum vulgare sub	131	19.1106	629	95.4719	-2.3207	4.91483e-81	8.93303e-83	down
contig40332	989	dbj|BAJ94117.1| predicted protein [Hordeum vulgare subsp. vulgare] dbj|BAJ91291.1| predicted protein [Hordeum vulgare subsp. vulgare] dbj|BAJ95875.1| predicted protein [Hordeum vulgare subsp. vulgare] dbj|BAJ88978.1| predicted protein [Hordeum vulgare sub	146	26.4674	334	62.9981	-1.25109	1.21829e-18	7.99126e-20	down
contig23547	737	dbj|BAJ94133.1| predicted protein [Hordeum vulgare subsp. vulgare]	96	23.3538	38	9.61818	1.27982	7.01913e-06	1.08532e-06	up
contig59164	498	dbj|BAJ94148.1| predicted protein [Hordeum vulgare subsp. vulgare]	127	45.7224	44	16.4816	1.47204	3.89928e-09	4.41377e-10	up
contig00506	856	dbj|BAJ94148.1| predicted protein [Hordeum vulgare subsp. vulgare]	962	201.491	255	55.5704	1.85833	1.33893e-89	2.21394e-91	up
contig00437	1396	dbj|BAJ94154.1| predicted protein [Hordeum vulgare subsp. vulgare] dbj|BAJ85157.1| predicted protein [Hordeum vulgare subsp. vulgare]	414	53.1703	156	20.8457	1.35087	9.0013e-25	4.75344e-26	up
contig55501	573	dbj|BAJ94179.1| predicted protein [Hordeum vulgare subsp. vulgare]	65	20.3382	236	76.8306	-1.91749	2.45463e-24	1.31351e-25	down
contig35282	559	dbj|BAJ94179.1| predicted protein [Hordeum vulgare subsp. vulgare]	28	8.98051	86	28.6988	-1.67612	6.88654e-08	8.64426e-09	down
contig19982	2329	dbj|BAJ94240.1| predicted protein [Hordeum vulgare subsp. vulgare]	575	44.2642	62	4.96591	3.15601	1.83339e-98	2.80477e-100	up
contig38155	1986	dbj|BAJ94240.1| predicted protein [Hordeum vulgare subsp. vulgare]	841	75.9226	79	7.42036	3.35497	1.26825e-151	1.25659e-153	up
contig41038	1141	dbj|BAJ94240.1| predicted protein [Hordeum vulgare subsp. vulgare]	361	56.7252	27	4.41423	3.68376	2.63623e-70	5.5638e-72	up
contig84855	1070	dbj|BAJ94246.1| predicted protein [Hordeum vulgare subsp. vulgare] dbj|BAJ94947.1| predicted protein [Hordeum vulgare subsp. vulgare] dbj|BAJ97264.1| predicted protein [Hordeum vulgare subsp. vulgare]	233	39.0415	101	17.6082	1.14876	3.17203e-11	3.07101e-12	up
contig62135	1351	dbj|BAJ94260.1| predicted protein [Hordeum vulgare subsp. vulgare]	151	20.039	29	4.00424	2.32321	3.08527e-19	1.97314e-20	up
contig19565	3060	dbj|BAJ94284.1| predicted protein [Hordeum vulgare subsp. vulgare]	475	27.8309	183	11.156	1.31887	2.55834e-27	1.24343e-28	up
contig24130	1112	dbj|BAJ94303.1| predicted protein [Hordeum vulgare subsp. vulgare] dbj|BAK02200.1| predicted protein [Hordeum vulgare subsp. vulgare] dbj|BAK01239.1| predicted protein [Hordeum vulgare subsp. vulgare]	155	24.9909	20	3.35507	2.89698	5.93153e-25	3.10995e-26	up
contig91303	2568	dbj|BAJ94336.1| predicted protein [Hordeum vulgare subsp. vulgare] dbj|BAJ96880.1| predicted protein [Hordeum vulgare subsp. vulgare]	166	11.5896	368	26.7319	-1.20573	2.38052e-19	1.51591e-20	down
contig93332	3252	dbj|BAJ94338.1| predicted protein [Hordeum vulgare subsp. vulgare] dbj|BAJ88050.1| predicted protein [Hordeum vulgare subsp. vulgare]	210	11.5777	410	23.5185	-1.02245	1.2697e-16	9.05915e-18	down
contig36655	745	dbj|BAJ94345.1| predicted protein [Hordeum vulgare subsp. vulgare] dbj|BAJ85633.1| predicted protein [Hordeum vulgare subsp. vulgare]	147	35.3766	63	15.7747	1.16518	1.62277e-07	2.10764e-08	up
contig20109	2797	dbj|BAJ94362.1| predicted protein [Hordeum vulgare subsp. vulgare]	458	29.3581	210	14.0057	1.06775	4.73973e-19	3.04603e-20	up
contig91132	1550	dbj|BAJ94368.1| predicted protein [Hordeum vulgare subsp. vulgare] dbj|BAJ90612.1| predicted protein [Hordeum vulgare subsp. vulgare] dbj|BAK05277.1| predicted protein [Hordeum vulgare subsp. vulgare]	500	57.8353	53	6.37854	3.18065	2.76137e-86	4.73495e-88	up
contig22656	1076	dbj|BAJ94368.1| predicted protein [Hordeum vulgare subsp. vulgare] dbj|BAJ90612.1| predicted protein [Hordeum vulgare subsp. vulgare] dbj|BAK05277.1| predicted protein [Hordeum vulgare subsp. vulgare]	185	30.8258	16	2.77386	3.47417	8.70663e-35	3.45291e-36	up
contig42877	569	dbj|BAJ94371.1| predicted protein [Hordeum vulgare subsp. vulgare]	66	20.7963	146	47.8649	-1.20264	4.21439e-08	5.19707e-09	down
contig20112	3278	dbj|BAJ94372.1| predicted protein [Hordeum vulgare subsp. vulgare] dbj|BAJ86712.1| predicted protein [Hordeum vulgare subsp. vulgare] dbj|BAJ92788.1| predicted protein [Hordeum vulgare subsp. vulgare] dbj|BAJ89269.1| predicted protein [Hordeum vulgare sub	166	9.07933	442	25.153	-1.47007	4.35344e-31	1.90901e-32	down
contig25182	1271	dbj|BAJ94374.1| predicted protein [Hordeum vulgare subsp. vulgare]	36	5.07822	148	21.7217	-2.09674	2.34505e-17	1.62095e-18	down
contig13962	1678	dbj|BAJ94384.1| predicted protein [Hordeum vulgare subsp. vulgare] dbj|BAJ88056.1| predicted protein [Hordeum vulgare subsp. vulgare]	225	24.0406	39	4.3356	2.47117	2.15122e-30	9.6181e-32	up
contig22367	854	dbj|BAJ94384.1| predicted protein [Hordeum vulgare subsp. vulgare] dbj|BAJ88056.1| predicted protein [Hordeum vulgare subsp. vulgare]	127	26.6625	13	2.83963	3.23103	1.02547e-22	5.7765e-24	up
contig38713	1764	dbj|BAJ94389.1| predicted protein [Hordeum vulgare subsp. vulgare]	331	33.6422	95	10.0462	1.74362	1.10629e-28	5.16949e-30	up
contig02163	1166	dbj|BAJ94449.1| predicted protein [Hordeum vulgare subsp. vulgare]	124	19.0668	529	84.6319	-2.15014	3.2764e-62	7.81069e-64	down
contig91050	2824	dbj|BAJ94508.1| predicted protein [Hordeum vulgare subsp. vulgare] dbj|BAJ86173.1| predicted protein [Hordeum vulgare subsp. vulgare] dbj|BAK03697.1| predicted protein [Hordeum vulgare subsp. vulgare]	414	26.2839	121	7.99278	1.71741	5.72293e-35	2.26217e-36	up
contig21955	1194	dbj|BAJ94514.1| predicted protein [Hordeum vulgare subsp. vulgare] dbj|BAJ95784.1| predicted protein [Hordeum vulgare subsp. vulgare]	1214	182.293	483	75.4605	1.27246	4.02357e-65	9.2252e-67	up
1-GH8N3EB01E8KA0	454	dbj|BAJ94514.1| predicted protein [Hordeum vulgare subsp. vulgare] dbj|BAJ95784.1| predicted protein [Hordeum vulgare subsp. vulgare]	150	59.2366	54	22.1878	1.41672	4.24551e-10	4.45412e-11	up
contig00885	1200	dbj|BAJ94514.1| predicted protein [Hordeum vulgare subsp. vulgare] dbj|BAJ95784.1| predicted protein [Hordeum vulgare subsp. vulgare]	1499	223.962	516	80.2131	1.48135	4.81091e-101	7.22207e-103	up
contig03795	3936	dbj|BAJ94520.1| predicted protein [Hordeum vulgare subsp. vulgare] dbj|BAK02359.1| predicted protein [Hordeum vulgare subsp. vulgare] dbj|BAJ96889.1| predicted protein [Hordeum vulgare subsp. vulgare]	1376	62.6784	120	5.68726	3.46216	2.93593e-254	1.65516e-256	up
contig21969	2031	dbj|BAJ94520.1| predicted protein [Hordeum vulgare subsp. vulgare] dbj|BAK02359.1| predicted protein [Hordeum vulgare subsp. vulgare] dbj|BAJ96889.1| predicted protein [Hordeum vulgare subsp. vulgare]	810	71.5039	59	5.419	3.72192	3.04519e-158	2.89429e-160	up
contig15193	1124	dbj|BAJ94525.1| predicted protein [Hordeum vulgare subsp. vulgare]	147	23.448	63	10.4557	1.16518	1.62277e-07	2.10764e-08	up
contig61188	253	dbj|BAJ94530.1| predicted protein [Hordeum vulgare subsp. vulgare]	39	27.6375	6	4.42392	2.64323	2.74576e-06	4.03109e-07	up
contig55510	506	dbj|BAJ94534.1| predicted protein [Hordeum vulgare subsp. vulgare]	64	22.6769	9	3.31794	2.77286	2.6764e-10	2.76296e-11	up
contig25171	708	dbj|BAJ94541.1| predicted protein [Hordeum vulgare subsp. vulgare]	281	71.1586	41	10.8026	2.71966	6.39638e-42	2.1686e-43	up
contig35050	546	dbj|BAJ94560.1| predicted protein [Hordeum vulgare subsp. vulgare]	79	25.9411	6	2.04991	3.66161	7.46226e-16	5.53553e-17	up
contig41132	1156	dbj|BAJ94561.1| predicted protein [Hordeum vulgare subsp. vulgare]	458	71.0333	125	20.1711	1.81621	1.11466e-41	3.79797e-43	up
contig39805	966	dbj|BAJ94561.1| predicted protein [Hordeum vulgare subsp. vulgare]	116	21.5296	29	5.60013	1.94279	4.44339e-12	4.08783e-13	up
contig92093	1537	dbj|BAJ94578.1| predicted protein [Hordeum vulgare subsp. vulgare]	209	24.3796	81	9.83078	1.3103	2.61382e-12	2.36552e-13	up
contig04521	2120	dbj|BAJ94591.1| predicted protein [Hordeum vulgare subsp. vulgare]	251	21.2272	99	8.71117	1.28498	3.2337e-14	2.60991e-15	up
contig25345	2289	dbj|BAJ94592.1| predicted protein [Hordeum vulgare subsp. vulgare]	274	21.4615	85	6.92708	1.63143	8.81993e-22	5.12618e-23	up
contig39594	1166	dbj|BAJ94596.1| predicted protein [Hordeum vulgare subsp. vulgare] dbj|BAJ95815.1| predicted protein [Hordeum vulgare subsp. vulgare] dbj|BAJ88408.1| predicted protein [Hordeum vulgare subsp. vulgare]	289	44.4379	26	4.1596	3.41727	2.83402e-53	7.78926e-55	up
contig87275	1562	dbj|BAJ94596.1| predicted protein [Hordeum vulgare subsp. vulgare] dbj|BAJ95815.1| predicted protein [Hordeum vulgare subsp. vulgare] dbj|BAJ88408.1| predicted protein [Hordeum vulgare subsp. vulgare]	370	42.4693	31	3.70218	3.51997	1.21335e-69	2.58923e-71	up
contig23243	1294	dbj|BAJ94631.1| predicted protein [Hordeum vulgare subsp. vulgare]	231	32.0061	100	14.4159	1.15068	3.661e-11	3.55775e-12	up
contig17775	2292	dbj|BAJ94631.1| predicted protein [Hordeum vulgare subsp. vulgare]	493	38.5644	130	10.5805	1.86586	1.80812e-46	5.6217e-48	up
contig17063	2543	dbj|BAJ94636.1| predicted protein [Hordeum vulgare subsp. vulgare]	911	64.2283	5	0.366776	7.45217	9.6997e-196	7.34998e-198	up
contig18401	1711	dbj|BAJ94646.1| predicted protein [Hordeum vulgare subsp. vulgare]	172	18.0232	364	39.6852	-1.13874	1.53004e-17	1.04963e-18	down
contig14619	1168	dbj|BAJ94664.1| predicted protein [Hordeum vulgare subsp. vulgare] dbj|BAK06805.1| predicted protein [Hordeum vulgare subsp. vulgare]	133	20.4157	17	2.71508	2.91061	1.31724e-21	7.71076e-23	up
contig36900	1057	dbj|BAJ94677.1| predicted protein [Hordeum vulgare subsp. vulgare]	610	103.469	154	27.1783	1.92867	6.33768e-60	1.56367e-61	up
contig01145	1805	dbj|BAJ94746.1| predicted protein [Hordeum vulgare subsp. vulgare] dbj|BAJ91082.1| predicted protein [Hordeum vulgare subsp. vulgare] dbj|BAJ95999.1| predicted protein [Hordeum vulgare subsp. vulgare]	621	61.6835	222	22.9431	1.42682	6.06682e-40	2.13112e-41	up
contig13408	1599	dbj|BAJ94798.1| predicted protein [Hordeum vulgare subsp. vulgare]	282	31.6195	50	5.83309	2.43848	2.35682e-37	8.80363e-39	up
contig17941	1156	dbj|BAJ94808.1| predicted protein [Hordeum vulgare subsp. vulgare] dbj|BAK00165.1| predicted protein [Hordeum vulgare subsp. vulgare]	73	11.3219	171	27.594	-1.28524	2.66817e-10	2.75342e-11	down
contig12208	1135	dbj|BAJ94823.1| predicted protein [Hordeum vulgare subsp. vulgare]	62	9.79378	140	23.0096	-1.2323	4.47367e-08	5.52758e-09	down
contig19718	2243	dbj|BAJ94866.1| predicted protein [Hordeum vulgare subsp. vulgare]	501	40.0464	86	7.15231	2.48519	2.64831e-67	5.83065e-69	up
contig20995	3304	dbj|BAJ94874.1| predicted protein [Hordeum vulgare subsp. vulgare]	320	17.3646	874	49.3456	-1.50677	4.45525e-63	1.04528e-64	down
contig23139	2148	dbj|BAJ94876.1| predicted protein [Hordeum vulgare subsp. vulgare]	258	21.5348	63	5.47121	1.97674	1.47774e-26	7.35924e-28	up
contig40493	1428	dbj|BAJ94902.1| predicted protein [Hordeum vulgare subsp. vulgare]	205	25.7383	51	6.66222	1.94984	7.0898e-21	4.25908e-22	up
contig41758	2046	dbj|BAJ94911.1| predicted protein [Hordeum vulgare subsp. vulgare]	243	21.2939	68	6.19984	1.78014	7.67114e-22	4.45151e-23	up
contig19732	2177	dbj|BAJ94914.1| predicted protein [Hordeum vulgare subsp. vulgare]	262	21.5773	64	5.48401	1.97621	6.00061e-27	2.95007e-28	up
contig39639	3420	dbj|BAJ94917.1| predicted protein [Hordeum vulgare subsp. vulgare]	481	25.2158	230	12.5452	1.00719	3.26371e-18	2.17182e-19	up
contig42203	1430	dbj|BAJ94928.1| predicted protein [Hordeum vulgare subsp. vulgare] dbj|BAJ94944.1| predicted protein [Hordeum vulgare subsp. vulgare]	434	54.4137	45	5.87021	3.21249	1.23194e-75	2.40434e-77	up
contig49795	418	dbj|BAJ94991.1| predicted protein [Hordeum vulgare subsp. vulgare]	81	34.7427	22	9.81801	1.82321	5.14047e-08	6.37756e-09	up
contig20258	4354	dbj|BAJ94991.1| predicted protein [Hordeum vulgare subsp. vulgare]	841	34.6308	218	9.33996	1.89057	3.15511e-80	5.78802e-82	up
contig38894	2344	dbj|BAJ94991.1| predicted protein [Hordeum vulgare subsp. vulgare]	1316	100.659	288	22.9199	2.13481	1.18143e-146	1.2121e-148	up
2-GH8N3EB02G5IBZ	341	dbj|BAJ94995.1| predicted protein [Hordeum vulgare subsp. vulgare]	57	29.9692	21	11.4879	1.38336	0.000339961	6.64821e-05	up
contig02883	2033	dbj|BAJ95066.1| predicted protein [Hordeum vulgare subsp. vulgare]	333	29.3671	89	8.16638	1.84643	3.6302e-31	1.58667e-32	up
contig45133	619	dbj|BAJ95077.1| predicted protein [Hordeum vulgare subsp. vulgare]	107	30.9919	37	11.1503	1.4748	7.75868e-08	9.7875e-09	up
contig58833	459	dbj|BAJ95084.1| predicted protein [Hordeum vulgare subsp. vulgare]	86	33.5923	11	4.47051	2.90962	3.19711e-14	2.57872e-15	up
contig38517	883	dbj|BAJ95084.1| predicted protein [Hordeum vulgare subsp. vulgare]	1203	244.264	123	25.9849	3.23269	6.4221e-210	4.54027e-212	up
contig39484	497	dbj|BAJ95084.1| predicted protein [Hordeum vulgare subsp. vulgare]	150	54.1115	13	4.87937	3.47117	2.57417e-28	1.21459e-29	up
contig03210	1484	dbj|BAJ95085.1| predicted protein [Hordeum vulgare subsp. vulgare]	236	28.5123	104	13.073	1.12499	5.21314e-11	5.11601e-12	up
contig18757	2453	dbj|BAJ95106.1| predicted protein [Hordeum vulgare subsp. vulgare]	278	20.319	0.5	0.0380233	9.06173	5.60454e-51	1.60388e-52	up
contig22523	1086	dbj|BAJ95108.1| predicted protein [Hordeum vulgare subsp. vulgare]	134	22.1223	266	45.6908	-1.0464	1.89973e-11	1.81697e-12	down
contig90155	1579	dbj|BAJ95110.1| predicted protein [Hordeum vulgare subsp. vulgare]	386	43.8288	23	2.71721	4.01168	1.71443e-79	3.1719e-81	up
contig20932	2476	dbj|BAJ95133.1| predicted protein [Hordeum vulgare subsp. vulgare]	458	33.1642	209	15.7461	1.07463	3.03075e-19	1.93787e-20	up
contig82136	572	dbj|BAJ95144.1| predicted protein [Hordeum vulgare subsp. vulgare]	9	2.82099	73	23.807	-3.07711	2.62217e-13	2.23379e-14	down
contig91130	1568	dbj|BAJ95154.1| predicted protein [Hordeum vulgare subsp. vulgare] dbj|BAJ92855.1| predicted protein [Hordeum vulgare subsp. vulgare]	265	30.3008	38	4.52079	2.74471	6.03845e-40	2.12037e-41	up
contig43061	845	dbj|BAJ95154.1| predicted protein [Hordeum vulgare subsp. vulgare] dbj|BAJ92855.1| predicted protein [Hordeum vulgare subsp. vulgare]	266	56.439	17	3.75292	3.91061	4.12211e-54	1.11578e-55	up
contig02402	3172	dbj|BAJ95171.1| predicted protein [Hordeum vulgare subsp. vulgare]	411	23.2307	878	51.6343	-1.15229	4.07935e-42	1.37508e-43	down
contig03528	860	dbj|BAJ95186.1| predicted protein [Hordeum vulgare subsp. vulgare] gb|EMT22143.1| Cytochrome c [Aegilops tauschii]	1100	229.324	150	32.5364	2.81726	1.91094e-168	1.70926e-170	up
contig10015	943	dbj|BAJ95186.1| predicted protein [Hordeum vulgare subsp. vulgare] gb|EMT22143.1| Cytochrome c [Aegilops tauschii]	126	23.956	17	3.3629	2.83261	5.66588e-20	3.52172e-21	up
contig59713	558	dbj|BAJ95226.1| predicted protein [Hordeum vulgare subsp. vulgare]	91	29.239	4	1.33722	4.45058	2.58643e-20	1.58844e-21	up
contig37112	1130	dbj|BAJ95273.1| predicted protein [Hordeum vulgare subsp. vulgare]	92	14.597	182	30.0448	-1.04144	5.12513e-08	6.35653e-09	down
contig47889	710	dbj|BAJ95296.1| predicted protein [Hordeum vulgare subsp. vulgare] dbj|BAJ95694.1| predicted protein [Hordeum vulgare subsp. vulgare]	239	60.3523	78	20.4934	1.55825	6.58307e-18	4.44751e-19	up
contig38273	1904	dbj|BAJ95301.1| predicted protein [Hordeum vulgare subsp. vulgare]	428	40.3024	118	11.5609	1.80161	1.44762e-38	5.2246e-40	up
contig90414	1962	dbj|BAJ95301.1| predicted protein [Hordeum vulgare subsp. vulgare]	452	41.3042	121	11.5044	1.8441	5.41092e-42	1.83027e-43	up
contig17721	1962	dbj|BAJ95346.1| predicted protein [Hordeum vulgare subsp. vulgare]	469	42.8577	39	3.70802	3.53083	2.52179e-88	4.21907e-90	up
contig37310	480	dbj|BAJ95353.1| predicted protein [Hordeum vulgare subsp. vulgare]	72	26.8934	32	12.4361	1.11271	0.000756265	0.000157558	up
contig02015	2201	dbj|BAJ95361.1| predicted protein [Hordeum vulgare subsp. vulgare]	303	24.6818	140	11.8655	1.05668	1.19467e-12	1.05708e-13	up
contig03114	2290	dbj|BAJ95382.1| predicted protein [Hordeum vulgare subsp. vulgare]	262	20.5126	72	5.86508	1.80629	5.84518e-24	3.1697e-25	up
contig42201	1161	dbj|BAJ95382.1| predicted protein [Hordeum vulgare subsp. vulgare]	253	39.07	36	5.78425	2.75586	2.51885e-38	9.15143e-40	up
contig19345	2078	dbj|BAJ95388.1| predicted protein [Hordeum vulgare subsp. vulgare]	259	22.3465	67	6.01459	1.89351	3.26062e-25	1.68962e-26	up
contig04848	1215	dbj|BAJ95411.1| predicted protein [Hordeum vulgare subsp. vulgare]	60	8.8538	238	36.5408	-2.04514	1.21397e-26	6.02985e-28	down
contig18966	2123	dbj|BAJ95447.1| predicted protein [Hordeum vulgare subsp. vulgare] dbj|BAJ96164.1| predicted protein [Hordeum vulgare subsp. vulgare]	457	38.5941	59	5.18417	2.8962	2.91042e-72	5.97575e-74	up
contig86417	1194	dbj|BAJ95449.1| predicted protein [Hordeum vulgare subsp. vulgare] dbj|BAJ95922.1| predicted protein [Hordeum vulgare subsp. vulgare] dbj|BAJ92700.1| predicted protein [Hordeum vulgare subsp. vulgare]	16	2.40254	265	41.4017	-4.10706	9.44246e-58	2.41083e-59	down
contig22663	1077	dbj|BAJ95449.1| predicted protein [Hordeum vulgare subsp. vulgare] dbj|BAJ95922.1| predicted protein [Hordeum vulgare subsp. vulgare] dbj|BAJ92700.1| predicted protein [Hordeum vulgare subsp. vulgare]	10	1.66471	156	27.02	-4.02069	7.63976e-34	3.10639e-35	down
contig08483	537	dbj|BAJ95449.1| predicted protein [Hordeum vulgare subsp. vulgare] dbj|BAJ95922.1| predicted protein [Hordeum vulgare subsp. vulgare] dbj|BAJ92700.1| predicted protein [Hordeum vulgare subsp. vulgare]	15	5.00808	95	33.0009	-2.72018	3.34554e-15	2.56297e-16	down
contig02279	2030	dbj|BAJ95488.1| predicted protein [Hordeum vulgare subsp. vulgare] dbj|BAJ95807.1| predicted protein [Hordeum vulgare subsp. vulgare]	533	47.0745	142	13.0488	1.85103	1.17804e-49	3.46022e-51	up
contig23734	1059	dbj|BAJ95490.1| predicted protein [Hordeum vulgare subsp. vulgare]	125	21.1626	57	10.0405	1.07568	8.14804e-06	1.27017e-06	up
contig41730	1813	dbj|BAJ95490.1| predicted protein [Hordeum vulgare subsp. vulgare]	281	27.7884	119	12.2441	1.1824	5.60047e-14	4.58977e-15	up
contig15962	2605	dbj|BAJ95497.1| predicted protein [Hordeum vulgare subsp. vulgare]	1644	113.148	0.5	0.0358046	11.6258	2.34166e-202	1.71647e-204	up
contig41635	1220	dbj|BAJ95532.1| predicted protein [Hordeum vulgare subsp. vulgare] dbj|BAJ93546.1| predicted protein [Hordeum vulgare subsp. vulgare]	348	51.1416	131	20.0303	1.35231	5.76546e-21	3.45375e-22	up
2-GH8N3EB02H7TQV	353	dbj|BAJ95534.1| predicted protein [Hordeum vulgare subsp. vulgare]	66	33.5215	2	1.0569	4.98718	1.55327e-15	1.16981e-16	up
contig06087	1977	dbj|BAJ95539.1| predicted protein [Hordeum vulgare subsp. vulgare]	394	35.7309	120	11.3227	1.65795	1.00172e-31	4.30913e-33	up
contig21262	1220	dbj|BAJ95546.1| predicted protein [Hordeum vulgare subsp. vulgare]	740	108.749	13	1.98774	5.77373	8.20061e-171	7.207e-173	up
contig84772	708	dbj|BAJ95546.1| predicted protein [Hordeum vulgare subsp. vulgare]	578	146.369	3	0.790433	7.53275	1.43507e-123	1.75072e-125	up
2-GH8N3EB02JANX8	387	dbj|BAJ95553.1| predicted protein [Hordeum vulgare subsp. vulgare]	89	41.2319	4	1.92808	4.41852	8.0978e-20	5.06073e-21	up
contig92346	1825	dbj|BAJ95553.1| predicted protein [Hordeum vulgare subsp. vulgare]	1526	149.915	48	4.90631	4.93337	0	0	up
contig39159	1696	dbj|BAJ95553.1| predicted protein [Hordeum vulgare subsp. vulgare]	1802	190.495	41	4.50957	5.40062	0	0	up
contig40726	1775	dbj|BAJ95553.1| predicted protein [Hordeum vulgare subsp. vulgare]	2511	253.631	37	3.88848	6.02738	0	0	up
0-FO0JX8101BY9QT	249	dbj|BAJ95553.1| predicted protein [Hordeum vulgare subsp. vulgare]	57	41.0421	0.5	0.374583	6.77568	1.97221e-13	1.66816e-14	up
contig59035	561	dbj|BAJ95553.1| predicted protein [Hordeum vulgare subsp. vulgare]	339	108.341	2	0.665034	7.34793	9.63396e-74	1.9279e-75	up
contig23553	1053	dbj|BAJ95569.1| predicted protein [Hordeum vulgare subsp. vulgare]	214	36.4368	63	11.1606	1.70698	2.93425e-18	1.94723e-19	up
contig12679	1128	dbj|BAJ95570.1| predicted protein [Hordeum vulgare subsp. vulgare] dbj|BAK01085.1| predicted protein [Hordeum vulgare subsp. vulgare]	15	2.38417	215	35.5555	-3.89851	1.61577e-45	5.11411e-47	down
contig26763	582	dbj|BAJ95597.1| predicted protein [Hordeum vulgare subsp. vulgare]	83	25.5688	32	10.2566	1.31783	2.14073e-05	3.52885e-06	up
2-GH8N3EB02F4H66	390	dbj|BAJ95634.1| predicted protein [Hordeum vulgare subsp. vulgare] dbj|BAJ88279.1| predicted protein [Hordeum vulgare subsp. vulgare]	187	85.967	49	23.4373	1.87497	3.63835e-18	2.42538e-19	up
contig00212	2011	dbj|BAJ95634.1| predicted protein [Hordeum vulgare subsp. vulgare] dbj|BAJ88279.1| predicted protein [Hordeum vulgare subsp. vulgare]	2132	190.077	414	38.403	2.30729	4.22962e-261	2.3184e-263	up
contig23238	731	dbj|BAJ95638.1| predicted protein [Hordeum vulgare subsp. vulgare]	85	20.8476	247	63.0313	-1.59619	7.34597e-20	4.58513e-21	down
contig02721	3407	dbj|BAJ95669.1| predicted protein [Hordeum vulgare subsp. vulgare]	1030	54.2025	113	6.18704	3.13104	1.01837e-174	8.67135e-177	up
contig22685	1288	dbj|BAJ95672.1| predicted protein [Hordeum vulgare subsp. vulgare]	183	25.4736	20	2.89662	3.13656	1.35633e-31	5.85577e-33	up
3-GH8N3EB02F7A83	431	dbj|BAJ95674.1| predicted protein [Hordeum vulgare subsp. vulgare] dbj|BAK03186.1| predicted protein [Hordeum vulgare subsp. vulgare]	83	34.5267	1	0.432812	6.31783	1.42682e-19	8.98287e-21	up
contig89932	1936	dbj|BAJ95688.1| predicted protein [Hordeum vulgare subsp. vulgare]	130	12.0391	374	36.0365	-1.58174	2.45982e-29	1.13053e-30	down
contig22960	1425	dbj|BAJ95688.1| predicted protein [Hordeum vulgare subsp. vulgare]	124	15.6013	292	38.2248	-1.29284	3.29098e-17	2.29194e-18	down
contig06307	1813	dbj|BAJ95713.1| predicted protein [Hordeum vulgare subsp. vulgare]	208	20.5693	65	6.68794	1.62086	1.47918e-16	1.05875e-17	up
contig82954	893	dbj|BAJ95751.1| predicted protein [Hordeum vulgare subsp. vulgare]	47	9.43628	332	69.3527	-2.87766	1.99325e-54	5.3772e-56	down
contig16916	2168	dbj|BAJ95776.1| predicted protein [Hordeum vulgare subsp. vulgare]	261	21.5842	1019	87.6782	-2.02224	2.30976e-110	3.17868e-112	down
contig39623	2057	dbj|BAJ95849.1| predicted protein [Hordeum vulgare subsp. vulgare]	657	57.2645	264	23.9412	1.25814	6.35931e-35	2.51703e-36	up
contig18125	2944	dbj|BAJ95849.1| predicted protein [Hordeum vulgare subsp. vulgare]	429	26.1261	170	10.7718	1.27823	1.33004e-23	7.28868e-25	up
contig25703	706	dbj|BAJ95849.1| predicted protein [Hordeum vulgare subsp. vulgare]	175	44.4414	64	16.9103	1.394	2.15979e-11	2.07273e-12	up
contig14679	1438	dbj|BAJ95859.1| predicted protein [Hordeum vulgare subsp. vulgare]	28	3.49103	529	68.6236	-4.29698	1.50212e-117	1.93814e-119	down
0-FTYGYVA04IC5BP	526	dbj|BAJ95862.1| predicted protein [Hordeum vulgare subsp. vulgare]	100	34.0854	3	1.06393	5.00168	3.45016e-23	1.91204e-24	up
contig24575	967	dbj|BAJ95879.1| predicted protein [Hordeum vulgare subsp. vulgare] dbj|BAJ87803.1| predicted protein [Hordeum vulgare subsp. vulgare]	145	26.8841	483	93.1746	-1.79318	6.86913e-45	2.20815e-46	down
contig88334	1550	dbj|BAJ95879.1| predicted protein [Hordeum vulgare subsp. vulgare] dbj|BAJ87803.1| predicted protein [Hordeum vulgare subsp. vulgare]	399	46.1526	156	18.7746	1.29763	1.66631e-22	9.46553e-24	up
contig62096	1544	dbj|BAJ95879.1| predicted protein [Hordeum vulgare subsp. vulgare] dbj|BAJ87803.1| predicted protein [Hordeum vulgare subsp. vulgare]	563	65.3756	176	21.2639	1.62035	1.28787e-43	4.24059e-45	up
contig38419	2358	dbj|BAJ95881.1| predicted protein [Hordeum vulgare subsp. vulgare]	382	29.0452	115	9.09769	1.67473	3.24792e-31	1.41789e-32	up
contig91004	1942	dbj|BAJ95892.1| predicted protein [Hordeum vulgare subsp. vulgare]	389	35.9133	31	2.97776	3.59222	2.5291e-74	5.00677e-76	up
contig30171	579	dbj|BAJ95908.1| predicted protein [Hordeum vulgare subsp. vulgare]	133	41.1839	44	14.1759	1.53864	4.01732e-10	4.20739e-11	up
contig36547	962	dbj|BAJ95920.1| predicted protein [Hordeum vulgare subsp. vulgare]	201	37.4607	75	14.5433	1.36502	1.37563e-12	1.224e-13	up
contig07967	2100	dbj|BAJ96003.1| predicted protein [Hordeum vulgare subsp. vulgare] dbj|BAJ88666.1| predicted protein [Hordeum vulgare subsp. vulgare]	1890	161.36	33	2.93138	5.78256	0	0	up
contig82084	1205	dbj|BAJ96010.1| predicted protein [Hordeum vulgare subsp. vulgare]	69	10.2664	154	23.8402	-1.21547	1.23652e-08	1.45601e-09	down
contig00241	1874	dbj|BAJ96014.1| predicted protein [Hordeum vulgare subsp. vulgare]	667	63.8132	36	3.58352	4.15441	8.29785e-140	9.02104e-142	up
contig20883	6039	dbj|BAJ96034.1| predicted protein [Hordeum vulgare subsp. vulgare]	901	26.7494	352	10.8731	1.29874	4.898e-50	1.42847e-51	up
contig52120	861	dbj|BAJ96052.1| predicted protein [Hordeum vulgare subsp. vulgare] dbj|BAJ88082.1| predicted protein [Hordeum vulgare subsp. vulgare]	210	43.7291	5	1.08329	5.33511	1.34714e-48	4.02883e-50	up
contig22696	973	dbj|BAJ96052.1| predicted protein [Hordeum vulgare subsp. vulgare] dbj|BAJ88082.1| predicted protein [Hordeum vulgare subsp. vulgare]	557	102.635	12	2.30062	5.47936	2.38379e-128	2.79638e-130	up
contig21028	3109	dbj|BAJ96055.1| predicted protein [Hordeum vulgare subsp. vulgare] dbj|BAJ99988.1| predicted protein [Hordeum vulgare subsp. vulgare]	1442	83.1571	466	27.9603	1.57246	4.28969e-106	6.13802e-108	up
contig18364	1553	dbj|BAJ96064.1| predicted protein [Hordeum vulgare subsp. vulgare]	202	23.3203	876	105.223	-2.17379	4.7613e-104	6.96781e-106	down
contig00219	2344	dbj|BAJ96092.1| predicted protein [Hordeum vulgare subsp. vulgare]	333	25.4707	136	10.8233	1.2347	1.53653e-17	1.05448e-18	up
contig03909	3334	dbj|BAJ96111.1| predicted protein [Hordeum vulgare subsp. vulgare] dbj|BAJ96706.1| predicted protein [Hordeum vulgare subsp. vulgare] dbj|BAJ89230.1| predicted protein [Hordeum vulgare subsp. vulgare]	374	20.1122	143	8.00106	1.32981	6.31809e-22	3.65565e-23	up
contig35199	453	dbj|BAJ96121.1| predicted protein [Hordeum vulgare subsp. vulgare]	189	74.8029	0.5	0.205896	8.50503	3.335e-37	1.25053e-38	up
contig51881	2147	dbj|BAJ96121.1| predicted protein [Hordeum vulgare subsp. vulgare]	2537	211.857	5	0.434425	8.92977	0	0	up
contig21667	1564	dbj|BAJ96195.1| predicted protein [Hordeum vulgare subsp. vulgare]	191	21.8953	88	10.496	1.06079	2.6533e-08	3.20789e-09	up
contig00097	4058	dbj|BAJ96195.1| predicted protein [Hordeum vulgare subsp. vulgare]	720	31.8108	275	12.6415	1.33135	1.18426e-41	4.04129e-43	up
contig40277	2281	dbj|BAJ96195.1| predicted protein [Hordeum vulgare subsp. vulgare]	383	30.1043	144	11.7764	1.35406	4.77158e-23	2.65336e-24	up
contig83344	310	dbj|BAJ96200.1| predicted protein [Hordeum vulgare subsp. vulgare]	54	31.2311	1	0.601749	5.69768	4.29615e-13	3.70542e-14	up
contig19132	2073	dbj|BAJ96243.1| predicted protein [Hordeum vulgare subsp. vulgare]	302	26.1193	91	8.18878	1.6734	8.53484e-25	4.49933e-26	up
contig39156	754	dbj|BAJ96257.1| predicted protein [Hordeum vulgare subsp. vulgare]	178	42.3256	51	12.6176	1.7461	8.82625e-16	6.56861e-17	up
contig43302	1326	dbj|BAJ96296.1| predicted protein [Hordeum vulgare subsp. vulgare]	180	24.3379	9	1.26612	4.26472	1.06248e-38	3.82215e-40	up
contig42537	1325	dbj|BAJ96316.1| predicted protein [Hordeum vulgare subsp. vulgare]	167	22.5972	536	75.4616	-1.7396	1.01445e-47	3.08934e-49	down
contig12943	1223	dbj|BAJ96320.1| predicted protein [Hordeum vulgare subsp. vulgare] dbj|BAJ92729.1| predicted protein [Hordeum vulgare subsp. vulgare]	89	13.0472	188	28.6753	-1.13607	2.16473e-09	2.39539e-10	down
contig23094	1002	dbj|BAJ96331.1| predicted protein [Hordeum vulgare subsp. vulgare]	227	40.6175	1460	271.808	-2.74242	4.60569e-226	2.94429e-228	down
contig13486	1371	dbj|BAJ96331.1| predicted protein [Hordeum vulgare subsp. vulgare]	353	46.1628	2076	282.466	-2.61328	3.94225e-305	1.80673e-307	down
contig17980	2808	dbj|BAJ96333.1| predicted protein [Hordeum vulgare subsp. vulgare]	375	23.9436	127	8.43691	1.50485	2.37182e-26	1.18891e-27	up
contig39327	1089	dbj|BAJ96368.1| predicted protein [Hordeum vulgare subsp. vulgare] dbj|BAJ88289.1| predicted protein [Hordeum vulgare subsp. vulgare] dbj|BAJ96992.1| predicted protein [Hordeum vulgare subsp. vulgare] dbj|BAK01415.1| predicted protein [Hordeum vulgare sub	46	7.57329	203	34.7732	-2.19899	5.93176e-25	3.1093e-26	down
contig41704	1097	dbj|BAJ96398.1| predicted protein [Hordeum vulgare subsp. vulgare]	85	13.8921	850	144.54	-3.37914	2.24506e-160	2.10165e-162	down
contig39441	1162	dbj|BAJ96398.1| predicted protein [Hordeum vulgare subsp. vulgare]	56	8.64045	129	20.7091	-1.26108	9.47766e-08	1.20547e-08	down
contig20238	2787	dbj|BAJ96408.1| predicted protein [Hordeum vulgare subsp. vulgare]	352	22.6444	95	6.35863	1.83236	1.4333e-32	6.01268e-34	up
contig89210	2276	dbj|BAJ96423.1| predicted protein [Hordeum vulgare subsp. vulgare]	630	49.6276	220	18.0313	1.46064	6.1063e-42	2.06946e-43	up
contig85762	1371	dbj|BAJ96471.1| predicted protein [Hordeum vulgare subsp. vulgare] dbj|BAJ88183.1| predicted protein [Hordeum vulgare subsp. vulgare]	98	12.8157	326	44.3565	-1.79123	1.8092e-30	8.0654e-32	down
contig58138	1019	dbj|BAJ96533.1| predicted protein [Hordeum vulgare subsp. vulgare]	211	37.1247	5	0.91532	5.34196	7.79796e-49	2.32093e-50	up
contig15810	1957	dbj|BAJ96547.1| predicted protein [Hordeum vulgare subsp. vulgare]	430	39.3942	39	3.7175	3.40558	9.65817e-79	1.80951e-80	up
contig44163	566	dbj|BAJ96601.1| predicted protein [Hordeum vulgare subsp. vulgare]	175	55.434	10	3.2958	4.07207	1.04052e-36	3.94771e-38	up
contig16993	1818	dbj|BAJ96611.1| predicted protein [Hordeum vulgare subsp. vulgare]	1042	102.761	66	6.77216	3.92353	8.32714e-211	5.85457e-213	up
contig56204	1145	dbj|BAJ96619.1| predicted protein [Hordeum vulgare subsp. vulgare]	154	24.114	0.5	0.0814595	8.20958	2.13301e-31	9.24788e-33	up
contig90981	1690	dbj|BAJ96651.1| predicted protein [Hordeum vulgare subsp. vulgare]	283	30.023	35	3.8633	2.95816	6.34937e-46	1.99229e-47	up
contig45136	923	dbj|BAJ96651.1| predicted protein [Hordeum vulgare subsp. vulgare]	151	29.3312	13	2.62735	3.48075	1.46284e-28	6.85654e-30	up
contig44587	483	dbj|BAJ96696.1| predicted protein [Hordeum vulgare subsp. vulgare]	23	8.53759	167	64.498	-2.91735	4.45778e-28	2.11844e-29	down
contig24065	1439	dbj|BAJ96735.1| predicted protein [Hordeum vulgare subsp. vulgare]	162	20.1841	16	2.07413	3.28264	3.55331e-29	1.64004e-30	up
contig00787	1681	dbj|BAJ96744.1| predicted protein [Hordeum vulgare subsp. vulgare]	197	21.0113	62	6.8802	1.61064	1.38683e-15	1.04221e-16	up
contig38082	1297	dbj|BAJ96749.1| predicted protein [Hordeum vulgare subsp. vulgare]	151	20.8733	58	8.3419	1.32321	3.12723e-09	3.50483e-10	up
contig23812	1881	dbj|BAJ96794.1| predicted protein [Hordeum vulgare subsp. vulgare]	287	27.3557	17	1.68592	4.02023	2.42179e-59	6.04139e-61	up
contig62279	1209	dbj|BAJ97007.1| predicted protein [Hordeum vulgare subsp. vulgare]	82	12.1602	170	26.2301	-1.10905	2.86802e-08	3.48168e-09	down
contig91867	1953	dbj|BAJ97011.1| predicted protein [Hordeum vulgare subsp. vulgare]	443	40.6683	114	10.8888	1.90106	7.18749e-43	2.38816e-44	up
contig16418	2667	dbj|BAJ97040.1| predicted protein [Hordeum vulgare subsp. vulgare]	364	24.4699	100	6.99446	1.80673	4.99659e-33	2.0746e-34	up
contig00170	2868	dbj|BAJ97040.1| predicted protein [Hordeum vulgare subsp. vulgare]	479	29.9441	119	7.74007	1.95185	6.16618e-48	1.86898e-49	up
2-GH8N3EB02HIK84	480	dbj|BAJ97055.1| predicted protein [Hordeum vulgare subsp. vulgare]	75	28.014	1	0.388629	6.17161	8.04892e-18	5.45513e-19	up
contig12934	1480	dbj|BAJ97055.1| predicted protein [Hordeum vulgare subsp. vulgare]	2556	309.638	14	1.76459	7.45511	0	0	up
contig35695	353	dbj|BAJ97077.1| predicted protein [Hordeum vulgare subsp. vulgare]	129	65.5194	47	24.8371	1.39943	1.20747e-08	1.42078e-09	up
contig16362	1353	dbj|BAJ97091.1| predicted protein [Hordeum vulgare subsp. vulgare] dbj|BAJ89202.1| predicted protein [Hordeum vulgare subsp. vulgare] dbj|BAJ89533.1| predicted protein [Hordeum vulgare subsp. vulgare]	20	2.65025	180	24.8171	-3.22714	3.89707e-33	1.61554e-34	down
0-FUZKD2G01BMOOQ	525	dbj|BAJ97096.1| predicted protein [Hordeum vulgare subsp. vulgare]	35	11.9526	160	56.8509	-2.24986	2.3279e-20	1.42543e-21	down
contig59401	386	dbj|BAJ97099.1| predicted protein [Hordeum vulgare subsp. vulgare]	146	67.8141	2	0.96654	6.13261	4.65601e-34	1.87923e-35	up
contig18392	2317	dbj|BAJ97106.1| predicted protein [Hordeum vulgare subsp. vulgare]	338	26.1544	2	0.16102	7.34367	1.50126e-73	3.01206e-75	up
contig23356	1139	dbj|BAJ97114.1| predicted protein [Hordeum vulgare subsp. vulgare]	36	5.66674	183	29.9712	-2.40299	5.01878e-25	2.62159e-26	down
contig91920	1556	dbj|BAJ97116.1| predicted protein [Hordeum vulgare subsp. vulgare]	179	20.6252	63	7.5528	1.44932	2.71678e-12	2.46101e-13	up
contig19027	3074	dbj|BAJ97131.1| predicted protein [Hordeum vulgare subsp. vulgare]	716	41.7603	164	9.95215	2.06905	6.30232e-77	1.21195e-78	up
contig19191	2732	dbj|BAJ97142.1| predicted protein [Hordeum vulgare subsp. vulgare]	509	33.4035	96	6.55492	2.34935	4.3709e-64	1.01581e-65	up
contig41894	500	dbj|BAJ97144.1| predicted protein [Hordeum vulgare subsp. vulgare]	77	27.6106	32	11.9387	1.20958	0.000159248	2.94959e-05	up
contig44513	963	dbj|BAJ97180.1| predicted protein [Hordeum vulgare subsp. vulgare]	62	11.543	129	24.9885	-1.11424	1.67525e-06	2.40264e-07	down
contig27018	719	dbj|BAJ97202.1| predicted protein [Hordeum vulgare subsp. vulgare]	84	20.9462	1	0.259447	6.33511	8.63088e-20	5.40118e-21	up
contig47645	1964	dbj|BAJ97202.1| predicted protein [Hordeum vulgare subsp. vulgare]	682	62.2583	8	0.759846	6.35642	5.97923e-156	5.74522e-158	up
contig20951	1331	dbj|BAJ97226.1| predicted protein [Hordeum vulgare subsp. vulgare]	199	26.8059	29	4.0644	2.72143	6.661e-30	3.00589e-31	up
contig41655	2000	dbj|BAJ97258.1| predicted protein [Hordeum vulgare subsp. vulgare]	243	21.7837	104	9.70019	1.16716	5.89276e-12	5.45038e-13	up
contig86527	968	dbj|BAJ97267.1| predicted protein [Hordeum vulgare subsp. vulgare]	67	12.4095	157	30.2553	-1.28574	1.58818e-09	1.73983e-10	down
contig43373	853	dbj|BAJ97289.1| predicted protein [Hordeum vulgare subsp. vulgare]	119	25.0122	41	8.96627	1.48005	1.13427e-08	1.33273e-09	up
contig25414	2107	dbj|BAJ97318.1| predicted protein [Hordeum vulgare subsp. vulgare]	254	21.6134	94	8.32224	1.37688	6.588e-16	4.87328e-17	up
contig58256	666	dbj|BAJ97385.1| predicted protein [Hordeum vulgare subsp. vulgare]	403	108.489	18	5.04168	4.4275	1.82371e-87	3.07727e-89	up
contig58166	439	dbj|BAJ97385.1| predicted protein [Hordeum vulgare subsp. vulgare]	54	22.0538	1	0.424925	5.69768	4.29615e-13	3.70542e-14	up
contig51942	465	dbj|BAJ97395.1| predicted protein [Hordeum vulgare subsp. vulgare]	12	4.62682	94	37.7096	-3.02684	1.13481e-16	8.07896e-18	down
contig31643	614	dbj|BAJ97416.1| predicted protein [Hordeum vulgare subsp. vulgare]	80	23.3602	9	2.73433	3.09479	4.77854e-14	3.89937e-15	up
contig20401	3398	dbj|BAJ97450.1| predicted protein [Hordeum vulgare subsp. vulgare]	476	25.1153	113	6.20343	2.01743	1.0078e-49	2.95757e-51	up
contig40389	1103	dbj|BAJ97467.1| predicted protein [Hordeum vulgare subsp. vulgare]	748	121.585	13	2.19859	5.78924	1.18608e-172	1.03002e-174	up
contig43527	568	dbj|BAJ97467.1| predicted protein [Hordeum vulgare subsp. vulgare]	134	42.2971	1	0.328419	7.00888	3.2323e-30	1.45042e-31	up
contig24041	1472	dbj|BAJ97473.1| predicted protein [Hordeum vulgare subsp. vulgare]	279	33.9822	88	11.152	1.60748	1.02893e-21	5.99894e-23	up
contig04329	1597	dbj|BAJ97483.1| predicted protein [Hordeum vulgare subsp. vulgare]	392	44.0084	160	18.6893	1.23557	1.52292e-20	9.26569e-22	up
contig48804	1008	dbj|BAJ97515.1| predicted protein [Hordeum vulgare subsp. vulgare]	21	3.7352	401	74.2097	-4.31235	2.17171e-89	3.59661e-91	down
contig00629	1853	dbj|BAJ97520.1| predicted protein [Hordeum vulgare subsp. vulgare]	602	58.2473	34	3.42279	4.08895	4.31199e-125	5.2043e-127	up
contig22023	1873	dbj|BAJ97521.1| predicted protein [Hordeum vulgare subsp. vulgare]	325	31.11	21	2.0915	3.89477	8.31748e-66	1.88645e-67	up
contig39998	1372	dbj|BAJ97521.1| predicted protein [Hordeum vulgare subsp. vulgare]	645	84.2869	27	3.67102	4.52106	5.32066e-141	5.7151e-143	up
contig18295	843	dbj|BAJ97521.1| predicted protein [Hordeum vulgare subsp. vulgare]	123	26.1597	5	1.10642	4.56337	1.67029e-27	8.07246e-29	up
contig40610	593	dbj|BAJ97521.1| predicted protein [Hordeum vulgare subsp. vulgare]	104	31.4437	2	0.629147	5.64323	1.54063e-24	8.18995e-26	up
contig38100	890	dbj|BAJ97532.1| predicted protein [Hordeum vulgare subsp. vulgare]	122	24.5767	28	5.86874	2.06617	1.16468e-13	9.72082e-15	up
contig01025	1389	dbj|BAJ97562.1| predicted protein [Hordeum vulgare subsp. vulgare]	278	35.8837	25	3.35749	3.41787	2.81203e-51	7.99607e-53	up
contig13590	1132	dbj|BAJ97630.1| predicted protein [Hordeum vulgare subsp. vulgare]	67	10.6117	133	21.9171	-1.0464	4.15352e-06	6.24305e-07	down
contig51605	1243	dbj|BAJ97673.1| predicted protein [Hordeum vulgare subsp. vulgare]	280	40.387	61	9.15452	2.14133	8.32006e-32	3.57258e-33	up
contig43929	277	dbj|BAJ97714.1| predicted protein [Hordeum vulgare subsp. vulgare]	43	27.8319	1	0.673437	5.36905	1.56668e-10	1.59093e-11	up
contig31931	329	dbj|BAJ97714.1| predicted protein [Hordeum vulgare subsp. vulgare]	85	46.321	0.5	0.283499	7.35218	5.46888e-19	3.52424e-20	up
contig46394	764	dbj|BAJ97721.1| predicted protein [Hordeum vulgare subsp. vulgare]	164	38.4862	77	18.8007	1.03355	5.73807e-07	7.84665e-08	up
contig36567	898	dbj|BAJ97749.1| predicted protein [Hordeum vulgare subsp. vulgare]	264	52.7087	38	7.89377	2.73926	1.02771e-39	3.61811e-41	up
contig91511	2536	dbj|BAJ97821.1| predicted protein [Hordeum vulgare subsp. vulgare]	387	27.36	185	13.6082	1.0076	8.32506e-15	6.51645e-16	up
contig93606	4221	dbj|BAJ97888.1| predicted protein [Hordeum vulgare subsp. vulgare]	535	22.7244	145	6.4081	1.82627	6.05678e-49	1.80033e-50	up
contig23289	1495	dbj|BAJ97888.1| predicted protein [Hordeum vulgare subsp. vulgare]	263	31.5405	69	8.60964	1.87318	3.11935e-25	1.61519e-26	up
contig43272	1429	dbj|BAJ97888.1| predicted protein [Hordeum vulgare subsp. vulgare]	160	20.0744	33	4.30783	2.22032	2.71814e-19	1.73515e-20	up
contig18585	2326	dbj|BAJ97890.1| predicted protein [Hordeum vulgare subsp. vulgare]	141	10.8684	309	24.7814	-1.18912	5.05937e-16	3.72112e-17	down
contig55726	626	dbj|BAJ97890.1| predicted protein [Hordeum vulgare subsp. vulgare]	55	15.7523	111	33.077	-1.07027	2.14057e-05	3.52901e-06	down
contig39456	803	dbj|BAJ97916.1| predicted protein [Hordeum vulgare subsp. vulgare]	129	28.8024	51	11.8476	1.28159	1.19369e-07	1.53349e-08	up
contig39629	1263	dbj|BAJ97919.1| predicted protein [Hordeum vulgare subsp. vulgare]	246	34.921	9	1.32928	4.71538	4.86268e-55	1.29851e-56	up
contig41981	1354	dbj|BAJ97923.1| predicted protein [Hordeum vulgare subsp. vulgare] dbj|BAJ94767.1| predicted protein [Hordeum vulgare subsp. vulgare] dbj|BAK02345.1| predicted protein [Hordeum vulgare subsp. vulgare]	471	62.3673	2	0.275542	7.82237	2.52184e-98	3.86784e-100	up
contig16662	1170	dbj|BAJ97923.1| predicted protein [Hordeum vulgare subsp. vulgare] dbj|BAJ94767.1| predicted protein [Hordeum vulgare subsp. vulgare] dbj|BAK02345.1| predicted protein [Hordeum vulgare subsp. vulgare]	1093	167.49	0.5	0.0797189	11.0369	8.01038e-149	8.08276e-151	up
contig19072	1779	dbj|BAJ97926.1| predicted protein [Hordeum vulgare subsp. vulgare]	270	27.2109	65	6.81576	1.99724	3.96648e-28	1.88238e-29	up
contig57851	491	dbj|BAJ97935.1| predicted protein [Hordeum vulgare subsp. vulgare]	75	27.3864	0.5	0.189961	7.17161	4.76938e-17	3.34327e-18	up
0-FUZKD2G01B1QC4	422	dbj|BAJ97951.1| predicted protein [Hordeum vulgare subsp. vulgare]	58	24.6417	21	9.2829	1.40845	0.000238335	4.53126e-05	up
contig49926	1189	dbj|BAJ97955.1| predicted protein [Hordeum vulgare subsp. vulgare]	182	27.4438	25	3.92225	2.80673	2.79334e-28	1.31982e-29	up
contig27919	482	dbj|BAJ97955.1| predicted protein [Hordeum vulgare subsp. vulgare]	137	50.9598	16	6.19227	3.04082	3.6149e-23	2.00404e-24	up
contig49187	727	dbj|BAJ97955.1| predicted protein [Hordeum vulgare subsp. vulgare]	361	89.0282	26	6.67138	3.7382	4.87649e-71	1.01649e-72	up
contig34402	525	dbj|BAJ97955.1| predicted protein [Hordeum vulgare subsp. vulgare]	86	29.3693	2	0.710637	5.36905	2.5421e-20	1.55939e-21	up
contig50206	625	dbj|BAJ97956.1| predicted protein [Hordeum vulgare subsp. vulgare]	15	4.30295	79	23.5789	-2.4541	1.77196e-11	1.69015e-12	down
contig19899	1788	dbj|BAJ97982.1| predicted protein [Hordeum vulgare subsp. vulgare]	484	48.5325	168	17.5274	1.46933	1.17607e-32	4.92135e-34	up
contig20074	1494	dbj|BAJ98033.1| predicted protein [Hordeum vulgare subsp. vulgare] dbj|BAJ85676.1| predicted protein [Hordeum vulgare subsp. vulgare]	296	35.5219	71	8.86512	2.00249	7.10093e-31	3.12675e-32	up
contig34085	521	dbj|BAJ98040.1| predicted protein [Hordeum vulgare subsp. vulgare] dbj|BAJ89266.1| predicted protein [Hordeum vulgare subsp. vulgare]	135	46.4569	6	2.14828	4.43464	9.45071e-30	4.28325e-31	up
contig15947	1958	dbj|BAJ98040.1| predicted protein [Hordeum vulgare subsp. vulgare] dbj|BAJ89266.1| predicted protein [Hordeum vulgare subsp. vulgare]	621	56.8635	11	1.04799	5.76181	2.03033e-143	2.13855e-145	up
contig31506	482	dbj|BAJ98049.1| predicted protein [Hordeum vulgare subsp. vulgare]	200	74.3939	794	307.291	-2.04635	1.99504e-87	3.36896e-89	down
contig00161	1930	dbj|BAJ98078.1| predicted protein [Hordeum vulgare subsp. vulgare]	235	21.8306	107	10.342	1.07784	2.7741e-10	2.86924e-11	up
contig33554	515	dbj|BAJ98082.1| predicted protein [Hordeum vulgare subsp. vulgare]	293	102.003	139	50.3483	1.0186	1.38328e-11	1.31122e-12	up
contig22417	759	dbj|BAJ98085.1| predicted protein [Hordeum vulgare subsp. vulgare] dbj|BAJ90512.1| predicted protein [Hordeum vulgare subsp. vulgare]	30	7.08654	149	36.6203	-2.36949	3.49855e-20	2.15978e-21	down
contig41521	1584	dbj|BAJ98092.1| predicted protein [Hordeum vulgare subsp. vulgare] dbj|BAJ93532.1| predicted protein [Hordeum vulgare subsp. vulgare]	343	38.8234	9	1.0599	5.19493	1.30349e-78	2.44895e-80	up
contig17331	1091	dbj|BAJ98118.1| predicted protein [Hordeum vulgare subsp. vulgare] dbj|BAJ96079.1| predicted protein [Hordeum vulgare subsp. vulgare]	392	64.4193	16	2.73572	4.5575	3.47341e-86	5.96493e-88	up
contig83070	842	dbj|BAJ98119.1| predicted protein [Hordeum vulgare subsp. vulgare]	164	34.921	0.5	0.110773	8.30034	4.39331e-33	1.82182e-34	up
2-GH8N3EB02HIKHG	245	dbj|BAJ98132.1| predicted protein [Hordeum vulgare subsp. vulgare]	36	26.3446	3	2.28419	3.52775	1.89761e-07	2.48214e-08	up
contig18327	1496	dbj|BAJ98133.1| predicted protein [Hordeum vulgare subsp. vulgare] dbj|BAK00634.1| predicted protein [Hordeum vulgare subsp. vulgare]	945	113.254	19	2.36918	5.57903	9.15331e-218	6.16132e-220	up
contig39933	905	dbj|BAJ98133.1| predicted protein [Hordeum vulgare subsp. vulgare] dbj|BAK00634.1| predicted protein [Hordeum vulgare subsp. vulgare]	193	38.2352	3	0.618372	5.95028	6.13548e-45	1.96672e-46	up
contig00425	3013	dbj|BAJ98147.1| predicted protein [Hordeum vulgare subsp. vulgare] dbj|BAJ91973.1| predicted protein [Hordeum vulgare subsp. vulgare] dbj|BAK03446.1| predicted protein [Hordeum vulgare subsp. vulgare] dbj|BAJ93081.1| predicted protein [Hordeum vulgare sub	581	34.5726	261	16.1591	1.09728	4.90558e-25	2.55862e-26	up
contig20491	2371	dbj|BAJ98157.1| predicted protein [Hordeum vulgare subsp. vulgare]	446	33.7255	42	3.30442	3.35137	1.4075e-80	2.57472e-82	up
contig18677	1241	dbj|BAJ98176.1| predicted protein [Hordeum vulgare subsp. vulgare]	267	38.5739	673	101.163	-1.39098	2.73843e-43	9.05608e-45	down
contig46041	1124	dbj|BAJ98176.1| predicted protein [Hordeum vulgare subsp. vulgare]	267	42.5892	600	99.5777	-1.22533	6.78743e-32	2.89946e-33	down
contig57810	744	dbj|BAJ98194.1| predicted protein [Hordeum vulgare subsp. vulgare]	45	10.8441	189	47.3877	-2.1276	2.2887e-22	1.30517e-23	down
contig42429	912	dbj|BAJ98194.1| predicted protein [Hordeum vulgare subsp. vulgare]	92	18.0862	297	60.7489	-1.74797	6.4913e-27	3.19469e-28	down
contig24473	1108	dbj|BAJ98200.1| predicted protein [Hordeum vulgare subsp. vulgare]	365	59.0619	118	19.8664	1.5719	2.5755e-27	1.2521e-28	up
contig43515	1096	dbj|BAJ98200.1| predicted protein [Hordeum vulgare subsp. vulgare]	369	60.3629	80	13.6162	2.14834	7.1369e-42	2.42524e-43	up
contig43809	821	dbj|BAJ98228.1| predicted protein [Hordeum vulgare subsp. vulgare]	188	41.0553	84	19.0859	1.10506	1.07666e-08	1.26091e-09	up
contig61987	1760	dbj|BAJ98228.1| predicted protein [Hordeum vulgare subsp. vulgare]	476	48.4896	208	22.0459	1.13717	8.08417e-22	4.69435e-23	up
contig17221	2294	dbj|BAJ98233.1| predicted protein [Hordeum vulgare subsp. vulgare]	445	34.7793	180	14.6371	1.2486	1.33141e-23	7.2979e-25	up
contig90046	1353	dbj|BAJ98257.1| predicted protein [Hordeum vulgare subsp. vulgare] dbj|BAJ92884.1| predicted protein [Hordeum vulgare subsp. vulgare]	192	25.4424	31	4.27406	2.57355	3.20218e-27	1.56178e-28	up
contig40388	1012	dbj|BAJ98282.1| predicted protein [Hordeum vulgare subsp. vulgare]	1808	320.311	61	11.2441	4.83223	0	0	up
contig49124	803	dbj|BAJ98282.1| predicted protein [Hordeum vulgare subsp. vulgare]	1382	308.565	38	8.82765	5.1274	0	0	up
contig45104	1060	dbj|BAJ98295.1| predicted protein [Hordeum vulgare subsp. vulgare] dbj|BAJ99653.1| predicted protein [Hordeum vulgare subsp. vulgare]	287	48.5434	709	124.772	-1.36195	3.75134e-44	1.22593e-45	down
contig40583	1016	dbj|BAJ98295.1| predicted protein [Hordeum vulgare subsp. vulgare] dbj|BAJ99653.1| predicted protein [Hordeum vulgare subsp. vulgare]	615	108.527	1434	263.289	-1.2786	1.73536e-80	3.17673e-82	down
contig38207	865	dbj|BAJ98297.1| predicted protein [Hordeum vulgare subsp. vulgare] dbj|BAJ97542.1| predicted protein [Hordeum vulgare subsp. vulgare]	873	180.948	152	32.7797	2.4647	9.00758e-116	1.18684e-117	up
contig88877	1437	dbj|BAJ98297.1| predicted protein [Hordeum vulgare subsp. vulgare] dbj|BAJ97542.1| predicted protein [Hordeum vulgare subsp. vulgare]	758	94.573	112	14.5391	2.70149	2.88945e-111	3.93882e-113	up
contig36807	1413	dbj|BAJ98297.1| predicted protein [Hordeum vulgare subsp. vulgare] dbj|BAJ97542.1| predicted protein [Hordeum vulgare subsp. vulgare]	1048	132.976	115	15.1821	3.13072	9.61228e-178	7.95955e-180	up
contig05938	1039	dbj|BAJ98331.1| predicted protein [Hordeum vulgare subsp. vulgare] dbj|BAK01230.1| predicted protein [Hordeum vulgare subsp. vulgare]	265	45.7283	41	7.36114	2.63509	2.84539e-38	1.03693e-39	up
contig40578	1056	dbj|BAJ98331.1| predicted protein [Hordeum vulgare subsp. vulgare] dbj|BAK01230.1| predicted protein [Hordeum vulgare subsp. vulgare]	167	28.3535	25	4.41624	2.68264	7.7886e-25	4.09782e-26	up
contig40714	1518	dbj|BAJ98333.1| predicted protein [Hordeum vulgare subsp. vulgare] dbj|BAK08008.1| predicted protein [Hordeum vulgare subsp. vulgare]	380	44.8814	931	114.408	-1.34999	5.21464e-57	1.34497e-58	down
contig90038	1040	dbj|BAJ98335.1| predicted protein [Hordeum vulgare subsp. vulgare]	256	44.1328	113	20.2685	1.12261	7.66888e-12	7.14708e-13	up
contig20719	2426	dbj|BAJ98360.1| predicted protein [Hordeum vulgare subsp. vulgare]	281	20.7668	810	62.2832	-1.58456	6.22337e-63	1.46578e-64	down
contig44941	1562	dbj|BAJ98363.1| predicted protein [Hordeum vulgare subsp. vulgare]	383	43.9615	140	16.7195	1.39471	4.43042e-24	2.39155e-25	up
contig17951	1718	dbj|BAJ98363.1| predicted protein [Hordeum vulgare subsp. vulgare]	398	41.535	117	12.704	1.70905	2.03403e-33	8.36058e-35	up
contig19169	2113	dbj|BAJ98398.1| predicted protein [Hordeum vulgare subsp. vulgare]	680	57.6984	60	5.29698	3.44529	2.19245e-125	2.63473e-127	up
contig21047	3670	dbj|BAJ98402.1| predicted protein [Hordeum vulgare subsp. vulgare]	2291	111.922	52	2.6431	5.40411	0	0	up
contig17690	2405	dbj|BAJ98404.1| predicted protein [Hordeum vulgare subsp. vulgare]	488	36.3797	218	16.909	1.10534	2.20302e-21	1.29991e-22	up
contig22207	1492	dbj|BAJ98422.1| predicted protein [Hordeum vulgare subsp. vulgare]	237	28.4796	35	4.37599	2.70225	3.18379e-35	1.25228e-36	up
contig15025	981	dbj|BAJ98426.1| predicted protein [Hordeum vulgare subsp. vulgare] dbj|BAJ91651.1| predicted protein [Hordeum vulgare subsp. vulgare] dbj|BAJ87039.1| predicted protein [Hordeum vulgare subsp. vulgare]	119	21.7487	418	79.4848	-1.86975	3.50786e-41	1.20436e-42	down
contig40300	1040	dbj|BAJ98426.1| predicted protein [Hordeum vulgare subsp. vulgare] dbj|BAJ91651.1| predicted protein [Hordeum vulgare subsp. vulgare] dbj|BAJ87039.1| predicted protein [Hordeum vulgare subsp. vulgare]	116	19.9977	343	61.523	-1.6213	6.48223e-28	3.09654e-29	down
2-GH8N3EB02GU2NA	424	dbj|BAJ98426.1| predicted protein [Hordeum vulgare subsp. vulgare] dbj|BAJ91651.1| predicted protein [Hordeum vulgare subsp. vulgare] dbj|BAJ87039.1| predicted protein [Hordeum vulgare subsp. vulgare]	21	8.8799	60	26.3975	-1.57178	2.66201e-05	4.42628e-06	down
contig45278	807	dbj|BAJ98433.1| predicted protein [Hordeum vulgare subsp. vulgare] dbj|BAJ90844.1| predicted protein [Hordeum vulgare subsp. vulgare]	99	21.9946	432	99.859	-2.18274	7.15897e-52	2.01237e-53	down
contig06871	815	dbj|BAJ98462.1| predicted protein [Hordeum vulgare subsp. vulgare] dbj|BAJ99319.1| predicted protein [Hordeum vulgare subsp. vulgare]	364	80.0753	93	21.2864	1.91142	1.34999e-35	5.26594e-37	up
contig50169	675	dbj|BAJ98505.1| predicted protein [Hordeum vulgare subsp. vulgare]	433	115.011	1035	286.031	-1.3144	8.73191e-61	2.12483e-62	down
contig20987	2349	dbj|BAJ98569.1| predicted protein [Hordeum vulgare subsp. vulgare] dbj|BAJ97259.1| predicted protein [Hordeum vulgare subsp. vulgare]	1840	140.44	195	15.4856	3.18095	0	0	up
contig12238	700	dbj|BAJ98581.1| predicted protein [Hordeum vulgare subsp. vulgare]	83	21.2586	10	2.66489	2.9959	3.96863e-14	3.21496e-15	up
contig43176	1205	dbj|BAJ98589.1| predicted protein [Hordeum vulgare subsp. vulgare] dbj|BAK00028.1| predicted protein [Hordeum vulgare subsp. vulgare] dbj|BAJ88804.1| predicted protein [Hordeum vulgare subsp. vulgare]	195	29.0136	408	63.1612	-1.12231	3.86292e-19	2.476e-20	down
contig23593	882	dbj|BAJ98599.1| predicted protein [Hordeum vulgare subsp. vulgare]	141	28.6619	453	95.8091	-1.74103	1.8008e-40	6.24604e-42	down
contig37029	792	dbj|BAJ98599.1| predicted protein [Hordeum vulgare subsp. vulgare]	117	26.4859	316	74.4284	-1.49063	7.10644e-23	3.98133e-24	down
contig20536	2187	dbj|BAJ98602.1| predicted protein [Hordeum vulgare subsp. vulgare]	423	34.6774	15	1.27944	4.76041	1.58343e-94	2.50897e-96	up
contig08057	1547	dbj|BAJ98638.1| predicted protein [Hordeum vulgare subsp. vulgare]	462	53.5434	1	0.120583	8.79454	4.29471e-87	7.2803e-89	up
contig39007	650	dbj|BAJ98640.1| predicted protein [Hordeum vulgare subsp. vulgare]	161	44.4086	58	16.6453	1.41572	9.01644e-11	8.9905e-12	up
contig41357	1070	dbj|BAJ98664.1| predicted protein [Hordeum vulgare subsp. vulgare]	150	25.134	480	83.6825	-1.73528	1.18516e-42	3.95176e-44	down
contig91711	2405	dbj|BAJ98664.1| predicted protein [Hordeum vulgare subsp. vulgare]	171	12.7478	462	35.8347	-1.49111	3.85184e-33	1.59628e-34	down
contig40600	1498	dbj|BAJ98664.1| predicted protein [Hordeum vulgare subsp. vulgare]	319	38.1798	774	96.3843	-1.33599	9.26732e-47	2.87047e-48	down
contig22362	901	dbj|BAJ98665.1| predicted protein [Hordeum vulgare subsp. vulgare] dbj|BAK05412.1| predicted protein [Hordeum vulgare subsp. vulgare]	185	36.813	61	12.6294	1.54343	7.62021e-14	6.30106e-15	up
contig05108	1309	dbj|BAJ98727.1| predicted protein [Hordeum vulgare subsp. vulgare] dbj|BAJ87659.1| predicted protein [Hordeum vulgare subsp. vulgare] dbj|BAJ88297.1| predicted protein [Hordeum vulgare subsp. vulgare] dbj|BAJ97495.1| predicted protein [Hordeum vulgare sub	681	93.2743	252	35.9119	1.37702	1.73857e-41	5.95096e-43	up
contig37492	1186	dbj|BAJ98727.1| predicted protein [Hordeum vulgare subsp. vulgare] dbj|BAJ87659.1| predicted protein [Hordeum vulgare subsp. vulgare] dbj|BAJ88297.1| predicted protein [Hordeum vulgare subsp. vulgare] dbj|BAJ97495.1| predicted protein [Hordeum vulgare sub	536	81.0279	150	23.593	1.78006	2.33044e-47	7.13944e-49	up
contig14624	1596	dbj|BAJ98729.1| predicted protein [Hordeum vulgare subsp. vulgare]	79	8.8746	182	21.2723	-1.26123	1.27633e-10	1.28969e-11	down
contig19671	2821	dbj|BAJ98754.1| predicted protein [Hordeum vulgare subsp. vulgare] dbj|BAJ93561.1| predicted protein [Hordeum vulgare subsp. vulgare]	327	20.7826	142	9.38993	1.14619	2.1323e-15	1.61631e-16	up
contig84480	903	dbj|BAJ98765.1| predicted protein [Hordeum vulgare subsp. vulgare]	216	42.8865	11	2.27238	4.23824	3.63269e-46	1.13465e-47	up
contig57771	489	dbj|BAJ98817.1| predicted protein [Hordeum vulgare subsp. vulgare]	287	105.227	3	1.14443	6.52273	1.47125e-65	3.3541e-67	up
contig42613	400	dbj|BAJ98836.1| predicted protein [Hordeum vulgare subsp. vulgare]	67	30.031	5	2.33178	3.68695	1.2665e-13	1.06012e-14	up
contig89356	1710	dbj|BAJ98836.1| predicted protein [Hordeum vulgare subsp. vulgare]	902	94.5725	63	6.87261	3.78249	3.75013e-178	3.09069e-180	up
contig36994	895	dbj|BAJ98836.1| predicted protein [Hordeum vulgare subsp. vulgare]	358	71.7158	19	3.96011	4.17868	1.59062e-75	3.10851e-77	up
contig04863	584	dbj|BAJ98880.1| predicted protein [Hordeum vulgare subsp. vulgare] dbj|BAK06812.1| predicted protein [Hordeum vulgare subsp. vulgare]	412	126.485	3	0.958264	7.04433	2.26518e-91	3.68653e-93	up
contig90284	1323	dbj|BAJ98894.1| predicted protein [Hordeum vulgare subsp. vulgare]	64	8.67311	269	37.9288	-2.12867	1.4619e-31	6.31725e-33	down
contig45233	759	dbj|BAJ98910.1| predicted protein [Hordeum vulgare subsp. vulgare]	152	35.9051	49	12.0429	1.57601	7.66477e-12	7.14175e-13	up
contig27818	798	dbj|BAJ98969.1| predicted protein [Hordeum vulgare subsp. vulgare]	1080	242.647	53	12.3894	4.29168	4.64717e-230	2.91636e-232	up
contig86273	1198	dbj|BAJ98969.1| predicted protein [Hordeum vulgare subsp. vulgare]	1000	149.657	42	6.53987	4.51626	2.9813e-218	1.99126e-220	up
contig39316	1525	dbj|BAJ98970.1| predicted protein [Hordeum vulgare subsp. vulgare]	972	114.275	232	28.3789	2.00962	2.09071e-100	3.15759e-102	up
2-GH8N3EB02H8HMF	453	dbj|BAJ98986.1| predicted protein [Hordeum vulgare subsp. vulgare]	28	11.0819	78	32.1198	-1.53526	1.85685e-06	2.68123e-07	down
contig20663	1351	dbj|BAJ98990.1| predicted protein [Hordeum vulgare subsp. vulgare]	1225	162.568	522	72.0762	1.17345	6.69095e-58	1.69961e-59	up
contig02443	1722	dbj|BAJ99028.1| predicted protein [Hordeum vulgare subsp. vulgare] dbj|BAJ95746.1| predicted protein [Hordeum vulgare subsp. vulgare]	1239	129.001	2740	296.821	-1.20221	2.96222e-139	3.23197e-141	down
contig83178	1333	dbj|BAJ99062.1| predicted protein [Hordeum vulgare subsp. vulgare] dbj|BAJ96208.1| predicted protein [Hordeum vulgare subsp. vulgare]	263	35.3737	98	13.7143	1.367	2.8442e-16	2.06114e-17	up
contig19060	1709	dbj|BAJ99064.1| predicted protein [Hordeum vulgare subsp. vulgare] dbj|BAK06694.1| predicted protein [Hordeum vulgare subsp. vulgare] dbj|BAJ91436.1| predicted protein [Hordeum vulgare subsp. vulgare]	549	57.595	1472	160.673	-1.48011	4.23014e-103	6.23456e-105	down
contig40312	719	dbj|BAJ99076.1| predicted protein [Hordeum vulgare subsp. vulgare]	53	13.216	136	35.2847	-1.41675	1.43158e-09	1.56511e-10	down
contig16269	1021	dbj|BAJ99099.1| predicted protein [Hordeum vulgare subsp. vulgare]	38	6.67287	216	39.4644	-2.56417	1.27808e-31	5.50963e-33	down
contig46862	1471	dbj|BAJ99128.1| predicted protein [Hordeum vulgare subsp. vulgare]	407	49.6062	176	22.3191	1.15224	3.83716e-19	2.45899e-20	up
contig57572	422	dbj|BAJ99142.1| predicted protein [Hordeum vulgare subsp. vulgare]	81	34.4134	32	14.1454	1.28264	4.24132e-05	7.25414e-06	up
contig37761	1131	dbj|BAJ99142.1| predicted protein [Hordeum vulgare subsp. vulgare]	486	77.0421	172	28.3689	1.44134	7.059e-32	3.01638e-33	up
contig45725	1380	dbj|BAJ99168.1| predicted protein [Hordeum vulgare subsp. vulgare] dbj|BAJ91199.1| predicted protein [Hordeum vulgare subsp. vulgare]	643	83.5385	1965	265.62	-1.66885	1.33981e-163	1.24027e-165	down
contig17655	1547	dbj|BAJ99361.1| predicted protein [Hordeum vulgare subsp. vulgare] dbj|BAJ97568.1| predicted protein [Hordeum vulgare subsp. vulgare]	240	27.8148	67	8.07907	1.78359	1.22926e-21	7.18935e-23	up
contig44325	462	dbj|BAJ99370.1| predicted protein [Hordeum vulgare subsp. vulgare]	64	24.8366	24	9.6905	1.35783	0.000166218	3.08984e-05	up
contig37979	708	dbj|BAJ99385.1| predicted protein [Hordeum vulgare subsp. vulgare]	26	6.58407	92	24.2399	-1.88033	1.06106e-09	1.14953e-10	down
contig23493	1109	dbj|BAJ99385.1| predicted protein [Hordeum vulgare subsp. vulgare]	54	8.73005	120	20.1849	-1.20921	7.55368e-07	1.04878e-07	down
contig38277	1584	dbj|BAJ99426.1| predicted protein [Hordeum vulgare subsp. vulgare]	137	15.5067	662	77.9614	-2.32987	1.17087e-85	2.02447e-87	down
contig93800	3978	dbj|BAJ99426.1| predicted protein [Hordeum vulgare subsp. vulgare]	185	8.33799	514	24.1032	-1.53145	3.02781e-38	1.1042e-39	down
contig05881	895	dbj|BAJ99474.1| predicted protein [Hordeum vulgare subsp. vulgare]	1957	392.033	47	9.79607	5.32263	0	0	up
contig20270	3543	dbj|BAJ99493.1| predicted protein [Hordeum vulgare subsp. vulgare]	510	25.808	19	1.00037	4.68921	3.03259e-113	4.05103e-115	up
contig20818	3579	dbj|BAJ99499.1| predicted protein [Hordeum vulgare subsp. vulgare]	527	26.4	192	10.0073	1.39949	4.85555e-33	2.0154e-34	up
contig00254	2113	dbj|BAJ99566.1| predicted protein [Hordeum vulgare subsp. vulgare]	254	21.5521	92	8.12204	1.40791	1.98314e-16	1.42889e-17	up
2-GH8N3EB02HZAME	427	dbj|BAJ99593.1| predicted protein [Hordeum vulgare subsp. vulgare]	59	24.773	8	3.49493	2.82543	9.98014e-10	1.07921e-10	up
contig26810	466	dbj|BAJ99619.1| predicted protein [Hordeum vulgare subsp. vulgare]	33	12.6965	77	30.8235	-1.2796	4.8888e-05	8.45608e-06	down
contig42885	589	dbj|BAJ99619.1| predicted protein [Hordeum vulgare subsp. vulgare]	112	34.0924	226	71.5764	-1.07004	3.54143e-10	3.69285e-11	down
contig18937	979	dbj|BAJ99635.1| predicted protein [Hordeum vulgare subsp. vulgare]	144	26.3715	30	5.71631	2.20582	2.67318e-17	1.85263e-18	up
contig24236	1194	dbj|BAJ99644.1| predicted protein [Hordeum vulgare subsp. vulgare] dbj|BAJ96285.1| predicted protein [Hordeum vulgare subsp. vulgare]	195	29.2809	36	5.62439	2.38019	2.45968e-25	1.26881e-26	up
contig19788	2125	dbj|BAJ99650.1| predicted protein [Hordeum vulgare subsp. vulgare]	590	49.7792	226	19.8393	1.32718	4.35265e-34	1.75396e-35	up
contig52004	1909	dbj|BAJ99650.1| predicted protein [Hordeum vulgare subsp. vulgare]	912	85.6532	186	18.1754	2.23652	8.11384e-108	1.14198e-109	up
contig36768	837	dbj|BAJ99727.1| predicted protein [Hordeum vulgare subsp. vulgare]	82	17.5648	198	44.1282	-1.32902	2.14418e-12	1.92738e-13	down
contig16461	1468	dbj|BAJ99765.1| predicted protein [Hordeum vulgare subsp. vulgare]	99	12.091	196	24.9062	-1.04256	1.37149e-08	1.62317e-09	down
contig29677	589	dbj|BAJ99770.1| predicted protein [Hordeum vulgare subsp. vulgare]	227	69.0979	4	1.26684	5.76934	8.62045e-53	2.38952e-54	up
contig41487	1213	dbj|BAJ99834.1| predicted protein [Hordeum vulgare subsp. vulgare]	517	76.416	123	18.9156	2.01429	7.66065e-54	2.08557e-55	up
contig38272	1403	dbj|BAJ99836.1| predicted protein [Hordeum vulgare subsp. vulgare]	516	65.9396	15	1.99439	5.04713	3.11207e-117	4.0316e-119	up
contig18497	1828	dbj|BAJ99861.1| predicted protein [Hordeum vulgare subsp. vulgare] dbj|BAJ92695.1| predicted protein [Hordeum vulgare subsp. vulgare] gb|EMS49046.1| 26S protease regulatory subunit 8-like protein A [Triticum urartu] gb|EMT18240.1| 26S protease regulatory	364	35.701	157	16.0214	1.15596	2.78989e-17	1.93425e-18	up
contig47833	1501	dbj|BAJ99861.1| predicted protein [Hordeum vulgare subsp. vulgare] dbj|BAJ92695.1| predicted protein [Hordeum vulgare subsp. vulgare] gb|EMS49046.1| 26S protease regulatory subunit 8-like protein A [Triticum urartu] gb|EMT18240.1| 26S protease regulatory	413	49.3315	161	20.0089	1.30187	2.20087e-23	1.21239e-24	up
contig38979	1160	dbj|BAJ99894.1| predicted protein [Hordeum vulgare subsp. vulgare]	134	20.711	52	8.36223	1.30844	3.77575e-08	4.6328e-09	up
contig48861	991	dbj|BAJ99987.1| predicted protein [Hordeum vulgare subsp. vulgare]	436	78.8801	2345	441.414	-2.4844	0	0	down
contig44741	580	dbj|BAJ99995.1| predicted protein [Hordeum vulgare subsp. vulgare]	287	88.7173	12	3.85949	4.52273	4.64762e-63	1.09162e-64	up
contig90931	2065	dbj|BAJ99995.1| predicted protein [Hordeum vulgare subsp. vulgare]	1136	98.6309	28	2.52938	5.28518	4.88516e-260	2.68408e-262	up
contig18670	2192	dbj|BAK00009.1| predicted protein [Hordeum vulgare subsp. vulgare]	521	42.6139	98	8.33993	2.35322	1.04014e-65	2.3618e-67	up
contig46007	499	dbj|BAK00009.1| predicted protein [Hordeum vulgare subsp. vulgare]	78	28.0252	8	2.99066	3.22819	3.22178e-14	2.59924e-15	up
contig89741	1082	dbj|BAK00082.1| predicted protein [Hordeum vulgare subsp. vulgare]	134	22.204	24	4.13772	2.42392	5.40766e-18	3.63616e-19	up
contig00444	1346	dbj|BAK00095.1| predicted protein [Hordeum vulgare subsp. vulgare]	196	26.1075	92	12.7503	1.03394	3.49955e-08	4.27864e-09	up
contig04268	2427	dbj|BAK00101.1| predicted protein [Hordeum vulgare subsp. vulgare]	305	22.5312	62	4.76539	2.24126	1.46734e-36	5.59764e-38	up
contig22854	735	dbj|BAK00103.1| predicted protein [Hordeum vulgare subsp. vulgare]	155	37.8093	67	17.0045	1.15282	9.18427e-08	1.16648e-08	up
contig44652	534	dbj|BAK00103.1| predicted protein [Hordeum vulgare subsp. vulgare]	90	30.2173	35	12.2265	1.30536	1.03341e-05	1.63805e-06	up
contig91349	2290	dbj|BAK00108.1| predicted protein [Hordeum vulgare subsp. vulgare]	331	25.9148	98	7.98303	1.69877	1.12183e-27	5.38961e-29	up
contig41788	1424	dbj|BAK00108.1| predicted protein [Hordeum vulgare subsp. vulgare]	328	41.297	65	8.51492	2.27797	4.91866e-40	1.72268e-41	up
contig11043	1609	dbj|BAK00126.1| predicted protein [Hordeum vulgare subsp. vulgare]	184	20.503	81	9.39087	1.1265	9.0649e-09	1.05277e-09	up
contig20288	2482	dbj|BAK00146.1| predicted protein [Hordeum vulgare subsp. vulgare]	738	53.3101	183	13.7539	1.95457	1.19848e-73	2.40145e-75	up
contig27000	609	dbj|BAK00146.1| predicted protein [Hordeum vulgare subsp. vulgare]	72	21.1968	14	4.28833	2.30536	1.75081e-09	1.92335e-10	up
contig37932	1168	dbj|BAK00162.1| predicted protein [Hordeum vulgare subsp. vulgare]	602	92.4077	280	44.719	1.04713	4.56288e-24	2.46483e-25	up
contig19379	2511	dbj|BAK00171.1| predicted protein [Hordeum vulgare subsp. vulgare]	866	61.8338	348	25.8529	1.25807	8.03181e-46	2.52438e-47	up
contig62076	1170	dbj|BAK00229.1| predicted protein [Hordeum vulgare subsp. vulgare]	394	60.3761	19	3.02932	4.31691	1.71821e-84	3.01334e-86	up
contig60267	678	dbj|BAK00229.1| predicted protein [Hordeum vulgare subsp. vulgare]	192	50.7722	2	0.550272	6.52775	4.64597e-44	1.52011e-45	up
contig40181	2442	dbj|BAK00243.1| predicted protein [Hordeum vulgare subsp. vulgare]	582	42.7299	126	9.62502	2.15038	9.29281e-66	2.10887e-67	up
contig20901	3256	dbj|BAK00243.1| predicted protein [Hordeum vulgare subsp. vulgare]	2034	112.001	126	7.21877	3.95561	0	0	up
contig41879	1007	dbj|BAK00304.1| predicted protein [Hordeum vulgare subsp. vulgare]	129	22.9676	49	9.07703	1.33931	3.90922e-08	4.80675e-09	up
contig55652	807	dbj|BAK00389.1| predicted protein [Hordeum vulgare subsp. vulgare]	95	21.1059	24	5.54772	1.92768	6.20618e-10	6.60285e-11	up
contig62469	977	dbj|BAK00392.1| predicted protein [Hordeum vulgare subsp. vulgare]	44	8.07445	247	47.1606	-2.54615	8.74749e-36	3.40191e-37	down
contig22194	1558	dbj|BAK00392.1| predicted protein [Hordeum vulgare subsp. vulgare]	317	36.4793	1442	172.653	-2.24273	1.18471e-177	9.85639e-180	down
contig90659	1763	dbj|BAK00392.1| predicted protein [Hordeum vulgare subsp. vulgare]	263	26.7459	1169	123.691	-2.20935	1.72839e-141	1.84977e-143	down
contig24455	630	dbj|BAK00431.1| predicted protein [Hordeum vulgare subsp. vulgare]	72	20.4902	30	8.88296	1.20582	0.000289753	5.58938e-05	up
contig01625	912	dbj|BAK00431.1| predicted protein [Hordeum vulgare subsp. vulgare]	199	39.1213	74	15.1361	1.36996	1.55491e-12	1.38737e-13	up
2-GH8N3EB02IZRCP	457	dbj|BAK00511.1| predicted protein [Hordeum vulgare subsp. vulgare]	61	23.9314	13	5.30645	2.17309	1.22883e-07	1.58024e-08	up
contig48102	532	dbj|BAK00554.1| predicted protein [Hordeum vulgare subsp. vulgare]	74	24.9387	9	3.15579	2.98232	1.25898e-12	1.11619e-13	up
contig17965	2154	dbj|BAK00587.1| predicted protein [Hordeum vulgare subsp. vulgare]	312	25.9695	117	10.1325	1.35783	5.54949e-19	3.57799e-20	up
contig16888	1005	dbj|BAK00599.1| predicted protein [Hordeum vulgare subsp. vulgare]	312	55.66	43	7.98141	2.80193	6.35363e-48	1.92662e-49	up
contig43878	984	dbj|BAK00599.1| predicted protein [Hordeum vulgare subsp. vulgare]	190	34.6189	26	4.92896	2.8122	1.49661e-29	6.82675e-31	up
contig20643	1461	dbj|BAK00626.1| predicted protein [Hordeum vulgare subsp. vulgare]	205	25.157	23	2.93667	3.09871	6.3299e-35	2.50374e-36	up
contig25761	1106	dbj|BAK00626.1| predicted protein [Hordeum vulgare subsp. vulgare]	134	21.7222	13	2.19263	3.30844	2.06231e-24	1.10102e-25	up
contig41098	938	dbj|BAK00648.1| predicted protein [Hordeum vulgare subsp. vulgare]	199	38.0369	79	15.7109	1.27563	2.62139e-11	2.52869e-12	up
0-FOWZWMP02OT2CZ	163	dbj|BAK00649.1| predicted protein [Hordeum vulgare subsp. vulgare]	27	29.6982	3	3.43329	3.11271	2.8172e-05	4.70908e-06	up
contig22677	875	dbj|BAK00649.1| predicted protein [Hordeum vulgare subsp. vulgare]	450	92.206	37	7.88807	3.54712	4.51857e-85	7.87746e-87	up
contig92797	2849	dbj|BAK00649.1| predicted protein [Hordeum vulgare subsp. vulgare]	922	58.022	48	3.14287	4.20645	2.11399e-194	1.60464e-196	up
contig44197	239	dbj|BAK00649.1| predicted protein [Hordeum vulgare subsp. vulgare]	72	54.0119	2	1.56102	5.11271	5.55448e-17	3.90519e-18	up
contig45574	1897	dbj|BAK00655.1| predicted protein [Hordeum vulgare subsp. vulgare]	286	27.0305	75	7.37515	1.87384	2.16287e-27	1.04868e-28	up
contig15981	1899	dbj|BAK00672.1| predicted protein [Hordeum vulgare subsp. vulgare]	181	17.0887	357	35.0687	-1.03715	6.75448e-15	5.24487e-16	down
contig20200	2834	dbj|BAK00729.1| predicted protein [Hordeum vulgare subsp. vulgare]	405	25.6218	143	9.41268	1.4447	9.02493e-27	4.46628e-28	up
contig16802	1354	dbj|BAK00789.1| predicted protein [Hordeum vulgare subsp. vulgare]	158	20.9215	879	121.101	-2.53315	4.59411e-125	5.55078e-127	down
contig38943	1172	dbj|BAK00789.1| predicted protein [Hordeum vulgare subsp. vulgare]	192	29.3716	931	148.183	-2.33489	1.44774e-120	1.82461e-122	down
contig43352	1614	dbj|BAK00820.1| predicted protein [Hordeum vulgare subsp. vulgare]	503	55.8752	205	23.6934	1.23772	3.10806e-26	1.56281e-27	up
contig02061	1039	dbj|BAK00820.1| predicted protein [Hordeum vulgare subsp. vulgare]	442	76.2713	132	23.6993	1.6863	2.33235e-36	8.96122e-38	up
contig93381	1935	dbj|BAK00820.1| predicted protein [Hordeum vulgare subsp. vulgare]	433	40.1201	119	11.4721	1.80619	3.82804e-39	1.36612e-40	up
contig37213	1399	dbj|BAK00833.1| predicted protein [Hordeum vulgare subsp. vulgare]	1276	163.526	72	9.60045	4.09028	1.08466e-264	5.80416e-267	up
contig23542	1279	dbj|BAK00837.1| predicted protein [Hordeum vulgare subsp. vulgare]	161	22.5689	73	10.647	1.08388	2.39631e-07	3.16738e-08	up
contig91524	1897	dbj|BAK00872.1| predicted protein [Hordeum vulgare subsp. vulgare]	409	38.6554	58	5.70345	2.76076	1.10724e-61	2.6612e-63	up
contig51516	540	dbj|BAK00872.1| predicted protein [Hordeum vulgare subsp. vulgare]	65	21.5811	7	2.41814	3.1578	9.33981e-12	8.74505e-13	up
contig93468	3998	dbj|BAK00925.1| predicted protein [Hordeum vulgare subsp. vulgare]	453	20.3147	211	9.84502	1.04506	3.17398e-18	2.10962e-19	up
contig57407	414	dbj|BAK00925.1| predicted protein [Hordeum vulgare subsp. vulgare]	50	21.6533	14	6.30819	1.77929	4.24049e-05	7.25161e-06	up
contig21558	955	dbj|BAK00936.1| predicted protein [Hordeum vulgare subsp. vulgare]	51	9.57462	142	27.7372	-1.53453	4.04368e-11	3.94859e-12	down
contig43919	642	dbj|BAK01050.1| predicted protein [Hordeum vulgare subsp. vulgare]	27	7.54021	81	23.5357	-1.64217	2.7828e-07	3.69725e-08	down
contig11862	1131	dbj|BAK01050.1| predicted protein [Hordeum vulgare subsp. vulgare]	95	15.0597	184	30.3481	-1.01092	9.53812e-08	1.21341e-08	down
contig44826	585	dbj|BAK01052.1| predicted protein [Hordeum vulgare subsp. vulgare]	88	26.97	12	3.82651	2.81726	4.29058e-14	3.48415e-15	up
contig15832	2331	dbj|BAK01081.1| predicted protein [Hordeum vulgare subsp. vulgare]	692	53.2253	293	23.4478	1.18266	2.148e-33	8.84023e-35	up
contig87407	1528	dbj|BAK01126.1| predicted protein [Hordeum vulgare subsp. vulgare]	123	14.4323	259	31.6194	-1.13151	1.41845e-12	1.26302e-13	down
contig92914	2889	dbj|BAK01210.1| predicted protein [Hordeum vulgare subsp. vulgare]	368	22.8378	156	10.0729	1.18095	4.81726e-18	3.22944e-19	up
contig40762	1714	dbj|BAK01256.1| predicted protein [Hordeum vulgare subsp. vulgare]	143	14.9582	349	37.9832	-1.34442	1.17219e-21	6.85098e-23	down
contig10659	869	dbj|BAK01265.1| predicted protein [Hordeum vulgare subsp. vulgare]	212	43.7392	1231	264.25	-2.59491	1.09404e-179	8.95959e-182	down
contig19843	1304	dbj|BAK01288.1| predicted protein [Hordeum vulgare subsp. vulgare]	195	26.8109	71	10.1568	1.40037	1.09086e-12	9.61959e-14	up
contig46366	493	dbj|BAK01329.1| predicted protein [Hordeum vulgare subsp. vulgare]	68	24.7296	0.5	0.189191	7.03025	1.16224e-15	8.69646e-17	up
contig62252	1212	dbj|BAK01340.1| predicted protein [Hordeum vulgare subsp. vulgare]	258	38.1656	67	10.3121	1.88793	5.0557e-25	2.64153e-26	up
contig26879	642	dbj|BAK01371.1| predicted protein [Hordeum vulgare subsp. vulgare]	295	82.3838	17	4.93959	4.0599	2.46718e-61	5.94905e-63	up
contig83035	868	dbj|BAK01451.1| predicted protein [Hordeum vulgare subsp. vulgare]	37	7.64252	321	68.9862	-3.17419	9.79331e-58	2.50296e-59	down
contig38019	1627	dbj|BAK01467.1| predicted protein [Hordeum vulgare subsp. vulgare]	436	48.0456	158	18.1153	1.40719	1.123e-27	5.39672e-29	up
contig17376	1587	dbj|BAK01470.1| predicted protein [Hordeum vulgare subsp. vulgare]	347	39.2019	68	7.99298	2.29412	1.12524e-42	3.74905e-44	up
contig24639	1791	dbj|BAK01474.1| predicted protein [Hordeum vulgare subsp. vulgare]	524	52.4554	96	9.99891	2.39125	2.50197e-67	5.4987e-69	up
contig01912	1304	dbj|BAK01500.1| predicted protein [Hordeum vulgare subsp. vulgare]	223	30.6607	7	1.00138	4.93633	1.06442e-50	3.0669e-52	up
contig15675	1348	dbj|BAK01502.1| predicted protein [Hordeum vulgare subsp. vulgare]	61	8.11324	200	27.6769	-1.77033	1.14625e-18	7.5023e-20	down
contig41184	610	dbj|BAK01502.1| predicted protein [Hordeum vulgare subsp. vulgare]	57	16.7533	168	51.3755	-1.61664	5.54032e-14	4.53794e-15	down
contig40577	1315	dbj|BAK01528.1| predicted protein [Hordeum vulgare subsp. vulgare]	301	41.0389	114	16.1717	1.34352	4.69865e-18	3.14871e-19	up
contig92736	1734	dbj|BAK01542.1| predicted protein [Hordeum vulgare subsp. vulgare]	485	50.1473	101	10.8655	2.20642	1.15015e-56	2.98146e-58	up
contig43258	2086	dbj|BAK01542.1| predicted protein [Hordeum vulgare subsp. vulgare]	567	48.733	103	9.21085	2.40349	3.09424e-73	6.26454e-75	up
contig01077	2375	dbj|BAK01548.1| predicted protein [Hordeum vulgare subsp. vulgare]	1405	106.064	18	1.41379	6.22922	0	0	up
contig60005	534	dbj|BAK01590.1| predicted protein [Hordeum vulgare subsp. vulgare]	21	7.05071	72	25.1517	-1.83482	1.57358e-07	2.04253e-08	down
contig06732	490	dbj|BAK01600.1| predicted protein [Hordeum vulgare subsp. vulgare] dbj|BAJ85654.1| predicted protein [Hordeum vulgare subsp. vulgare] dbj|BAJ89350.1| predicted protein [Hordeum vulgare subsp. vulgare] gb|AEB26601.1| heat shock factor C2b [Hordeum vulgare	137	50.1278	62	23.6033	1.08662	2.17118e-06	3.16322e-07	up
contig55515	492	dbj|BAK01600.1| predicted protein [Hordeum vulgare subsp. vulgare] dbj|BAJ85654.1| predicted protein [Hordeum vulgare subsp. vulgare] dbj|BAJ89350.1| predicted protein [Hordeum vulgare subsp. vulgare] gb|AEB26601.1| heat shock factor C2b [Hordeum vulgare	215	78.348	25	9.47877	3.04713	4.87996e-36	1.88575e-37	up
0-FOWZWMP02LWYTG	249	dbj|BAK01600.1| predicted protein [Hordeum vulgare subsp. vulgare] dbj|BAJ85654.1| predicted protein [Hordeum vulgare subsp. vulgare] dbj|BAJ89350.1| predicted protein [Hordeum vulgare subsp. vulgare] gb|AEB26601.1| heat shock factor C2b [Hordeum vulgare	117	84.2444	12	8.98998	3.22819	5.75992e-21	3.44968e-22	up
contig25062	785	dbj|BAK01617.1| predicted protein [Hordeum vulgare subsp. vulgare] dbj|BAJ87217.1| predicted protein [Hordeum vulgare subsp. vulgare] dbj|BAK03502.1| predicted protein [Hordeum vulgare subsp. vulgare]	64	14.6172	323	76.7556	-2.3926	1.9436e-43	6.41997e-45	down
contig18494	2123	dbj|BAK01634.1| predicted protein [Hordeum vulgare subsp. vulgare]	110	9.28961	238	20.9124	-1.17067	3.17646e-12	2.89085e-13	down
contig02202	1105	dbj|BAK01656.1| predicted protein [Hordeum vulgare subsp. vulgare] dbj|BAJ87697.1| predicted protein [Hordeum vulgare subsp. vulgare]	322	52.2454	116	19.5827	1.41572	8.35695e-21	5.03336e-22	up
contig37481	441	dbj|BAK01659.1| predicted protein [Hordeum vulgare subsp. vulgare] dbj|BAJ90855.1| predicted protein [Hordeum vulgare subsp. vulgare]	127	51.6321	281	118.862	-1.20295	6.80615e-15	5.28765e-16	down
contig42565	1038	dbj|BAK01667.1| predicted protein [Hordeum vulgare subsp. vulgare] dbj|BAK01328.1| predicted protein [Hordeum vulgare subsp. vulgare]	316	54.5814	128	23.0033	1.24657	6.36706e-17	4.48892e-18	up
contig83751	512	dbj|BAK01687.1| predicted protein [Hordeum vulgare subsp. vulgare]	95	33.2666	28	10.2015	1.70529	1.62836e-08	1.93617e-09	up
contig47810	746	dbj|BAK01687.1| predicted protein [Hordeum vulgare subsp. vulgare]	213	51.1912	30	7.50169	2.77061	1.49869e-32	6.29088e-34	up
contig42855	1280	dbj|BAK01697.1| predicted protein [Hordeum vulgare subsp. vulgare] dbj|BAJ93984.1| predicted protein [Hordeum vulgare subsp. vulgare] dbj|BAJ93090.1| predicted protein [Hordeum vulgare subsp. vulgare] dbj|BAJ97526.1| predicted protein [Hordeum vulgare sub	382	53.5067	86	12.5333	2.09395	5.8062e-42	1.96549e-43	up
contig57685	737	dbj|BAK01697.1| predicted protein [Hordeum vulgare subsp. vulgare] dbj|BAJ93984.1| predicted protein [Hordeum vulgare subsp. vulgare] dbj|BAJ93090.1| predicted protein [Hordeum vulgare subsp. vulgare] dbj|BAJ97526.1| predicted protein [Hordeum vulgare sub	102	24.8135	19	4.80909	2.36729	1.62724e-13	1.36949e-14	up
contig41994	1071	dbj|BAK01731.1| predicted protein [Hordeum vulgare subsp. vulgare]	46	7.70057	117	20.3786	-1.40401	3.08661e-08	3.75307e-09	down
contig43925	719	dbj|BAK01747.1| predicted protein [Hordeum vulgare subsp. vulgare]	1595	397.728	156	40.4737	3.29673	5.72227e-283	2.88326e-285	up
contig38421	808	dbj|BAK01754.1| predicted protein [Hordeum vulgare subsp. vulgare]	119	26.4052	50	11.5434	1.19375	1.90489e-06	2.75853e-07	up
contig50537	681	dbj|BAK01756.1| predicted protein [Hordeum vulgare subsp. vulgare]	159	41.8605	1478	404.859	-3.27376	3.40478e-271	1.79535e-273	down
contig26956	628	dbj|BAK01774.1| predicted protein [Hordeum vulgare subsp. vulgare] dbj|BAJ99509.1| predicted protein [Hordeum vulgare subsp. vulgare] dbj|BAK01053.1| predicted protein [Hordeum vulgare subsp. vulgare]	74	21.1265	7	2.07929	3.34489	6.32473e-14	5.19897e-15	up
contig12620	1908	dbj|BAK01782.1| predicted protein [Hordeum vulgare subsp. vulgare]	360	33.8282	20	1.95537	4.11271	2.85414e-75	5.59264e-77	up
contig22629	553	dbj|BAK01819.1| predicted protein [Hordeum vulgare subsp. vulgare]	72	23.3433	23	7.75853	1.58915	4.46196e-06	6.72349e-07	up
contig38070	1418	dbj|BAK01819.1| predicted protein [Hordeum vulgare subsp. vulgare]	315	39.828	81	10.6558	1.90215	1.06481e-30	4.70529e-32	up
contig12205	1665	dbj|BAK01819.1| predicted protein [Hordeum vulgare subsp. vulgare]	280	30.1508	53	5.93798	2.34415	1.88922e-35	7.40131e-37	up
contig13148	966	dbj|BAK01837.1| predicted protein [Hordeum vulgare subsp. vulgare] dbj|BAJ87807.1| predicted protein [Hordeum vulgare subsp. vulgare]	81	15.0336	270	52.1391	-1.79418	2.08291e-25	1.07256e-26	down
contig20926	3522	dbj|BAK01843.1| predicted protein [Hordeum vulgare subsp. vulgare] dbj|BAJ92533.1| predicted protein [Hordeum vulgare subsp. vulgare]	759	38.6373	247	13.0823	1.56238	1.3375e-55	3.54026e-57	up
contig37860	2610	dbj|BAK01843.1| predicted protein [Hordeum vulgare subsp. vulgare] dbj|BAJ92533.1| predicted protein [Hordeum vulgare subsp. vulgare]	588	40.3916	167	11.9358	1.75876	4.83873e-51	1.38221e-52	up
contig23557	1168	dbj|BAK01847.1| predicted protein [Hordeum vulgare subsp. vulgare]	484	74.2946	115	18.3667	2.01616	1.65749e-50	4.79296e-52	up
contig86723	1473	dbj|BAK01847.1| predicted protein [Hordeum vulgare subsp. vulgare]	739	89.949	150	18.9961	2.2434	8.73514e-88	1.46825e-89	up
contig45674	2637	dbj|BAK01853.1| predicted protein [Hordeum vulgare subsp. vulgare]	1734	117.894	532	37.6338	1.64739	2.73412e-136	3.01869e-138	up
contig19623	2791	dbj|BAK01853.1| predicted protein [Hordeum vulgare subsp. vulgare]	691	44.3887	207	13.8353	1.68184	2.86899e-56	7.51184e-58	up
contig51303	1237	dbj|BAK01903.1| predicted protein [Hordeum vulgare subsp. vulgare]	155	22.4655	35	5.27807	2.08963	2.15337e-17	1.4858e-18	up
contig18378	1736	dbj|BAK01909.1| predicted protein [Hordeum vulgare subsp. vulgare] gb|AFX60875.1| glutamine synthetase isoform GS1_1 [Hordeum vulgare]	760	78.4907	360	38.6839	1.02079	5.42006e-29	2.51081e-30	up
contig36961	566	dbj|BAK01912.1| predicted protein [Hordeum vulgare subsp. vulgare]	152	48.1484	41	13.5128	1.83316	1.7874e-14	1.41794e-15	up
contig39398	1070	dbj|BAK01912.1| predicted protein [Hordeum vulgare subsp. vulgare]	360	60.3217	85	14.8188	2.02525	6.01769e-38	2.21258e-39	up
0-FUZKD2G01BVWAL	354	dbj|BAK01937.1| predicted protein [Hordeum vulgare subsp. vulgare]	47	23.804	4	2.10782	3.49738	1.98037e-09	2.18158e-10	up
contig18680	1951	dbj|BAK01937.1| predicted protein [Hordeum vulgare subsp. vulgare]	1615	148.412	134	12.8122	3.53402	3.17595e-303	1.47207e-305	up
contig26467	937	dbj|BAK01957.1| predicted protein [Hordeum vulgare subsp. vulgare]	97	18.5604	243	48.3775	-1.38211	6.32704e-16	4.67736e-17	down
contig24293	1227	dbj|BAK01966.1| predicted protein [Hordeum vulgare subsp. vulgare] dbj|BAJ91909.1| predicted protein [Hordeum vulgare subsp. vulgare]	472	68.9687	102	15.5072	2.15301	1.5881e-53	4.33797e-55	up
contig17270	1095	dbj|BAK01966.1| predicted protein [Hordeum vulgare subsp. vulgare] dbj|BAJ91909.1| predicted protein [Hordeum vulgare subsp. vulgare]	454	74.3355	82	13.9694	2.41178	5.35257e-59	1.33874e-60	up
contig62261	742	dbj|BAK01966.1| predicted protein [Hordeum vulgare subsp. vulgare] dbj|BAJ91909.1| predicted protein [Hordeum vulgare subsp. vulgare]	175	42.2852	25	6.28511	2.75014	1.15128e-26	5.71396e-28	up
contig23548	1086	dbj|BAK01968.1| predicted protein [Hordeum vulgare subsp. vulgare]	207	34.1739	66	11.3368	1.59188	4.47846e-16	3.27812e-17	up
contig38269	705	dbj|BAK01970.1| predicted protein [Hordeum vulgare subsp. vulgare]	185	47.0476	53	14.0237	1.74625	2.25283e-16	1.62672e-17	up
contig24661	2178	dbj|BAK01970.1| predicted protein [Hordeum vulgare subsp. vulgare]	492	40.5006	127	10.8773	1.89662	2.13994e-47	6.55027e-49	up
contig89431	1183	dbj|BAK01985.1| predicted protein [Hordeum vulgare subsp. vulgare] dbj|BAJ99109.1| predicted protein [Hordeum vulgare subsp. vulgare]	75	11.3666	203	32.0102	-1.49373	5.40164e-15	4.1761e-16	down
contig05639	1877	dbj|BAK01989.1| predicted protein [Hordeum vulgare subsp. vulgare]	420	40.118	10	0.993831	5.33511	1.3849e-96	2.15292e-98	up
contig87607	1381	dbj|BAK02001.1| predicted protein [Hordeum vulgare subsp. vulgare]	86	11.165	651	87.9355	-2.97746	9.14349e-110	1.26189e-111	down
contig50292	456	dbj|BAK02001.1| predicted protein [Hordeum vulgare subsp. vulgare]	30	11.7954	154	62.9989	-2.41711	2.60771e-21	1.54244e-22	down
contig84786	963	dbj|BAK02041.1| predicted protein [Hordeum vulgare subsp. vulgare] dbj|BAJ90914.1| predicted protein [Hordeum vulgare subsp. vulgare] dbj|BAK02590.1| predicted protein [Hordeum vulgare subsp. vulgare]	28	5.21298	369	71.4788	-3.77733	4.67603e-76	9.08345e-78	down
contig43402	1163	dbj|BAK02041.1| predicted protein [Hordeum vulgare subsp. vulgare] dbj|BAJ90914.1| predicted protein [Hordeum vulgare subsp. vulgare] dbj|BAK02590.1| predicted protein [Hordeum vulgare subsp. vulgare]	119	18.3452	306	49.0816	-1.41978	1.15408e-20	6.98556e-22	down
contig24143	665	dbj|BAK02051.1| predicted protein [Hordeum vulgare subsp. vulgare]	211	56.8873	51	14.3062	1.99146	4.73161e-22	2.72108e-23	up
contig15630	1282	dbj|BAK02051.1| predicted protein [Hordeum vulgare subsp. vulgare]	151	21.1175	25	3.63772	2.53734	3.13581e-21	1.86174e-22	up
contig21081	4484	dbj|BAK02080.1| predicted protein [Hordeum vulgare subsp. vulgare]	670	26.7894	128	5.32502	2.33081	2.23186e-83	3.96357e-85	up
contig14647	1341	dbj|BAK02083.1| predicted protein [Hordeum vulgare subsp. vulgare]	309	41.3128	23	3.19946	3.69069	2.38573e-60	5.8396e-62	up
contig47890	894	dbj|BAK02088.1| predicted protein [Hordeum vulgare subsp. vulgare]	85	17.0465	333	69.4838	-2.0272	1.3603e-36	5.18575e-38	down
contig14321	1264	dbj|BAK02088.1| predicted protein [Hordeum vulgare subsp. vulgare]	77	10.9219	277	40.8799	-1.90417	3.48068e-28	1.64866e-29	down
contig86671	1234	dbj|BAK02094.1| predicted protein [Hordeum vulgare subsp. vulgare]	155	22.5201	44	6.65142	1.75948	5.60217e-14	4.5897e-15	up
contig23064	1262	dbj|BAK02094.1| predicted protein [Hordeum vulgare subsp. vulgare]	141	20.0315	36	5.32133	1.91241	3.12751e-14	2.52095e-15	up
contig59017	627	dbj|BAK02094.1| predicted protein [Hordeum vulgare subsp. vulgare]	80	22.8758	18	5.35528	2.09479	2.27841e-09	2.52623e-10	up
contig40247	468	dbj|BAK02100.1| predicted protein [Hordeum vulgare subsp. vulgare]	49	18.7718	398	158.641	-3.07913	1.72617e-69	3.6903e-71	down
contig14365	1190	dbj|BAK02117.1| predicted protein [Hordeum vulgare subsp. vulgare]	301	45.3497	77	12.0704	1.90962	1.62278e-29	7.40758e-31	up
contig12055	5235	dbj|BAK02156.1| predicted protein [Hordeum vulgare subsp. vulgare]	2200	75.3461	342	12.1867	2.62822	0	0	up
contig17978	1855	dbj|BAK02161.1| predicted protein [Hordeum vulgare subsp. vulgare]	269	25.9994	12	1.20674	4.42929	1.34615e-58	3.38614e-60	up
contig21026	2812	dbj|BAK02169.1| predicted protein [Hordeum vulgare subsp. vulgare] dbj|BAJ95555.1| predicted protein [Hordeum vulgare subsp. vulgare] dbj|BAJ97541.1| predicted protein [Hordeum vulgare subsp. vulgare]	358	22.8256	55	3.64858	2.64524	1.08105e-51	3.04443e-53	up
contig19109	1539	dbj|BAK02234.1| predicted protein [Hordeum vulgare subsp. vulgare]	312	36.3472	83	10.0604	1.85315	2.19504e-29	1.00627e-30	up
contig39012	707	dbj|BAK02293.1| predicted protein [Hordeum vulgare subsp. vulgare]	105	26.6271	48	12.6648	1.07207	5.47824e-05	9.5202e-06	up
contig02492	6329	dbj|BAK02300.1| predicted protein [Hordeum vulgare subsp. vulgare]	956	27.0818	247	7.28012	1.89529	1.98565e-91	3.22642e-93	up
contig17040	2312	dbj|BAK02320.1| predicted protein [Hordeum vulgare subsp. vulgare] dbj|BAJ97740.1| predicted protein [Hordeum vulgare subsp. vulgare]	812	62.9684	82	6.61611	3.25057	1.61235e-142	1.70669e-144	up
contig16193	1303	dbj|BAK02328.1| predicted protein [Hordeum vulgare subsp. vulgare]	392	53.9382	163	23.3357	1.20877	7.19361e-20	4.48816e-21	up
contig47755	1205	dbj|BAK02375.1| predicted protein [Hordeum vulgare subsp. vulgare]	163	24.2524	54	8.35956	1.53663	3.26172e-12	2.9695e-13	up
contig14879	1693	dbj|BAK02384.1| predicted protein [Hordeum vulgare subsp. vulgare]	452	47.867	2	0.220369	7.76297	7.00646e-95	1.10745e-96	up
contig25404	943	dbj|BAK02392.1| predicted protein [Hordeum vulgare subsp. vulgare]	268	50.9539	96	18.9905	1.42392	1.39975e-17	9.58428e-19	up
contig52708	1102	dbj|BAK02392.1| predicted protein [Hordeum vulgare subsp. vulgare]	384	62.4747	78	13.2035	2.24235	6.89619e-46	2.16656e-47	up
contig31981	774	dbj|BAK02431.1| predicted protein [Hordeum vulgare subsp. vulgare] dbj|BAK08108.1| predicted protein [Hordeum vulgare subsp. vulgare]	26	6.02264	84	20.2449	-1.74909	3.74897e-08	4.59774e-09	down
contig18206	1617	dbj|BAK02456.1| predicted protein [Hordeum vulgare subsp. vulgare]	251	27.8303	34	3.92235	2.82687	5.0657e-39	1.81045e-40	up
contig44281	552	dbj|BAK02460.1| predicted protein [Hordeum vulgare subsp. vulgare]	67	21.7616	269	90.9055	-2.06258	2.39806e-30	1.07311e-31	down
contig03013	1368	dbj|BAK02460.1| predicted protein [Hordeum vulgare subsp. vulgare]	85	11.1401	257	35.0448	-1.65345	1.13459e-21	6.62532e-23	down
contig48297	403	dbj|BAK02464.1| predicted protein [Hordeum vulgare subsp. vulgare]	64	28.4728	12	5.5546	2.35783	1.00226e-08	1.17045e-09	up
contig02963	3437	dbj|BAK02464.1| predicted protein [Hordeum vulgare subsp. vulgare]	1862	97.1303	290	15.7397	2.62552	2.01789e-264	1.08243e-266	up
contig39403	1504	dbj|BAK02500.1| predicted protein [Hordeum vulgare subsp. vulgare]	178	21.2191	66	8.18602	1.37413	2.43227e-11	2.34024e-12	up
contig19110	2608	dbj|BAK02500.1| predicted protein [Hordeum vulgare subsp. vulgare]	300	20.6238	84	6.00826	1.77929	8.73677e-27	4.31913e-28	up
contig02635	2150	dbj|BAK02695.1| predicted protein [Hordeum vulgare subsp. vulgare]	431	35.9413	165	14.316	1.32801	4.13588e-25	2.14855e-26	up
contig92126	1515	dbj|BAK02719.1| predicted protein [Hordeum vulgare subsp. vulgare]	77	9.1124	415	51.099	-2.48739	3.77554e-58	9.561e-60	down
1-GH8N3EB01DCKMG	499	dbj|BAK02737.1| predicted protein [Hordeum vulgare subsp. vulgare]	84	30.181	656	245.234	-3.02245	3.35398e-112	4.52839e-114	down
0-FTYGYVA04IZWIQ	483	dbj|BAK02737.1| predicted protein [Hordeum vulgare subsp. vulgare]	64	23.7568	439	169.549	-2.83529	1.04053e-70	2.18656e-72	down
contig60120	635	dbj|BAK02766.1| predicted protein [Hordeum vulgare subsp. vulgare]	79	22.3053	648	190.361	-3.09328	2.87977e-113	3.84314e-115	down
contig18917	2268	dbj|BAK02779.1| predicted protein [Hordeum vulgare subsp. vulgare]	184	14.5455	385	31.6661	-1.12236	4.2098e-18	2.81618e-19	down
contig38126	2704	dbj|BAK02783.1| predicted protein [Hordeum vulgare subsp. vulgare]	760	50.392	359	24.7665	1.0248	3.54913e-29	1.63765e-30	up
contig92222	2362	dbj|BAK02783.1| predicted protein [Hordeum vulgare subsp. vulgare]	408	30.9695	154	12.1624	1.34843	2.34166e-24	1.25184e-25	up
contig48684	745	dbj|BAK02795.1| predicted protein [Hordeum vulgare subsp. vulgare]	93	22.3811	31	7.76216	1.52775	3.05906e-07	4.07823e-08	up
contig16520	1838	dbj|BAK02816.1| predicted protein [Hordeum vulgare subsp. vulgare]	247	24.0938	18	1.82685	3.72123	1.19324e-48	3.56234e-50	up
contig23420	1530	dbj|BAK02864.1| predicted protein [Hordeum vulgare subsp. vulgare]	536	62.8099	210	25.6038	1.29463	6.88543e-30	3.10896e-31	up
contig41859	953	dbj|BAK02871.1| predicted protein [Hordeum vulgare subsp. vulgare]	307	57.7564	26	5.08929	3.50444	1.08002e-57	2.76452e-59	up
contig21756	550	dbj|BAK02876.1| predicted protein [Hordeum vulgare subsp. vulgare]	90	29.3383	41	13.9059	1.07709	0.000204869	3.87273e-05	up
contig16385	2430	dbj|BAK02908.1| predicted protein [Hordeum vulgare subsp. vulgare]	287	21.1753	71	5.45041	1.95795	4.18692e-29	1.93521e-30	up
contig19225	3176	dbj|BAK02925.1| predicted protein [Hordeum vulgare subsp. vulgare]	637	35.9595	259	15.2123	1.24113	3.51653e-33	1.45641e-34	up
contig88045	1578	dbj|BAK02929.1| predicted protein [Hordeum vulgare subsp. vulgare]	191	21.7011	21	2.4825	3.1279	7.28918e-33	3.04262e-34	up
contig40317	1632	dbj|BAK02929.1| predicted protein [Hordeum vulgare subsp. vulgare]	261	28.6731	26	2.97187	3.27025	1.89675e-46	5.90219e-48	up
contig00238	1012	dbj|BAK02964.1| predicted protein [Hordeum vulgare subsp. vulgare]	37	6.55505	133	24.5159	-1.90304	6.78159e-14	5.58466e-15	down
contig20462	2170	dbj|BAK02992.1| predicted protein [Hordeum vulgare subsp. vulgare]	185	15.285	383	32.9243	-1.10703	1.24133e-17	8.48015e-19	down
contig37540	881	dbj|BAK03015.1| predicted protein [Hordeum vulgare subsp. vulgare]	134	27.2699	28	5.92869	2.20152	4.13393e-16	3.01786e-17	up
contig25402	324	dbj|BAK03028.1| predicted protein [Hordeum vulgare subsp. vulgare]	48	26.5614	8	4.60598	2.52775	3.10069e-07	4.13635e-08	up
contig11072	1443	dbj|BAK03032.1| predicted protein [Hordeum vulgare subsp. vulgare]	85	10.5611	392	50.6753	-2.26253	3.14996e-49	9.3261e-51	down
contig02641	2431	dbj|BAK03044.1| predicted protein [Hordeum vulgare subsp. vulgare]	360	26.5505	94	7.21307	1.88005	1.88499e-34	7.52466e-36	up
1-GH8N3EB01DJ3WX	464	dbj|BAK03063.1| predicted protein [Hordeum vulgare subsp. vulgare]	124	47.9135	26	10.4528	2.19655	6.35489e-15	4.92879e-16	up
contig40729	1307	dbj|BAK03063.1| predicted protein [Hordeum vulgare subsp. vulgare]	1441	197.671	261	37.2513	2.40774	1.04981e-185	8.32403e-188	up
contig04882	710	dbj|BAK03115.1| predicted protein [Hordeum vulgare subsp. vulgare]	38	9.59577	77	20.2306	-1.07607	0.000519654	0.000104714	down
contig20732	3284	dbj|BAK03127.1| predicted protein [Hordeum vulgare subsp. vulgare]	850	46.4056	150	8.5205	2.44529	1.023e-111	1.38387e-113	up
contig43308	830	dbj|BAK03169.1| predicted protein [Hordeum vulgare subsp. vulgare] dbj|BAJ91560.1| predicted protein [Hordeum vulgare subsp. vulgare] dbj|BAK00718.1| predicted protein [Hordeum vulgare subsp. vulgare]	34	7.34438	120	26.9699	-1.87664	2.16897e-12	1.95361e-13	down
contig21683	1494	dbj|BAK03224.1| predicted protein [Hordeum vulgare subsp. vulgare]	186	22.3212	70	8.74026	1.35266	1.48837e-11	1.41346e-12	up
contig00429	2890	dbj|BAK03224.1| predicted protein [Hordeum vulgare subsp. vulgare]	360	22.3336	126	8.13298	1.45736	3.51831e-24	1.89644e-25	up
contig21520	593	dbj|BAK03239.1| predicted protein [Hordeum vulgare subsp. vulgare]	110	33.2577	40	12.5829	1.40222	1.66742e-07	2.16802e-08	up
contig51082	557	dbj|BAK03243.1| predicted protein [Hordeum vulgare subsp. vulgare]	206	66.3081	19	6.3632	3.38136	7.81675e-38	2.88627e-39	up
contig92764	1679	dbj|BAK03243.1| predicted protein [Hordeum vulgare subsp. vulgare]	714	76.2434	63	6.9995	3.44529	1.24409e-131	1.42864e-133	up
0-FOWZWMP02NAEWO	216	dbj|BAK03276.1| predicted protein [Hordeum vulgare subsp. vulgare]	34	28.2215	2	1.72724	4.03025	1.09709e-07	1.40318e-08	up
contig17531	1726	dbj|BAK03276.1| predicted protein [Hordeum vulgare subsp. vulgare]	1280	132.961	9	0.972699	7.09479	5.6708e-282	2.87209e-284	up
contig61998	2003	dbj|BAK03283.1| predicted protein [Hordeum vulgare subsp. vulgare]	1133	101.415	466	43.3992	1.22453	2.66788e-57	6.86023e-59	up
contig22335	999	dbj|BAK03283.1| predicted protein [Hordeum vulgare subsp. vulgare]	512	91.8881	182	33.9847	1.43499	2.48705e-33	1.0255e-34	up
contig20540	3543	dbj|BAK03290.1| predicted protein [Hordeum vulgare subsp. vulgare]	478	24.1886	74	3.89617	2.6342	1.67796e-68	3.62436e-70	up
contig22839	478	dbj|BAK03290.1| predicted protein [Hordeum vulgare subsp. vulgare]	102	38.2584	9	3.5123	3.44529	2.29513e-19	1.45989e-20	up
contig22309	1420	dbj|BAK03308.1| predicted protein [Hordeum vulgare subsp. vulgare]	194	24.4945	84	11.0349	1.15038	1.70902e-09	1.87554e-10	up
contig17676	2420	dbj|BAK03316.1| predicted protein [Hordeum vulgare subsp. vulgare]	934	69.1968	371	28.598	1.27479	2.18901e-50	6.34705e-52	up
contig91529	1316	dbj|BAK03317.1| predicted protein [Hordeum vulgare subsp. vulgare] dbj|BAJ89409.1| predicted protein [Hordeum vulgare subsp. vulgare]	185	25.2041	66	9.35546	1.42978	1.94111e-12	1.74206e-13	up
contig51696	1259	dbj|BAK03317.1| predicted protein [Hordeum vulgare subsp. vulgare] dbj|BAJ89409.1| predicted protein [Hordeum vulgare subsp. vulgare]	188	26.7724	65	9.63085	1.47501	3.40793e-13	2.91893e-14	up
contig18787	2846	dbj|BAK03401.1| predicted protein [Hordeum vulgare subsp. vulgare] dbj|BAJ93648.1| predicted protein [Hordeum vulgare subsp. vulgare]	438	27.5927	93	6.09572	2.17842	1.92202e-50	5.57042e-52	up
contig46354	814	dbj|BAK03410.1| predicted protein [Hordeum vulgare subsp. vulgare] dbj|BAJ88936.1| predicted protein [Hordeum vulgare subsp. vulgare]	143	31.4968	68	15.5834	1.0152	5.10455e-06	7.74794e-07	up
contig89424	2346	dbj|BAK03427.1| predicted protein [Hordeum vulgare subsp. vulgare]	77	5.8846	318	25.2858	-2.10331	1.22907e-36	4.67426e-38	down
contig16023	927	dbj|BAK03428.1| predicted protein [Hordeum vulgare subsp. vulgare] dbj|BAJ97478.1| predicted protein [Hordeum vulgare subsp. vulgare] dbj|BAK01346.1| predicted protein [Hordeum vulgare subsp. vulgare]	517	99.992	130	26.1602	1.93444	4.38917e-51	1.25264e-52	up
contig19741	503	dbj|BAK03430.1| predicted protein [Hordeum vulgare subsp. vulgare]	152	54.1789	13	4.82117	3.49028	8.3161e-29	3.86972e-30	up
contig92292	430	dbj|BAK03430.1| predicted protein [Hordeum vulgare subsp. vulgare]	103	42.9461	7	3.03673	3.82193	4.67474e-21	2.79276e-22	up
contig03596	1094	dbj|BAK03461.1| predicted protein [Hordeum vulgare subsp. vulgare]	367	60.1455	755	128.738	-1.09791	1.22216e-33	4.99964e-35	down
contig00934	2343	dbj|BAK03521.1| predicted protein [Hordeum vulgare subsp. vulgare] dbj|BAJ93573.1| predicted protein [Hordeum vulgare subsp. vulgare]	265	20.2781	58	4.61777	2.13466	5.04952e-30	2.27408e-31	up
contig13435	1068	dbj|BAK03549.1| predicted protein [Hordeum vulgare subsp. vulgare]	240	40.2897	551	96.2404	-1.25623	1.72539e-30	7.67603e-32	down
contig37356	1173	dbj|BAK03608.1| predicted protein [Hordeum vulgare subsp. vulgare]	279	42.6443	29	4.61187	3.20893	8.42389e-49	2.50832e-50	up
contig38789	1854	dbj|BAK03610.1| predicted protein [Hordeum vulgare subsp. vulgare]	507	49.029	97	9.75976	2.32872	3.56554e-63	8.35144e-65	up
contig43158	530	dbj|BAK03610.1| predicted protein [Hordeum vulgare subsp. vulgare]	146	49.3892	13	4.57556	3.43217	2.45583e-27	1.19313e-28	up
contig90642	1804	dbj|BAK03613.1| predicted protein [Hordeum vulgare subsp. vulgare]	268	26.635	106	10.9609	1.28096	4.64705e-15	3.58485e-16	up
contig15250	1348	dbj|BAK03676.1| predicted protein [Hordeum vulgare subsp. vulgare]	91	12.1034	350	48.4345	-2.00063	8.78054e-38	3.25015e-39	down
contig88725	1939	dbj|BAK03695.1| predicted protein [Hordeum vulgare subsp. vulgare]	435	40.2222	199	19.1449	1.07104	3.22964e-18	2.1483e-19	up
contig15307	901	dbj|BAK03737.1| predicted protein [Hordeum vulgare subsp. vulgare]	140	27.8585	627	129.813	-2.22025	1.36981e-76	2.64666e-78	down
contig37266	826	dbj|BAK03737.1| predicted protein [Hordeum vulgare subsp. vulgare]	201	43.6285	415	93.7227	-1.10313	6.10021e-19	3.93941e-20	down
contig00946	1799	dbj|BAK03762.1| predicted protein [Hordeum vulgare subsp. vulgare]	326	32.4893	124	12.8578	1.33732	2.30982e-19	1.46999e-20	up
contig41998	571	dbj|BAK03799.1| predicted protein [Hordeum vulgare subsp. vulgare]	302	94.8256	101	32.9961	1.52298	1.00392e-21	5.85053e-23	up
contig43047	591	dbj|BAK03810.1| predicted protein [Hordeum vulgare subsp. vulgare]	131	39.741	36	11.363	1.80629	2.41213e-12	2.17954e-13	up
contig23828	797	dbj|BAK03813.1| predicted protein [Hordeum vulgare subsp. vulgare]	183	41.1668	37	8.66005	2.24903	2.65952e-22	1.51837e-23	up
contig03850	2422	dbj|BAK03852.1| predicted protein [Hordeum vulgare subsp. vulgare]	290	21.4674	13	1.00126	4.42226	4.45963e-63	1.04689e-64	up
contig42205	808	dbj|BAK03874.1| predicted protein [Hordeum vulgare subsp. vulgare]	182	40.3845	22	5.07912	2.99115	4.36879e-30	1.96523e-31	up
contig43819	1149	dbj|BAK04018.1| predicted protein [Hordeum vulgare subsp. vulgare]	152	23.718	23	3.73409	2.66715	1.56989e-22	8.90963e-24	up
contig20852	3474	dbj|BAK04018.1| predicted protein [Hordeum vulgare subsp. vulgare]	575	29.6751	67	3.59768	3.04412	3.0342e-95	4.78403e-97	up
contig13037	1735	dbj|BAK04131.1| predicted protein [Hordeum vulgare subsp. vulgare]	371	38.338	22	2.36538	4.01863	1.64905e-76	3.19263e-78	up
contig21010	2317	dbj|BAK04216.1| predicted protein [Hordeum vulgare subsp. vulgare]	416	32.1901	68	5.47469	2.55577	9.1507e-58	2.33396e-59	up
contig21504	1042	dbj|BAK04229.1| predicted protein [Hordeum vulgare subsp. vulgare]	131	22.5402	59	10.5624	1.09357	3.3524e-06	5.00485e-07	up
contig28292	1245	dbj|BAK04279.1| predicted protein [Hordeum vulgare subsp. vulgare]	76	10.9446	151	22.6248	-1.04769	7.66214e-07	1.06414e-07	down
contig11555	3382	dbj|BAK04309.1| predicted protein [Hordeum vulgare subsp. vulgare]	472	25.0221	188	10.3696	1.27084	1.13591e-25	5.81075e-27	up
contig37862	2323	dbj|BAK04391.1| predicted protein [Hordeum vulgare subsp. vulgare] dbj|BAJ88897.1| predicted protein [Hordeum vulgare subsp. vulgare]	624	48.1604	213	17.1044	1.49348	6.35562e-43	2.11093e-44	up
contig21063	2654	dbj|BAK04391.1| predicted protein [Hordeum vulgare subsp. vulgare] dbj|BAJ88897.1| predicted protein [Hordeum vulgare subsp. vulgare]	536	36.2092	174	12.23	1.56593	1.4136e-39	4.98769e-41	up
contig26718	1283	dbj|BAK04456.1| predicted protein [Hordeum vulgare subsp. vulgare]	212	29.6254	52	7.56055	1.97027	7.46432e-22	4.32469e-23	up
contig44252	794	dbj|BAK04470.1| predicted protein [Hordeum vulgare subsp. vulgare]	339	76.548	160	37.5904	1.026	1.95379e-13	1.65143e-14	up
contig88306	1685	dbj|BAK04564.1| predicted protein [Hordeum vulgare subsp. vulgare]	211	22.4511	60	6.64245	1.757	9.96478e-19	6.5045e-20	up
contig43617	1441	dbj|BAK04564.1| predicted protein [Hordeum vulgare subsp. vulgare]	206	25.6305	46	5.95485	2.10573	4.21355e-23	2.33922e-24	up
contig06723	1476	dbj|BAK04666.1| predicted protein [Hordeum vulgare subsp. vulgare]	266	32.311	49	6.19279	2.38336	2.31204e-34	9.25043e-36	up
contig00418	847	dbj|BAK04666.1| predicted protein [Hordeum vulgare subsp. vulgare]	231	48.8971	24	5.28573	3.20958	1.61152e-40	5.58744e-42	up
contig20917	2715	dbj|BAK04668.1| predicted protein [Hordeum vulgare subsp. vulgare] dbj|BAJ93708.1| predicted protein [Hordeum vulgare subsp. vulgare]	421	27.8014	115	7.90142	1.81497	2.51198e-38	9.12157e-40	up
contig41082	1008	dbj|BAK04668.1| predicted protein [Hordeum vulgare subsp. vulgare] dbj|BAJ93708.1| predicted protein [Hordeum vulgare subsp. vulgare]	127	22.589	23	4.25642	2.40791	5.76399e-17	4.05699e-18	up
contig24984	484	dbj|BAK04741.1| predicted protein [Hordeum vulgare subsp. vulgare]	10	3.70433	66	25.4376	-2.77968	5.07722e-11	4.98064e-12	down
contig20649	4687	dbj|BAK04770.1| predicted protein [Hordeum vulgare subsp. vulgare]	539	20.6181	251	9.98978	1.04539	1.45679e-21	8.53902e-23	up
contig41638	329	dbj|BAK04793.1| predicted protein [Hordeum vulgare subsp. vulgare]	51	27.7926	11	6.23697	2.15578	1.87342e-06	2.70673e-07	up
contig45299	2096	dbj|BAK04892.1| predicted protein [Hordeum vulgare subsp. vulgare]	486	41.5719	233	20.7368	1.00341	2.76133e-18	1.83211e-19	up
contig45118	576	dbj|BAK04892.1| predicted protein [Hordeum vulgare subsp. vulgare]	159	49.4913	39	12.6305	1.97027	1.44238e-16	1.03194e-17	up
contig18924	2448	dbj|BAK04913.1| predicted protein [Hordeum vulgare subsp. vulgare]	276	20.214	42	3.20048	2.659	3.22054e-40	1.12417e-41	up
contig20661	2446	dbj|BAK04984.1| predicted protein [Hordeum vulgare subsp. vulgare]	313	22.9426	78	5.9486	1.94741	1.85579e-31	8.02904e-33	up
contig41904	1137	dbj|BAK04993.1| predicted protein [Hordeum vulgare subsp. vulgare]	161	25.3875	8	1.31252	4.27371	1.0034e-34	3.98325e-36	up
contig90604	1675	dbj|BAK05008.1| predicted protein [Hordeum vulgare subsp. vulgare]	341	36.5001	77	8.57537	2.08963	1.97193e-37	7.35309e-39	up
contig17431	1867	dbj|BAK05017.1| predicted protein [Hordeum vulgare subsp. vulgare]	1194	114.661	4737	473.299	-2.04538	0	0	down
contig16743	1286	dbj|BAK05106.1| predicted protein [Hordeum vulgare subsp. vulgare]	181	25.2344	31	4.49674	2.48844	8.92473e-25	4.71184e-26	up
contig42109	1511	dbj|BAK05173.1| predicted protein [Hordeum vulgare subsp. vulgare]	325	38.5632	34	4.19751	3.19962	1.34953e-56	3.50183e-58	up
contig15641	1210	dbj|BAK05252.1| predicted protein [Hordeum vulgare subsp. vulgare]	169	25.0412	480	74.0002	-1.56322	7.8474e-37	2.96809e-38	down
contig18814	2321	dbj|BAK05291.1| predicted protein [Hordeum vulgare subsp. vulgare]	380	29.3537	135	10.8501	1.43583	6.16018e-25	3.23224e-26	up
contig38125	2116	dbj|BAK05291.1| predicted protein [Hordeum vulgare subsp. vulgare]	345	29.232	115	10.1382	1.52775	7.8655e-25	4.1393e-26	up
contig88519	1747	dbj|BAK05302.1| predicted protein [Hordeum vulgare subsp. vulgare]	411	42.1797	88	9.39651	2.16635	4.76087e-47	1.46348e-48	up
contig37342	1142	dbj|BAK05416.1| predicted protein [Hordeum vulgare subsp. vulgare]	270	42.3889	117	19.1116	1.14924	6.77045e-13	5.89856e-14	up
contig00725	1888	dbj|BAK05438.1| predicted protein [Hordeum vulgare subsp. vulgare]	40	3.7985	230	22.7249	-2.58077	7.33333e-34	2.97893e-35	down
contig50986	1156	dbj|BAK05472.1| predicted protein [Hordeum vulgare subsp. vulgare]	157	24.3499	4	0.645475	5.23741	2.19255e-36	8.41411e-38	up
contig17444	1532	dbj|BAK05476.1| predicted protein [Hordeum vulgare subsp. vulgare] dbj|BAJ93216.1| predicted protein [Hordeum vulgare subsp. vulgare]	219	25.6295	54	6.57525	1.96269	1.92404e-22	1.09471e-23	up
contig91284	1518	dbj|BAK05493.1| predicted protein [Hordeum vulgare subsp. vulgare] dbj|BAJ99463.1| predicted protein [Hordeum vulgare subsp. vulgare]	187	22.0864	22	2.70351	3.03025	2.85218e-31	1.24179e-32	up
contig93749	2462	dbj|BAK05541.1| predicted protein [Hordeum vulgare subsp. vulgare]	488	35.5375	204	15.4568	1.2011	2.51034e-24	1.34365e-25	up
contig91432	1681	dbj|BAK05558.1| predicted protein [Hordeum vulgare subsp. vulgare]	239	25.4909	62	6.8802	1.88946	2.95852e-23	1.6363e-24	up
contig43671	1644	dbj|BAK05558.1| predicted protein [Hordeum vulgare subsp. vulgare]	305	33.2623	61	6.92158	2.26472	5.11545e-37	1.9268e-38	up
contig13913	1062	dbj|BAK05678.1| predicted protein [Hordeum vulgare subsp. vulgare]	165	27.8557	5	0.878259	4.98718	8.71714e-38	3.22554e-39	up
contig15538	1332	dbj|BAK05696.1| predicted protein [Hordeum vulgare subsp. vulgare]	44	5.92247	273	38.2327	-2.69054	6.80782e-42	2.31164e-43	down
contig16443	1136	dbj|BAK05771.1| predicted protein [Hordeum vulgare subsp. vulgare]	192	30.3024	78	12.8084	1.24235	1.59427e-10	1.61967e-11	up
contig58449	411	dbj|BAK05777.1| predicted protein [Hordeum vulgare subsp. vulgare]	71	30.9721	13	5.90036	2.3921	9.51779e-10	1.02655e-10	up
contig36603	1234	dbj|BAK05850.1| predicted protein [Hordeum vulgare subsp. vulgare]	149	21.6484	59	8.91895	1.27931	1.07744e-08	1.26197e-09	up
contig44022	1757	dbj|BAK05928.1| predicted protein [Hordeum vulgare subsp. vulgare]	1497	152.758	326	34.6117	2.14192	1.82591e-167	1.64984e-169	up
contig89472	1758	dbj|BAK05928.1| predicted protein [Hordeum vulgare subsp. vulgare]	965	98.4154	209	22.1771	2.14981	1.27196e-108	1.78028e-110	up
contig37368	1734	dbj|BAK05928.1| predicted protein [Hordeum vulgare subsp. vulgare]	335	34.6378	59	6.34717	2.44816	1.86996e-44	6.05743e-46	up
1-GH8N3EB01EIN3F	327	dbj|BAK06022.1| predicted protein [Hordeum vulgare subsp. vulgare]	37	20.2866	0.5	0.285233	6.15224	3.54851e-09	3.99268e-10	up
contig26636	819	dbj|BAK06022.1| predicted protein [Hordeum vulgare subsp. vulgare]	235	51.4445	0.5	0.113884	8.81931	1.76636e-44	5.71492e-46	up
contig20895	3160	dbj|BAK06027.1| predicted protein [Hordeum vulgare subsp. vulgare]	1079	61.2194	117	6.90678	3.1479	6.65678e-184	5.33021e-186	up
contig84835	1148	dbj|BAK06028.1| predicted protein [Hordeum vulgare subsp. vulgare] dbj|BAJ93334.1| predicted protein [Hordeum vulgare subsp. vulgare]	209	32.6407	100	16.2493	1.00629	2.49489e-08	3.01313e-09	up
contig00029	1183	dbj|BAK06046.1| predicted protein [Hordeum vulgare subsp. vulgare]	239	36.2216	70	11.038	1.71437	1.97765e-20	1.20813e-21	up
contig25919	901	dbj|BAK06092.1| predicted protein [Hordeum vulgare subsp. vulgare] dbj|BAJ87336.1| predicted protein [Hordeum vulgare subsp. vulgare]	174	34.6241	6	1.24223	4.80077	2.33953e-39	8.30347e-41	up
contig38502	747	dbj|BAK06092.1| predicted protein [Hordeum vulgare subsp. vulgare] dbj|BAJ87336.1| predicted protein [Hordeum vulgare subsp. vulgare]	176	42.2422	2	0.499443	6.40222	1.26922e-40	4.3973e-42	up
contig89689	1773	dbj|BAK06137.1| predicted protein [Hordeum vulgare subsp. vulgare]	241	24.3704	105	11.0473	1.14143	1.78508e-11	1.70313e-12	up
contig62411	1325	dbj|BAK06183.1| predicted protein [Hordeum vulgare subsp. vulgare]	151	20.4322	72	10.1366	1.01127	2.82534e-06	4.15417e-07	up
contig38267	1054	dbj|BAK06195.1| predicted protein [Hordeum vulgare subsp. vulgare]	168	28.5774	61	10.7961	1.40437	4.41788e-11	4.32148e-12	up
contig50160	1652	dbj|BAK06288.1| predicted protein [Hordeum vulgare subsp. vulgare] dbj|BAJ95561.1| predicted protein [Hordeum vulgare subsp. vulgare]	345	37.4424	47	5.30719	2.81865	3.03943e-53	8.35779e-55	up
contig20149	3180	dbj|BAK06297.1| predicted protein [Hordeum vulgare subsp. vulgare]	483	27.2317	113	6.6287	2.03849	4.05057e-51	1.15548e-52	up
contig23922	1082	dbj|BAK06297.1| predicted protein [Hordeum vulgare subsp. vulgare]	208	34.466	45	7.75822	2.15138	6.08478e-24	3.30042e-25	up
contig16689	1853	dbj|BAK06357.1| predicted protein [Hordeum vulgare subsp. vulgare] dbj|BAJ91955.1| predicted protein [Hordeum vulgare subsp. vulgare] dbj|BAJ93337.1| predicted protein [Hordeum vulgare subsp. vulgare]	341	32.9939	76	7.65095	2.10849	7.45874e-38	2.75117e-39	up
contig39512	783	dbj|BAK06366.1| predicted protein [Hordeum vulgare subsp. vulgare]	362	82.8899	145	34.5448	1.26273	1.16605e-19	7.32674e-21	up
contig85901	728	dbj|BAK06376.1| predicted protein [Hordeum vulgare subsp. vulgare]	191	47.0388	13	3.33111	3.81978	1.92839e-38	6.98735e-40	up
contig39164	1317	dbj|BAK06443.1| predicted protein [Hordeum vulgare subsp. vulgare]	577	78.5497	3	0.424925	7.53025	2.21133e-123	2.70349e-125	up
contig42298	1877	dbj|BAK06731.1| predicted protein [Hordeum vulgare subsp. vulgare]	600	57.3115	84	8.34818	2.77929	7.88794e-91	1.2858e-92	up
contig92321	3059	dbj|BAK06772.1| predicted protein [Hordeum vulgare subsp. vulgare]	941	55.1524	80	4.87851	3.49891	1.80977e-175	1.53395e-177	up
contig25539	760	dbj|BAK06772.1| predicted protein [Hordeum vulgare subsp. vulgare]	248	58.505	18	4.4181	3.72706	6.73832e-49	2.00379e-50	up
contig42232	1514	dbj|BAK06946.1| predicted protein [Hordeum vulgare subsp. vulgare]	199	23.5658	87	10.7194	1.13647	1.51466e-09	1.65751e-10	up
contig85251	802	dbj|BAK07041.1| predicted protein [Hordeum vulgare subsp. vulgare]	142	31.7445	930	216.314	-2.76855	1.36676e-145	1.41292e-147	down
contig14373	2064	dbj|BAK07079.1| predicted protein [Hordeum vulgare subsp. vulgare]	109	9.46829	238	21.5102	-1.18384	1.97799e-12	1.77542e-13	down
contig92761	1141	dbj|BAK07091.1| predicted protein [Hordeum vulgare subsp. vulgare]	108	16.9704	228	37.2757	-1.13521	3.25421e-11	3.15354e-12	down
contig00477	1199	dbj|BAK07136.1| predicted protein [Hordeum vulgare subsp. vulgare]	2623	392.224	659	102.528	1.93566	3.49048e-257	1.94052e-259	up
contig57571	397	dbj|BAK07136.1| predicted protein [Hordeum vulgare subsp. vulgare]	59	26.645	14	6.57831	2.01808	8.17546e-07	1.13798e-07	up
contig02268	2342	dbj|BAK07145.1| predicted protein [Hordeum vulgare subsp. vulgare]	371	28.4015	101	8.04473	1.81985	5.59927e-34	2.26651e-35	up
contig38772	924	dbj|BAK07162.1| predicted protein [Hordeum vulgare subsp. vulgare]	145	28.1352	67	13.5263	1.05661	1.88111e-06	2.71833e-07	up
contig20632	3274	dbj|BAK07186.1| predicted protein [Hordeum vulgare subsp. vulgare]	1091	59.7449	156	8.88839	2.74882	6.9783e-163	6.47805e-165	up
contig38993	832	dbj|BAK07232.1| predicted protein [Hordeum vulgare subsp. vulgare]	147	31.6773	17	3.81156	3.055	6.46032e-25	3.39309e-26	up
contig28802	764	dbj|BAK07422.1| predicted protein [Hordeum vulgare subsp. vulgare]	132	30.9767	35	8.54578	1.8579	6.87355e-13	5.99241e-14	up
contig45802	938	dbj|BAK07469.1| predicted protein [Hordeum vulgare subsp. vulgare]	171	32.685	53	10.5402	1.63272	7.00178e-14	5.77146e-15	up
contig92465	1591	dbj|BAK07492.1| predicted protein [Hordeum vulgare subsp. vulgare]	335	37.7511	57	6.68316	2.49792	1.79235e-45	5.68468e-47	up
contig11587	2862	dbj|BAK07633.1| predicted protein [Hordeum vulgare subsp. vulgare]	494	30.9465	175	11.4063	1.43994	2.40798e-32	1.01516e-33	up
contig37688	1776	dbj|BAK07684.1| predicted protein [Hordeum vulgare subsp. vulgare]	235	23.7235	62	6.51217	1.86511	1.70935e-22	9.71674e-24	up
contig74082	253	dbj|BAK07857.1| predicted protein [Hordeum vulgare subsp. vulgare]	14	9.92115	42	30.9675	-1.64217	0.000374865	7.37495e-05	down
contig43390	1018	dbj|BAK07867.1| predicted protein [Hordeum vulgare subsp. vulgare] gb|AFE55546.1| NF-YB2 [Hordeum vulgare]	118	20.7821	43	7.87948	1.39917	5.70399e-08	7.10344e-09	up
contig12002	1284	dbj|BAK07900.1| predicted protein [Hordeum vulgare subsp. vulgare]	47	6.56277	143	20.7753	-1.66249	1.78606e-12	1.59942e-13	down
contig20875	2355	dbj|BAK07940.1| predicted protein [Hordeum vulgare subsp. vulgare]	1320	100.493	24	1.90107	5.72415	2.35806e-304	1.0899e-306	up
contig45464	2045	dbj|BAK07946.1| predicted protein [Hordeum vulgare subsp. vulgare]	468	41.0305	199	18.1525	1.17653	1.26217e-22	7.1304e-24	up
2-GH8N3EB02JK60S	382	dbj|BAK07946.1| predicted protein [Hordeum vulgare subsp. vulgare]	59	27.6913	24	11.7199	1.24047	0.000907818	0.000191496	up
contig26661	808	dbj|BAK08085.1| predicted protein [Hordeum vulgare subsp. vulgare]	170	37.7218	75	17.3152	1.12336	3.96103e-08	4.87664e-09	up
contig20600	2569	dbj|BAK08085.1| predicted protein [Hordeum vulgare subsp. vulgare]	1111	77.5362	482	34.9993	1.14754	9.41788e-51	2.70988e-52	up
contig48056	373	dbj|BAK08085.1| predicted protein [Hordeum vulgare subsp. vulgare]	51	24.5141	11	5.50124	2.15578	1.87342e-06	2.70673e-07	up
contig00940	1157	dbj|BAK08133.1| predicted protein [Hordeum vulgare subsp. vulgare]	207	32.0768	50	8.06146	1.99242	1.16386e-21	6.79774e-23	up
contig37183	1539	dbj|BAK08153.1| predicted protein [Hordeum vulgare subsp. vulgare]	3701	431.157	19368	2347.59	-2.4449	0	0	down
contig14693	1297	dbj|BAK08359.1| predicted protein [Hordeum vulgare subsp. vulgare]	169	23.3615	33	4.74625	2.29927	3.43462e-21	2.04094e-22	up
contig45243	1028	dbj|BAK23261.1| Na+/H+ exchanger [Puccinellia tenuiflora]	182	31.7419	10	1.81461	4.12866	1.89614e-38	6.86434e-40	up
contig38738	2164	dbj|BAL04917.1| glutamyl tRNA reductase [Triticum aestivum]	1550	128.419	3477	299.726	-1.22279	2.23475e-181	1.81559e-183	down
contig20871	2895	dbj|BAL63696.1| pseudo-response regulator [Triticum turgidum subsp. dicoccon] dbj|BAL63697.1| pseudo-response regulator [Triticum turgidum subsp. dicoccon] dbj|BAL63698.1| pseudo-response regulator [Triticum turgidum subsp. dicoccon] dbj|BAL63699.1| pseud	18	1.11475	428	27.5786	-4.62875	1.85914e-98	2.84659e-100	down
contig40615	1302	dbj|BAM10432.1| betaine aldehyde dehydrogenase [Leymus chinensis]	440	60.5893	182	26.0758	1.21635	1.97422e-22	1.12403e-23	up
contig61522	491	dbj|BAM10432.1| betaine aldehyde dehydrogenase [Leymus chinensis]	203	74.1258	53	20.1359	1.8802	9.88701e-20	6.20078e-21	up
contig60879	194	dbj|BAM74038.1| cell wall invertase [Triticum aestivum]	33	30.4977	1	0.961557	4.98718	3.78836e-08	4.65147e-09	up
contig21457	2202	dbj|BAM74039.1| fructan 6-exohydrolase [Triticum aestivum]	1664	135.485	40	3.38859	5.3213	0	0	up
contig42416	2159	dbj|BAM74039.1| fructan 6-exohydrolase [Triticum aestivum]	3066	254.609	68	5.87534	5.43747	0	0	up
contig20934	2350	dbj|BAM74039.1| fructan 6-exohydrolase [Triticum aestivum]	1758	134.124	36	2.85767	5.55258	0	0	up
0-FUZKD2G01A85IB	452	dbj|BAN13564.1| actin, partial [Chrysanthemum seticuspe f. boreale]	197	78.1416	445	183.653	-1.23282	4.65592e-24	2.51812e-25	down
contig57261	599	dbj|BAN63108.1| wheat cold induced 16 [Triticum aestivum]	162	48.4889	316	98.4095	-1.02114	5.87515e-13	5.10517e-14	down
contig55438	723	dbj|BAN63108.1| wheat cold induced 16 [Triticum aestivum]	139	34.4692	60	15.4807	1.15484	4.65135e-07	6.31456e-08	up
contig61898	799	dbj|BAN63108.1| wheat cold induced 16 [Triticum aestivum]	269	60.3615	105	24.5143	1.30001	1.90699e-15	1.44279e-16	up
contig42502	853	emb|CAA09371.1| GRAB1 protein [Triticum sp.]	147	30.8975	22	4.81117	2.68303	6.02398e-22	3.48312e-23	up
contig42921	990	emb|CAA10497.1| hypothetical protein [Secale cereale]	1002	181.463	5237	986.789	-2.44307	0	0	down
contig05543	1174	emb|CAA30393.1| ribulose bisphosphate carboxylase [Oryza sativa]	624	95.2952	6453	1025.35	-3.42756	0	0	down
contig91380	230	emb|CAA36977.1| unnamed protein product [Hordeum vulgare]	175	136.416	365	296.034	-1.11775	4.32652e-17	3.02608e-18	down
contig44351	1087	emb|CAA42529.2| histone H1 [Triticum aestivum]	77	12.7004	208	35.6953	-1.49086	2.6422e-15	2.01487e-16	down
contig12287	847	emb|CAA43804.1| LHCII Type III chlorophyll a/b binding protein [Brassica napus]	273	57.7875	821	180.816	-1.64569	2.57331e-67	5.65882e-69	down
contig53112	1232	emb|CAA44777.1| Precursor of CP29, core chlorophyll a/b binding (CAB) protein of photosystem II (PSII) [Hordeum vulgare subsp. vulgare] dbj|BAJ87691.1| predicted protein [Hordeum vulgare subsp. vulgare] prf||1908428A chlorophyll a/b-binding protein	150	21.8291	1157	175.186	-3.00457	2.06932e-196	1.55456e-198	down
contig41590	1024	emb|CAA55344.1| chitinase [Hordeum vulgare subsp. vulgare] dbj|BAJ95335.1| predicted protein [Hordeum vulgare subsp. vulgare] dbj|BAJ99050.1| predicted protein [Hordeum vulgare subsp. vulgare]	1442	252.476	212	38.6201	2.70872	7.57525e-212	5.30621e-214	up
contig16034	1356	emb|CAA55864.1| type II LHCI [Lolium temulentum]	1233	163.026	4843	666.242	-2.03094	0	0	down
contig61537	419	emb|CAA59049.1| LHCI-680, photosystem I antenna protein [Hordeum vulgare subsp. vulgare] dbj|BAJ85253.1| predicted protein [Hordeum vulgare subsp. vulgare]	637	272.571	2334	1039.12	-1.93065	2.6148e-237	1.57965e-239	down
contig37509	822	emb|CAA74160.1| alpha-galactosidase [Hordeum vulgare subsp. vulgare]	75	16.3585	245	55.5995	-1.76503	1.28437e-22	7.25744e-24	down
contig05099	756	emb|CAA89005.1| phenylalanine ammonia-lyase [Hordeum vulgare subsp. vulgare]	439	104.111	163	40.2201	1.37214	7.67533e-27	3.7874e-28	up
contig22591	789	emb|CAA89007.1| phenylalanine ammonia-lyase [Hordeum vulgare subsp. vulgare]	211	47.9468	44	10.4029	2.20446	5.28563e-25	2.7651e-26	up
contig32021	851	emb|CAB71337.1| putative calcium binding EF-hand protein [Hordeum vulgare subsp. vulgare] dbj|BAJ98150.1| predicted protein [Hordeum vulgare subsp. vulgare] dbj|BAJ88493.1| predicted protein [Hordeum vulgare subsp. vulgare]	1327	279.573	130	28.4964	3.29437	2.49595e-235	1.5111e-237	up
contig49364	951	emb|CAB75882.1| sucrose transporter 1 [Hordeum vulgare subsp. vulgare]	246	46.3777	27	5.29615	3.13042	3.64459e-42	1.22592e-43	up
contig58478	652	emb|CAB85491.1| putative kinetochore protein [Hordeum vulgare subsp. vulgare]	179	49.2221	71	20.3136	1.27686	2.91615e-10	3.02186e-11	up
contig61118	317	emb|CAC01890.1| hypothetical protein [Arabidopsis thaliana]	47	26.5823	1	0.588461	5.49738	1.79966e-11	1.71868e-12	up
contig52994	314	emb|CAC19668.1| putative lectin [Hordeum vulgare subsp. vulgare]	26	14.8456	89	52.8734	-1.83251	4.11595e-09	4.66304e-10	down
3-GH8N3EB01DEA35	471	emb|CAC32847.1| adenosine diphosphate glucose pyrophosphatase [Hordeum vulgare subsp. vulgare]	47	17.8909	218	86.3401	-2.27081	8.61703e-28	4.12755e-29	down
contig20760	2171	emb|CAC40033.1| P-type ATPase [Hordeum vulgare]	399	32.9509	105	9.02207	1.86879	8.25487e-38	3.05234e-39	up
contig19450	2204	emb|CAC42081.1| polyamine oxidase [Hordeum vulgare subsp. vulgare] emb|CAC42119.1| flavin containing polyamine oxidase [Hordeum vulgare subsp. vulgare]	95	7.72799	2293	194.075	-4.65038	0	0	down
contig62108	1877	emb|CAC42081.1| polyamine oxidase [Hordeum vulgare subsp. vulgare] emb|CAC42119.1| flavin containing polyamine oxidase [Hordeum vulgare subsp. vulgare]	330	31.5213	6959	691.607	-4.45555	0	0	down
contig24438	1002	emb|CAC69935.1| monodehydroascorbate reductase [Hordeum vulgare subsp. vulgare]	126	22.5454	434	80.7977	-1.84148	7.12824e-42	2.42137e-43	down
contig17093	1680	emb|CAD30025.1| ferredoxin-NADP(H) oxidoreductase [Triticum aestivum]	313	33.4033	903	100.266	-1.58577	3.64906e-70	7.72514e-72	down
contig21538	1446	emb|CAD30025.1| ferredoxin-NADP(H) oxidoreductase [Triticum aestivum]	985	122.13	2763	356.443	-1.54525	9.2659e-206	6.68347e-208	down
2-GH8N3EB02IMCP4	266	emb|CAD45033.1| NBS-LRR disease resistance protein homologue [Hordeum vulgare]	5	3.3701	39	27.3502	-3.02069	2.38157e-07	3.14635e-08	down
contig13904	1153	emb|CAD48128.1| farnesylated protein 1 [Hordeum vulgare subsp. vulgare]	1169	181.777	36	5.82439	4.96392	7.62143e-264	4.10811e-266	up
contig37581	1112	emb|CAD48128.1| farnesylated protein 1 [Hordeum vulgare subsp. vulgare]	2844	458.542	43	7.21341	5.99023	0	0	up
contig38924	2729	emb|CAD58958.1| hexose transporter [Hordeum vulgare subsp. vulgare]	605	39.7472	184	12.5774	1.66002	1.89463e-48	5.68346e-50	up
contig43542	1127	emb|CAD62367.1| succinate dehydrogenase [Triticum aestivum]	148	23.5447	39	6.45532	1.86684	1.89518e-14	1.50936e-15	up
contig61269	416	emb|CAD88266.1| metallothionein-like protein type 3 [Hordeum vulgare subsp. vulgare]	226	97.4024	83	37.2187	1.38793	2.1217e-14	1.69281e-15	up
contig41423	584	emb|CAD88266.1| metallothionein-like protein type 3 [Hordeum vulgare subsp. vulgare]	1991	611.242	470	150.128	2.02555	2.77279e-207	1.98918e-209	up
contig37347	631	emb|CAD88266.1| metallothionein-like protein type 3 [Hordeum vulgare subsp. vulgare]	1387	394.096	254	75.0899	2.39186	2.16443e-177	1.81201e-179	up
contig60058	455	emb|CAE02988.2| OSJNBa0043L09.7 [Oryza sativa Japonica Group]	6	2.36426	54	22.1391	-3.22714	1.88864e-10	1.92882e-11	down
contig38940	1129	emb|CAE53910.1| putative DIP2 protein [Triticum aestivum]	136	21.5973	54	8.9223	1.27536	5.74332e-08	7.15391e-09	up
contig37642	780	emb|CAF22028.1| DRP2 protein [Triticum durum]	1262	290.081	77	18.4151	3.9775	1.97991e-257	1.09814e-259	up
contig81907	1622	emb|CAH66366.1| OSIGBa0130K07.2 [Oryza sativa Indica Group]	49	5.41626	417	47.9581	-3.14641	3.17297e-74	6.29587e-76	down
contig15016	1354	emb|CAI39214.1| BCL-2 binding anthanogene-1 [Hordeum vulgare subsp. vulgare]	595	78.7867	255	35.1316	1.16518	3.7767e-28	1.79084e-29	up
contig57049	750	emb|CAI39214.1| BCL-2 binding anthanogene-1 [Hordeum vulgare subsp. vulgare]	161	38.4875	59	14.6746	1.39106	1.64901e-10	1.67722e-11	up
contig43543	1076	emb|CAI53943.1| phospholipase D [Triticum durum]	835	139.133	62	10.7487	3.69422	3.00359e-162	2.79609e-164	up
contig44658	1137	emb|CAI64809.1| putative glucan endo-1,3-beta-D-glucosidase [Triticum aestivum]	18	2.83835	262	42.9851	-3.92071	1.57195e-55	4.16492e-57	down
contig90245	1466	emb|CAI84707.1| lipoxygenase-like protein [Hordeum vulgare subsp. vulgare]	308	37.6679	5	0.636228	5.88765	2.2509e-71	4.65677e-73	up
contig55700	551	emb|CAJ13965.1| unnamed protein product [Aegilops tauschii]	221	71.911	7	2.36986	4.92334	3.26556e-50	9.49617e-52	up
contig18334	1790	emb|CAJ19095.1| NPR1-like 1 protein [Hordeum vulgare subsp. vulgare]	375	37.5606	27	2.81376	3.73865	8.97128e-74	1.79178e-75	up
contig03391	2175	emb|CAL26914.1| alkaline invertase [Triticum aestivum]	246	20.2782	67	5.74636	1.81921	9.42645e-23	5.30196e-24	up
contig49308	1480	emb|CAM58983.1| beta tubulin 5 [Hordeum vulgare subsp. vulgare] dbj|BAJ95180.1| predicted protein [Hordeum vulgare subsp. vulgare] dbj|BAJ97508.1| predicted protein [Hordeum vulgare subsp. vulgare] gb|EMT00938.1| Tubulin beta-4 chain [Aegilops tauschii]	409	49.5469	195	24.5782	1.01142	1.06692e-15	7.96935e-17	up
contig37090	1144	emb|CAM59075.1| MIKC-type MADS-box transcription factor WM28B [Triticum aestivum]	290	45.4492	124	20.2196	1.1685	3.80641e-14	3.08057e-15	up
2-GH8N3EB02JAC0D	397	emb|CAN64036.1| hypothetical protein VITISV_021555 [Vitis vinifera]	65	29.3547	5	2.3494	3.64323	3.94408e-13	3.3902e-14	up
contig66464	1087	emb|CAN71108.1| hypothetical protein VITISV_001478 [Vitis vinifera]	0.5	0.0824698	233	39.9856	-8.9214	2.61432e-45	8.32908e-47	down
contig74072	1466	emb|CAP72304.1| O-methyltransferase [Triticum aestivum]	129	15.7765	265	33.7201	-1.09583	3.0691e-12	2.79235e-13	down
contig15044	1009	emb|CAQ00113.1| papain-like cysteine proteinase [Hordeum vulgare subsp. vulgare]	31	5.5084	421	77.8337	-3.82069	2.29243e-87	3.87414e-89	down
contig40207	1453	emb|CBG91907.1| putative PDI-like protein [Triticum aestivum]	1032	127.341	398	51.0969	1.31739	1.7611e-58	4.44138e-60	up
contig16546	1674	emb|CBH32512.1| sedoheptulose-1,7-bisphosphatase, chloroplast precursor, expressed [Triticum aestivum]	1164	124.667	4178	465.575	-1.90093	0	0	down
contig00684	1669	emb|CBH32524.1| L-ascorbate oxidase precursor, putative,expressed [Triticum aestivum]	336	36.0942	103	11.5122	1.64861	6.06819e-27	2.98409e-28	up
contig50769	421	emb|CBH32529.1| thioredoxin F-type, chloroplast precursor,putative, expressed [Triticum aestivum]	29	12.3501	103	45.6386	-1.88573	8.33072e-11	8.28614e-12	down
contig12369	1038	emb|CBH32557.1| cyclase/dehydrase, putative, expressed [Triticum aestivum]	26	4.49087	156	28.0352	-2.64217	8.91084e-24	4.85649e-25	down
contig23782	899	emb|CBH32557.1| cyclase/dehydrase, putative, expressed [Triticum aestivum]	50	9.9716	220	45.6499	-2.19472	6.39632e-27	3.14628e-28	down
contig33998	942	emb|CBH32642.1| sodium/hydrogen exchanger, putative, expressed [Triticum aestivum]	193	36.7334	27	5.34675	2.78036	1.15344e-29	5.23961e-31	up
contig42691	693	emb|CBH32648.1| conserved hypothetical protein, expressed [Triticum aestivum]	47	12.1596	129	34.7243	-1.51385	5.50733e-10	5.82993e-11	down
contig40102	1169	emb|CBH32655.1| sarcoplasmic reticulum histidine-rich calcium-binding protein precursor, putative, expressed [Triticum aestivum]	382	58.5873	59	9.41487	2.63757	6.03068e-55	1.61277e-56	up
contig40769	529	emb|CBH32655.1| sarcoplasmic reticulum histidine-rich calcium-binding protein precursor, putative, expressed [Triticum aestivum]	279	94.5591	26	9.16842	3.36647	7.89372e-51	2.26516e-52	up
contig62273	1523	emb|CBH32658.1| eukaryotic translation initiation factor,putative, expressed [Triticum aestivum]	177	20.8367	83	10.1661	1.03535	1.76784e-07	2.30492e-08	up
contig14369	1876	emb|CBI16534.3| unnamed protein product [Vitis vinifera]	235	22.459	494	49.1214	-1.12906	3.03765e-23	1.68047e-24	down
contig51121	614	emb|CBI22354.3| unnamed protein product [Vitis vinifera]	689	201.19	186	56.5095	1.83199	4.07076e-63	9.54539e-65	up
contig34029	229	emb|CBI23933.3| unnamed protein product [Vitis vinifera]	263	205.909	53	43.1735	2.25379	7.88658e-32	3.38234e-33	up
contig23824	519	emb|CBI23933.3| unnamed protein product [Vitis vinifera]	518	178.944	86	30.9106	2.53333	4.45677e-71	9.28422e-73	up
contig37784	899	emb|CBI24608.3| unnamed protein product [Vitis vinifera]	273	54.4449	112	23.24	1.22819	2.13748e-14	1.70567e-15	up
contig37577	1036	emb|CBI31812.3| unnamed protein product [Vitis vinifera]	120	20.7671	555	99.9333	-2.26666	1.37182e-69	2.93097e-71	down
contig38884	1151	emb|CBI39638.3| unnamed protein product [Vitis vinifera]	664	103.43	279	45.2174	1.19371	1.54751e-32	6.49984e-34	up
contig61956	830	emb|CBI39638.3| unnamed protein product [Vitis vinifera]	312	67.3955	109	24.4977	1.46001	4.20926e-21	2.50837e-22	up
contig18678	2450	emb|CBI75527.1| Tetratricopeptide repeat domain containing protein, expressed [Triticum aestivum]	85	6.22024	385	29.3138	-2.23654	1.08138e-47	3.29458e-49	down
contig00108	1381	emb|CBX25361.1| hypothetical_protein [Oryza brachyantha]	720	93.4746	53	7.15911	3.70672	2.63491e-140	2.84397e-142	up
contig25419	1681	emb|CBX87025.1| DBF2 protein [Aegilops biuncialis]	796	84.8985	134	14.8701	2.51332	5.78079e-108	8.10602e-110	up
contig59979	324	emb|CBZ41151.1| NAC transcription factor [Hordeum vulgare subsp. vulgare]	166	91.8581	6	3.45448	4.73287	2.13003e-37	7.94538e-39	up
contig18663	2027	emb|CCG47989.1| glycosyltransferase, HGA-like, expressed [Triticum aestivum]	417	36.8839	36	3.31303	3.47677	1.17467e-77	2.23751e-79	up
contig23569	1932	emb|CCG47989.1| glycosyltransferase, HGA-like, expressed [Triticum aestivum]	342	31.7376	22	2.12419	3.90121	2.74819e-69	5.89312e-71	up
contig41336	544	emb|CCG47991.1| glutamate decarboxylase, expressed [Triticum aestivum]	329	108.431	139	47.6643	1.18579	2.61648e-16	1.89475e-17	up
contig15686	1497	emb|CCG48019.1| Methyltransferase domain containing protein,expressed [Triticum aestivum]	303	36.289	136	16.947	1.0985	2.00118e-13	1.69383e-14	up
contig37130	470	emb|CCO66297.1| polyubiquitin [Bathycoccus prasinos]	1300	495.907	352	139.708	1.82765	3.2842e-118	4.22038e-120	up
contig02828	1926	emb|CCW36770.1| beta-amylase 2, partial [Zingeria biebersteiniana subsp. trichopoda]	84	7.81947	9717	941.137	-6.91119	0	0	down
contig38043	1632	emb|CDA48753.1| putative glycine-rich signal peptide protein [Dialister sp. CAG:486]	686	75.3631	4664	533.108	-2.8225	0	0	down
contig64917	1972	gb|AAA34624.1| galactose permease [Saccharomyces cerevisiae]	292	26.5479	2	0.189191	7.13261	1.43448e-64	3.30951e-66	up
0-FUZKD2G01B0XEV	490	gb|AAA75104.1| single-stranded nucleic acid binding protein [Triticum aestivum]	182	66.5932	67	25.5068	1.38449	1.05619e-11	9.92305e-13	up
contig46944	918	gb|AAA92955.1| ubiquitin conjugating enzyme, partial [Zea mays]	402	78.5123	174	35.3577	1.1509	6.98976e-19	4.52661e-20	up
contig36691	409	gb|AAA96951.1| polyubiquitin, partial [Solanum tuberosum]	163	71.4527	40	18.2437	1.96959	5.84838e-17	4.11791e-18	up
contig37331	737	gb|AAB08791.1| alpha tubulin [Hordeum vulgare subsp. vulgare]	385	93.6586	182	46.066	1.02371	4.19545e-15	3.23101e-16	up
contig21585	1417	gb|AAB08791.1| alpha tubulin [Hordeum vulgare subsp. vulgare]	613	77.5613	282	37.1241	1.06298	4.39127e-25	2.28408e-26	up
contig37484	1135	gb|AAB18207.1| cold acclimation protein WCOR413 [Triticum aestivum]	839	132.532	85	13.9701	3.24592	4.66698e-147	4.76991e-149	up
contig14799	1543	gb|AAB18207.1| cold acclimation protein WCOR413 [Triticum aestivum]	431	50.0802	36	4.35225	3.52441	4.23538e-81	7.69256e-83	up
contig52042	1052	gb|AAB18207.1| cold acclimation protein WCOR413 [Triticum aestivum]	1211	206.387	92	16.3136	3.66121	1.38616e-233	8.53649e-236	up
contig61157	241	gb|AAB19040.1| type 2 light-harvesting chlorophyll a/b-binding polypeptide, partial [Pinus palustris]	12	8.92727	105	81.2735	-3.18649	2.09457e-19	1.32809e-20	down
contig80238	736	gb|AAB21529.1| thionin [Hordeum jubatum, Peptide, 137 aa] gb|AAB21530.1| thionin [Hordeum marinum=barley, leaf, Peptide, 137 aa]	1369	333.488	8459	2143.97	-2.68458	0	0	down
contig24822	827	gb|AAB51374.1| root abundant protein [Triticum aestivum]	681	147.637	254	57.2935	1.36561	5.71782e-41	1.96684e-42	up
contig51580	886	gb|AAB60715.1| lipoxygenase [Hordeum vulgare subsp. vulgare]	163	32.9844	25	5.2636	2.64766	6.30192e-24	3.41984e-25	up
contig18496	1941	gb|AAB71887.1| ferrochelatase [Hordeum vulgare]	524	48.4017	170	16.3381	1.56682	9.7779e-39	3.51493e-40	up
contig44467	931	gb|AAB71887.1| ferrochelatase [Hordeum vulgare]	105	20.2206	30	6.01102	1.75014	1.19747e-09	1.30168e-10	up
contig46765	1020	gb|AAB82711.1| glycine decarboxylase P subunit [x Tritordeum sp.]	266	46.7559	529	96.7459	-1.04905	3.98077e-22	2.28566e-23	down
contig45993	1621	gb|AAB82711.1| glycine decarboxylase P subunit [x Tritordeum sp.]	375	41.4766	737	84.8128	-1.03199	9.20196e-30	4.16692e-31	down
contig93601	6247	gb|AAB82711.1| glycine decarboxylase P subunit [x Tritordeum sp.]	1199	34.4114	2311	69.0089	-1.0039	6.57572e-88	1.10443e-89	down
contig37667	557	gb|AAC14297.1| COR39 [Triticum aestivum] prf||1909350A cold-regulated gene cor39	5286	1701.48	68	22.7735	6.22329	0	0	up
contig45963	653	gb|AAC28850.1| MAP kinase homolog [Triticum aestivum]	160	43.93	10	2.85669	3.94279	5.61427e-33	2.33435e-34	up
contig41735	521	gb|AAD02258.1| dehydrin 7 [Hordeum vulgare subsp. vulgare] gb|AAX14223.1| dehydrin 7 [Hordeum vulgare subsp. spontaneum]	1345	462.849	54	19.3345	4.58129	3.35112e-295	1.5969e-297	up
contig52345	245	gb|AAD28730.1|AF112963_1 chitinase II precursor [Triticum aestivum]	63	46.103	2	1.52279	4.92007	8.27285e-15	6.47074e-16	up
contig86370	1049	gb|AAD28733.1|AF112966_1 chitinase IV precursor [Triticum aestivum]	399	68.1949	13	2.31177	4.88259	6.22507e-90	1.02365e-91	up
contig43173	1613	gb|AAF14233.1|AF109395_1 granule-bound starch synthase GBSSII [Triticum aestivum]	120	13.3383	249	28.7966	-1.11032	8.90389e-12	8.3224e-13	down
contig02533	2567	gb|AAF80450.1|AF161719_1 vacuolar targeting receptor bp-80 [Triticum aestivum]	1828	127.675	706	51.3045	1.31531	6.73921e-103	9.96763e-105	up
contig33577	548	gb|AAF80450.1|AF161719_1 vacuolar targeting receptor bp-80 [Triticum aestivum]	163	53.3288	54	18.3819	1.53663	3.26172e-12	2.9695e-13	up
2-GH8N3EB02ISX4Q	451	gb|AAG17469.1|AF123610_8 cytochrome P450 [Triticum aestivum]	112	44.5242	11	4.54981	3.29071	1.99426e-20	1.21853e-21	up
contig21616	2536	gb|AAG17471.1|AF123610_10 NADPH-cytochrome P450 reductase [Triticum aestivum]	775	54.7907	335	24.6418	1.15282	7.40358e-36	2.87734e-37	up
contig44669	916	gb|AAG27707.1|AF302788_1 lipid transfer protein precursor [Triticum aestivum] gb|AAS84745.1| lipid transfer protein [Triticum aestivum] gb|AAV65513.1| lipid transfer protein [Triticum aestivum] gb|EMT15838.1| Non-specific lipid-transfer protein 4.3 [Aegil	1749	342.333	8031	1635.5	-2.25626	0	0	down
contig85727	1086	gb|AAG27707.1|AF302788_1 lipid transfer protein precursor [Triticum aestivum] gb|AAS84745.1| lipid transfer protein [Triticum aestivum] gb|AAV65513.1| lipid transfer protein [Triticum aestivum] gb|EMT15838.1| Non-specific lipid-transfer protein 4.3 [Aegil	1331	219.737	4202	721.777	-1.71578	0	0	down
contig43089	792	gb|AAG27707.1|AF302788_1 lipid transfer protein precursor [Triticum aestivum] gb|AAS84745.1| lipid transfer protein [Triticum aestivum] gb|AAV65513.1| lipid transfer protein [Triticum aestivum] gb|EMT15838.1| Non-specific lipid-transfer protein 4.3 [Aegil	1153	261.011	3632	855.456	-1.71258	0	0	down
contig37300	1157	gb|AAG27707.1|AF302788_1 lipid transfer protein precursor [Triticum aestivum] gb|AAS84745.1| lipid transfer protein [Triticum aestivum] gb|AAV65513.1| lipid transfer protein [Triticum aestivum] gb|EMT15838.1| Non-specific lipid-transfer protein 4.3 [Aegil	1711	265.138	5016	808.725	-1.60891	0	0	down
contig42362	443	gb|AAG28460.1|AF195612_1 actin depolymerization factor-like protein [Lophopyrum elongatum] gb|AAG28490.1|AF196350_1 actin depolymerization factor-like protein [Lophopyrum elongatum]	317	128.295	9	3.7898	5.0812	2.37483e-72	4.86988e-74	up
contig02837	1949	gb|AAG30254.1|AF307333_1 putative nematode-resistance protein [Hordeum vulgare] gb|AAW03319.1| Hs1 [Hordeum vulgare] dbj|BAJ97100.1| predicted protein [Hordeum vulgare subsp. vulgare]	819	75.3402	27	2.58422	4.86562	7.06293e-184	5.66462e-186	up
contig87217	2311	gb|AAG49002.1| putative ABC transporter [Hordeum vulgare subsp. vulgare]	325	25.2138	151	12.1886	1.04868	2.34723e-13	1.99377e-14	up
contig23453	1474	gb|AAH29790.1| Unknown (protein for MGC:35458) [Homo sapiens]	2277	276.962	8030	1016.24	-1.87548	0	0	down
contig60885	419	gb|AAH53854.1| Unknown (protein for IMAGE:5194336), partial [Homo sapiens] gb|AAI11385.1| Unknown (protein for IMAGE:5198300), partial [Homo sapiens]	14	5.99058	100	44.5208	-2.89371	5.80008e-17	4.08315e-18	down
contig19325	1370	gb|AAH53854.1| Unknown (protein for IMAGE:5194336), partial [Homo sapiens] gb|AAI11385.1| Unknown (protein for IMAGE:5198300), partial [Homo sapiens]	1024	134.009	6289	856.324	-2.67583	0	0	down
contig44263	1177	gb|AAH53854.1| Unknown (protein for IMAGE:5194336), partial [Homo sapiens] gb|AAI11385.1| Unknown (protein for IMAGE:5198300), partial [Homo sapiens]	1685	256.672	9005	1427.2	-2.47519	0	0	down
0-FTYGYVA04H1NEO	380	gb|AAH53854.1| Unknown (protein for IMAGE:5194336), partial [Homo sapiens] gb|AAI11385.1| Unknown (protein for IMAGE:5198300), partial [Homo sapiens]	231	108.989	874	429.047	-1.97695	5.5834e-92	9.02869e-94	down
contig48154	2323	gb|AAK27319.1|AF211253_1 sucrose:fructan 6-fructosyltransferase [Agropyron cristatum]	83	6.40595	389	31.2376	-2.2858	1.85503e-49	5.47287e-51	down
contig03429	1094	gb|AAK27319.1|AF211253_1 sucrose:fructan 6-fructosyltransferase [Agropyron cristatum]	364	59.6539	160	27.2822	1.12866	1.17206e-16	8.35031e-18	up
contig79376	231	gb|AAK38093.1| putative cytochrome P450 [Lolium rigidum]	48	37.2549	5	4.03771	3.20582	5.43475e-09	6.20666e-10	up
contig20993	4635	gb|AAK72401.1| Mg-chelatase subunit XANTHA-F [Hordeum vulgare subsp. vulgare]	1793	69.3562	5246	211.133	-1.60605	0	0	down
contig92992	13854	gb|AAK72855.1| ATP synthase beta subunit [Stylobasium spathulatum]	376	4.86595	63691	857.59	-7.46142	0	0	down
contig33319	722	gb|AAK92632.1|AC079633_12 Putative EREBP-like protein [Oryza sativa Japonica Group] gb|AAV98703.1| BTH-induced ERF transcriptional factor 4 [Oryza sativa Indica Group] gb|ABF94333.1| AP2 domain containing protein, expressed [Oryza sativa Japonica Group] d	37	9.18796	92	23.7699	-1.37132	1.95353e-06	2.8301e-07	down
contig35391	399	gb|AAL57653.1| At1g07930/T6D22_3 [Arabidopsis thaliana]	81	36.3971	25	11.6881	1.63878	5.20623e-07	7.09767e-08	up
contig40192	568	gb|AAL67139.1| thioredoxin H [Triticum aestivum] gb|ACE82288.1| thioredoxin H [Triticum aestivum] gb|AEO78951.1| thioredoxin h [Triticum aestivum] gb|AEO78952.1| thioredoxin h [Triticum aestivum]	794	250.626	78	25.6167	3.29038	7.61847e-141	8.19318e-143	up
contig40419	2011	gb|AAL70109.1|AF467542_1 putative aldehyde dehydrogenase WIS1 [Triticum aestivum]	286	25.4981	96	8.90505	1.5177	1.6481e-20	1.00445e-21	up
contig29250	553	gb|AAL85701.1|AF474982_5 Mei2-like protein [Hordeum vulgare subsp. vulgare]	15	4.86318	73	24.6249	-2.34015	3.96519e-10	4.15099e-11	down
contig40745	1469	gb|AAL99267.1| CONSTANS-like protein CO6 [Hordeum vulgare subsp. vulgare] gb|AAL99268.1| CONSTANS-like protein CO6 [Hordeum vulgare subsp. vulgare] dbj|BAJ95827.1| predicted protein [Hordeum vulgare subsp. vulgare]	597	72.863	41	5.20642	3.80682	1.34218e-118	1.71779e-120	up
contig88498	1570	gb|AAL99267.1| CONSTANS-like protein CO6 [Hordeum vulgare subsp. vulgare] gb|AAL99268.1| CONSTANS-like protein CO6 [Hordeum vulgare subsp. vulgare] dbj|BAJ95827.1| predicted protein [Hordeum vulgare subsp. vulgare]	435	49.6757	28	3.32687	3.90031	5.96967e-88	1.00186e-89	up
contig23798	516	gb|AAL99267.1| CONSTANS-like protein CO6 [Hordeum vulgare subsp. vulgare] gb|AAL99268.1| CONSTANS-like protein CO6 [Hordeum vulgare subsp. vulgare] dbj|BAJ95827.1| predicted protein [Hordeum vulgare subsp. vulgare]	158	54.8987	5	1.80758	4.92464	4.36855e-36	1.68642e-37	up
contig44223	1242	gb|AAM46813.1| hessian fly response gene 1 protein [Triticum aestivum]	57	8.22826	150	22.5292	-1.45314	7.46835e-11	7.41332e-12	down
contig92997	203	gb|AAM55965.1| ribulose-1,5-bisphosphate carboxylase/oxygenase large subunit [Convolvulus sabatius subsp. mauritanicus]	0.5	0.441599	890	817.845	-10.8549	5.77559e-130	6.72262e-132	down
contig16440	1488	gb|AAM74067.1|AF490472_1 CONSTANS-like protein [Hordeum vulgare subsp. vulgare]	1004	120.972	344	43.1253	1.48807	2.5851e-68	5.60398e-70	up
contig61877	1216	gb|AAM74069.1|AF490474_1 CONSTANS-like protein [Hordeum vulgare subsp. vulgare] gb|AAM74070.1|AF490475_1 CONSTANS-like protein [Hordeum vulgare subsp. vulgare] dbj|BAJ97932.1| predicted protein [Hordeum vulgare subsp. vulgare]	733	108.075	163	25.0052	2.11173	8.46101e-81	1.54115e-82	up
2-GH8N3EB02JKNXR	450	gb|AAM92707.1| putative glycine decarboxylase subunit [Triticum aestivum]	60	23.9053	260	107.78	-2.17269	2.64398e-31	1.14908e-32	down
contig87316	1855	gb|AAN16383.1| cytokinin dehydrogenase 2 [Hordeum vulgare] gb|AFK79780.1| cytokinin oxidase/dehydrogenase [Hordeum vulgare subsp. vulgare]	3	0.289956	265	26.6489	-6.5221	5.26489e-63	1.23797e-64	down
contig25523	1209	gb|AAN17454.1| hypersensitive-induced reaction protein 4 [Hordeum vulgare subsp. vulgare] gb|AAN17465.1| hypersensitive-induced reaction protein 4 [Hordeum vulgare subsp. vulgare] dbj|BAJ95059.1| predicted protein [Hordeum vulgare subsp. vulgare]	339	50.2722	60	9.25767	2.44104	7.88919e-45	2.53913e-46	up
contig46108	794	gb|AAN17462.1| hypersensitive-induced reaction protein 1 [Hordeum vulgare subsp. vulgare] gb|AAN17457.1| hypersensitive-induced reaction protein 1 [Hordeum vulgare subsp. vulgare]	565	127.58	262	61.5542	1.05147	8.86959e-23	4.98529e-24	up
contig45236	980	gb|AAN62914.1| Mla-like protein [Triticum aestivum]	166	30.3694	49	9.32711	1.70312	2.76842e-14	2.22249e-15	up
3-GH8N3EB01E42AU	363	gb|AAO16555.1| thioredoxin h [Leymus chinensis]	47	23.2138	14	7.19446	1.69002	0.000147478	2.72045e-05	up
contig39530	3100	gb|AAO46087.1| putative callose synthase [Hordeum vulgare subsp. vulgare]	397	22.9606	72	4.33259	2.40586	1.59727e-51	4.51902e-53	up
contig55561	401	gb|AAO72627.1| putative zinc finger protein [Oryza sativa Japonica Group]	35	15.6487	111	51.6364	-1.72234	2.56076e-10	2.64024e-11	down
contig11880	998	gb|AAO72630.1| MADS box transcription factor AP1 [Triticum monococcum] gb|AAZ76881.1| VRN1 [Triticum monococcum] gb|AAZ76882.1| VRN1 [Triticum monococcum] gb|AAZ76883.1| VRN1 [Triticum monococcum] gb|AAO85376.2| VRN1 [Triticum monococcum]	175	31.4385	33	6.16823	2.34961	1.78597e-22	1.01546e-23	up
contig42031	1150	gb|AAO72630.1| MADS box transcription factor AP1 [Triticum monococcum] gb|AAZ76881.1| VRN1 [Triticum monococcum] gb|AAZ76882.1| VRN1 [Triticum monococcum] gb|AAZ76883.1| VRN1 [Triticum monococcum] gb|AAO85376.2| VRN1 [Triticum monococcum]	584	91.0478	69	11.1925	3.02409	3.9755e-96	6.22159e-98	up
contig53137	696	gb|AAP44712.1| putative glycine hydroxymethyltransferase [Oryza sativa Japonica Group]	277	71.3551	912	244.435	-1.77636	4.01124e-83	7.14969e-85	down
contig16811	1522	gb|AAP75621.1| syntaxin [Hordeum vulgare subsp. vulgare] gb|AAP75622.1| syntaxin [Hordeum vulgare subsp. vulgare] dbj|BAJ89390.1| predicted protein [Hordeum vulgare subsp. vulgare]	307	36.1642	5	0.612819	5.88296	3.7914e-71	7.88827e-73	up
contig16776	2656	gb|AAP84400.1| FCA protein [Triticum aestivum]	437	29.499	174	12.2208	1.27133	7.80467e-24	4.24651e-25	up
contig87302	890	gb|AAP87359.1| high light protein [Hordeum vulgare] dbj|BAJ92332.1| predicted protein [Hordeum vulgare subsp. vulgare]	38	7.65505	142	29.7629	-1.95903	2.45277e-15	1.86754e-16	down
contig50593	437	gb|AAQ19320.1| chalcone synthase [Triticum aestivum]	26	10.6671	140	59.7618	-2.48605	4.71318e-20	2.9228e-21	down
contig39581	1867	gb|AAQ64632.1| cytosolic glutathione reductase [Triticum monococcum]	897	86.1396	370	36.9687	1.22037	2.94404e-45	9.39105e-47	up
contig05527	798	gb|AAR20919.1| jasmonate-induced protein [Triticum aestivum]	283	63.5826	86	20.1035	1.66118	4.82034e-23	2.68173e-24	up
contig37424	1301	gb|AAR20919.1| jasmonate-induced protein [Triticum aestivum]	3082	424.727	72	10.3236	5.36251	0	0	up
contig11922	1400	gb|AAR20919.1| jasmonate-induced protein [Triticum aestivum]	2678	342.955	59	7.86142	5.44709	0	0	up
contig92891	3620	gb|AAS19619.1| LON1 protease [Triticum aestivum]	1834	90.8334	254	13.0889	2.79488	2.72145e-278	1.40314e-280	up
contig41611	2263	gb|AAS19619.1| LON1 protease [Triticum aestivum]	1497	118.602	195	16.0741	2.88332	1.66143e-234	1.01668e-236	up
contig18968	6681	gb|AAS46055.1| photosystem I P700 chlorophyll A apoprotein A1 [Oryza sativa Indica Group] gb|AAS46121.1| photosystem I P700 chlorophyll A apoprotein A1 [Oryza sativa Japonica Group] gb|AAS46184.1| photosystem I P700 chlorophyll A apoprotein A1 [Oryza sati	835	22.4078	47298	1320.62	-5.88107	0	0	down
contig16534	1691	gb|AAS48544.1| WRKY transcription factor [Hordeum vulgare] dbj|BAJ91478.1| predicted protein [Hordeum vulgare subsp. vulgare]	1179	125.004	76	8.38392	3.89821	1.81139e-237	1.09194e-239	up
contig21954	1097	gb|AAS48544.1| WRKY transcription factor [Hordeum vulgare] dbj|BAJ91478.1| predicted protein [Hordeum vulgare subsp. vulgare]	482	78.7762	31	5.27147	3.90148	2.02564e-97	3.12525e-99	up
contig67196	738	gb|AAS56019.1| YDR077W [Saccharomyces cerevisiae]	85	20.6499	2	0.505534	5.35218	4.38396e-20	2.71408e-21	up
contig37259	4087	gb|AAS58474.1| coatomer alpha subunit [Hordeum vulgare subsp. vulgare]	477	20.9251	134	6.11614	1.77454	4.90113e-42	1.65528e-43	up
contig54835	545	gb|AAS82602.1| putative glutathione peroxidase [Zea mays] gb|AFW59230.1| glutathione peroxidase [Zea mays]	382	125.667	161	55.1069	1.1893	6.61613e-19	4.28206e-20	up
contig52063	728	gb|AAS88729.1| vacuolar invertase1 [Triticum monococcum]	126	31.0309	57	14.6056	1.08718	6.04618e-06	9.29999e-07	up
contig36676	1598	gb|AAS88729.1| vacuolar invertase1 [Triticum monococcum]	271	30.4051	73	8.52164	1.83511	2.77204e-25	1.43247e-26	up
contig84177	479	gb|AAT01102.1| rpL23-yEF1A fusion protein [rpL23-fusion expression vector pyEF1A]	92	34.4355	1	0.389441	6.46635	1.62724e-21	9.554e-23	up
contig38877	1662	gb|AAT80325.1| UDP-D-glucuronate decarboxylase [Hordeum vulgare]	284	30.6367	92	10.326	1.56897	2.36825e-21	1.39895e-22	up
contig15541	1750	gb|AAT80327.1| UDP-D-glucuronate decarboxylase [Hordeum vulgare]	2523	258.484	192	20.4663	3.65875	0	0	up
contig22273	802	gb|AAT94293.1| endotransglucosylase/hydrolase XTH1 [Triticum aestivum] gb|EMT06170.1| Xyloglucan endotransglycosylase/hydrolase protein 8 [Aegilops tauschii]	209	46.7225	668	155.374	-1.73356	4.9697e-59	1.24233e-60	down
contig21766	792	gb|AAU06822.1| MYB transcription factor [Triticum aestivum]	56	12.677	126	29.6772	-1.22714	2.66111e-07	3.52743e-08	down
contig39311	1020	gb|AAU08785.1| NAC domain transcription factor [Triticum aestivum]	127	22.3233	4	0.731538	4.93147	3.76297e-29	1.73828e-30	up
contig16492	1293	gb|AAU82111.1| leucine-rich repeat protein [Triticum aestivum]	369	51.1661	89	12.8401	1.99453	3.98908e-38	1.46151e-39	up
contig11853	914	gb|AAU82114.1| cytoplasmatic ribosomal protein S13 [Triticum aestivum]	332	65.1248	150	30.6141	1.08901	1.92087e-14	1.53057e-15	up
contig38489	653	gb|AAV25647.1| unknown protein [Oryza sativa Japonica Group] gb|EAY98082.1| hypothetical protein OsI_20000 [Oryza sativa Indica Group] dbj|BAH01668.1| unnamed protein product [Oryza sativa Japonica Group] gb|EEE63760.1| hypothetical protein OsJ_18579 [Ory	245	67.2678	91	25.9959	1.37163	2.7615e-15	2.108e-16	up
contig14210	1882	gb|AAW02798.1| calreticulin-like protein [Triticum aestivum]	1335	127.179	639	63.3371	1.00574	3.16465e-49	9.37372e-51	up
contig07974	528	gb|AAW21813.1| cysteine protease [Triticum aestivum]	202	68.5918	52	18.3716	1.90056	6.49745e-20	4.04536e-21	up
contig22955	778	gb|AAW50983.1| ribosomal protein L11 [Triticum aestivum] gb|EMT22063.1| 60S ribosomal protein L11 [Aegilops tauschii]	329	75.8177	149	35.7259	1.08556	3.00231e-14	2.41456e-15	up
contig37136	642	gb|AAW52512.1| small GTP-binding protein [Triticum aestivum] gb|EMS54181.1| Ras-related protein RABB1c [Triticum urartu]	168	46.9168	72	20.9206	1.16518	1.76066e-08	2.10117e-09	up
contig88929	1221	gb|AAW52512.1| small GTP-binding protein [Triticum aestivum] gb|EMS54181.1| Ras-related protein RABB1c [Triticum urartu]	249	36.5627	78	11.9167	1.61739	1.27533e-19	8.02164e-21	up
contig38459	842	gb|AAW52512.1| small GTP-binding protein [Triticum aestivum] gb|EMS54181.1| Ras-related protein RABB1c [Triticum urartu]	444	94.5421	137	30.3519	1.63917	4.22359e-35	1.66621e-36	up
contig89934	1327	gb|AAW52720.1| peroxidase 6 [Triticum monococcum]	132	17.8344	596	83.7823	-2.23199	2.65652e-73	5.36451e-75	down
contig38810	1286	gb|AAW52722.1| peroxidase 8 [Triticum monococcum]	941	131.191	77	11.1693	3.55405	1.30971e-177	1.09304e-179	up
contig86372	1230	gb|AAW52722.1| peroxidase 8 [Triticum monococcum]	547	79.7328	44	6.67305	3.57875	5.30873e-104	7.77585e-106	up
contig39907	540	gb|AAX18706.1| cold-related protein Cor413 [Gossypium barbadense] gb|ABI97481.1| COR413-like protein [Gossypium barbadense]	228	75.7	62	21.4178	1.82148	3.57417e-21	2.12479e-22	up
contig39296	2257	gb|AAX20165.1| putative MAPK protein kinase [Triticum aestivum] gb|ABC65849.1| mitogen-activated protein kinase MAPK1e [Triticum aestivum]	733	58.2273	202	16.6954	1.80225	1.22917e-65	2.79742e-67	up
contig93378	2810	gb|AAX35536.1| delta 1-pyrroline-5-carboxylate synthetase [Triticum aestivum]	2861	182.543	199	13.2106	3.78847	0	0	up
contig17188	1623	gb|AAX49504.1| UDP-D-glucose epimerase 1 [Hordeum vulgare]	1498	165.481	90	10.3443	3.99976	0	0	up
contig39219	1443	gb|AAX49504.1| UDP-D-glucose epimerase 1 [Hordeum vulgare]	2902	360.567	172	22.2351	4.01936	0	0	up
contig04785	1111	gb|AAX95979.1| chlorophyll a/b-binding protein CP26 precursor - maize [Oryza sativa Japonica Group] gb|ABA92340.1| Chlorophyll A-B binding protein, expressed [Oryza sativa Japonica Group]	102	16.4604	1222	205.18	-3.63981	3.59815e-244	2.10813e-246	down
0-FOWZWMP02OS2RA	219	gb|AAX95980.1| chlorophyll a/b-binding protein CP26 precursor - maize [Oryza sativa Japonica Group] gb|ABA92339.2| Chlorophyll A-B binding protein, expressed [Oryza sativa Japonica Group]	8	6.54938	87	74.1058	-3.50015	1.78303e-17	1.22504e-18	down
contig35630	683	gb|AAX96763.1| Tubulin/FtsZ family, GTPase domain, putative [Oryza sativa Japonica Group] gb|ABA92354.1| Tubulin alpha-3 chain, putative, expressed [Oryza sativa Japonica Group]	80	21.0002	180	49.1619	-1.22714	4.21221e-10	4.41809e-11	down
contig42516	752	gb|AAX97448.1| putative phenylalanine ammonia-lyase [Bambusa ventricosa]	37	8.82142	127	31.5038	-1.83644	1.03558e-12	9.11995e-14	down
contig45369	596	gb|AAY16798.1| early salt stress and cold acclimation-induced protein 2-1 [Lophopyrum elongatum]	830	249.682	16	5.00784	5.63976	1.99005e-191	1.52869e-193	up
contig01333	1250	gb|AAY98504.2| vesicle-associated membrane protein-associated protein [Triticum aestivum]	227	32.559	109	16.2665	1.00115	6.53132e-09	7.51129e-10	up
contig44891	801	gb|AAZ91463.1| delta-1-pyrroline-5-carboxylate dehydrogenase [Triticum turgidum]	125	27.979	57	13.2745	1.07568	8.14804e-06	1.27017e-06	up
contig14646	1306	gb|ABA98809.1| hypothetical protein LOC_Os12g34820 [Oryza sativa Japonica Group]	668	91.7039	56	7.99874	3.51914	2.90541e-125	3.49908e-127	up
2-GH8N3EB02F4DVO	393	gb|ABB71584.1| 9-cis-epoxycarotenoid dioxygenase 2 [Hordeum vulgare subsp. vulgare]	52	23.7228	0.5	0.237331	6.64323	2.15097e-12	1.9353e-13	up
contig48092	417	gb|ABB90544.1| dehydration responsive element binding protein [Triticum aestivum]	504	216.695	23	10.2889	4.39651	6.66333e-109	9.29149e-111	up
contig24496	915	gb|ABB90546.1| lipid transfer protein [Triticum aestivum] gb|ABF14725.1| non-specific lipid transfer protein 1 precursor [Triticum aestivum]	589	115.411	2405	490.31	-2.08691	1.32873e-270	7.04102e-273	down
contig42984	730	gb|ABB90546.1| lipid transfer protein [Triticum aestivum] gb|ABF14725.1| non-specific lipid transfer protein 1 precursor [Triticum aestivum]	319	78.347	1132	289.268	-1.88446	1.15269e-111	1.56231e-113	down
contig41723	851	gb|ABB90546.1| lipid transfer protein [Triticum aestivum] gb|ABF14725.1| non-specific lipid transfer protein 1 precursor [Triticum aestivum]	416	87.6432	936	205.174	-1.22714	1.66568e-49	4.90991e-51	down
contig61322	410	gb|ABB90547.1| putative lipid transfer protein [Triticum aestivum]	53	23.1764	293	133.309	-2.52405	6.4037e-42	2.17192e-43	down
contig31980	641	gb|ABB90547.1| putative lipid transfer protein [Triticum aestivum]	215	60.1361	953	277.34	-2.20535	3.51067e-115	4.63938e-117	down
contig37541	1048	gb|ABB90547.1| putative lipid transfer protein [Triticum aestivum]	1421	243.101	4161	740.651	-1.60724	0	0	down
contig61548	294	gb|ABB90547.1| putative lipid transfer protein [Triticum aestivum]	103	62.8123	262	166.238	-1.40413	1.64161e-17	1.12723e-18	down
contig37876	2441	gb|ABC54585.1| mitogen-activated protein kinase 2 [Triticum aestivum]	380	27.9107	143	10.9281	1.35277	7.67401e-23	4.3083e-24	up
contig19835	2620	gb|ABC54587.1| mitogen-activated protein kinase [Triticum aestivum]	629	43.0431	236	16.803	1.35706	1.54844e-37	5.76186e-39	up
contig91981	1897	gb|ABC65853.1| drought-responsive factor-like transcription factor DRFL1a [Triticum aestivum]	843	79.6737	170	16.717	2.25279	1.39467e-100	2.10092e-102	up
contig21990	1110	gb|ABC65860.1| ethylene-responsive factor-like transcription factor ERFL1c [Triticum aestivum]	500	80.761	33	5.54585	3.86418	2.06616e-100	3.11783e-102	up
contig01163	1106	gb|ABC74510.1| DRF-like transcription factor DRFL2a [Triticum aestivum]	245	39.716	84	14.1678	1.48711	3.62122e-17	2.52475e-18	up
contig02415	1699	gb|ABD77415.1| osmotic and salt stimulation MAPK1 [Zea mays]	938	98.9838	342	37.55	1.39838	3.1116e-58	7.85942e-60	up
0-FOWZWMP02OBGMQ	226	gb|ABD92879.1| chloroplast chlorophyll a/b binding protein [Pachysandra terminalis]	77	61.0853	204	168.383	-1.46285	1.26036e-14	9.93604e-16	down
contig41577	2082	gb|ABF50637.1| tetratricopeptide repeat-containing protein kinase 1 [Triticum aestivum]	285	24.5425	99	8.87016	1.46825	1.71014e-19	1.08078e-20	up
contig43202	897	gb|ABG35745.1| putative FIDDLEHEAD very long chain fatty acid condensing enzyme FDH;1 [Hordeum vulgare] gb|ABV22580.1| fiddlehead [Hordeum vulgare subsp. vulgare] gb|ABV22581.1| fiddlehead [Hordeum vulgare subsp. vulgare] gb|ABV22587.1| fiddlehead [Hordeu	121	24.1851	261	54.2781	-1.16625	2.95114e-13	2.51788e-14	down
contig37336	516	gb|ABG46238.1| germin-like protein 6a [Hordeum vulgare subsp. vulgare]	21	7.29666	63	22.7755	-1.64217	7.75718e-06	1.2056e-06	down
contig24931	653	gb|ABI95408.1| fasciclin-like protein FLA18 [Triticum aestivum]	32	8.786	76	21.7109	-1.30514	4.11632e-05	7.03417e-06	down
contig36967	2120	gb|ABJ15727.1| serine hydroxymethyltransferase [Triticum monococcum]	980	82.8791	3654	321.521	-1.95583	0	0	down
contig87938	2093	gb|ABJ15727.1| serine hydroxymethyltransferase [Triticum monococcum]	1281	109.732	4038	359.894	-1.71358	0	0	down
contig53668	510	gb|ABJ98331.1| multiple inositol polyphosphate phosphatase PhyIIa1 [Triticum aestivum]	116	40.7795	6	2.19461	4.21581	4.9054e-25	2.55981e-26	up
2-GH8N3EB02JKNI0	436	gb|ABJ98334.1| multiple inositol polyphosphate phosphatase PhyIIc [Triticum aestivum]	60	24.6729	2	0.855698	4.84968	4.43565e-14	3.60484e-15	up
contig08067	1405	gb|ABK23130.1| unknown [Picea sitchensis]	153	19.524	568	75.4135	-1.94957	6.65821e-59	1.66789e-60	down
contig43640	568	gb|ABK55357.1| CBFII-5.3 [Triticum aestivum]	163	51.451	0.5	0.16421	8.29152	6.46175e-33	2.69134e-34	up
contig14587	1042	gb|ABK56720.1| unknown [Hordeum vulgare]	42	7.22664	262	46.9041	-2.69832	2.37947e-40	8.27172e-42	down
contig32573	472	gb|ABL09468.1| pseudo-response regulator [Triticum aestivum] gb|AFG73161.1| pseudo-response regulator [Triticum aestivum] gb|AFG73162.1| pseudo-response regulator [Triticum aestivum] gb|AFG73163.1| pseudo-response regulator [Triticum aestivum]	0.5	0.189925	58	22.9226	-6.91519	4.49801e-14	3.65992e-15	down
contig86173	1253	gb|ABL11476.1| MADS10 protein [Triticum aestivum]	274	39.2061	123	18.3118	1.09831	3.29061e-12	2.99687e-13	up
contig45475	458	gb|ABL85047.1| coatomer complex subunit [Brachypodium sylvaticum]	54	21.1389	17	6.92405	1.61021	7.87784e-05	1.39539e-05	up
contig06884	1158	gb|ABO15728.1| FT protein, partial [Triticum aestivum]	9	1.39344	231	37.2118	-4.73904	6.95093e-54	1.88964e-55	down
contig37960	817	gb|ABO15891.1| translation initiation factor eIF1 [synthetic construct] gb|ABX61094.1| putative translation initiation factor [Triticum aestivum] gb|ADD62702.1| eukaryotic translation initiation factor 1 [Leymus chinensis]	1277	280.236	296	67.5844	2.05188	2.45111e-135	2.72856e-137	up
contig12318	1056	gb|ABO15891.1| translation initiation factor eIF1 [synthetic construct] gb|ABX61094.1| putative translation initiation factor [Triticum aestivum] gb|ADD62702.1| eukaryotic translation initiation factor 1 [Leymus chinensis]	1571	266.727	348	61.4741	2.11731	3.51717e-173	3.03607e-175	up
contig38643	1365	gb|ABO32802.1| Ca2+/H+-exchanging protein [Hordeum vulgare subsp. vulgare] dbj|BAJ87610.1| predicted protein [Hordeum vulgare subsp. vulgare]	80	10.5078	211	28.8355	-1.45638	5.23349e-15	4.04405e-16	down
contig01707	571	gb|ABO37956.1| unknown protein [Triticum turgidum] gb|ABO37958.1| unknown protein [Triticum aestivum] dbj|BAJ91701.1| predicted protein [Hordeum vulgare subsp. vulgare] gb|EMS62567.1| hypothetical protein TRIUR3_03661 [Triticum urartu] gb|EMT07013.1| hypo	37	11.6177	233	76.1196	-2.71194	3.76904e-36	1.45352e-37	down
contig00159	2292	gb|ABP87670.1| SPX129 [Triticum aestivum]	550	43.0232	25	2.03471	4.40222	7.24264e-119	9.23175e-121	up
contig21480	1028	gb|ABQ23215.1| LSD1-type zinc finger protein [Triticum aestivum] gb|EMT24478.1| hypothetical protein F775_26150 [Aegilops tauschii]	18	3.13931	152	27.5821	-3.13521	2.1917e-27	1.06295e-28	down
contig53688	967	gb|ABQ52657.1| chloroplast oxygen-evolving enhancer protein 1 [Leymus chinensis]	2849	528.227	19355	3733.74	-2.82139	0	0	down
contig32853	684	gb|ABR26678.1| ferritin 1 [Hordeum vulgare]	549	143.903	35	9.54528	3.91417	4.01326e-111	5.48645e-113	up
contig39674	972	gb|ABR26678.1| ferritin 1 [Hordeum vulgare]	1602	295.495	79	15.1613	4.28467	0	0	up
contig58941	685	gb|ABS11090.1| MAP kinase [Triticum aestivum]	100	26.1736	6	1.63395	4.00168	4.66265e-21	2.78462e-22	up
contig16015	2019	gb|ABS11090.1| MAP kinase [Triticum aestivum]	620	55.0567	33	3.04898	4.17452	2.45954e-130	2.84683e-132	up
contig24222	1531	gb|ABS11090.1| MAP kinase [Triticum aestivum]	304	35.6002	16	1.94949	4.19072	2.48815e-64	5.75989e-66	up
contig45416	445	gb|ABU56004.1| blue copper-binding protein [Dasypyrum villosum]	262	105.559	7	2.93437	5.16886	3.92293e-60	9.6329e-62	up
contig05077	2422	gb|ABW96353.1| CER5-like protein [Triticum aestivum]	229	16.9518	511	39.3572	-1.21519	6.41197e-27	3.15481e-28	down
contig37503	2144	gb|ABX76295.1| neutral ceramidase [Triticum aestivum]	260	21.7422	59	5.13339	2.08251	1.40193e-28	6.56739e-30	up
contig93695	2928	gb|ABX76295.1| neutral ceramidase [Triticum aestivum]	512	31.3511	103	6.5621	2.25629	1.97371e-61	4.75658e-63	up
contig42682	788	gb|ABX89061.1| pathogenesis-related protein [Triticum aestivum]	376	85.5493	37	8.75896	3.28792	6.06025e-67	1.3453e-68	up
contig91347	2378	gb|ABY59005.1| calcium-dependent protein kinase [Triticum aestivum]	485	36.5666	184	14.4339	1.34107	1.38009e-28	6.46329e-30	up
contig42373	1632	gb|ABY59005.1| calcium-dependent protein kinase [Triticum aestivum]	354	38.89	115	13.1448	1.5649	2.39675e-26	1.20203e-27	up
contig39177	856	gb|ABY89661.1| RING-finger domain containing protein [Triticum aestivum]	282	59.065	109	23.7536	1.31416	2.03734e-16	1.46927e-17	up
contig84434	1087	gb|ACB37311.1| LSD1-like protein [Hordeum vulgare subsp. vulgare] gb|ACB37314.1| LSD1-like protein [Hordeum vulgare subsp. vulgare]	162	26.7202	65	11.1548	1.26027	3.47204e-09	3.90213e-10	up
contig37460	1016	gb|ACB37311.1| LSD1-like protein [Hordeum vulgare subsp. vulgare] gb|ACB37314.1| LSD1-like protein [Hordeum vulgare subsp. vulgare]	146	25.764	43	7.89499	1.70635	1.09678e-12	9.67607e-14	up
contig20615	2197	gb|ACB47288.1| UDP-glucoronosyl/UDP-glucosyl transferase [Triticum aestivum]	451	36.8045	111	9.42475	1.96536	1.40778e-45	4.44663e-47	up
contig07552	949	gb|ACB89252.1| putative GA receptor GID1 [Triticum aestivum]	145	27.3941	15	2.94851	3.21581	9.87628e-26	5.04191e-27	up
contig23056	932	gb|ACD03829.1| GTPase SAR1 [Triticum aestivum] gb|ACD03830.1| GTPase SAR1 [Triticum aestivum]	616	118.5	292	58.4445	1.01975	1.36092e-23	7.46145e-25	up
contig01644	7846	gb|ACD46682.1| plastid acetyl-CoA carboxylase [Triticum durum] gb|ACD46684.1| plastid acetyl-CoA carboxylase [Triticum aestivum]	1460	33.3625	639	15.1925	1.13487	2.4391e-65	5.57328e-67	up
contig10170	1808	gb|ACD80357.1| WRKY2 transcription factor [Triticum aestivum]	473	46.9048	29	2.9921	3.9705	1.12227e-96	1.74172e-98	up
contig60304	406	gb|ACF22687.1| monodehydroascorbate reductase [Brachypodium distachyon]	41	18.1056	90	41.3517	-1.19151	3.15661e-05	5.31158e-06	down
contig16363	1945	gb|ACF36173.1| chorismate synthase [Hordeum vulgare subsp. vulgare] dbj|BAK02940.1| predicted protein [Hordeum vulgare subsp. vulgare]	823	75.8638	355	34.0475	1.15586	3.43143e-38	1.25362e-39	up
contig12470	802	gb|ACF86659.1| unknown [Zea mays] gb|ACG24934.1| macrophage migration inhibitory factor [Zea mays] gb|ACG31951.1| macrophage migration inhibitory factor [Zea mays] gb|ACG42840.1| macrophage migration inhibitory factor [Zea mays] gb|AFW64575.1| macrophage	141	31.521	283	65.8247	-1.06232	2.04993e-12	1.84159e-13	down
contig23809	1080	gb|ACG30091.1| chlorophyll a-b binding protein 2 [Zea mays]	813	134.965	2860	493.991	-1.8719	6.08668e-279	3.12235e-281	down
contig86599	1149	gb|ACG45159.1| vesicle-associated membrane protein 712 [Zea mays] gb|ACN30747.1| unknown [Zea mays] gb|AFW77117.1| putative vesicle-associated membrane protein family protein [Zea mays]	270	42.1307	128	20.781	1.0196	9.45837e-11	9.45763e-12	up
contig39483	1376	gb|ACG45159.1| vesicle-associated membrane protein 712 [Zea mays] gb|ACN30747.1| unknown [Zea mays] gb|AFW77117.1| putative vesicle-associated membrane protein family protein [Zea mays]	294	38.3075	135	18.3017	1.06565	1.8606e-12	1.66836e-13	up
contig39162	623	gb|ACH45550.1| putative ubiquitin C variant 1 [Taeniopygia guttata]	616	177.275	66	19.7621	3.16518	1.00357e-105	1.44252e-107	up
3-GH8N3EB01CSPQS	152	gb|ACH45553.1| putative ubiquitin C variant 2 [Taeniopygia guttata] gb|ACH45555.1| putative ubiquitin C variant 2 [Taeniopygia guttata]	125	147.442	33	40.4993	1.86418	2.6752e-12	2.42178e-13	up
contig05311	767	gb|ACH69772.1| Adf2 [Hordeum vulgare subsp. vulgare] gb|ACH70383.1| actin depolymerization factor-like protein [Hordeum vulgare subsp. vulgare]	116	27.1155	0.5	0.121605	7.80077	9.3754e-25	4.95588e-26	up
contig14465	1429	gb|ACH72669.1| flavanone 3-dioxygenase [Triticum aestivum]	69	8.65708	287	37.4651	-2.11359	2.47706e-33	1.02106e-34	down
contig23691	1533	gb|ACH73204.1| dehydration responsive element binding protein [Leymus chinensis]	236	27.601	53	6.44927	2.09751	3.07577e-26	1.54617e-27	up
contig14178	1229	gb|ACH97119.1| hypothetical protein [Triticum aestivum]	9	1.31294	191	28.9907	-4.46472	1.29429e-43	4.26341e-45	down
contig92243	2238	gb|ACI46151.1| NADP-dependent malic enzyme [Hordeum vulgare]	324	25.9561	113	9.41879	1.46246	6.11193e-22	3.53557e-23	up
contig54377	641	gb|ACJ05645.1| ferritin 1A [Triticum aestivum] gb|ACJ05651.1| ferritin 1C, partial [Triticum aestivum]	113	31.6064	36	10.4766	1.59304	3.95679e-09	4.47989e-10	up
contig11406	1884	gb|ACJ70085.1| cytochrome P450 [Hordeum vulgare subsp. vulgare]	146	13.894	391	38.7144	-1.47841	8.33914e-28	3.99227e-29	down
contig37249	741	gb|ACJ86203.1| unknown [Medicago truncatula] gb|AFK37993.1| unknown [Medicago truncatula]	922	223.083	288	72.5022	1.62149	4.2722e-71	8.89416e-73	up
contig57623	865	gb|ACJ86203.1| unknown [Medicago truncatula] gb|AFK37993.1| unknown [Medicago truncatula]	1198	248.311	143	30.8388	3.00933	9.18709e-196	6.94959e-198	up
contig01153	1084	gb|ACL52993.1| unknown [Zea mays] gb|ACN25231.1| unknown [Zea mays] gb|ACN27935.1| unknown [Zea mays] gb|ACN34514.1| unknown [Zea mays] gb|ACN36188.1| unknown [Zea mays] gb|ACR35728.1| unknown [Zea mays] gb|ACR36245.1| unknown [Zea mays]	473	78.2324	9	1.54878	5.65856	2.56368e-109	3.54815e-111	up
contig51091	1518	gb|ACL53088.1| unknown [Zea mays]	286	33.7792	29	3.56372	3.24468	1.70527e-50	4.93335e-52	up
contig43042	803	gb|ACL53389.1| unknown [Zea mays]	104	23.2205	40	9.29226	1.3213	1.38861e-06	1.97662e-07	up
contig51460	1265	gb|ACN26214.1| unknown [Zea mays]	1286	182.266	442	65.1792	1.48356	6.03389e-87	1.02678e-88	up
contig54200	491	gb|ACN27694.1| unknown [Zea mays]	96	35.0545	38	14.4371	1.27982	7.01913e-06	1.08532e-06	up
contig05941	611	gb|ACN27739.1| unknown [Zea mays]	229	67.1968	62	18.929	1.8278	2.32252e-21	1.37103e-22	up
contig60375	527	gb|ACN27873.1| unknown [Zea mays] gb|AFW57224.1| hypothetical protein ZEAMMB73_370294 [Zea mays]	123	41.8455	53	18.7604	1.15738	2.35246e-06	3.43714e-07	up
contig42100	1072	gb|ACN27943.1| unknown [Zea mays]	746	124.767	18	3.13224	5.3159	4.52467e-171	3.96467e-173	up
contig43260	1496	gb|ACN28671.1| unknown [Zea mays]	1389	166.466	56	6.98286	4.57526	1.10458e-304	5.09101e-307	up
contig49129	1059	gb|ACN28740.1| unknown [Zea mays]	30	5.07902	114	20.081	-1.98321	1.18974e-12	1.05248e-13	down
contig02058	666	gb|ACN30700.1| unknown [Zea mays]	78	20.9979	21	5.88196	1.83587	8.18385e-08	1.0343e-08	up
contig44244	830	gb|ACN30746.1| unknown [Zea mays]	620	133.927	160	35.9599	1.89698	1.40944e-59	3.50314e-61	up
contig23715	806	gb|ACN30872.1| unknown [Zea mays]	331	73.6288	157	36.3364	1.01886	5.39375e-13	4.67773e-14	up
contig40638	842	gb|ACN30915.1| unknown [Zea mays]	114	24.2743	29	6.42485	1.9177	1.08358e-11	1.01916e-12	up
contig23372	1471	gb|ACN30941.1| unknown [Zea mays]	2003	244.131	266	33.7323	2.85545	0	0	up
contig90299	1389	gb|ACN30941.1| unknown [Zea mays]	600	77.4468	32	4.29759	4.17161	4.26711e-126	5.07791e-128	up
contig21708	1441	gb|ACN30958.1| unknown [Zea mays]	2457	305.7	12	1.55344	7.62051	0	0	up
contig39936	1355	gb|ACN31223.1| unknown [Zea mays]	480	63.5121	78	10.7382	2.56428	8.3933e-67	1.87195e-68	up
contig58141	639	gb|ACN31319.1| unknown [Zea mays]	307	86.1375	130	37.9507	1.18252	3.32945e-15	2.54978e-16	up
contig55735	504	gb|ACN31319.1| unknown [Zea mays]	96	34.1504	39	14.4348	1.24235	1.19375e-05	1.90192e-06	up
contig37621	1090	gb|ACN31447.1| unknown [Zea mays]	664	109.218	155	26.5266	2.0417	3.49304e-70	7.3903e-72	up
contig83752	724	gb|ACN31447.1| unknown [Zea mays]	469	116.142	98	25.2502	2.20152	1.13841e-54	3.0622e-56	up
contig31206	589	gb|ACN31512.1| unknown [Zea mays]	62	18.8726	895	283.455	-3.90876	5.67125e-188	4.43032e-190	down
contig41318	865	gb|ACN31750.1| unknown [Zea mays]	180	37.3088	2118	456.759	-3.61385	0	0	down
contig25269	727	gb|ACN31802.1| unknown [Zea mays]	39	9.618	130	33.3569	-1.79418	1.30686e-12	1.16077e-13	down
contig31026	608	gb|ACN31802.1| unknown [Zea mays]	44	12.9749	101	30.9881	-1.25599	3.34223e-06	4.98902e-07	down
contig11941	918	gb|ACN31922.1| unknown [Zea mays]	213	41.5998	10	2.03205	4.35557	3.645e-46	1.13897e-47	up
contig24347	856	gb|ACN33258.1| unknown [Zea mays]	80	16.756	189	41.1875	-1.29753	1.83456e-11	1.75344e-12	down
contig26222	670	gb|ACN33356.1| unknown [Zea mays]	140	37.4635	34	9.46632	1.98461	8.25858e-15	6.45581e-16	up
contig40417	1387	gb|ACN33356.1| unknown [Zea mays]	182	23.5261	33	4.43828	2.40619	5.4553e-24	2.95614e-25	up
contig34153	287	gb|ACN33554.1| unknown [Zea mays]	44	27.4869	0.5	0.324986	6.40222	1.06698e-10	1.07141e-11	up
contig42599	618	gb|ACN33935.1| unknown [Zea mays]	595	172.617	274	82.7064	1.0615	2.57465e-24	1.3784e-25	up
contig13806	1195	gb|ACN33935.1| unknown [Zea mays]	1363	204.495	317	49.4844	2.04702	5.54338e-144	5.82443e-146	up
contig25053	720	gb|ACN35351.1| unknown [Zea mays]	44	10.9566	112	29.0177	-1.40513	6.30546e-08	7.88614e-09	down
contig92611	795	gb|ACN35390.1| unknown [Zea mays]	170	38.3386	12	2.81573	3.76722	5.67332e-34	2.29722e-35	up
contig43239	681	gb|ACN35800.1| unknown [Zea mays]	152	40.0176	59	16.1615	1.30807	3.87431e-09	4.38448e-10	up
contig43485	696	gb|ACN35800.1| unknown [Zea mays]	213	54.8687	81	21.7096	1.33765	6.54564e-13	5.70057e-14	up
contig32307	795	gb|ACN35817.1| unknown [Zea mays]	381	85.9236	176	41.2974	1.057	1.01394e-15	7.57097e-17	up
contig17317	726	gb|ACN35817.1| unknown [Zea mays]	339	83.7178	144	37.0001	1.178	1.29291e-16	9.22641e-18	up
contig83596	861	gb|ACN35817.1| unknown [Zea mays]	118	24.5716	1	0.216658	6.82543	5.77079e-27	2.83408e-28	up
contig85222	798	gb|ACN36076.1| unknown [Zea mays]	114	25.6128	48	11.2206	1.19072	3.45915e-06	5.16805e-07	up
contig90123	764	gb|ACN36376.1| unknown [Zea mays]	93	21.8245	16	3.90664	2.48195	4.80262e-13	4.15319e-14	up
contig39054	1059	gb|ACN54194.1| HVA22-like protein [Triticum aestivum]	204	34.5373	75	13.2112	1.3864	4.72832e-13	4.08709e-14	up
contig50502	705	gb|ACN59488.1| BAXI.1 [Triticum aestivum]	139	35.3493	37	9.79015	1.85228	1.76051e-13	1.48371e-14	up
contig22634	1439	gb|ACN96318.1| Di19 family protein [Triticum aestivum]	390	48.5913	91	11.7966	2.04232	1.69071e-41	5.78386e-43	up
contig42183	1037	gb|ACN96318.1| Di19 family protein [Triticum aestivum]	417	72.0961	84	15.1105	2.25437	4.24146e-50	1.23479e-51	up
contig37494	861	gb|ACO44683.1| fructose-bisphosphate aldolase [Secale cereale]	267	55.5985	78	16.8993	1.71808	8.26373e-23	4.64153e-24	up
contig14425	1320	gb|ACO87667.1| Zn-dependent hydrolases of the beta-lactamase fold [Brachypodium sylvaticum]	72	9.77942	174	24.5896	-1.33023	5.34843e-11	5.25539e-12	down
contig53059	334	gb|ACQ41879.1| pathogenisis-related protein 1.1 [Triticum aestivum]	27	14.4935	180	100.532	-2.79418	5.96964e-29	2.76774e-30	down
contig79159	649	gb|ACR33903.1| unknown [Zea mays]	595	164.372	271	77.8936	1.07739	6.79324e-25	3.57059e-26	up
contig00165	1222	gb|ACR35294.1| unknown [Zea mays]	141	20.6872	3	0.457959	5.49738	5.79467e-33	2.41124e-34	up
contig91239	816	gb|ACR35914.1| unknown [Zea mays] gb|ACR36763.1| unknown [Zea mays]	95	20.8732	19	4.34351	2.26472	5.01857e-12	4.62711e-13	up
contig59323	430	gb|ACR36257.1| unknown [Zea mays]	89	37.1087	4	1.73528	4.41852	8.0978e-20	5.06073e-21	up
contig40576	749	gb|ACR36286.1| unknown [Zea mays]	112	26.8096	26	6.47543	2.0497	1.76062e-12	1.57526e-13	up
contig54768	924	gb|ACR36306.1| unknown [Zea mays]	1455	282.323	5786	1168.11	-2.04876	0	0	down
contig02187	756	gb|ACR36306.1| unknown [Zea mays]	1305	309.488	4936	1217.95	-1.9765	0	0	down
contig46538	749	gb|ACR36354.1| unknown [Zea mays]	231	55.2949	465	115.811	-1.06655	4.73902e-20	2.94006e-21	down
contig21509	809	gb|ACR36593.1| unknown [Zea mays]	2857	633.164	40	9.22334	6.10115	0	0	up
contig84440	206	gb|ACR36733.1| unknown [Zea mays]	8	6.96269	277	250.836	-5.17095	4.30023e-66	9.69715e-68	down
contig40843	1279	gb|ACR36733.1| unknown [Zea mays]	1304	182.794	12676	1848.79	-3.3383	0	0	down
contig32071	330	gb|ACR37449.1| unknown [Zea mays]	21	11.4093	75	42.3959	-1.89371	4.04432e-08	4.9826e-09	down
contig43849	571	gb|ACR38084.1| unknown [Zea mays]	240	75.3581	6	1.96016	5.26472	2.49403e-55	6.62749e-57	up
contig19901	1965	gb|ACT22496.1| plastid glutamine synthetase 2 [Triticum aestivum] gb|ACT22497.1| plastid glutamine synthetase 2 [Triticum aestivum]	2334	212.957	8896	844.519	-1.98756	0	0	down
1-GH8N3EB01AMLLU	420	gb|ACT34063.1| AP2-containing protein [Aegilops tauschii]	92	39.2729	1	0.444148	6.46635	1.62724e-21	9.554e-23	up
contig46443	605	gb|ACU16882.1| unknown [Glycine max]	312	92.46	121	37.3084	1.30933	5.46459e-18	3.6755e-19	up
contig37692	916	gb|ACU21592.1| Zinc finger protein [Triticum aestivum]	88	17.2243	217	44.1918	-1.35933	5.81569e-14	4.76955e-15	down
contig21419	1503	gb|ACU21592.1| Zinc finger protein [Triticum aestivum]	213	25.4083	425	52.7481	-1.05382	4.82768e-18	3.23706e-19	down
contig82772	1675	gb|ACU54987.1| secretory carrier membrane protein [Triticum aestivum]	426	45.5984	85	9.46632	2.26811	1.53846e-51	4.34862e-53	up
contig38370	1243	gb|ACU54987.1| secretory carrier membrane protein [Triticum aestivum]	459	66.2058	77	11.5557	2.51835	1.22372e-62	2.89656e-64	up
contig90073	1449	gb|ACU65228.1| SNF1-type serine-threonine protein kinase [Triticum aestivum]	518	64.0938	59	7.59557	3.07695	1.02469e-86	1.74637e-88	up
contig38362	763	gb|ACU65228.1| SNF1-type serine-threonine protein kinase [Triticum aestivum]	259	60.8597	19	4.64522	3.71167	6.86451e-51	1.96714e-52	up
contig37697	1086	gb|ACU65228.1| SNF1-type serine-threonine protein kinase [Triticum aestivum]	1054	174.006	73	12.5392	3.79462	1.43457e-208	1.01981e-210	up
contig14654	1520	gb|ACV41078.1| phosphomannomutase B2 [Triticum aestivum]	565	66.6438	185	22.7041	1.55351	3.275e-41	1.12399e-42	up
contig03724	2050	gb|ACV89824.1| S-adenosyl-L-methionine:phosphoethanolamine N-methyltransferase [Triticum aestivum]	300	26.2375	128	11.6475	1.17161	1.1467e-14	9.02504e-16	up
contig54993	1065	gb|ACV89824.1| S-adenosyl-L-methionine:phosphoethanolamine N-methyltransferase [Triticum aestivum]	167	28.1139	56	9.80879	1.51914	2.68119e-12	2.42754e-13	up
contig41400	881	gb|ACZ82298.1| cellulose synthase [Phyllostachys edulis]	64	13.0244	154	32.6078	-1.324	9.30801e-10	1.00296e-10	down
contig38589	876	gb|ADC92551.1| UDP-glucosyltransferase HvUGT14077 [Hordeum vulgare subsp. vulgare] dbj|BAJ97019.1| predicted protein [Hordeum vulgare subsp. vulgare]	118	24.1509	2	0.425895	5.82543	9.29661e-28	4.45973e-29	up
contig38550	2268	gb|ADD10614.1| NAC-domain transcription factor [Triticum aestivum]	445	35.178	74	6.08647	2.531	4.36738e-61	1.05707e-62	up
contig90995	2324	gb|ADD10614.1| NAC-domain transcription factor [Triticum aestivum]	424	32.7103	70	5.61874	2.54143	1.68894e-58	4.255e-60	up
contig90406	3453	gb|ADD63090.1| photosystem II protein K [Microlaena stipoides]	26	1.34999	38095	2058.01	-10.5741	0	0	down
contig37439	1077	gb|ADD65763.1| putative carbonic anhydrase [Secale cereale x Triticum durum]	1389	231.228	13303	2304.15	-3.31684	0	0	down
contig10758	1284	gb|ADE48536.1| hypothetical protein 2383A24.3 [Triticum aestivum]	339	47.3357	9	1.30754	5.178	1.18832e-77	2.26506e-79	up
contig04412	3454	gb|ADG56570.1| heavy metal transporter [Hordeum vulgare] dbj|BAJ94569.1| predicted protein [Hordeum vulgare subsp. vulgare]	397	20.6074	156	8.42518	1.29038	3.30936e-22	1.89541e-23	up
4-GJVU7SP04JTW4R	136	gb|ADG60234.1| beta-cyanoalanine synthase [Triticum aestivum]	1	1.3183	15	20.5745	-3.9641	0.000642159	0.00013129	down
contig02186	1903	gb|ADG85705.1| putative calreticulin [Triticum aestivum]	2958	278.685	1220	119.591	1.22053	5.94847e-148	6.06418e-150	up
contig23763	639	gb|ADH94796.1| putative CENP-E-like kinetochore protein [Triticum monococcum subsp. aegilopoides]	394	110.548	36	10.5094	3.39492	5.11816e-72	1.05354e-73	up
contig38823	824	gb|ADH94796.1| putative CENP-E-like kinetochore protein [Triticum monococcum subsp. aegilopoides]	185	40.2531	12	2.71663	3.88921	1.06767e-37	3.96315e-39	up
contig03762	1937	gb|ADI46913.1| METM1m [Volvox carteri f. nagariensis]	465	43.0406	1447	139.353	-1.69497	2.89884e-123	3.55533e-125	down
contig40054	2308	gb|ADJ19186.1| lysine ketoglutarate reductase/saccharopine dehydrogenase [Triticum turgidum]	406	31.5388	25	2.0206	3.96427	5.62705e-83	1.00371e-84	up
contig93024	819	gb|ADK47522.1| NBS2-RDG2A [Hordeum vulgare subsp. vulgare]	32	7.0052	94	21.4102	-1.6118	3.96652e-08	4.88392e-09	down
contig03619	813	gb|ADK88900.1| translocase of inner membrane 17 [Triticum aestivum]	106	23.376	0.5	0.114725	7.67071	6.23198e-23	3.4829e-24	up
contig35026	399	gb|ADL14375.1| sucrose transporter 1 [Leymus chinensis]	59	26.5115	12	5.61029	2.24047	1.14787e-07	1.47007e-08	up
contig37437	2127	gb|ADL14375.1| sucrose transporter 1 [Leymus chinensis]	964	81.2576	180	15.7864	2.36382	9.57099e-122	1.19379e-123	up
contig90991	2394	gb|ADL14375.1| sucrose transporter 1 [Leymus chinensis]	2067	154.8	161	12.5452	3.62519	0	0	up
contig91371	4925	gb|ADO16385.1| maturase K [Begonia dipetala] gb|ADO16398.1| maturase K [Begonia palmata] gb|ADO16404.1| maturase K [Begonia robusta] gb|ADO16406.1| maturase K [Begonia symsanguinea]	2267	82.5277	61500	2329.41	-4.81894	0	0	down
contig44424	517	gb|ADP02222.1| putative 30S ribosomal protein S13 [Triticum aestivum]	172	59.6475	487	175.718	-1.55872	3.32179e-37	1.24514e-38	down
contig44349	778	gb|ADP02222.1| putative 30S ribosomal protein S13 [Triticum aestivum]	185	42.6331	373	89.4347	-1.06886	2.80547e-16	2.03271e-17	down
contig48046	1086	gb|ADT92200.1| hypothetical protein [Zea mays]	147	24.2685	8	1.37416	4.14246	3.02944e-31	1.31976e-32	up
contig61743	818	gb|ADT92200.1| hypothetical protein [Zea mays]	152	33.3154	4	0.912187	5.19072	3.46062e-35	1.36296e-36	up
contig39308	1773	gb|ADW93911.1| chloride channel 1 [Hordeum vulgare subsp. vulgare]	290	29.3254	102	10.7317	1.45027	1.78759e-19	1.13019e-20	up
contig92788	3797	gb|ADW93911.1| chloride channel 1 [Hordeum vulgare subsp. vulgare]	449	21.2012	127	6.23936	1.76468	2.64258e-39	9.40314e-41	up
contig22324	917	gb|ADZ31265.1| lipoxygenase 3 [Triticum aestivum]	119	23.2666	27	5.49252	2.08272	1.79602e-13	1.51527e-14	up
contig91378	2622	gb|ADZ54453.1| ribosomal protein S8 [Mirabilis sanguinea]	0.5	0.0341894	1276	90.781	-11.3746	9.9953e-171	8.81027e-173	down
contig14777	1971	gb|AEA08583.1| high affinity potassium transporter [Hordeum vulgare]	500	45.4818	66	6.24646	2.86418	3.89299e-78	7.37989e-80	up
contig49033	1339	gb|AEB26581.1| trehalose-6-phosphate synthase 2 [Hordeum vulgare subsp. vulgare]	490	65.61	82	11.4238	2.52187	6.23034e-67	1.38387e-68	up
contig41001	1110	gb|AEB26581.1| trehalose-6-phosphate synthase 2 [Hordeum vulgare subsp. vulgare]	420	67.8392	50	8.4028	3.01318	4.67464e-69	1.00485e-70	up
contig51131	2149	gb|AEB40165.1| protein phosphatase 2A structural subunit [Triticum aestivum] gb|AEB40166.1| protein phosphatase 2A structural subunit [Triticum aestivum] gb|AEB40167.1| protein phosphatase 2A structural subunit [Triticum aestivum] gb|EMT17513.1| Serine/th	699	58.317	311	26.9961	1.11117	1.39213e-30	6.16803e-32	up
contig17928	2537	gb|AEB40165.1| protein phosphatase 2A structural subunit [Triticum aestivum] gb|AEB40166.1| protein phosphatase 2A structural subunit [Triticum aestivum] gb|AEB40167.1| protein phosphatase 2A structural subunit [Triticum aestivum] gb|EMT17513.1| Serine/th	955	67.4897	338	24.8527	1.44127	5.17644e-62	1.23605e-63	up
contig62249	1139	gb|AEC53580.1| dehydration-responsive element binding protein 2C [Leymus chinensis] gb|AEC53581.1| dehydration-responsive element binding protein 2C [Leymus chinensis]	279	43.9172	75	12.2833	1.83809	4.56919e-26	2.3094e-27	up
2-GH8N3EB02FSSAY	187	gb|AED99724.1| stress-related bZIP transcription factor [Lophopyrum elongatum] gb|AEF32522.1| stress-related bZIP transcription factor [Lophopyrum elongatum]	54	51.7734	6	5.98531	3.11271	8.90044e-10	9.58519e-11	up
1-GH8N3EB01DW119	435	gb|AED99724.1| stress-related bZIP transcription factor [Lophopyrum elongatum] gb|AEF32522.1| stress-related bZIP transcription factor [Lophopyrum elongatum]	216	89.0265	12	5.14599	4.11271	2.04035e-45	6.48186e-47	up
contig38841	774	gb|AEF32521.1| stress-related bZIP transcription factor [Elymus repens]	457	105.859	48	11.5685	3.19388	3.32596e-79	6.18806e-81	up
contig17149	1242	gb|AEF32521.1| stress-related bZIP transcription factor [Elymus repens]	883	127.466	65	9.76267	3.70669	5.81568e-172	5.07318e-174	up
contig38098	1788	gb|AEG21060.1| stress-induced transcription factor SNAC1 [Hordeum vulgare subsp. vulgare]	1343	134.668	67	6.99011	4.26794	3.52431e-285	1.74825e-287	up
contig89786	1566	gb|AEG21060.1| stress-induced transcription factor SNAC1 [Hordeum vulgare subsp. vulgare]	1051	120.328	44	5.24129	4.5209	1.83165e-229	1.15423e-231	up
contig41322	807	gb|AEH25632.1| pathogenesis-related protein 1-17 [Triticum aestivum]	22	4.88769	1318	304.662	-5.96191	0	0	down
contig44268	1049	gb|AEJ88292.1| cold acclimation protein WCOR410 [Agropyron cristatum]	9759	1667.96	213	37.8775	5.4606	0	0	up
contig06164	817	gb|AEJ88293.1| drought acclimation dehydrin WZY2 [Agropyron cristatum]	177	38.8424	2	0.456652	6.41039	7.72745e-41	2.66315e-42	up
contig46601	473	gb|AEJ88293.1| drought acclimation dehydrin WZY2 [Agropyron cristatum]	109	41.3162	1	0.394381	6.71097	4.20028e-25	2.18255e-26	up
contig50050	1274	gb|AEK78081.1| 26s proteasome non-ATPase regulatory subunit [Triticum aestivum]	474	66.7058	191	27.9667	1.2541	2.91368e-25	1.50756e-26	up
contig50804	803	gb|AEO22185.1| CytHSP70 [Triticum aestivum]	944	210.771	219	50.8751	2.05064	4.19055e-100	6.35627e-102	up
contig37612	2145	gb|AEP33645.1| RNA-binding Ras-GAP SH3 binding protein [Triticum aestivum] gb|AEP33646.1| RNA-binding Ras-GAP SH3 binding protein [Triticum aestivum]	280	23.4037	132	11.4795	1.02768	2.95078e-11	2.85373e-12	up
contig39587	1422	gb|AEQ53933.1| 14-3-3 protein [Triticum aestivum] gb|AFL70188.1| 14-3-3 protein [Triticum aestivum]	937	118.139	168	22.0387	2.42238	8.97794e-122	1.11865e-123	up
contig88840	1409	gb|AEQ53933.1| 14-3-3 protein [Triticum aestivum] gb|AFL70188.1| 14-3-3 protein [Triticum aestivum]	960	122.156	149	19.7266	2.63051	8.09218e-137	8.90281e-139	up
contig42394	592	gb|AEQ53933.1| 14-3-3 protein [Triticum aestivum] gb|AFL70188.1| 14-3-3 protein [Triticum aestivum]	867	262.574	113	35.6069	2.8825	5.76353e-136	6.39342e-138	up
contig56787	692	gb|AER62635.1| hypothetical protein [Henrardia persica]	208	53.8905	1	0.26957	7.64323	1.89286e-44	6.13406e-46	up
contig28837	575	gb|AER62637.1| hypothetical protein [Triticum monococcum subsp. aegilopoides]	73	22.762	2	0.648842	5.13261	3.19354e-17	2.222e-18	up
contig92162	2011	gb|AET08888.1| vacuolar processing enzyme 1 [Triticum monococcum]	466	41.5459	94	8.71952	2.25239	7.48425e-56	1.97518e-57	up
contig88754	1489	gb|AEV23270.2| putative prolyl aminopeptidase 1 [Secale cereale x Triticum durum]	255	30.7044	59	7.39153	2.0545	1.42799e-27	6.88281e-29	up
contig00136	1529	gb|AEV91162.1| MYB-related protein [Aegilops speltoides]	53	6.21474	194	23.6685	-1.9292	2.74657e-20	1.68929e-21	down
contig01121	1364	gb|AEV91181.1| MYB-related protein [Triticum aestivum]	169	22.214	78	10.6674	1.05827	2.07256e-07	2.72299e-08	up
contig44725	1483	gb|AEV92989.1| 60S ribosomal protein L5 [Triticum aestivum]	576	69.6363	272	34.2141	1.02525	2.70134e-22	1.54295e-23	up
contig22980	1960	gb|AEZ51503.1| CBL-interacting protein kinase 9 [Hordeum vulgare subsp. spontaneum]	1307	119.557	471	44.8272	1.41525	2.25826e-82	4.05456e-84	up
contig91216	1945	gb|AEZ51503.1| CBL-interacting protein kinase 9 [Hordeum vulgare subsp. spontaneum]	1158	106.744	392	37.5962	1.5055	4.67597e-80	8.59629e-82	up
contig39189	1450	gb|AEZ51506.1| CBL-interacting protein kinase 17 [Hordeum vulgare subsp. spontaneum]	498	61.5766	239	30.7473	1.00192	1.12306e-18	7.34907e-20	up
contig21970	1835	gb|AEZ51507.1| CBL-interacting protein kinase 23 [Hordeum vulgare subsp. spontaneum]	595	58.1347	122	12.4023	2.2288	3.0806e-70	6.51368e-72	up
contig11168	919	gb|AEZ52380.1| photosystem I reaction center subunit V [Wolffia australiana]	997	194.507	4035	819.04	-2.07411	0	0	down
2-GH8N3EB02F76Z2	399	gb|AFA26170.1| hypothetical protein, partial [Lolium perenne]	120	53.9216	7	3.27267	4.04232	2.79924e-25	1.44743e-26	up
contig46446	582	gb|AFA36485.1| putative sucrose synthase 2, partial [Lolium perenne]	219	67.4646	77	24.68	1.45079	6.84639e-15	5.32069e-16	up
contig16146	1540	gb|AFI71304.1| dehydration responsive element binding protein isoform c [Leymus chinensis]	340	39.5834	59	7.14674	2.46954	1.48975e-45	4.71331e-47	up
contig25205	447	gb|AFK33302.1| unknown [Lotus japonicus]	158	63.373	71	29.6297	1.09682	2.38126e-07	3.14531e-08	up
2-GH8N3EB02IKGP4	161	gb|AFK33626.1| unknown [Lotus japonicus]	169	188.198	3	3.47594	5.75871	1.83866e-39	6.49945e-41	up
contig38706	1673	gb|AFK34116.1| unknown [Lotus japonicus]	1614	172.967	505	56.3083	1.61907	8.71662e-124	1.05885e-125	up
contig25736	639	gb|AFK35688.1| unknown [Medicago truncatula]	323	90.6267	144	42.0377	1.10825	1.87065e-14	1.48764e-15	up
contig37804	1484	gb|AFK35688.1| unknown [Medicago truncatula]	800	96.652	332	41.7331	1.21161	5.60427e-40	1.96499e-41	up
contig46987	630	gb|AFK44763.1| unknown [Medicago truncatula]	184	52.3639	77	22.7996	1.19956	1.29069e-09	1.40663e-10	up
contig36990	556	gb|AFK44844.1| unknown [Medicago truncatula]	197	63.5252	52	17.4464	1.8644	5.85332e-19	3.77807e-20	up
contig48801	596	gb|AFK45622.1| unknown [Medicago truncatula]	138	41.5133	63	19.7184	1.07403	2.52898e-06	3.70164e-07	up
contig15454	1943	gb|AFO63003.1| ACC synthase [Hordeum vulgare]	316	29.1587	0.5	0.0480036	9.24657	1.61078e-56	4.18393e-58	up
contig19481	3220	gb|AFP19106.1| plastidic starch phosphorylase [Hordeum vulgare]	163	9.07583	376	21.7826	-1.26307	3.36999e-21	2.00166e-22	down
contig86539	1307	gb|AFP49820.1| ethylene responsive transcription factor 6 [Triticum durum]	218	29.9044	1	0.142725	7.71097	2.75154e-46	8.57638e-48	up
contig50565	1010	gb|AFP49820.1| ethylene responsive transcription factor 6 [Triticum durum]	295	52.3667	0.5	0.0923476	9.14736	1.76865e-53	4.84382e-55	up
contig21550	1063	gb|AFP87304.1| chloroplast allene oxide cyclase [Leymus mollis]	307	51.7797	57	10.0027	2.37199	2.4521e-39	8.70938e-41	up
1-GH8N3EB01B6A8T	466	gb|AFP87304.1| chloroplast allene oxide cyclase [Leymus mollis]	55	21.1608	8	3.20244	2.72415	8.29454e-09	9.61195e-10	up
contig42716	796	gb|AFR54362.1| nonspecific lipid transfer protein 5 [Triticum aestivum]	184	41.4438	1330	311.685	-2.91086	7.34481e-219	4.84834e-221	down
contig46509	510	gb|AFR54362.1| nonspecific lipid transfer protein 5 [Triticum aestivum]	138	48.5136	697	254.941	-2.3937	4.55477e-93	7.31197e-95	down
contig38838	1205	gb|AFR66647.1| WRKY51 [Triticum aestivum]	155	23.0621	48	7.43072	1.63395	1.15177e-12	1.01791e-13	up
contig46642	606	gb|AFR90219.1| CBL-interacting protein kinase 29 [Triticum aestivum]	88	26.0354	4	1.2313	4.40222	1.43482e-19	9.03697e-21	up
contig05582	1022	gb|AFS34654.1| chloroplast chlorophyll a-b binding protein, partial [Leymus secalinus]	366	64.2074	3006	548.675	-3.09514	0	0	down
contig37122	845	gb|AFS49701.1| actin-depolymerizing factor 7 [Triticum aestivum]	90	19.0959	219	48.3464	-1.34015	8.49305e-14	7.04713e-15	down
contig87124	917	gb|AFS49701.1| actin-depolymerizing factor 7 [Triticum aestivum]	132	25.8083	290	58.9937	-1.19273	3.76147e-15	2.887e-16	down
contig22354	1407	gb|AFS49947.1| ZnFP [Triticum aestivum]	248	31.6018	80	10.6065	1.57506	7.76804e-19	5.04479e-20	up
contig19083	1769	gb|AFU52947.1| monodehydroascorbate reductase 4 [Triticum aestivum]	275	27.8714	669	70.5465	-1.33979	1.12989e-40	3.90872e-42	down
2-GH8N3EB02HLPUD	492	gb|AFW61700.1| hypothetical protein ZEAMMB73_503343, partial [Zea mays]	98	35.7121	45	17.0618	1.06565	0.000114132	2.07421e-05	up
contig93774	5559	gb|AFW65569.1| hypothetical protein ZEAMMB73_193502 [Zea mays]	1293	41.702	110	3.69125	3.49794	6.75422e-241	4.02759e-243	up
contig39776	682	gb|AFW66443.1| hypothetical protein ZEAMMB73_588552 [Zea mays]	1345	353.584	443	121.17	1.54502	1.71857e-96	2.67611e-98	up
contig44025	610	gb|AFW66443.1| hypothetical protein ZEAMMB73_588552 [Zea mays]	1349	396.494	416	127.216	1.64002	1.81387e-105	2.61431e-107	up
contig31489	388	gb|AFW66443.1| hypothetical protein ZEAMMB73_588552 [Zea mays]	125	57.7608	24	11.5387	2.32361	4.72972e-16	3.47312e-17	up
contig61933	1003	gb|AFW68138.1| hypothetical protein ZEAMMB73_959357, partial [Zea mays]	338	60.4186	159	29.5715	1.03078	1.70306e-13	1.43463e-14	up
contig56876	570	gb|AFW68138.1| hypothetical protein ZEAMMB73_959357, partial [Zea mays]	199	62.594	70	22.9087	1.45013	1.35998e-13	1.14155e-14	up
contig24021	679	gb|AFW70219.1| polyubiquitin-like protein [Zea mays]	473	124.895	179	49.1768	1.34467	5.22349e-28	2.48776e-29	up
contig42636	929	gb|AFW70219.1| polyubiquitin-like protein [Zea mays]	1425	275.013	300	60.2397	2.19072	5.73029e-164	5.28966e-166	up
2-GH8N3EB02F3K12	447	gb|AFW73111.1| hypothetical protein ZEAMMB73_622852 [Zea mays] gb|AFW73112.1| hypothetical protein ZEAMMB73_622852 [Zea mays] gb|AFW73113.1| hypothetical protein ZEAMMB73_622852 [Zea mays] gb|AFW73114.1| hypothetical protein ZEAMMB73_622852 [Zea mays]	47	18.8515	96	40.0627	-1.08759	7.06706e-05	1.24648e-05	down
contig46180	607	gb|AFW74768.1| hypothetical protein ZEAMMB73_069795 [Zea mays]	239	70.5933	67	20.5903	1.77757	1.88088e-21	1.10689e-22	up
contig22723	1380	gb|AFW78382.1| hypothetical protein ZEAMMB73_019156 [Zea mays]	59	7.66527	267	36.0918	-2.23526	2.98117e-33	1.23119e-34	down
contig42761	1096	gb|AFW78916.1| hypothetical protein ZEAMMB73_324638 [Zea mays]	240	39.2604	106	18.0415	1.12176	3.90008e-11	3.79924e-12	up
3-GH8N3EB01B65YF	228	gb|AFW79189.1| putative WRKY DNA-binding domain superfamily protein [Zea mays]	33	25.9498	1	0.818167	4.98718	3.78836e-08	4.65147e-09	up
contig38248	313	gb|AFW80666.1| hypothetical protein ZEAMMB73_072825 [Zea mays]	235	134.61	32	19.0714	2.81931	1.75407e-36	6.70515e-38	up
contig21430	1033	gb|AFW80714.1| GTP-binding protein SAR1A [Zea mays]	370	64.2179	143	25.8234	1.3143	2.53493e-21	1.49906e-22	up
contig40954	633	gb|AFW80714.1| GTP-binding protein SAR1A [Zea mays]	199	56.3643	73	21.5128	1.38959	8.60269e-13	7.54356e-14	up
contig21968	1768	gb|AFW81552.1| putative AGC protein kinase family protein [Zea mays]	385	39.0421	101	10.6565	1.87329	1.26699e-36	4.82013e-38	up
contig61672	663	gb|AFW82561.1| hypothetical protein ZEAMMB73_537168 [Zea mays]	74	20.0112	5	1.4068	3.83031	2.37184e-15	1.80267e-16	up
contig83578	1205	gb|AFW87253.1| hypothetical protein ZEAMMB73_254795 [Zea mays]	181	26.9306	889	137.623	-2.35341	3.13588e-116	4.09919e-118	down
contig15339	812	gb|AFW88221.1| hypothetical protein ZEAMMB73_561471 [Zea mays]	318	70.2143	18	4.13517	4.08575	2.57654e-66	5.80013e-68	up
contig02902	2174	gb|AFW89241.1| peptidase beta subunit [Zea mays]	714	58.8835	341	29.2598	1.00894	8.99213e-27	4.44771e-28	up
contig06255	704	gb|AFX79623.1| beta-carotene hydroxylase D2 [Triticum aestivum]	291	74.1097	27	7.15432	3.37278	4.54298e-53	1.25218e-54	up
contig21669	1153	gb|AFZ77240.1| salt-induced protein [Leymus chinensis]	68	10.5739	141	22.8122	-1.1093	5.43646e-07	7.42004e-08	down
contig92996	260	gb|AGC27193.1| ribulose-1,5-bisphosphate carboxylase/oxygenase large subunit, partial (chloroplast) [Paederia pertomentosa]	0.5	0.344787	1119	802.849	-11.1852	1.22317e-154	1.18644e-156	down
contig39743	709	gb|AGH18692.1| shikimate kinase-like protein [Triticum aestivum]	118	29.8394	35	9.20871	1.69615	2.56398e-10	2.64473e-11	up
contig59368	438	gb|AGH18692.1| shikimate kinase-like protein [Triticum aestivum]	92	37.659	24	10.2215	1.88139	2.33162e-09	2.58719e-10	up
contig39016	1667	gb|AGH18703.1| TGA-type basic leucine zipper protein [Triticum monococcum]	706	75.9318	193	21.5973	1.81386	8.54086e-64	1.99049e-65	up
contig43548	376	gb|AGH20062.1| enolase [Triticum aestivum]	113	53.8822	50	24.8061	1.11911	1.2371e-05	1.9747e-06	up
contig16589	2591	gb|AGI37816.1| chloroplast ABC1-like family protein, partial [Triticum aestivum]	928	64.2148	440	31.6783	1.01941	3.56308e-35	1.40378e-36	up
contig07984	746	gb|AGO64765.1| 9-cis-epoxycarotenoid dioxygenase [Aegilops tauschii]	135	32.4451	1	0.250056	7.0196	2.03433e-30	9.08492e-32	up
contig21503	1127	gb|AGR45903.1| shikimate kinase family protein [Triticum monococcum]	68	10.8178	321	53.1322	-2.29618	3.83894e-41	1.31853e-42	down
contig00251	1784	gb|AGR45903.1| shikimate kinase family protein [Triticum monococcum]	244	24.5216	521	54.4778	-1.15161	3.0468e-25	1.57683e-26	down
contig14673	1743	gb|AGR45906.1| DnaJ protein 2-like protein [Triticum aestivum]	1761	181.141	744	79.6256	1.18581	2.33371e-84	4.10495e-86	up
contig45586	726	gb|AGR45906.1| DnaJ protein 2-like protein [Triticum aestivum]	695	171.634	252	64.7502	1.40638	1.10245e-43	3.62861e-45	up
contig21119	7402	gb|AGT29557.1| NADH-dependent glutamate synthase [Triticum turgidum]	2582	62.5406	848	21.3709	1.54914	1.62158e-185	1.28787e-187	up
contig38960	849	gb|AGT62711.1| dehydrin 7 [Hordeum vulgare subsp. vulgare]	874	184.569	6	1.31832	7.12932	3.19809e-192	2.44002e-194	up
contig35001	718	gb|AGT95994.1| dehydrin WZY1-2 [Triticum aestivum]	4860	1213.57	116	30.1377	5.33155	0	0	up
contig90047	1452	gb|AGT95994.1| dehydrin WZY1-2 [Triticum aestivum]	13291	1641.14	288	37.0001	5.47103	0	0	up
contig37732	929	gb|AGU41827.1| glutathione peroxidase W69 mutant [Triticum aestivum]	798	154.007	244	48.9949	1.6523	2.76497e-63	6.46549e-65	up
contig81040	1130	gb|AGU41827.1| glutathione peroxidase W69 mutant [Triticum aestivum]	783	124.233	236	38.9592	1.67301	3.30485e-63	7.73654e-65	up
contig83059	754	gb|EAY77026.1| hypothetical protein OsI_04981 [Oryza sativa Indica Group]	116	27.583	11	2.72144	3.34134	2.12824e-21	1.25551e-22	up
contig00417	974	gb|EAY80077.1| hypothetical protein OsI_35245 [Oryza sativa Indica Group]	338	62.2175	149	28.5367	1.1245	1.96596e-15	1.48792e-16	up
contig00982	853	gb|EAY92309.1| hypothetical protein OsI_14032 [Oryza sativa Indica Group]	1223	257.059	349	76.3226	1.75191	5.84275e-105	8.46676e-107	up
contig12347	1690	gb|EAY93132.1| hypothetical protein OsI_14938 [Oryza sativa Indica Group]	77	8.16881	315	34.7697	-2.08963	5.27763e-36	2.04286e-37	down
contig02314	2064	gb|EAY97806.1| hypothetical protein OsI_19725 [Oryza sativa Indica Group]	876	76.0938	16	1.44606	5.71758	4.15933e-202	3.05427e-204	up
contig26756	441	gb|EAZ00152.1| hypothetical protein OsI_22158 [Oryza sativa Indica Group]	190	77.2449	7	2.96099	4.70529	1.27498e-42	4.25292e-44	up
contig41717	987	gb|EAZ14059.1| hypothetical protein OsJ_03983 [Oryza sativa Japonica Group]	317	57.5833	121	22.8689	1.33226	9.63732e-19	6.28635e-20	up
contig19670	4186	gb|EAZ17335.1| hypothetical protein OsJ_32859 [Oryza sativa Japonica Group]	524	22.4433	51	2.27273	3.30379	1.91453e-93	3.05603e-95	up
contig14377	766	gb|EAZ35518.1| hypothetical protein OsJ_19799 [Oryza sativa Japonica Group]	266	62.2598	1532	373.084	-2.58313	2.07219e-222	1.34898e-224	down
contig89039	791	gb|EEC67907.1| hypothetical protein OsI_35593 [Oryza sativa Indica Group]	113	25.6128	31	7.31075	1.80877	9.05879e-11	9.0398e-12	up
contig09294	1752	gb|EEC72703.1| hypothetical protein OsI_06289 [Oryza sativa Indica Group]	95	9.72174	237	25.2343	-1.3761	1.88153e-15	1.42304e-16	down
contig43978	493	gb|EEC74198.1| hypothetical protein OsI_09351 [Oryza sativa Indica Group]	22	8.00074	68	25.73	-1.68524	1.92247e-06	2.78449e-07	down
contig55442	422	gb|EEC74833.1| hypothetical protein OsI_10676 [Oryza sativa Indica Group]	119	50.5579	42	18.5658	1.44529	2.14384e-08	2.57297e-09	up
contig61634	460	gb|EEC82174.1| hypothetical protein OsI_26284 [Oryza sativa Indica Group]	280	109.133	89	36.0918	1.59634	1.40562e-21	8.23543e-23	up
contig56677	702	gb|EEC82174.1| hypothetical protein OsI_26284 [Oryza sativa Indica Group]	1496	382.075	428	113.732	1.74822	6.78786e-128	7.97158e-130	up
contig42923	828	gb|EEC82174.1| hypothetical protein OsI_26284 [Oryza sativa Indica Group]	1592	344.721	412	92.8205	1.89291	1.13807e-151	1.12613e-153	up
contig16561	1978	gb|EEC82594.1| hypothetical protein OsI_27153 [Oryza sativa Indica Group]	610	55.2915	134	12.6373	2.12936	4.74718e-68	1.03342e-69	up
contig58216	488	gb|EEC83651.1| hypothetical protein OsI_29405 [Oryza sativa Indica Group]	137	50.3333	8	3.05807	4.04082	9.32378e-29	4.3459e-30	up
contig33474	708	gb|EEE56411.1| hypothetical protein OsJ_05570 [Oryza sativa Japonica Group]	141	35.7059	67	17.653	1.01625	5.89162e-06	9.05536e-07	up
contig05612	2737	gb|EEE56533.1| hypothetical protein OsJ_05836 [Oryza sativa Japonica Group]	764	50.0464	30	2.04467	4.61333	2.4421e-168	2.1939e-170	up
contig19961	557	gb|EEE57355.1| hypothetical protein OsJ_07492 [Oryza sativa Japonica Group]	168	54.0765	35	11.7217	2.20582	4.59037e-20	2.84485e-21	up
contig87003	1150	gb|EEE61941.1| hypothetical protein OsJ_16693 [Oryza sativa Japonica Group]	434	67.6623	24	3.89305	4.11938	1.0402e-90	1.69831e-92	up
contig43831	1225	gb|EEE61941.1| hypothetical protein OsJ_16693 [Oryza sativa Japonica Group]	409	59.8607	13	1.97963	4.91831	2.23727e-92	3.60615e-94	up
contig40133	1621	gb|EEE62039.1| hypothetical protein OsJ_16821 [Oryza sativa Japonica Group]	981	108.503	471	54.2019	1.00131	4.38778e-36	1.69442e-37	up
1-GH8N3EB01EKYSF	420	gb|EEE62708.1| hypothetical protein OsJ_17511 [Oryza sativa Japonica Group]	75	32.016	25	11.1037	1.52775	5.44373e-06	8.3138e-07	up
contig39707	1204	gb|EEE66283.1| hypothetical protein OsJ_22490 [Oryza sativa Japonica Group]	30	4.46734	149	23.0854	-2.36949	3.49855e-20	2.15978e-21	down
contig93150	1289	gb|EEE66283.1| hypothetical protein OsJ_22490 [Oryza sativa Japonica Group]	46	6.39822	170	24.6021	-1.94304	4.99367e-18	3.35031e-19	down
contig57339	564	gb|EEE66819.1| hypothetical protein OsJ_23579 [Oryza sativa Japonica Group]	1087	345.545	448	148.175	1.22157	8.58635e-55	2.30516e-56	up
contig28447	340	gb|EEE67873.1| hypothetical protein OsJ_25689 [Oryza sativa Japonica Group]	99	52.2049	0.5	0.274327	7.57215	1.22928e-21	7.19105e-23	up
contig18923	962	gb|EEE69239.1| hypothetical protein OsJ_28485 [Oryza sativa Japonica Group]	197	36.7152	7	1.35738	4.75749	2.41011e-44	7.83538e-46	up
contig05557	1206	gb|EFN53488.1| hypothetical protein CHLNCDRAFT_49011 [Chlorella variabilis]	1827	271.61	861	133.178	1.02818	1.33454e-69	2.84957e-71	up
contig82977	794	gb|EFZ16629.1| hypothetical protein SINV_03969 [Solenopsis invicta]	175	39.5159	77	18.0904	1.12721	2.18821e-08	2.63049e-09	up
contig33160	372	gb|EFZ16629.1| hypothetical protein SINV_03969 [Solenopsis invicta]	85	40.9667	37	18.5539	1.14273	0.00014798	2.73212e-05	up
contig53033	297	gb|EGN91427.1| hypothetical protein SERLA73DRAFT_80493 [Serpula lacrymans var. lacrymans S7.3]	250	150.917	0.5	0.314044	8.90857	8.91716e-47	2.75853e-48	up
contig64929	400	gb|EHA21431.1| hypothetical protein ASPNIDRAFT_46197 [Aspergillus niger ATCC 1015]	91	40.7883	2	0.932711	5.45058	1.67995e-21	9.87001e-23	up
contig79472	207	gb|EHK21456.1| hypothetical protein TRIVIDRAFT_213163 [Trichoderma virens Gv29-8] gb|EHK21461.1| hypothetical protein TRIVIDRAFT_180513 [Trichoderma virens Gv29-8] gb|EHK21465.1| hypothetical protein TRIVIDRAFT_180515 [Trichoderma virens Gv29-8] gb|EHK214	83	71.889	25	22.5292	1.67397	2.31753e-07	3.05842e-08	up
contig55869	1333	gb|EIE25907.1| translation elongation factor [Coccomyxa subellipsoidea C-169]	248	33.3562	104	14.5539	1.19655	1.20029e-12	1.06221e-13	up
contig00716	1425	gb|EJK66348.1| hypothetical protein THAOC_12738 [Thalassiosira oceanica]	238	29.9445	92	12.0434	1.31404	5.70118e-14	4.67416e-15	up
contig19228	2724	gb|EKE16586.1| hypothetical protein ACD_10C00906G0002 [uncultured bacterium]	3534	232.602	543	37.1852	2.64507	0	0	up
contig21454	256	gb|EMD37053.1| hypothetical protein CERSUDRAFT_155502, partial [Ceriporiopsis subvermispora B]	109	76.3381	27	19.6744	1.95609	1.71877e-11	1.63874e-12	up
contig38966	185	gb|EMD37053.1| hypothetical protein CERSUDRAFT_155502, partial [Ceriporiopsis subvermispora B]	38	36.827	8	8.06669	2.19072	4.28221e-05	7.32825e-06	up
2-GH8N3EB02HGXP2	130	gb|EMD37053.1| hypothetical protein CERSUDRAFT_155502, partial [Ceriporiopsis subvermispora B]	16	22.0664	0.5	0.71747	4.94279	0.000241787	4.60697e-05	up
contig44369	910	gb|EMJ03835.1| hypothetical protein PRUPE_ppa012070mg [Prunus persica]	549	108.165	190	38.9484	1.4736	4.14218e-37	1.55751e-38	up
contig12853	1653	gb|EMJ06627.1| hypothetical protein PRUPE_ppa007744mg [Prunus persica]	87	9.43628	501	56.5382	-2.58293	4.52921e-73	9.19925e-75	down
contig37069	681	gb|EMJ09076.1| hypothetical protein PRUPE_ppa021319mg, partial [Prunus persica]	119	31.3296	41	11.2309	1.48005	1.13427e-08	1.33273e-09	up
contig15427	2266	gb|EMJ11513.1| hypothetical protein PRUPE_ppa002334mg [Prunus persica]	635	50.2422	55	4.52772	3.47204	7.53503e-118	9.70256e-120	up
contig19087	1920	gb|EMJ11711.1| hypothetical protein PRUPE_ppa006556mg [Prunus persica]	943	88.0572	215	20.8888	2.07571	1.45888e-101	2.17675e-103	up
contig13834	752	gb|EMJ18964.1| hypothetical protein PRUPE_ppa011695mg [Prunus persica]	432	102.996	1425	353.487	-1.77907	7.25756e-130	8.45704e-132	down
contig16451	2478	gb|EMJ20064.1| hypothetical protein PRUPE_ppa003102mg [Prunus persica]	502	36.3209	207	15.5828	1.22085	1.22393e-25	6.27533e-27	up
contig60252	365	gb|EMJ24575.1| hypothetical protein PRUPE_ppa009573mg [Prunus persica] gb|EMJ24576.1| hypothetical protein PRUPE_ppa009573mg [Prunus persica] gb|EMJ24577.1| hypothetical protein PRUPE_ppa009573mg [Prunus persica]	97	47.6468	44	22.4873	1.08327	9.84868e-05	1.7716e-05	up
contig10679	1870	gb|EMS35675.1| putative flavin-containing monooxygenase 1 [Triticum urartu]	57	5.46497	327	32.6199	-2.57747	8.42563e-48	2.55931e-49	down
contig04322	2034	gb|EMS45005.1| putative 5'-adenylylsulfate reductase 1, chloroplastic [Triticum urartu]	947	83.4745	425	38.9776	1.09869	1.84592e-40	6.40733e-42	up
contig38919	995	gb|EMS45005.1| putative 5'-adenylylsulfate reductase 1, chloroplastic [Triticum urartu]	299	53.8769	127	23.8099	1.17811	9.6151e-15	7.53875e-16	up
contig17839	2072	gb|EMS45066.1| hypothetical protein TRIUR3_29952 [Triticum urartu]	233	20.1614	63	5.67189	1.82969	9.44806e-22	5.49863e-23	up
contig53676	514	gb|EMS45177.1| Protein tas [Triticum urartu]	59	20.5799	295	107.062	-2.37914	1.82721e-39	6.4566e-41	down
contig90252	1958	gb|EMS45177.1| Protein tas [Triticum urartu]	110	10.0724	458	43.6345	-2.11506	7.52347e-53	2.08251e-54	down
2-GH8N3EB02IZUQE	452	gb|EMS45263.1| Pre-mRNA-splicing factor SF2 [Triticum urartu]	53	21.0229	16	6.60326	1.67071	5.6768e-05	9.90184e-06	up
contig21707	667	gb|EMS45324.1| TOM1-like protein 2 [Triticum urartu]	183	49.1903	60	16.7804	1.5516	8.37053e-14	6.94329e-15	up
contig37686	1589	gb|EMS45324.1| TOM1-like protein 2 [Triticum urartu]	589	66.4578	166	19.4877	1.76987	1.43443e-51	4.0471e-53	up
contig38008	1019	gb|EMS45360.1| hypothetical protein TRIUR3_23461 [Triticum urartu]	225	39.5879	981	179.586	-2.18154	5.68591e-117	7.38815e-119	down
contig17388	2321	gb|EMS45373.1| putative protein transport Sec1a [Triticum urartu]	272	21.0111	74	5.94749	1.8208	4.12044e-25	2.13999e-26	up
contig24935	834	gb|EMS45438.1| hypothetical protein TRIUR3_02390 [Triticum urartu]	30	6.44926	91	20.3541	-1.65812	3.4623e-08	4.22747e-09	down
contig52577	1069	gb|EMS45664.1| Pleiotropic drug resistance protein 5 [Triticum urartu]	150	25.1575	22	3.83903	2.71218	1.24523e-22	7.03142e-24	up
contig55056	360	gb|EMS45759.1| hypothetical protein TRIUR3_22780 [Triticum urartu]	37	18.427	118	61.1444	-1.7304	5.48697e-11	5.39296e-12	down
contig58614	459	gb|EMS45774.1| 40S ribosomal protein S12 [Triticum urartu]	133	51.951	56	22.759	1.19072	4.34291e-07	5.88734e-08	up
contig42780	845	gb|EMS45774.1| 40S ribosomal protein S12 [Triticum urartu]	341	72.3523	124	27.3742	1.40222	1.10181e-21	6.42675e-23	up
contig37178	769	gb|EMS45875.1| Nuclease P1 [Triticum urartu]	102	23.7809	25	6.06444	1.97136	6.63803e-11	6.56491e-12	up
contig20696	3944	gb|EMS45937.1| putative rhamnose biosynthetic enzyme 1 [Triticum urartu]	1243	56.5053	262	12.392	2.18898	6.09827e-143	6.4392e-145	up
contig39099	2593	gb|EMS45937.1| putative rhamnose biosynthetic enzyme 1 [Triticum urartu]	2713	187.587	489	35.179	2.41477	0	0	up
contig00063	3747	gb|EMS45950.1| Xanthine dehydrogenase [Triticum urartu]	784	37.5134	353	17.5739	1.09397	2.19976e-33	9.06183e-35	up
contig86439	1512	gb|EMS45989.1| hypothetical protein TRIUR3_32532 [Triticum urartu]	211	25.0199	2	0.246749	6.66389	4.49314e-48	1.35895e-49	up
contig00933	3042	gb|EMS46101.1| hypothetical protein TRIUR3_16371 [Triticum urartu]	503	29.6458	166	10.1795	1.54216	2.23073e-36	8.56498e-38	up
contig41800	686	gb|EMS46121.1| hypothetical protein TRIUR3_24725 [Triticum urartu]	91	23.7833	40	10.8771	1.12866	9.63382e-05	1.72919e-05	up
1-GH8N3EB01D10A1	496	gb|EMS46121.1| hypothetical protein TRIUR3_24725 [Triticum urartu]	109	39.4003	40	15.0437	1.38904	2.38519e-07	3.1519e-08	up
contig92836	289	gb|EMS46172.1| hypothetical protein TRIUR3_29521 [Triticum urartu]	64	39.7042	7	4.51832	3.13543	1.61793e-11	1.53997e-12	up
contig25262	535	gb|EMS46210.1| Elongation factor 2 [Triticum urartu]	117	39.2091	51	17.7825	1.14073	5.80758e-06	8.90199e-07	up
contig07284	520	gb|EMS46232.1| Secologanin synthase [Triticum urartu]	104	35.8579	15	5.38102	2.73634	4.72579e-16	3.4693e-17	up
contig10777	694	gb|EMS46250.1| Glutaredoxin-C15 [Triticum urartu]	5	1.29171	120	32.2551	-4.64217	4.25703e-28	2.02248e-29	down
contig93902	1440	gb|EMS46295.1| hypothetical protein TRIUR3_16631 [Triticum urartu]	631	78.5636	52	6.73624	3.54384	5.37679e-119	6.83947e-121	up
contig87129	232	gb|EMS46308.1| hypothetical protein TRIUR3_30517 [Triticum urartu]	104	80.3711	7	5.62843	3.83587	2.64121e-21	1.56345e-22	up
contig42584	903	gb|EMS46316.1| Photosystem I reaction center subunit XI, chloroplastic [Triticum urartu]	669	132.829	3241	669.527	-2.33357	0	0	down
contig86579	1065	gb|EMS46378.1| Translocon-associated protein subunit beta [Triticum urartu]	310	52.1875	109	19.0921	1.45073	8.85669e-21	5.34127e-22	up
contig37854	2829	gb|EMS46396.1| Paired amphipathic helix protein Sin3-like 3 [Triticum urartu]	332	21.0407	107	7.0555	1.57636	5.21339e-25	2.72596e-26	up
contig20360	1554	gb|EMS46396.1| Paired amphipathic helix protein Sin3-like 3 [Triticum urartu]	207	23.8822	51	6.12204	1.96385	2.8824e-21	1.70867e-22	up
contig40050	1579	gb|EMS46500.1| hypothetical protein TRIUR3_10608 [Triticum urartu]	289	32.8148	34	4.01674	3.03025	5.71918e-48	1.73275e-49	up
contig03347	1964	gb|EMS46540.1| hypothetical protein TRIUR3_26252 [Triticum urartu]	220	20.0833	23	2.18456	3.20059	1.58802e-38	5.73957e-40	up
contig11811	832	gb|EMS46630.1| hypothetical protein TRIUR3_22384 [Triticum urartu]	99	21.3337	489	109.638	-2.36155	1.89622e-64	4.3822e-66	down
contig42713	824	gb|EMS46630.1| hypothetical protein TRIUR3_22384 [Triticum urartu]	105	22.8463	410	92.8183	-2.02245	9.03826e-45	2.91132e-46	down
contig23269	793	gb|EMS46630.1| hypothetical protein TRIUR3_22384 [Triticum urartu]	119	26.9047	397	93.3887	-1.79539	4.51354e-37	1.69774e-38	down
contig38374	993	gb|EMS46634.1| hypothetical protein TRIUR3_11749 [Triticum urartu]	171	30.8746	80	15.0286	1.03871	2.75805e-07	3.66059e-08	up
contig23321	779	gb|EMS46634.1| hypothetical protein TRIUR3_11749 [Triticum urartu]	326	75.03	140	33.5249	1.16223	1.10878e-15	8.28776e-17	up
contig25464	933	gb|EMS46634.1| hypothetical protein TRIUR3_11749 [Triticum urartu]	166	31.8993	69	13.7957	1.2093	7.49625e-09	8.65515e-10	up
contig19578	1333	gb|EMS46634.1| hypothetical protein TRIUR3_11749 [Triticum urartu]	206	27.7071	71	9.93585	1.47954	1.90281e-14	1.51569e-15	up
contig85755	1476	gb|EMS46649.1| hypothetical protein TRIUR3_30562 [Triticum urartu]	73	8.86729	532	67.2361	-2.92267	3.47711e-88	5.82641e-90	down
contig43915	631	gb|EMS46649.1| hypothetical protein TRIUR3_30562 [Triticum urartu]	51	14.4909	280	82.7762	-2.51407	6.54588e-40	2.30026e-41	down
3-GH8N3EB02IQI6M	292	gb|EMS46671.1| hypothetical protein TRIUR3_02316 [Triticum urartu]	52	31.9282	4	2.55537	3.64323	1.17736e-10	1.18547e-11	up
contig34107	496	gb|EMS46851.1| putative NADH-ubiquinone oxidoreductase C3A11.07, mitochondrial [Triticum urartu]	90	32.5323	4	1.50437	4.43464	4.57518e-20	2.83484e-21	up
contig53499	276	gb|EMS46853.1| Apyrase [Triticum urartu]	211	137.065	55	37.1733	1.88253	1.62994e-20	9.92529e-22	up
contig40818	497	gb|EMS46853.1| Apyrase [Triticum urartu]	372	134.196	94	35.2816	1.92736	9.23975e-37	3.50073e-38	up
contig62212	575	gb|EMS46868.1| Chlorophyll a-b binding protein, chloroplastic [Triticum urartu]	621	193.633	2367	767.905	-1.98761	4.53532e-250	2.60406e-252	down
contig44596	1179	gb|EMS46868.1| Chlorophyll a-b binding protein, chloroplastic [Triticum urartu]	3254	494.833	12161	1924.12	-1.95919	0	0	down
contig25337	1152	gb|EMS46868.1| Chlorophyll a-b binding protein, chloroplastic [Triticum urartu]	2646	411.805	8803	1425.46	-1.79139	0	0	down
contig23027	1186	gb|EMS46868.1| Chlorophyll a-b binding protein, chloroplastic [Triticum urartu]	1294	195.616	4164	654.942	-1.74334	0	0	down
2-GH8N3EB02H3EEX	324	gb|EMS46908.1| ERD1 protein, chloroplastic [Triticum urartu]	39	21.5811	1	0.575747	5.22819	1.38339e-09	1.51071e-10	up
contig55558	348	gb|EMS46926.1| putative L-ascorbate peroxidase 8, chloroplastic [Triticum urartu]	62	31.9424	135	72.3655	-1.17983	2.39927e-07	3.17159e-08	down
contig17815	1815	gb|EMS46940.1| putative ADP-ribosylation factor GTPase-activating protein AGD6 [Triticum urartu]	442	43.6617	157	16.1362	1.43607	6.7298e-29	3.12368e-30	up
contig33109	1038	gb|EMS47116.1| Delta-1-pyrroline-5-carboxylate synthase [Triticum urartu]	146	25.218	2	0.359426	6.13261	4.65601e-34	1.87923e-35	up
contig60066	689	gb|EMS47116.1| Delta-1-pyrroline-5-carboxylate synthase [Triticum urartu]	141	36.6906	1	0.270743	7.08234	1.28923e-31	5.56104e-33	up
contig62423	1513	gb|EMS47119.1| Aldo-keto reductase family 4 member C10 [Triticum urartu]	1467	173.838	139	17.1377	3.3425	2.40461e-263	1.29926e-265	up
contig42750	531	gb|EMS47195.1| Peroxidase 2 [Triticum urartu]	159	53.6855	0.5	0.175652	8.25567	3.04693e-32	1.28889e-33	up
contig13952	1287	gb|EMS47295.1| Outer plastidial membrane protein porin [Triticum urartu]	173	24.1003	78	11.3056	1.09201	6.3642e-08	7.96126e-09	up
contig02046	2004	gb|EMS47299.1| Transcriptional corepressor SEUSS [Triticum urartu]	475	42.4962	132	12.2872	1.79018	2.29823e-42	7.70505e-44	up
contig23245	766	gb|EMS47299.1| Transcriptional corepressor SEUSS [Triticum urartu]	386	90.3469	36	8.76699	3.36532	4.60489e-70	9.77264e-72	up
contig22384	779	gb|EMS47305.1| putative acetyltransferase NSI [Triticum urartu]	50	11.5077	126	30.1724	-1.39064	1.07208e-08	1.25527e-09	down
contig40880	431	gb|EMS47392.1| Chlorophyll a-b binding protein 3C, chloroplastic [Triticum urartu]	12	4.99182	171	74.0109	-3.8901	2.75173e-36	1.05833e-37	down
4-GJVU7SP04JMTEK	438	gb|EMS47515.1| NAC domain-containing protein 48 [Triticum urartu]	180	73.6806	3	1.27769	5.84968	5.51585e-42	1.86648e-43	up
contig24553	723	gb|EMS47612.1| Serine carboxypeptidase-like 19 [Triticum urartu]	108	26.7818	13	3.35415	2.99724	3.60123e-18	2.39993e-19	up
2-GH8N3EB02G1NWM	204	gb|EMS47651.1| hypothetical protein TRIUR3_16326 [Triticum urartu]	25	21.9717	2	1.82884	3.58664	1.80277e-05	2.93912e-06	up
3-GH8N3EB02GLDZ7	380	gb|EMS47769.1| Protein STRUBBELIG-RECEPTOR FAMILY 6 [Triticum urartu]	46	21.7035	186	91.3075	-2.07281	2.51145e-21	1.48485e-22	down
contig55633	865	gb|EMS47776.1| Homeobox protein knotted-1-like 2 [Triticum urartu]	128	26.5307	52	11.2141	1.24235	2.84816e-07	3.78686e-08	up
contig38557	911	gb|EMS47888.1| Cytosolic Fe-S cluster assembly factor NUBP1-like protein [Triticum urartu]	270	53.1374	93	19.0433	1.48045	1.00076e-18	6.53441e-20	up
contig01870	2733	gb|EMS47913.1| hypothetical protein TRIUR3_02790 [Triticum urartu]	529	34.7033	97	6.62078	2.39	6.3427e-68	1.38405e-69	up
contig45678	808	gb|EMS48138.1| Serine palmitoyltransferase 2 [Triticum urartu]	316	70.1181	6	1.38521	5.66161	3.23058e-73	6.54478e-75	up
contig37590	1388	gb|EMS48158.1| Disease resistance protein RPM1 [Triticum urartu]	167	21.5716	13	1.74715	3.62605	1.68879e-32	7.09545e-34	up
contig03070	1125	gb|EMS48158.1| Disease resistance protein RPM1 [Triticum urartu]	180	28.6863	10	1.65815	4.11271	5.94296e-38	2.18433e-39	up
contig17738	1890	gb|EMS48255.1| hypothetical protein TRIUR3_33906 [Triticum urartu]	307	29.1227	67	6.61287	2.13879	9.35437e-35	3.71223e-36	up
contig42056	1033	gb|EMS48364.1| Cold shock protein CS66 [Triticum urartu]	1208	209.663	0.5	0.0902915	11.1812	1.54075e-160	1.44033e-162	up
contig81273	552	gb|EMS48426.1| hypothetical protein TRIUR3_01632 [Triticum urartu]	1	0.3248	73	24.6695	-6.24704	5.25617e-18	3.53155e-19	down
contig19960	3823	gb|EMS48485.1| Auxilin-related protein 2 [Triticum urartu]	433	20.3066	131	6.39211	1.66759	4.41664e-35	1.74294e-36	up
contig45282	1048	gb|EMS48531.1| hypothetical protein TRIUR3_00701 [Triticum urartu]	164	28.0567	62	11.0359	1.34614	3.31462e-10	3.44685e-11	up
contig43976	979	gb|EMS48531.1| hypothetical protein TRIUR3_00701 [Triticum urartu]	259	47.432	86	16.3867	1.53333	6.52976e-19	4.22531e-20	up
contig46099	493	gb|EMS48579.1| Spermidine synthase 1 [Triticum urartu]	70	25.4569	31	11.7298	1.11788	0.000875412	0.000184073	up
contig14352	1112	gb|EMS48637.1| Zinc finger A20 and AN1 domain-containing stress-associated protein 8 [Triticum urartu]	611	98.5124	248	41.6029	1.24362	5.96761e-32	2.54381e-33	up
contig36702	672	gb|EMS48643.1| Auxin response factor 5 [Triticum urartu]	38	10.1384	126	34.9767	-1.78656	3.53271e-12	3.22334e-13	down
contig44046	799	gb|EMS48654.1| putative protein phosphatase 2C 50 [Triticum urartu]	93	20.8685	6	1.40082	3.89698	2.55648e-19	1.63029e-20	up
contig02388	2687	gb|EMS48685.1| NADH-ubiquinone oxidoreductase 75 kDa subunit, mitochondrial [Triticum urartu]	627	41.8364	282	19.5776	1.09556	6.75597e-27	3.32758e-28	up
contig41467	1905	gb|EMS48763.1| Beta-glucosidase 31 [Triticum urartu]	1949	183.43	50	4.89612	5.22745	0	0	up
contig86250	1251	gb|EMS49118.1| Cytochrome P450 86B1 [Triticum urartu] gb|EMS49119.1| Cytochrome P450 86B1 [Triticum urartu]	16	2.29307	153	22.8145	-3.3146	6.49475e-29	3.01289e-30	down
contig20187	2509	gb|EMS49193.1| PHD and RING finger domain-containing protein 1 [Triticum urartu]	542	38.7305	188	13.9776	1.47035	1.5827e-36	6.03975e-38	up
contig36683	673	gb|EMS49288.1| Cytochrome P450 76C2 [Triticum urartu]	117	31.1692	29	8.03822	1.95517	2.84554e-12	2.58283e-13	up
contig57128	771	gb|EMS49328.1| putative protein phosphatase 2C 41 [Triticum urartu]	332	77.2037	116	28.066	1.45985	2.08572e-22	1.18833e-23	up
contig80093	708	gb|EMS49368.1| hypothetical protein TRIUR3_20652 [Triticum urartu]	9	2.2791	77	20.2878	-3.15407	2.67742e-14	2.14804e-15	down
contig16114	1704	gb|EMS49383.1| Tryptophan synthase beta chain 2, chloroplastic [Triticum urartu]	939	98.7986	188	20.5809	2.26318	1.33284e-112	1.7926e-114	up
contig22231	1683	gb|EMS49383.1| Tryptophan synthase beta chain 2, chloroplastic [Triticum urartu]	1597	170.128	271	30.0374	2.50179	5.12451e-215	3.51615e-217	up
contig35647	1138	gb|EMS49450.1| putative WRKY transcription factor 70 [Triticum urartu]	201	31.6671	20	3.27842	3.27191	6.16502e-36	2.39076e-37	up
contig02084	1341	gb|EMS49688.1| Chlorophyll a-b binding protein CP26, chloroplastic [Triticum urartu]	1010	135.035	9662	1344.05	-3.31518	0	0	down
contig16163	986	gb|EMS49688.1| Chlorophyll a-b binding protein CP26, chloroplastic [Triticum urartu]	360	65.4606	3285	621.492	-3.24704	0	0	down
contig61319	827	gb|EMS49688.1| Chlorophyll a-b binding protein CP26, chloroplastic [Triticum urartu]	261	56.5835	2221	500.98	-3.1463	0	0	down
contig27562	392	gb|EMS49802.1| Nuclease domain-containing protein 1 [Triticum urartu]	72	32.9307	18	8.56571	1.94279	8.71635e-08	1.10427e-08	up
contig03466	3475	gb|EMS49802.1| Nuclease domain-containing protein 1 [Triticum urartu]	1649	85.0786	394	21.1504	2.00811	7.80529e-170	6.95105e-172	up
contig32074	714	gb|EMS49802.1| Nuclease domain-containing protein 1 [Triticum urartu]	252	63.2786	57	14.892	2.08718	8.46926e-28	4.05566e-29	up
2-GH8N3EB02IE55Z	399	gb|EMS49802.1| Nuclease domain-containing protein 1 [Triticum urartu]	163	73.2435	36	16.8309	2.12159	1.34891e-18	8.86204e-20	up
contig46959	687	gb|EMS49802.1| Nuclease domain-containing protein 1 [Triticum urartu]	192	50.1071	39	10.5897	2.24235	2.78057e-23	1.53679e-24	up
contig32183	345	gb|EMS49816.1| hypothetical protein TRIUR3_06457 [Triticum urartu]	45	23.3856	10	5.40702	2.11271	1.15931e-05	1.84433e-06	up
contig61897	584	gb|EMS49910.1| Reticulon-like protein B3 [Triticum urartu]	547	167.93	42	13.4157	3.64587	1.89503e-105	2.73376e-107	up
contig16318	1316	gb|EMS49921.1| E3 ubiquitin ligase BIG BROTHER [Triticum urartu]	433	58.9911	135	19.1362	1.6242	8.2805e-34	3.37016e-35	up
contig59484	339	gb|EMS49921.1| E3 ubiquitin ligase BIG BROTHER [Triticum urartu]	192	101.544	10	5.50272	4.20582	6.12671e-41	2.10908e-42	up
contig88275	1091	gb|EMS49974.1| Metal tolerance protein 7 [Triticum urartu]	240	39.4404	4	0.683931	5.84968	9.07365e-56	2.397e-57	up
contig13829	1180	gb|EMS49992.1| Vacuolar protein sorting-associated protein 2-like protein 1 [Triticum urartu]	1037	157.562	341	53.9075	1.54736	1.10712e-74	2.18235e-76	up
contig40224	1231	gb|EMS50009.1| Nuclease S1 [Triticum urartu]	774	112.729	173	26.2159	2.10435	6.48466e-85	1.13388e-86	up
contig18542	1779	gb|EMS50180.1| E3 ubiquitin-protein ligase RGLG2 [Triticum urartu]	726	73.167	214	22.4396	1.70515	3.10721e-60	7.61773e-62	up
contig16436	2614	gb|EMS50198.1| Beta-glucosidase 5 [Triticum urartu]	114	7.81905	1264	90.2025	-3.5281	1.15726e-246	6.72005e-249	down
contig41309	751	gb|EMS50269.1| Ribulose bisphosphate carboxylase small chain PW9, chloroplastic [Triticum urartu]	114	27.2157	1588	394.446	-3.85732	0	0	down
contig15110	1024	gb|EMS50339.1| hypothetical protein TRIUR3_18239 [Triticum urartu]	130	22.7613	1080	196.744	-3.11166	1.7305e-189	1.34284e-191	down
contig44896	1481	gb|EMS50340.1| hypothetical protein TRIUR3_18240 [Triticum urartu]	260	31.4755	117	14.737	1.09479	1.44112e-11	1.36745e-12	up
contig38825	568	gb|EMS50340.1| hypothetical protein TRIUR3_18240 [Triticum urartu]	86	27.1459	36	11.8231	1.19913	6.6107e-05	1.16246e-05	up
contig82676	734	gb|EMS50523.1| hypothetical protein TRIUR3_12851 [Triticum urartu]	295	72.0577	3	0.762434	6.5624	2.94734e-67	6.4986e-69	up
contig12224	963	gb|EMS50523.1| hypothetical protein TRIUR3_12851 [Triticum urartu]	222	41.3315	0.5	0.0968547	8.7372	1.85849e-42	6.21627e-44	up
contig45202	1331	gb|EMS50523.1| hypothetical protein TRIUR3_12851 [Triticum urartu]	485	65.3308	0.5	0.0700759	9.86463	1.94198e-79	3.59794e-81	up
contig54514	372	gb|EMS50626.1| ATP-dependent zinc metalloprotease FTSH 5, mitochondrial [Triticum urartu]	61	29.3996	426	213.621	-2.86118	2.90779e-69	6.23915e-71	down
contig47614	965	gb|EMS50632.1| 40S ribosomal protein S9-2 [Triticum urartu] gb|EMT06699.1| 40S ribosomal protein S9-2 [Aegilops tauschii]	811	150.677	366	70.7507	1.09065	2.423e-34	9.70385e-36	up
contig30536	282	gb|EMS50637.1| hypothetical protein TRIUR3_30205 [Triticum urartu]	34	21.6165	78	51.5968	-1.25515	5.77924e-05	1.00945e-05	down
[truncated: 5,321 more rows]
