# Supplementary material for: New Insights on Drought Stress Response by Global Investigation of Gene Expression Changes in Sheepgrass (Leymus chinensis)
Source: Front Plant Sci. 2016 Jun 30;7:954. doi: 10.3389/fpls.2016.00954 (PMC4928129; doi:10.3389/fpls.2016.00954)
Supplement: Table S5 — A list of differentially expressed genes between rewatering and control. [file Table5.XLSX]

## Sheet: diffgene
Gene	Length	Function	read_A	RPKM_A	read_B	RPKM_B	log2(Fold_change) normalized	q-value(Benjamini et al. 1995)	p_value	Result
0-FO0JX8101A39X4	223		33	29.8352	101	84.4877	-1.50173	2.37846e-07	2.2101e-08	down
0-FO0JX8101A6WPM	238		14	11.8596	104	81.5142	-2.78099	7.70994e-16	3.66996e-17	down
0-FO0JX8101AF7VR	272		304	225.333	1186	813.379	-1.85187	1.71117e-107	1.10293e-109	down
0-FO0JX8101AJYQ2	250		7	5.64518	35	26.1159	-2.20984	0.000130537	1.81317e-05	down
0-FO0JX8101AM9FV	251	ref|XP_003557652.1| PREDICTED: peroxisomal (S)-2-hydroxy-acid oxidase GLO5-like [Brachypodium distachyon]	33	26.507	162	120.398	-2.18337	1.34467e-18	5.4863e-20	down
0-FO0JX8101ANFBN	99		3	6.1095	146	275.103	-5.49277	3.01297e-33	7.00878e-35	down
0-FO0JX8101AP22Y	131		93	143.13	239	340.333	-1.24962	1.26352e-12	7.35842e-14	down
0-FO0JX8101AUV17	238		5	4.23558	35	27.4327	-2.69526	1.30152e-05	1.53538e-06	down
0-FO0JX8101AVBPW	246	gb|EMT22457.1| Putative apospory-associated protein C [Aegilops tauschii]	17	13.9326	64	48.5313	-1.80045	3.66246e-06	3.97691e-07	down
0-FO0JX8101AVMXY	245		32	26.3332	77	58.6275	-1.1547	0.000429749	6.63779e-05	down
0-FO0JX8101B1SVM	257		71	55.6987	188	136.459	-1.29275	1.40207e-10	9.54833e-12	down
0-FO0JX8101B2BG1	220		2	1.83285	25	21.198	-3.53177	3.2797e-05	4.12901e-06	down
0-FO0JX8101B4XWN	264		45	34.3659	107	75.6061	-1.13752	2.72918e-05	3.38305e-06	down
0-FO0JX8101BFF72	236		14	11.9601	93	73.5103	-2.61971	2.17269e-13	1.20204e-14	down
0-FO0JX8101BFLIV	225		53	47.4912	319	264.475	-2.4774	6.7553e-42	1.24807e-43	down
0-FO0JX8101BIDC4	241		31	25.9337	570	441.199	-4.08853	5.72118e-116	3.42677e-118	down
0-FO0JX8101BSL82	267		279	210.675	1230	859.351	-2.02823	9.14206e-126	5.03583e-128	down
0-FO0JX8101BWTG2	230		31	27.174	116	94.0821	-1.79169	1.50312e-10	1.02518e-11	down
0-FO0JX8101BZ57Q	196		16	16.4582	48	45.6838	-1.47287	0.000875468	0.000143692	down
0-FO0JX8101C02FZ	66		25	76.3688	82	231.764	-1.60161	1.24008e-06	1.26332e-07	down
0-FO0JX8101C1PRO	251		11	8.83565	45	33.4438	-1.92033	6.74929e-05	8.94492e-06	down
0-FO0JX8101C2JFR	291	dbj|BAJ88600.1| predicted protein [Hordeum vulgare subsp. vulgare]	114	78.9826	401	257.056	-1.70248	1.21846e-32	2.88376e-34	down
0-FO0JX8101C814K	247		37	30.2012	146	110.264	-1.86828	7.54991e-14	4.04886e-15	down
0-FO0JX8101CAN54	215		25	23.4434	64	55.5288	-1.24405	0.000707895	0.000114391	down
0-FO0JX8101CH75B	213		13	12.3051	45	39.4103	-1.67932	0.000339627	5.13333e-05	down
0-FO0JX8101CPTGB	213		45	42.5944	114	99.8395	-1.22895	3.16569e-06	3.40301e-07	down
0-FO0JX8101CSND9	250		73	58.8711	281	209.673	-1.83251	1.91557e-25	5.72949e-27	down
0-FO0JX8101CT2EY	72		10	28.0019	51	132.134	-2.23841	1.7591e-06	1.83194e-07	down
0-FO0JX8101CUB6M	284	sp|P40880.1|CAHC_HORVU RecName: Full=Carbonic anhydrase, chloroplastic; AltName: Full=Carbonate dehydratase; Flags: Precursor gb|AAC41656.1| carbonic anhydrase [Hordeum vulgare]	40	28.3963	338	222.011	-2.96686	1.29219e-53	1.87685e-55	down
0-FO0JX8101CWBO2	253		14	11.1565	87	64.1469	-2.5235	4.41723e-12	2.68043e-13	down
0-FO0JX8101D89CD	252	dbj|BAJ90550.1| predicted protein [Hordeum vulgare subsp. vulgare]	106	84.8057	448	331.63	-1.96734	2.98212e-44	5.1735e-46	down
0-FO0JX8101DJ5W1	222		50	45.4084	164	137.806	-1.60161	1.34448e-12	7.84689e-14	down
0-FO0JX8101DMMP7	241		8	6.69256	44	34.0575	-2.34734	5.57093e-06	6.18819e-07	down
0-FO0JX8101DUDWH	235		3	2.57379	31	24.6077	-3.25714	6.3014e-06	7.06983e-07	down
0-FO0JX8101DW3Q8	254		48	38.1002	250	183.604	-2.26873	9.56758e-30	2.497e-31	down
0-FO0JX8101DXQC8	248		91	73.9792	244	183.533	-1.31085	8.00702e-14	4.29907e-15	down
0-FO0JX8101DZXBG	246		15	12.2935	49	37.1568	-1.59573	0.000309416	4.624e-05	down
0-FO0JX8101E6VBF	176		19	21.7651	106	112.349	-2.3679	1.3544e-13	7.38173e-15	down
0-FO0JX8101EDKMT	242	dbj|BAJ86022.1| predicted protein [Hordeum vulgare subsp. vulgare] dbj|BAJ87130.1| predicted protein [Hordeum vulgare subsp. vulgare]	10	8.33114	43	33.1459	-1.99225	6.55227e-05	8.65892e-06	down
0-FO0JX8101EJQY0	230	ref|XP_004141516.1| PREDICTED: chlorophyll a-b binding protein CP26, chloroplastic-like [Cucumis sativus] ref|XP_004163735.1| PREDICTED: chlorophyll a-b binding protein CP26, chloroplastic-like [Cucumis sativus]	119	104.313	472	382.817	-1.87573	9.40985e-44	1.64675e-45	down
0-FO0JX8101EO56K	273		3	2.21553	88	60.1308	-4.76238	1.26027e-19	4.84989e-21	down
0-FO0JX8101ETK77	243		149	123.623	331	254.096	-1.03943	5.40099e-13	3.07631e-14	down
0-FO0JX8101EX5JQ	190		6	6.36674	32	31.4176	-2.30295	0.000184005	2.63123e-05	down
0-FO0JX8101EY4NP	202		25	24.9522	96	88.6537	-1.82902	4.44532e-09	3.45347e-10	down
0-FOWZWMP02K65ZX	236		7	5.98006	44	34.779	-2.53999	1.74479e-06	1.81571e-07	down
0-FOWZWMP02KPRUU	90		13	29.122	50	103.635	-1.83133	4.5124e-05	5.79121e-06	down
0-FOWZWMP02KXXV5	249		8	6.47754	43	32.2141	-2.31417	8.9482e-06	1.02569e-06	down
0-FOWZWMP02L2YY7	161		4	5.00903	29	33.6008	-2.74589	7.45876e-05	9.93998e-06	down
0-FOWZWMP02L32Q4	164		0.5	0.614675	21	23.8865	-5.28023	2.55824e-05	3.15577e-06	down
0-FOWZWMP02L367O	246		24	19.6696	73	55.356	-1.49277	1.8118e-05	2.18668e-06	down
0-FOWZWMP02L7AOS	271		0.5	0.371981	72	49.561	-7.05783	4.92365e-16	2.31874e-17	down
0-FOWZWMP02LADUJ	217		9	8.36185	71	61.0345	-2.86773	2.42162e-11	1.55487e-12	down
0-FOWZWMP02LR53P	250	ref|XP_003574911.1| PREDICTED: uncharacterized protein LOC100846020 [Brachypodium distachyon]	45	36.2904	378	282.052	-2.9583	9.64039e-60	1.24274e-61	down
0-FOWZWMP02LRNTL	84		8	19.2013	67	148.79	-2.954	4.85579e-11	3.18974e-12	down
0-FOWZWMP02M8DOD	190		7	7.42787	33	32.3994	-2.12495	0.000323554	4.86806e-05	down
0-FOWZWMP02MBZ51	232	gb|AAA99721.1| protoporphyrin IX Mg-chelatase subunit precursor [Hordeum vulgare subsp. vulgare]	9	7.82121	39	31.3584	-2.00339	0.000150991	2.12117e-05	down
0-FOWZWMP02MKP4I	163		11	13.6058	55	62.9437	-2.20984	7.79011e-07	7.71316e-08	down
0-FOWZWMP02MULU9	215		20	18.7547	70	60.7347	-1.69526	3.40867e-06	3.68664e-07	down
0-FOWZWMP02MZKPR	232	dbj|BAJ89638.1| predicted protein [Hordeum vulgare subsp. vulgare] dbj|BAJ85472.1| predicted protein [Hordeum vulgare subsp. vulgare]	353	306.765	1128	906.981	-1.56394	1.19057e-80	1.08247e-82	down
0-FOWZWMP02N5HAH	218		3	2.7745	33	28.238	-3.34734	2.13728e-06	2.25406e-07	down
0-FOWZWMP02NC76C	252		46	36.8025	110	81.4271	-1.14571	1.79039e-05	2.15914e-06	down
0-FOWZWMP02NP96H	146		36	49.7129	89	113.714	-1.19372	7.96742e-05	1.06501e-05	down
0-FOWZWMP02NS8XO	202		3	2.99426	23	21.2399	-2.82651	0.000421128	6.48944e-05	down
0-FOWZWMP02NSNZX	166		21	25.5053	64	71.9199	-1.49559	6.78459e-05	8.99343e-06	down
0-FOWZWMP02OBGMQ	226	gb|ABD92879.1| chloroplast chlorophyll a/b binding protein [Pachysandra terminalis]	70	62.4467	204	168.383	-1.43105	3.06121e-13	1.71493e-14	down
0-FOWZWMP02OFVBQ	255		108	85.3893	260	190.2	-1.15539	3.71078e-12	2.24282e-13	down
0-FOWZWMP02OM8Z1	218		4	3.69933	51	43.6406	-3.56033	5.85126e-10	4.18413e-11	down
0-FOWZWMP02OS2RA	219	gb|AAX95980.1| chlorophyll a/b-binding protein CP26 precursor - maize [Oryza sativa Japonica Group] gb|ABA92339.2| Chlorophyll A-B binding protein, expressed [Oryza sativa Japonica Group]	35	32.2213	87	74.1058	-1.20157	8.9566e-05	1.20625e-05	down
0-FOWZWMP02OV5SH	239		17	14.3407	113	88.1977	-2.62063	3.83073e-16	1.789e-17	down
0-FS6QTAF04II0BE	351		230	132.111	1153	612.772	-2.2136	1.11682e-131	5.86907e-134	down
0-FS6QTAF04IJ0OB	272		8	5.92981	40	27.4327	-2.20984	3.62129e-05	4.58978e-06	down
0-FS6QTAF04INBYE	363		15	8.33114	504	259.001	-4.9583	1.43392e-111	8.96996e-114	down
0-FS6QTAF04IY1IJ	287		40	28.0994	103	66.9472	-1.25248	7.62859e-06	8.65063e-07	down
0-FS6QTAF04J2TSX	328		27	16.5962	68	38.6734	-1.22048	0.000566343	8.95807e-05	down
0-FS6QTAF04JA2DO	448		25	11.2508	73	30.3964	-1.43388	3.42194e-05	4.32346e-06	down
0-FS6QTAF04JD8ZW	516	ref|XP_003577109.1| PREDICTED: ribulose bisphosphate carboxylase small chain PWS4.3, chloroplastic-like isoform 1 [Brachypodium distachyon] ref|XP_003577110.1| PREDICTED: ribulose bisphosphate carboxylase small chain PWS4.3, chloroplastic-like isoform 2 [	624	243.812	3128	1130.82	-2.21353	0	0	down
0-FS6QTAF04JLUCK	101		5	9.98087	76	140.368	-3.81391	3.02961e-15	1.50119e-16	down
0-FS6QTAF04JO6LA	294		37	25.3731	106	67.2567	-1.40638	5.00421e-07	4.84198e-08	down
0-FS6QTAF04JPHFB	265		25	19.0201	116	81.6562	-2.10203	6.85702e-13	3.92735e-14	down
0-FS6QTAF04JT177	134		14	21.0641	328	456.611	-4.43811	8.53902e-70	9.28836e-72	down
0-FS6QTAF04JX86B	407		222	109.971	598	274.084	-1.3175	2.65067e-33	6.15928e-35	down
0-FTYGYVA04H1NEO	380	gb|AAH53854.1| Unknown (protein for IMAGE:5194336), partial [Homo sapiens] gb|AAI11385.1| Unknown (protein for IMAGE:5198300), partial [Homo sapiens]	211	111.949	874	429.047	-1.9383	2.78664e-84	2.36778e-86	down
0-FTYGYVA04H3DCU	242		53	44.155	169	130.271	-1.56087	1.65018e-12	9.66874e-14	down
0-FTYGYVA04H45Z8	420		47	22.5615	221	98.1567	-2.12122	2.77428e-24	8.64218e-26	down
0-FTYGYVA04H7ZMZ	341		14	8.27739	47	25.7111	-1.63514	0.000325124	4.89519e-05	down
0-FTYGYVA04I0SJC	234		54	46.5262	205	163.424	-1.8125	1.90071e-18	7.81031e-20	down
0-FTYGYVA04I6ULV	510		13	5.13917	127	46.4527	-3.17615	9.13002e-22	3.17938e-23	down
0-FTYGYVA04IE3C8	255	gb|EMT19768.1| Putative plastid-lipid-associated protein 4, chloroplastic [Aegilops tauschii]	4	3.16256	29	21.2146	-2.74589	7.45876e-05	9.93998e-06	down
0-FTYGYVA04IGIKK	417		181	87.5109	440	196.831	-1.16942	1.57868e-20	5.82734e-22	down
0-FTYGYVA04IGUAC	431		92	43.0358	221	95.6515	-1.15225	2.19529e-10	1.5156e-11	down
0-FTYGYVA04IL0O0	331		32	19.4913	137	77.2093	-1.98594	4.37894e-14	2.31118e-15	down
0-FTYGYVA04ISI4F	505	gb|ACF22775.1| monodehydroascorbate reductase [Brachypodium distachyon]	47	18.764	164	60.58	-1.69087	1.45718e-13	7.95662e-15	down
0-FTYGYVA04ISTYA	428		7	3.29742	63	27.4583	-3.05783	9.5019e-11	6.39035e-12	down
0-FTYGYVA04IV4Z2	423		231	110.101	820	361.618	-1.71564	5.18547e-67	5.9557e-69	down
0-FTYGYVA04IWJV2	258		251	196.143	683	493.831	-1.33211	1.31816e-38	2.61395e-40	down
0-FTYGYVA04IX9OD	374	gb|EMT21373.1| hypothetical protein F775_26787 [Aegilops tauschii]	8	4.31259	54	26.9339	-2.6428	4.06396e-08	3.47163e-09	down
0-FTYGYVA04IYHF4	487		24	9.93578	118	45.1991	-2.18559	9.99356e-14	5.38782e-15	down
0-FTYGYVA04IZPGD	472		410	175.13	3634	1436.22	-3.03577	0	0	down
0-FTYGYVA04IZWIQ	483	dbj|BAK02737.1| predicted protein [Hordeum vulgare subsp. vulgare]	86	35.8981	439	169.549	-2.23972	4.41916e-51	6.76555e-53	down
0-FTYGYVA04J0MEE	466		1163	503.168	4696	1879.83	-1.90149	0	0	down
0-FTYGYVA04JEKM8	264		42	32.0749	97	68.5401	-1.0955	0.000128032	1.7757e-05	down
0-FTYGYVA04JF8M0	262		14	10.7732	59	42.0076	-1.9632	2.32536e-06	2.46406e-07	down
0-FTYGYVA04JI6DM	409		75	36.9707	377	171.947	-2.21751	2.16633e-43	3.83504e-45	down
0-FTYGYVA04JJFG7	500	ref|XP_003576920.1| PREDICTED: ribulose bisphosphate carboxylase small chain PWS4.3, chloroplastic-like isoform 1 [Brachypodium distachyon] ref|XP_003576921.1| PREDICTED: ribulose bisphosphate carboxylase small chain PWS4.3, chloroplastic-like isoform 2 [	856	345.162	4806	1793.04	-2.37706	0	0	down
0-FTYGYVA04JX9Y9	281		58	41.6142	157	104.225	-1.32455	2.93453e-09	2.23555e-10	down
0-FTYGYVA04JYV74	378		6	3.20021	43	21.2204	-2.72921	8.22889e-07	8.17991e-08	down
0-FUZKD2G01A1HJ5	433		11	5.12182	110	47.3895	-3.20984	4.19845e-19	1.65875e-20	down
0-FUZKD2G01A24ZY	231		159	138.773	1089	879.413	-2.66381	4.57521e-154	2.09149e-156	down
0-FUZKD2G01A4VNE	473	sp|P12782.1|PGKH_WHEAT RecName: Full=Phosphoglycerate kinase, chloroplastic; Flags: Precursor emb|CAA33303.1| unnamed protein product [Triticum aestivum] emb|CAA51931.1| phosphoglycerate kinase [Triticum aestivum]	206	87.8063	906	357.309	-2.02478	1.70043e-92	1.31349e-94	down
0-FUZKD2G01A6AI9	398	ref|XP_002457272.1| hypothetical protein SORBIDRAFT_03g004560 [Sorghum bicolor] gb|EES02392.1| hypothetical protein SORBIDRAFT_03g004560 [Sorghum bicolor]	253	128.161	957	448.545	-1.80729	5.81099e-84	4.97433e-86	down
0-FUZKD2G01A85IB	452	dbj|BAN13564.1| actin, partial [Chrysanthemum seticuspe f. boreale]	172	76.7202	445	183.653	-1.25931	2.9345e-23	9.57606e-25	down
0-FUZKD2G01AKRNA	389		25	12.9572	296	141.945	-3.45351	9.58729e-54	1.39129e-55	down
0-FUZKD2G01AWJDW	136		12	17.7894	87	119.332	-2.74589	3.4919e-13	1.96284e-14	down
0-FUZKD2G01B4NZ9	479	gb|EMS59042.1| putative inactive purple acid phosphatase 27 [Triticum urartu]	32	13.469	146	56.8584	-2.07773	7.73796e-16	3.68428e-17	down
0-FUZKD2G01B5GO0	339		13	7.73149	85	46.7731	-2.59686	3.50962e-12	2.11746e-13	down
0-FUZKD2G01B6IOT	430		119	55.7954	497	215.608	-1.95019	1.70908e-48	2.75072e-50	down
0-FUZKD2G01B98WD	245		38	31.2707	87	66.2415	-1.08293	0.000371286	5.66731e-05	down
0-FUZKD2G01BAAD2	339		27	16.0577	145	79.7894	-2.31293	6.94013e-18	2.94848e-19	down
0-FUZKD2G01BACNI	491	gb|EMT12111.1| hypothetical protein F775_04480 [Aegilops tauschii]	59	24.2265	184	69.9058	-1.52883	3.5276e-13	1.98425e-14	down
0-FUZKD2G01BB8F3	445		41	18.5756	169	70.8441	-1.93124	1.24154e-16	5.65352e-18	down
0-FUZKD2G01BBNTL	341		17	10.0511	75	41.0283	-2.02927	3.25799e-08	2.75528e-09	down
0-FUZKD2G01BDLNG	371		31	16.8464	124	62.3483	-1.88791	5.12082e-12	3.12813e-13	down
0-FUZKD2G01BGOHU	308	gb|EMT03591.1| Disease resistance RPP13-like protein 4 [Aegilops tauschii]	361	236.307	1474	892.737	-1.91758	5.63844e-140	2.82029e-142	down
0-FUZKD2G01BGVHH	268		76	57.174	366	254.755	-2.15568	1.06677e-40	2.01276e-42	down
0-FUZKD2G01BMOOQ	525	dbj|BAJ97096.1| predicted protein [Hordeum vulgare subsp. vulgare]	34	13.0569	160	56.8509	-2.12237	9.32992e-18	3.9933e-19	down
0-FUZKD2G01BR2X8	275	gb|EMT21318.1| Fructose-bisphosphate aldolase, chloroplastic [Aegilops tauschii]	52	38.1233	193	130.919	-1.77993	5.45099e-17	2.43317e-18	down
0-FUZKD2G01BTC1Z	493	gb|EMS54608.1| Oxygen-evolving enhancer protein 2, chloroplastic [Triticum urartu]	299	122.277	1213	458.977	-1.90827	1.80299e-114	1.10047e-116	down
0-FUZKD2G01BWVOM	389		837	433.806	4399	2109.51	-2.28179	0	0	down
0-FUZKD2G01BYCXI	426		61	28.8695	140	61.3049	-1.08645	2.84071e-06	3.03928e-07	down
0-FUZKD2G01CCE64	187		7	7.54703	57	56.8604	-2.91344	2.28845e-09	1.71989e-10	down
0-FUZKD2G01CJUVE	329		6	3.67684	49	27.7829	-2.91766	3.69875e-08	3.147e-09	down
1-GH8N3EB01AVIPX	407		20	9.9073	72	33.0001	-1.73591	1.52635e-06	1.57853e-07	down
1-GH8N3EB01CV1TM	492	gb|EMT30436.1| Thiazole biosynthetic enzyme 1-2, chloroplastic [Aegilops tauschii]	29	11.8837	82	31.0904	-1.38748	1.69199e-05	2.0273e-06	down
1-GH8N3EB01DCKMG	499	dbj|BAK02737.1| predicted protein [Hordeum vulgare subsp. vulgare]	80	32.3228	656	245.234	-2.92353	3.24706e-102	2.21213e-104	down
1-GH8N3EB01EHD7K	424	dbj|BAJ87776.1| predicted protein [Hordeum vulgare subsp. vulgare]	10	4.75504	50	21.9979	-2.20984	2.80339e-06	2.99704e-07	down
1-GH8N3EB01EX3ZX	472	ref|XP_003568190.1| PREDICTED: phosphoglycerate kinase, chloroplastic-like isoform 2 [Brachypodium distachyon]	68	29.046	443	175.081	-2.59161	5.21953e-61	6.59629e-63	down
2-GH8N3EB02FMEX3	267		14	10.5715	53	37.029	-1.80847	2.96453e-05	3.69299e-06	down
2-GH8N3EB02GGNRH	358	dbj|BAJ85583.1| predicted protein [Hordeum vulgare subsp. vulgare] dbj|BAJ86430.1| predicted protein [Hordeum vulgare subsp. vulgare]	39	21.9635	100	52.1067	-1.24636	1.16691e-05	1.36987e-06	down
2-GH8N3EB02GK1H3	469	ref|XP_003559404.1| PREDICTED: PGR5-like protein 1A, chloroplastic-like [Brachypodium distachyon]	40	17.1952	144	57.2752	-1.73591	2.05937e-12	1.21653e-13	down
2-GH8N3EB02GPMB3	286	gb|EMT25712.1| hypothetical protein F775_31580 [Aegilops tauschii]	19	13.3939	96	62.6155	-2.22494	1.59596e-11	1.00826e-12	down
2-GH8N3EB02GZ586	462		38	16.5829	128	51.6827	-1.63998	2.7016e-10	1.87696e-11	down
2-GH8N3EB02H8HMF	453	dbj|BAJ98986.1| predicted protein [Hordeum vulgare subsp. vulgare]	14	6.23088	78	32.1198	-2.36596	3.67005e-10	2.58163e-11	down
2-GH8N3EB02HMZVX	414		51	24.8364	115	51.8173	-1.06097	4.15124e-05	5.30141e-06	down
2-GH8N3EB02I00BF	310		32	20.8117	77	46.3347	-1.1547	0.000429749	6.63779e-05	down
2-GH8N3EB02I40EH	308		9	5.8913	42	25.4376	-2.1103	3.97357e-05	5.05741e-06	down
2-GH8N3EB02IM5RD	364		11	6.09272	43	22.0366	-1.85474	0.00015772	2.2247e-05	down
2-GH8N3EB02IMCP4	266	emb|CAD45033.1| NBS-LRR disease resistance protein homologue [Hordeum vulgare]	5	3.78973	39	27.3502	-2.85138	1.68297e-06	1.7469e-07	down
2-GH8N3EB02JKNXR	450	gb|AAM92707.1| putative glycine decarboxylase subunit [Triticum aestivum]	68	30.466	260	107.78	-1.82281	2.03994e-23	6.61553e-25	down
2-GH8N3EB02JOLHF	367		178	97.7853	579	294.299	-1.5896	1.40748e-42	2.53978e-44	down
3-GH8N3EB01CBPVY	343		266	156.353	597	324.681	-1.05421	1.78956e-23	5.78768e-25	down
3-GH8N3EB01CDD5R	411		59	28.9421	597	270.963	-3.22685	5.11626e-102	3.49852e-104	down
3-GH8N3EB01CTB1V	287		2	1.40497	33	21.4491	-3.9323	4.0696e-07	3.89594e-08	down
3-GH8N3EB01CWIJN	507	gb|AFS49947.1| ZnFP [Triticum aestivum]	42	16.7017	92	33.8499	-1.01915	0.000519969	8.15443e-05	down
3-GH8N3EB01DEA35	471	emb|CAC32847.1| adenosine diphosphate glucose pyrophosphatase [Hordeum vulgare subsp. vulgare]	86	36.8127	218	86.3401	-1.22983	2.65715e-11	1.71266e-12	down
3-GH8N3EB01DEPE4	400	dbj|BAJ91454.1| predicted protein [Hordeum vulgare subsp. vulgare]	155	78.1252	752	350.699	-2.16637	1.05237e-83	9.04847e-86	down
3-GH8N3EB01DSR8V	471	gb|EMT31301.1| Polyamine oxidase [Aegilops tauschii]	7	2.99638	312	123.569	-5.36596	2.33236e-70	2.50455e-72	down
3-GH8N3EB01E89KE	304		32	21.2225	111	68.1124	-1.68233	2.53746e-09	1.91474e-10	down
3-GH8N3EB02FYL05	401	gb|EMS55960.1| Protochlorophyllide reductase B, chloroplastic [Triticum urartu]	32	16.0889	92	42.7977	-1.41147	3.19618e-06	3.43618e-07	down
3-GH8N3EB02GLDZ7	380	gb|EMS47769.1| Protein STRUBBELIG-RECEPTOR FAMILY 6 [Triticum urartu]	48	25.467	186	91.3075	-1.84211	3.70463e-17	1.63863e-18	down
3-GH8N3EB02GOIHL	416	dbj|BAJ93986.1| predicted protein [Hordeum vulgare subsp. vulgare] dbj|BAJ96843.1| predicted protein [Hordeum vulgare subsp. vulgare]	35	16.9627	120	53.8102	-1.66552	6.79438e-10	4.89381e-11	down
3-GH8N3EB02H2UG1	119		29	49.1327	96	150.488	-1.61489	9.9439e-08	8.84147e-09	down
3-GH8N3EB02HHRMI	512	dbj|BAJ93264.1| predicted protein [Hordeum vulgare subsp. vulgare] dbj|BAK00806.1| predicted protein [Hordeum vulgare subsp. vulgare]	25	9.84441	70	25.5038	-1.37334	9.78983e-05	1.32919e-05	down
3-GH8N3EB02INQ5G	493		13	5.31638	131	49.568	-3.22089	1.04233e-22	3.48457e-24	down
3-GH8N3EB02JY6N1	436	gb|EMT14547.1| hypothetical protein F775_52380 [Aegilops tauschii]	19	8.78591	76	32.5165	-1.88791	1.28188e-07	1.1551e-08	down
4-GJVU7SP04I0OXX	142	dbj|BAJ90404.1| predicted protein [Hordeum vulgare subsp. vulgare] dbj|BAJ88166.1| predicted protein [Hordeum vulgare subsp. vulgare]	14	19.8774	60	78.8206	-1.98744	1.50464e-06	1.55313e-07	down
4-GJVU7SP04I8JUH	351		8	4.59518	73	38.7965	-3.07773	2.00863e-12	1.18554e-13	down
4-GJVU7SP04IB4PL	247	ref|XP_003557544.1| PREDICTED: oxygen-evolving enhancer protein 1, chloroplastic-like isoform 1 [Brachypodium distachyon]	195	159.169	926	699.344	-2.13545	3.63135e-101	2.51072e-103	down
4-GJVU7SP04IBZ29	291		3	2.07849	35	22.4363	-3.43223	7.26018e-07	7.16365e-08	down
4-GJVU7SP04IQ8WO	418		58	27.9751	373	166.46	-2.57296	4.96473e-51	7.61967e-53	down
4-GJVU7SP04IUELJ	281		23	16.5022	70	46.4696	-1.49363	2.81653e-05	3.50078e-06	down
4-GJVU7SP04JDJTT	380		3	1.59169	50	24.545	-3.9468	1.84439e-10	1.26657e-11	down
4-GJVU7SP04JIKLZ	369		517	282.477	1978	999.947	-1.82372	1.75073e-175	6.80607e-178	down
4-GJVU7SP04JMYA4	306		26	17.1306	72	43.8923	-1.35739	8.9033e-05	1.19868e-05	down
4-GJVU7SP04JTW4R	136	gb|ADG60234.1| beta-cyanoalanine synthase [Triticum aestivum]	0.5	0.741226	15	20.5745	-4.7948	0.000628194	0.00010002	down
contig00028	1316	ref|XP_003580518.1| PREDICTED: methionine aminopeptidase 1B, chloroplastic-like [Brachypodium distachyon]	115	17.6182	302	42.8083	-1.28082	2.17879e-16	1.00566e-17	down
contig00037	1109		478	86.8992	1156	194.448	-1.16197	1.36392e-52	2.02766e-54	down
contig00066	967		2495	520.192	6330	1221.11	-1.23107	0	0	down
contig00080	1115		30	5.42458	183	30.6163	-2.49672	1.87356e-24	5.79838e-26	down
contig00094	979		43	8.85534	130	24.7707	-1.48401	4.0645e-09	3.14012e-10	down
contig00120	2276	dbj|BAJ85510.1| predicted protein [Hordeum vulgare subsp. vulgare]	276	24.4487	1611	132.038	-2.43313	6.20549e-206	2.02737e-208	down
contig00149	1115	gb|EMS51555.1| Uncharacterized protein ycf23 [Triticum urartu]	64	11.5724	201	33.6278	-1.53896	1.79144e-14	9.26686e-16	down
contig00220	1168	gb|EMT10045.1| putative 50S ribosomal protein L3, chloroplastic [Aegilops tauschii]	548	94.5926	1558	248.829	-1.39536	5.9166e-94	4.45038e-96	down
contig00240	1320	gb|ABG21009.1| MADS2 [Triticum aestivum] emb|CAM59048.1| MIKC-type MADS-box transcription factor WM7 [Triticum aestivum]	151	23.0634	411	58.0824	-1.3325	1.91438e-23	6.19866e-25	down
contig00251	1784	gb|AGR45903.1| shikimate kinase family protein [Triticum monococcum]	176	19.8901	521	54.4778	-1.45362	1.09603e-33	2.51905e-35	down
contig00263	987	gb|EMT30107.1| F-box protein SKIP8 [Aegilops tauschii]	41	8.37503	106	20.0339	-1.25828	4.9453e-06	5.46318e-07	down
contig00341	1476	dbj|BAJ86516.1| predicted protein [Hordeum vulgare subsp. vulgare]	435	59.4186	1388	175.42	-1.56183	5.70014e-99	4.05658e-101	down
contig00382	421		494	236.573	2701	1196.79	-2.33882	0	0	down
contig00383	1178	dbj|BAJ86854.1| predicted protein [Hordeum vulgare subsp. vulgare]	185	31.6626	560	88.6788	-1.48581	2.36293e-37	4.85631e-39	down
contig00387	780	gb|EOY22838.1| Lipase/lipooxygenase [Theobroma cacao]	178	46.0092	1112	265.942	-2.53112	1.00461e-148	4.73237e-151	down
contig00392	1123	dbj|BAJ93016.1| predicted protein [Hordeum vulgare subsp. vulgare]	218	39.1378	798	132.556	-1.75997	1.41472e-67	1.60336e-69	down
contig00466	691	dbj|BAJ93882.1| predicted protein [Hordeum vulgare subsp. vulgare]	50	14.5885	120	32.3952	-1.15094	6.08387e-06	6.80959e-07	down
contig00483	2055	tpg|DAA63958.1| TPA: putative NADPH-dependent thioredoxin reductase C [Zea mays]	126	12.3617	393	35.6745	-1.52901	1.7547e-27	4.89948e-29	down
contig00504	897	dbj|BAJ91454.1| predicted protein [Hordeum vulgare subsp. vulgare]	920	206.783	3473	722.253	-1.80439	1.16419e-303	2.56514e-306	down
contig00507	708		164	46.7014	667	175.74	-1.9119	2.91574e-63	3.56298e-65	down
contig00524	2269	ref|XP_003567054.1| PREDICTED: protein mrp homolog [Brachypodium distachyon]	180	15.994	562	46.2039	-1.53048	3.85176e-39	7.55524e-41	down
contig00533	907	gb|EMS64908.1| Anthranilate N-benzoyltransferase protein 1 [Triticum urartu]	44	9.78059	136	27.971	-1.51594	8.62792e-10	6.25816e-11	down
contig00535	1308	ref|XP_004968463.1| PREDICTED: clavaminate synthase-like protein At3g21360-like isoform X1 [Setaria italica] ref|XP_004968464.1| PREDICTED: clavaminate synthase-like protein At3g21360-like isoform X2 [Setaria italica] ref|XP_004968465.1| PREDICTED: clavam	95	14.6432	241	34.3705	-1.23094	1.92343e-12	1.13404e-13	down
contig00542	914	dbj|BAJ88724.1| predicted protein [Hordeum vulgare subsp. vulgare]	60	13.235	340	69.392	-2.39041	7.8127e-43	1.40286e-44	down
contig00555	1689	dbj|BAJ91393.1| predicted protein [Hordeum vulgare subsp. vulgare]	582	69.4725	1492	164.784	-1.24607	1.24875e-75	1.21444e-77	down
contig00556	890	gb|EMT13977.1| hypothetical protein F775_31611 [Aegilops tauschii]	37	8.38169	258	54.0763	-2.68968	3.71784e-37	7.66448e-39	down
contig00595	1255		187	30.0412	629	93.494	-1.63793	3.03344e-48	4.91296e-50	down
contig00612	717		252	70.86	769	200.071	-1.49747	9.89787e-52	1.49778e-53	down
contig00619	1289		120	18.7693	354	51.2303	-1.44862	6.15693e-23	2.0388e-24	down
contig00701	1408	ref|XP_003580034.1| PREDICTED: phosphoglycolate phosphatase-like [Brachypodium distachyon]	395	56.5606	1639	217.147	-1.9408	3.82975e-158	1.69252e-160	down
contig00743	978		49	10.1013	154	29.3737	-1.53999	3.01859e-11	1.95595e-12	down
contig00755	810		31	7.71607	155	35.6963	-2.20984	4.42275e-18	1.86162e-19	down
contig00932	735		365	100.121	1129	286.539	-1.51699	3.32607e-77	3.14201e-79	down
contig00999	990	dbj|BAJ91157.1| predicted protein [Hordeum vulgare subsp. vulgare] dbj|BAJ89504.1| predicted protein [Hordeum vulgare subsp. vulgare]	55	11.2008	135	25.4376	-1.18337	7.29446e-07	7.20209e-08	down
contig01011	1601		94	11.8374	460	53.5974	-2.17881	9.93585e-52	1.50478e-53	down
contig01103	414	ref|XP_003558046.1| PREDICTED: glycogenin-2-like [Brachypodium distachyon]	14	6.81785	54	24.3316	-1.83544	1.94897e-05	2.37051e-06	down
contig01117	927		761	165.51	1820	366.242	-1.14588	9.34364e-81	8.47163e-83	down
contig01172	626		28	9.01786	129	38.4408	-2.09178	3.5171e-14	1.84785e-15	down
contig01199	1306		63	9.72561	172	24.5676	-1.33689	3.23661e-10	2.26321e-11	down
contig01295	1159	dbj|BAJ87649.1| predicted protein [Hordeum vulgare subsp. vulgare] dbj|BAK06787.1| predicted protein [Hordeum vulgare subsp. vulgare] dbj|BAK01040.1| predicted protein [Hordeum vulgare subsp. vulgare]	38	6.61028	206	33.1559	-2.32648	2.46252e-25	7.37788e-27	down
contig01298	2633	ref|XP_003558927.1| PREDICTED: probable polygalacturonase-like [Brachypodium distachyon]	272	20.8275	631	44.7049	-1.10194	1.36074e-26	3.9218e-28	down
contig01563	1794	ref|XP_003570744.1| PREDICTED: epimerase family protein slr1223-like [Brachypodium distachyon]	82	9.21533	195	20.2763	-1.13769	4.55651e-09	3.54504e-10	down
contig01589	1818	ref|XP_003578640.1| PREDICTED: probable fatty acyl-CoA reductase 4-like [Brachypodium distachyon]	379	42.0305	2547	261.344	-2.63644	0	0	down
contig01615	395		1051	536.445	2652	1252.43	-1.22323	2.18087e-130	1.1516e-132	down
contig02074	1431	ref|XP_003557298.1| PREDICTED: PGR5-like protein 1A, chloroplastic-like [Brachypodium distachyon]	183	25.7829	483	62.9629	-1.28809	4.39445e-26	1.28489e-27	down
contig02084	1341	gb|EMS49688.1| Chlorophyll a-b binding protein CP26, chloroplastic [Triticum urartu]	2549	383.231	9662	1344.05	-1.8103	0	0	down
contig02096	1334		488	73.7537	1288	180.11	-1.28809	8.43693e-69	9.34825e-71	down
contig02098	873	dbj|BAJ90013.1| predicted protein [Hordeum vulgare subsp. vulgare]	83	19.1683	228	48.7189	-1.34576	1.81791e-13	9.99771e-15	down
contig02121	1128	dbj|BAJ90845.1| predicted protein [Hordeum vulgare subsp. vulgare]	194	34.6747	1491	246.573	-2.83006	1.06957e-224	3.15574e-227	down
contig02130	941		588	125.982	1670	331.058	-1.39387	1.57767e-100	1.10279e-102	down
contig02134	675		628	187.575	1964	542.769	-1.53287	3.47176e-136	1.76292e-138	down
contig02136	1088		168	31.1315	733	125.676	-2.01326	2.37792e-74	2.37882e-76	down
contig02140	737		98	26.8089	213	53.9125	-1.00791	3.36078e-08	2.84626e-09	down
contig02163	1166	dbj|BAJ94449.1| predicted protein [Hordeum vulgare subsp. vulgare]	140	24.2075	529	84.6319	-1.80575	1.54069e-46	2.56164e-48	down
contig02165	2084	dbj|BAJ86281.1| predicted protein [Hordeum vulgare subsp. vulgare]	1350	130.604	8828	790.208	-2.59704	0	0	down
contig02167	962	sp|O48609.1|RRP3_HORVU RecName: Full=30S ribosomal protein 3, chloroplastic; AltName: Full=Plastid-specific 30S ribosomal protein 3; Short=PSRP-3; Flags: Precursor emb|CAA10984.1| hypothetical protein [Hordeum vulgare subsp. vulgare] dbj|BAJ84955.1| predi	584	122.393	1362	264.106	-1.1096	1.67824e-57	2.27392e-59	down
contig02170	1138		115	20.3739	342	56.061	-1.46027	1.94234e-22	6.55726e-24	down
contig02180	720		113	31.6421	469	121.511	-1.94117	1.67838e-45	2.83733e-47	down
contig02187	756	gb|ACR36306.1| unknown [Zea mays]	1538	410.161	4936	1217.95	-1.5702	0	0	down
contig02211	1501	dbj|BAJ87776.1| predicted protein [Hordeum vulgare subsp. vulgare]	73	9.80532	344	42.7518	-2.12435	1.37162e-37	2.8016e-39	down
contig02215	999		96	19.3743	269	50.2301	-1.37441	2.82e-16	1.30948e-17	down
contig02223	973	gb|EMT23240.1| Phosphoethanolamine N-methyltransferase 1 [Aegilops tauschii]	1244	257.767	3420	655.677	-1.34692	2.94479e-195	9.95642e-198	down
contig02226	602		45	15.0708	235	72.8196	-2.27257	4.79872e-28	1.31681e-29	down
contig02236	1616	ref|NP_001042544.1| Os01g0239200 [Oryza sativa Japonica Group] sp|Q9FTT3.1|TPT_ORYSJ RecName: Full=Triose phosphate/phosphate translocator TPT, chloroplastic; Flags: Precursor dbj|BAB17213.1| putative triose phosphate/phosphate translocator [Oryza sativa	768	95.8163	1936	223.481	-1.22181	4.58372e-95	3.40137e-97	down
contig02258	863		32	7.47582	97	20.9671	-1.48782	5.32796e-07	5.17683e-08	down
contig02356	1376		166	24.3226	652	88.3906	-1.8616	1.1177e-59	1.44224e-61	down
contig02402	3172	dbj|BAJ95171.1| predicted protein [Hordeum vulgare subsp. vulgare]	348	22.119	878	51.6343	-1.22304	2.1581e-43	3.81773e-45	down
contig02443	1722	dbj|BAJ99028.1| predicted protein [Hordeum vulgare subsp. vulgare] dbj|BAJ95746.1| predicted protein [Hordeum vulgare subsp. vulgare]	826	96.7089	2740	296.821	-1.61787	1.85851e-205	6.0954e-208	down
contig02459	1005		175	35.1068	968	179.674	-2.35556	3.44877e-119	2.00454e-121	down
contig02499	1496	gb|EMT15628.1| Digeranylgeranylglyceryl phosphate synthase [Aegilops tauschii]	152	20.4848	365	45.5133	-1.15173	9.7997e-17	4.43512e-18	down
contig02627	1101	gb|EMT30411.1| Germin-like protein 8-14 [Aegilops tauschii]	247	45.2303	603	102.166	-1.17556	3.66597e-28	1.00179e-29	down
contig02792	1915	gb|EMS56484.1| hypothetical protein TRIUR3_26560 [Triticum urartu]	58	6.10631	462	45.0039	-2.88168	4.5032e-71	4.77292e-73	down
contig02800	3079		191	12.5067	1001	60.6459	-2.27771	2.14659e-118	1.26126e-120	down
contig02818	1092		974	179.827	2802	478.655	-1.41237	5.7764e-172	2.30412e-174	down
contig02828	1926	emb|CCW36770.1| beta-amylase 2, partial [Zingeria biebersteiniana subsp. trichopoda]	520	54.4336	9717	941.137	-4.11184	0	0	down
contig02870	1250	dbj|BAJ87594.1| predicted protein [Hordeum vulgare subsp. vulgare]	108	17.4194	240	35.8161	-1.03991	1.3321e-09	9.81745e-11	down
contig02909	2214		3144	286.302	10048	846.601	-1.56414	0	0	down
contig02919	951		46	9.75207	110	21.5769	-1.14571	1.79039e-05	2.15914e-06	down
contig02927	2160		406	37.8959	927	80.0577	-1.079	1.51699e-37	3.10044e-39	down
contig02929	890		57	12.9123	153	32.0685	-1.31241	6.35669e-09	5.01806e-10	down
contig02935	1444		146	20.3847	432	55.8076	-1.45297	5.33682e-28	1.46717e-29	down
contig02977	753	sp|Q9LDQ7.1|METK_CAMSI RecName: Full=S-adenosylmethionine synthase; Short=AdoMet synthase; AltName: Full=Methionine adenosyltransferase; Short=MAT emb|CAB83039.1| s-adenosylmethinonine synthetase [Camellia sinensis] dbj|BAA94605.1| s-adenosylmethionine sy	74	19.8133	275	68.1263	-1.78174	5.46304e-24	1.72739e-25	down
contig02983	444		173	78.5566	803	337.372	-2.10254	4.59779e-86	3.81354e-88	down
contig02988	1971	gb|EMS56971.1| Violaxanthin de-epoxidase, chloroplastic [Triticum urartu]	182	18.6168	420	39.7502	-1.09436	1.06461e-17	4.56743e-19	down
contig03001	1936	gb|EMT18963.1| hypothetical protein F775_26051 [Aegilops tauschii]	57	5.93594	217	20.9089	-1.81657	1.5091e-19	5.81891e-21	down
contig03009	451		27	12.07	92	38.0529	-1.65658	1.09625e-07	9.79369e-09	down
contig03013	1368	dbj|BAK02460.1| predicted protein [Hordeum vulgare subsp. vulgare]	86	12.6745	257	35.0448	-1.46727	3.95603e-17	1.75534e-18	down
contig03083	3656		204	11.2498	480	24.4913	-1.12237	5.89463e-21	2.13481e-22	down
contig03100	1401		180	25.9032	691	92.0062	-1.8286	1.02723e-61	1.28128e-63	down
contig03119	950	dbj|BAF93189.1| putative phenylalanine ammonia-lyase [Hordeum vulgare]	57	12.0968	127	24.9377	-1.0437	1.93687e-05	2.35431e-06	down
contig03153	3237	gb|EMS52112.1| Elongation factor Ts [Triticum urartu]	388	24.1662	1032	59.4722	-1.29922	6.11765e-56	8.475e-58	down
contig03156	1762	ref|XP_003559778.1| PREDICTED: dof zinc finger protein DOF5.2-like [Brachypodium distachyon]	126	14.4173	282	29.8552	-1.05018	2.41889e-11	1.55266e-12	down
contig03254	1009		372	74.3312	948	175.265	-1.23749	1.08697e-47	1.77697e-49	down
contig03255	1048	gb|EMT19976.1| Soluble inorganic pyrophosphatase [Aegilops tauschii]	147	28.2798	324	57.6714	-1.02809	1.63057e-12	9.55173e-14	down
contig03259	576		87	30.452	269	87.1178	-1.51643	9.17856e-19	3.69955e-20	down
contig03288	1832		2462	270.946	7322	745.558	-1.46032	0	0	down
contig03314	619		442	143.963	2408	725.676	-2.33363	4.21352e-293	9.60407e-296	down
contig03355	2694	dbj|BAJ85116.1| predicted protein [Hordeum vulgare subsp. vulgare]	801	59.9452	2719	188.273	-1.65111	6.61378e-210	2.09376e-212	down
contig03554	729	gb|EMS65524.1| hypothetical protein TRIUR3_12268 [Triticum urartu]	284	78.5435	869	222.366	-1.50137	1.26136e-58	1.66275e-60	down
contig03574	840		52	12.4808	169	37.5305	-1.58835	8.14193e-13	4.6839e-14	down
contig03596	1094	dbj|BAK03461.1| predicted protein [Hordeum vulgare subsp. vulgare]	224	41.281	755	128.738	-1.64089	5.63982e-58	7.57023e-60	down
contig03597	991	ref|NP_001159252.1| uncharacterized protein LOC100304342 [Zea mays] gb|ACN25594.1| unknown [Zea mays]	526	107.012	1420	267.295	-1.32067	8.93279e-79	8.25748e-81	down
contig03606	621		8	2.59728	69	20.7269	-2.99643	1.68582e-11	1.06845e-12	down
contig03611	856		345	81.2578	1637	356.74	-2.1343	1.35567e-178	5.11573e-181	down
contig03621	939		38	8.15901	107	21.2567	-1.38145	6.47152e-07	6.34368e-08	down
contig03721	1202	ref|XP_003560298.1| PREDICTED: photosystem II stability/assembly factor HCF136, chloroplastic-like [Brachypodium distachyon]	90	15.0959	260	40.3502	-1.41842	1.71152e-16	7.84565e-18	down
contig03762	1937	gb|ADI46913.1| METM1m [Volvox carteri f. nagariensis]	503	52.355	1447	139.353	-1.41234	6.91325e-89	5.5152e-91	down
contig03901	1779	gb|EMS62711.1| Siroheme synthase 2 [Triticum urartu]	125	14.1662	343	35.9662	-1.34419	6.45921e-20	2.44562e-21	down
contig03912	1312		78	11.9862	187	26.5879	-1.1494	7.39532e-09	5.88479e-10	down
contig03965	924		75	16.3647	508	102.558	-2.64778	1.51537e-71	1.59078e-73	down
contig04008	1496		343	46.2256	743	92.6476	-1.00306	7.62078e-27	2.17226e-28	down
contig04103	2369	gb|EMT10187.1| Oxygen-evolving enhancer protein 3-1, chloroplastic [Aegilops tauschii]	99	8.42539	319	25.119	-1.57597	2.14483e-23	6.96385e-25	down
contig04159	1410	gb|EMT29939.1| Xylem cysteine proteinase 1 [Aegilops tauschii]	30	4.28965	690	91.2866	-4.41147	4.30772e-146	2.06194e-148	down
contig04164	1558	dbj|BAJ92380.1| predicted protein [Hordeum vulgare subsp. vulgare]	97	12.5523	213	25.5029	-1.02271	2.20395e-08	1.83248e-09	down
contig04215	2014		376	37.6399	938	86.8801	-1.20676	2.27979e-45	3.86556e-47	down
contig04322	2034	gb|EMS45005.1| putative 5'-adenylylsulfate reductase 1, chloroplastic [Triticum urartu]	160	15.8595	425	38.9776	-1.2973	2.89019e-23	9.42779e-25	down
contig04356	1868		127	13.7071	346	34.5522	-1.33385	7.42914e-20	2.82132e-21	down
contig04416	3046		1156	76.5152	2884	176.621	-1.20684	8.30793e-139	4.17658e-141	down
contig04495	2224	gb|EMS59101.1| hypothetical protein TRIUR3_12121 [Triticum urartu]	79	7.16163	259	21.7241	-1.60094	1.57904e-19	6.0986e-21	down
contig04640	713		5	1.41384	120	31.3956	-4.47287	6.46625e-26	1.90376e-27	down
contig04658	1995	gb|EMS47119.1| Aldo-keto reductase family 4 member C10 [Triticum urartu]	1678	169.578	4500	420.772	-1.31109	1.69848e-246	4.51667e-249	down
contig04729	1226	dbj|BAJ86784.1| predicted protein [Hordeum vulgare subsp. vulgare] dbj|BAK00811.1| predicted protein [Hordeum vulgare subsp. vulgare]	72	11.8403	343	52.1892	-2.14005	7.92074e-38	1.61183e-39	down
contig04759	796	dbj|BAJ90991.1| predicted protein [Hordeum vulgare subsp. vulgare]	21	5.31895	133	31.1685	-2.55087	2.33527e-18	9.67879e-20	down
contig04762	1049		111	21.3337	279	49.6142	-1.21761	4.49586e-14	2.37574e-15	down
contig04785	1111	gb|AAX95979.1| chlorophyll a/b-binding protein CP26 precursor - maize [Oryza sativa Japonica Group] gb|ABA92340.1| Chlorophyll A-B binding protein, expressed [Oryza sativa Japonica Group]	338	61.337	1222	205.18	-1.74206	7.93557e-102	5.43642e-104	down
contig04807	1642	gb|EMT19510.1| hypothetical protein F775_09244 [Aegilops tauschii]	145	17.8039	495	56.2353	-1.65928	9.35234e-39	1.84868e-40	down
contig04827	736		149	40.8158	379	96.0591	-1.23479	2.62349e-19	1.02621e-20	down
contig04848	1215	dbj|BAJ95411.1| predicted protein [Hordeum vulgare subsp. vulgare]	80	13.275	238	36.5408	-1.4608	8.32581e-16	3.9726e-17	down
contig04850	1106		432	78.7496	1572	265.139	-1.75141	6.42406e-132	3.36781e-134	down
contig04859	567		26	9.24506	75	24.6749	-1.41629	3.14941e-05	3.93805e-06	down
contig04885	531		9	3.41718	71	24.9425	-2.86773	2.42162e-11	1.55487e-12	down
contig04889	358		41	23.0898	234	121.93	-2.40072	8.82932e-30	2.29873e-31	down
contig04910	868	dbj|BAJ89486.1| predicted protein [Hordeum vulgare subsp. vulgare]	48	11.1491	580	124.648	-3.48286	1.19361e-105	7.84453e-108	down
contig04926	1402	gb|EMT31677.1| O-methyltransferase ZRP4 [Aegilops tauschii]	84	12.0796	252	33.5297	-1.47287	6.72061e-17	3.01351e-18	down
contig04934	675		161	48.0886	464	128.23	-1.41497	6.94235e-29	1.86284e-30	down
contig04942	1638	gb|EMS67885.1| Peptidyl-prolyl cis-trans isomerase B [Triticum urartu]	68	8.36979	177	20.1575	-1.26805	1.01393e-09	7.39933e-11	down
contig04946	539		11	4.11456	87	30.1098	-2.87142	9.01292e-14	4.8517e-15	down
contig04969	1116	ref|XP_003574148.1| PREDICTED: thylakoid lumenal 17.4 kDa protein, chloroplastic-like [Brachypodium distachyon]	70	12.646	242	40.4509	-1.67749	1.64918e-19	6.37784e-21	down
contig04976	989	ref|XP_003575213.1| PREDICTED: uncharacterized protein sll1770-like [Brachypodium distachyon]	103	20.9972	228	43.0047	-1.0343	4.41627e-09	3.43006e-10	down
contig04980	1175	gb|EMT32357.1| Chlorophyll a-b binding protein of LHCII type III, chloroplastic [Aegilops tauschii]	1273	218.429	4948	785.541	-1.84652	0	0	down
contig04999	886	dbj|BAJ91888.1| predicted protein [Hordeum vulgare subsp. vulgare] dbj|BAJ92781.1| predicted protein [Hordeum vulgare subsp. vulgare]	72	16.3839	202	42.5299	-1.3762	2.13144e-12	1.26099e-13	down
contig05175	1029	dbj|BAJ84871.1| predicted protein [Hordeum vulgare subsp. vulgare]	41	8.03319	145	26.2863	-1.71027	2.99546e-12	1.79265e-13	down
contig05406	1080		83	15.4944	191	32.9903	-1.0903	2.3851e-08	1.98975e-09	down
contig05506	952		55	11.6478	343	67.21	-2.52861	4.63992e-46	7.77923e-48	down
contig05511	705		32	9.15125	106	28.0475	-1.61583	1.79978e-08	1.48254e-09	down
contig05524	557		32	11.5828	181	60.6178	-2.38776	5.22634e-23	1.72535e-24	down
contig05525	444		20	9.08169	105	44.1147	-2.28023	6.59709e-13	3.77597e-14	down
contig05537	821		52	12.7697	116	26.3567	-1.04545	4.85787e-05	6.25796e-06	down
contig05543	1174	emb|CAA30393.1| ribulose bisphosphate carboxylase [Oryza sativa]	806	138.416	6453	1025.35	-2.88903	0	0	down
contig05582	1022	gb|AFS34654.1| chloroplast chlorophyll a-b binding protein, partial [Leymus secalinus]	898	177.152	3006	548.675	-1.63097	5.06668e-228	1.46284e-230	down
contig05697	363	dbj|BAJ89881.1| predicted protein [Hordeum vulgare subsp. vulgare]	57	31.6583	366	188.084	-2.57072	4.95727e-50	7.73377e-52	down
contig05729	363		50	27.7705	266	136.695	-2.29934	4.02416e-32	9.67185e-34	down
contig05789	1489		1844	249.681	6797	851.529	-1.76997	0	0	down
contig05861	331		217	132.176	1043	587.805	-2.15288	4.33211e-115	2.61671e-117	down
contig05876	381		472	249.768	2448	1198.57	-2.26265	4.27895e-287	9.86159e-290	down
contig06283	1348		59	8.82433	221	30.5829	-1.79317	1.47997e-19	5.70472e-21	down
contig06465	1909	gb|EMT26479.1| hypothetical protein F775_02917 [Aegilops tauschii]	273	28.8321	933	91.1702	-1.66089	8.78116e-73	8.97353e-75	down
contig06764	1566	dbj|BAJ91506.1| predicted protein [Hordeum vulgare subsp. vulgare]	125	16.093	315	37.5228	-1.22133	6.93592e-16	3.29186e-17	down
contig06792	831	gb|EMT27887.1| Coproporphyrinogen-III oxidase, chloroplastic [Aegilops tauschii]	41	9.94724	101	22.6724	-1.18857	2.3934e-05	2.94016e-06	down
contig06814	470	ref|XP_003569985.1| PREDICTED: aldehyde dehydrogenase family 3 member F1-like [Brachypodium distachyon]	25	10.7241	109	43.2619	-2.01224	1.60565e-11	1.01479e-12	down
contig06884	1158	gb|ABO15728.1| FT protein, partial [Triticum aestivum]	1	0.174105	231	37.2118	-7.73966	9.73407e-48	1.59009e-49	down
contig06955	703		67	19.2149	238	63.1537	-1.71664	8.20314e-20	3.12461e-21	down
contig07047	937		336	72.2968	928	184.75	-1.35357	1.34294e-53	1.95225e-55	down
contig07074	626		10	3.22066	124	36.9508	-3.52018	3.91061e-23	1.28208e-24	down
contig07104	374		27	14.555	235	117.212	-3.00954	6.43454e-38	1.30614e-39	down
contig07198	1273		366	57.9659	1164	170.57	-1.55708	1.11637e-82	9.72601e-85	down
contig07260	1006		96	19.2395	607	112.556	-2.5485	6.57798e-82	5.78082e-84	down
contig08043	999		85	17.1543	286	53.4045	-1.63839	3.26254e-22	1.11382e-23	down
contig08067	1405	gb|ABK23130.1| unknown [Picea sitchensis]	241	34.5828	568	75.4135	-1.12477	8.91709e-25	2.72809e-26	down
contig08226	515		81	31.7101	363	131.485	-2.05188	6.0732e-38	1.23125e-39	down
contig08412	931	gb|EMS59572.1| hypothetical protein TRIUR3_13491 [Triticum urartu]	131	28.3688	454	90.9668	-1.68103	3.06509e-36	6.47796e-38	down
contig08463	816		95	23.4722	392	89.6134	-1.93276	6.88583e-38	1.39949e-39	down
contig08465	946		57	12.148	173	34.1139	-1.48965	5.51188e-12	3.37539e-13	down
contig08483	537	dbj|BAJ95449.1| predicted protein [Hordeum vulgare subsp. vulgare] dbj|BAJ95922.1| predicted protein [Hordeum vulgare subsp. vulgare] dbj|BAJ92700.1| predicted protein [Hordeum vulgare subsp. vulgare]	24	9.01066	95	33.0009	-1.8728	2.92039e-09	2.21997e-10	down
contig08621	888	gb|EMT21561.1| hypothetical protein F775_24341 [Aegilops tauschii]	0.5	0.113521	371	77.936	-9.42318	2.79842e-63	3.41608e-65	down
contig08647	564	gb|EMT09304.1| hypothetical protein F775_26903 [Aegilops tauschii]	72	25.7379	193	63.8345	-1.31044	4.62235e-11	3.03259e-12	down
contig08709	407	gb|EMT25652.1| hypothetical protein F775_43704 [Aegilops tauschii]	107	53.004	974	446.418	-3.07422	3.53479e-159	1.53083e-161	down
contig09186	1118		324	58.4282	744	124.139	-1.08722	1.33262e-30	3.36487e-32	down
contig09188	314	dbj|BAJ93064.1| predicted protein [Hordeum vulgare subsp. vulgare]	7	4.49457	51	30.2982	-2.75298	5.119e-08	4.42702e-09	down
contig09205	673		40	11.983	142	39.3596	-1.71573	4.62317e-12	2.81008e-13	down
contig09276	517		26	10.1392	241	86.9568	-3.10036	5.76602e-40	1.11348e-41	down
contig09294	1752	gb|EEC72703.1| hypothetical protein OsI_06289 [Oryza sativa Indica Group]	61	7.01965	237	25.2343	-1.84592	9.34617e-22	3.25583e-23	down
contig09638	653		2205	680.793	4883	1394.92	-1.0349	1.99642e-183	7.2303e-186	down
contig09802	1711	dbj|BAK02888.1| predicted protein [Hordeum vulgare subsp. vulgare]	104	12.2547	280	30.5271	-1.31675	7.03473e-16	3.34054e-17	down
contig09905	1423	ref|XP_003561661.1| PREDICTED: peroxidase 70-like [Brachypodium distachyon]	222	31.4534	586	76.8192	-1.28825	1.51768e-31	3.70915e-33	down
contig10223	822		95	23.3008	233	52.8763	-1.18224	2.40385e-11	1.5427e-12	down
contig10255	954		200	42.267	640	125.144	-1.56598	5.10049e-46	8.57079e-48	down
contig10263	894	sp|P13194.2|PSAE_HORVU RecName: Full=Photosystem I reaction center subunit IV, chloroplastic; Short=PSI-E; AltName: Full=Photosystem I 10.8 kDa polypeptide; Flags: Precursor emb|CAA68782.1| unnamed protein product [Hordeum vulgare] dbj|BAJ99180.1| predict	1852	417.66	6230	1299.95	-1.63806	0	0	down
contig10281	550		42	15.3959	105	35.6126	-1.20984	1.14173e-05	1.33764e-06	down
contig10310	772	gb|EMT22011.1| hypothetical protein F775_06221 [Aegilops tauschii]	22	5.74546	96	23.197	-2.01344	3.14061e-10	2.19389e-11	down
contig10359	600	gb|EMT12976.1| 50S ribosomal protein 6, chloroplastic [Aegilops tauschii]	197	66.1964	468	145.503	-1.13622	7.65915e-21	2.78841e-22	down
contig10377	909	gb|EMS61700.1| S-norcoclaurine synthase [Triticum urartu]	59	13.086	282	57.8712	-2.14482	2.83754e-31	6.98875e-33	down
contig10398	1406	ref|XP_003576160.1| PREDICTED: uncharacterized protein LOC100824626 [Brachypodium distachyon]	117	16.7772	297	39.4047	-1.23186	3.28017e-15	1.62825e-16	down
contig10437	909		129	28.6118	399	81.8815	-1.51693	1.4135e-27	3.93604e-29	down
contig10514	705		64	18.3025	182	48.157	-1.3957	1.833e-11	1.16521e-12	down
contig10527	511		65	25.6456	361	131.784	-2.3614	8.27357e-45	1.41542e-46	down
contig10562	1070		284	53.5124	15613	2721.95	-5.66862	0	0	down
contig10659	869	dbj|BAK01265.1| predicted protein [Hordeum vulgare subsp. vulgare]	180	41.7611	1231	264.25	-2.66167	5.56581e-174	2.19898e-176	down
contig10679	1870	gb|EMS35675.1| putative flavin-containing monooxygenase 1 [Triticum urartu]	56	6.03762	327	32.6199	-2.4337	4.48613e-42	8.22011e-44	down
contig10709	2028	gb|EMS59783.1| Protein LHY [Triticum urartu]	109	10.8362	434	39.9208	-1.88128	1.99595e-40	3.79375e-42	down
contig10777	694	gb|EMS46250.1| Glutaredoxin-C15 [Triticum urartu]	10	2.90509	120	32.2551	-3.47287	3.56668e-22	1.21855e-23	down
contig10860	1285		414	64.9556	1054	153.008	-1.23608	6.95979e-53	1.0285e-54	down
contig11072	1443	dbj|BAK03032.1| predicted protein [Hordeum vulgare subsp. vulgare]	96	13.413	392	50.6753	-1.91766	1.69341e-37	3.4653e-39	down
contig11089	857		51	11.998	211	45.9281	-1.93658	1.09154e-20	3.99875e-22	down
contig11099	752	gb|EMS59774.1| hypothetical protein TRIUR3_02295 [Triticum urartu]	30	8.04309	220	54.5735	-2.76238	1.1907e-32	2.81504e-34	down
contig11111	1110	dbj|BAJ90399.1| predicted protein [Hordeum vulgare subsp. vulgare] dbj|BAJ97268.1| predicted protein [Hordeum vulgare subsp. vulgare]	55	9.98986	126	21.1751	-1.08383	1.0664e-05	1.24296e-06	down
contig11142	637		52	16.4582	656	192.106	-3.54502	3.93651e-121	2.25812e-123	down
contig11168	919	gb|AEZ52380.1| photosystem I reaction center subunit V [Wolffia australiana]	1687	370.1	4035	819.04	-1.14602	7.87447e-179	2.96153e-181	down
contig11206	892		62	14.0135	145	30.3236	-1.11362	1.0489e-06	1.05568e-07	down
contig11334	1478	dbj|BAJ89638.1| predicted protein [Hordeum vulgare subsp. vulgare] dbj|BAJ85472.1| predicted protein [Hordeum vulgare subsp. vulgare]	4986	680.139	18738	2364.97	-1.79792	0	0	down
contig11341	944		244	52.112	1455	287.52	-2.46398	1.04304e-188	3.68503e-191	down
contig11406	1884	gb|ACJ70085.1| cytochrome P450 [Hordeum vulgare subsp. vulgare]	1	0.107014	391	38.7144	-8.49893	1.18061e-74	1.17508e-76	down
contig11466	1119		96	17.2966	337	56.1794	-1.69955	1.90867e-27	5.33664e-29	down
contig11642	433		176	81.9491	797	343.358	-2.06691	1.37511e-83	1.18583e-85	down
contig11646	853		646	152.687	1732	378.77	-1.31074	6.60133e-95	4.91526e-97	down
contig11701	851	dbj|BAJ87239.1| predicted protein [Hordeum vulgare subsp. vulgare]	260	61.5975	737	161.553	-1.39106	1.92962e-44	3.32557e-46	down
contig11811	832	gb|EMS46630.1| hypothetical protein TRIUR3_22384 [Triticum urartu]	102	24.717	489	109.638	-2.14917	4.88169e-54	7.05951e-56	down
contig11837	993		216	43.8555	1339	251.541	-2.51996	3.66225e-178	1.39126e-180	down
contig11838	802		130	32.6805	289	67.2203	-1.04047	1.92321e-11	1.22377e-12	down
contig11850	885		134	30.5268	465	98.0137	-1.68291	3.6484e-37	7.5167e-39	down
contig11867	1080	ref|XP_003563833.1| PREDICTED: 50S ribosomal protein L17, chloroplastic-like [Brachypodium distachyon]	138	25.7617	359	62.008	-1.26722	4.69706e-19	1.8611e-20	down
contig11911	833		32	7.74506	134	30.008	-1.954	1.63828e-13	8.98078e-15	down
contig11913	1038		286	55.5505	819	147.185	-1.40576	3.92927e-50	6.1101e-52	down
contig11976	854		42	9.91542	153	33.4203	-1.75298	2.53117e-13	1.40886e-14	down
contig12041	1255	dbj|BAJ84930.1| predicted protein [Hordeum vulgare subsp. vulgare]	92	14.7796	364	54.1047	-1.87214	9.11908e-34	2.09357e-35	down
contig12085	1058	dbj|BAJ89006.1| predicted protein [Hordeum vulgare subsp. vulgare] dbj|BAK01205.1| predicted protein [Hordeum vulgare subsp. vulgare]	86	16.3882	420	74.0526	-2.17589	3.47485e-47	5.72028e-49	down
contig12100	1443	ref|XP_003563929.1| PREDICTED: salicylate O-methyltransferase-like [Brachypodium distachyon]	4	0.558873	162	20.9424	-5.22776	1.40335e-36	2.94816e-38	down
contig12208	1135	dbj|BAJ94823.1| predicted protein [Hordeum vulgare subsp. vulgare]	28	4.97373	140	23.0096	-2.20984	2.17558e-16	1.00376e-17	down
contig12276	797		1876	474.563	7185	1681.69	-1.82524	0	0	down
contig12287	847	emb|CAA43804.1| LHCII Type III chlorophyll a/b binding protein [Brassica napus]	268	63.7927	821	180.816	-1.50306	1.67642e-55	2.34788e-57	down
contig12307	892		23	5.19855	134	28.0231	-2.43044	1.55591e-17	6.74023e-19	down
contig12313	862		52	12.1623	215	46.5273	-1.93566	4.67675e-21	1.68308e-22	down
contig12326	869		192	44.5452	801	171.945	-1.94861	8.1462e-78	7.63352e-80	down
contig12347	1690	gb|EAY93132.1| hypothetical protein OsI_14938 [Oryza sativa Indica Group]	117	13.9579	315	34.7697	-1.31675	8.65149e-18	3.69855e-19	down
contig12352	1005		3488	699.729	8458	1569.92	-1.16583	0	0	down
contig12369	1038	emb|CBH32557.1| cyclase/dehydrase, putative, expressed [Triticum aestivum]	37	7.18661	156	28.0352	-1.96386	9.86585e-16	4.73741e-17	down
contig12422	996	gb|EMS60765.1| putative plastid-lipid-associated protein 8, chloroplastic [Triticum urartu]	61	12.3478	256	47.9466	-1.95717	2.52107e-25	7.5565e-27	down
contig12431	1121		120	21.5822	308	51.2533	-1.24781	4.66144e-16	2.18994e-17	down
contig12442	929		156	33.8554	364	73.0908	-1.1103	9.01433e-16	4.31825e-17	down
contig12514	991		237	48.2163	522	98.2593	-1.02707	9.32296e-20	3.55942e-21	down
contig12541	1212	gb|EMT19451.1| Carbonic anhydrase, chloroplastic [Aegilops tauschii]	270	44.9139	3147	484.363	-3.43086	0	0	down
contig12551	675	dbj|BAJ93491.1| predicted protein [Hordeum vulgare subsp. vulgare] dbj|BAJ93665.1| predicted protein [Hordeum vulgare subsp. vulgare]	32	9.55797	76	21.0033	-1.13584	0.00058048	9.19307e-05	down
contig12590	1155	ref|XP_002869564.1| hypothetical protein ARALYDRAFT_913796 [Arabidopsis lyrata subsp. lyrata] gb|EFH45823.1| hypothetical protein ARALYDRAFT_913796 [Arabidopsis lyrata subsp. lyrata]	123	21.4705	275	44.4148	-1.04868	4.71766e-11	3.09692e-12	down
contig12650	969		68	14.1483	465	89.5171	-2.66153	6.7709e-66	7.93953e-68	down
contig12719	686	gb|EMT19779.1| hypothetical protein F775_42610 [Aegilops tauschii]	24	7.05353	97	26.3769	-1.90286	1.24212e-09	9.1236e-11	down
contig12725	607		17	5.64651	66	20.283	-1.84484	1.59208e-06	1.64812e-07	down
contig12735	750		523	140.592	1518	377.561	-1.4252	1.62873e-94	1.21685e-96	down
contig12766	1981		88	8.95608	234	22.0348	-1.29884	4.18878e-13	2.36782e-14	down
contig12812	867		31	7.20879	209	44.9681	-2.64107	1.27411e-29	3.33491e-31	down
contig12853	1653	gb|EMJ06627.1| hypothetical protein PRUPE_ppa007744mg [Prunus persica]	121	14.7582	501	56.5382	-1.93771	1.80547e-48	2.90815e-50	down
contig12855	1488	dbj|BAJ86942.1| predicted protein [Hordeum vulgare subsp. vulgare]	126	17.0721	320	40.1166	-1.23256	2.35876e-16	1.09142e-17	down
contig12912	791		55	14.0186	126	29.7147	-1.08383	1.0664e-05	1.24296e-06	down
contig12930	1098	gb|EMS50971.1| Peptide deformylase 1A, chloroplastic [Triticum urartu]	92	16.8929	344	58.4431	-1.79061	4.38649e-30	1.12814e-31	down
contig12931	1214		90	14.9466	237	36.4172	-1.2848	4.71368e-13	2.67529e-14	down
contig12932	867		51	11.8596	280	60.2443	-2.34477	1.42015e-34	3.17228e-36	down
contig12956	1292	gb|EMT32002.1| Tetratricopeptide repeat protein 28 [Aegilops tauschii]	199	31.0535	759	109.586	-1.81924	2.7921e-67	3.18209e-69	down
contig12980	996	gb|EMT16924.1| hypothetical protein F775_32343 [Aegilops tauschii]	152	30.7683	1166	218.382	-2.82733	1.45364e-175	5.6327e-178	down
contig13003	1008		159	31.8021	529	97.8976	-1.62215	4.39316e-40	8.43919e-42	down
contig13049	1070	dbj|BAJ88837.1| predicted protein [Hordeum vulgare subsp. vulgare] dbj|BAK00927.1| predicted protein [Hordeum vulgare subsp. vulgare]	66	12.436	200	34.8677	-1.48737	1.00256e-13	5.40825e-15	down
contig13069	925	dbj|BAJ89431.1| predicted protein [Hordeum vulgare subsp. vulgare]	90	19.6164	259	52.2318	-1.41286	2.4402e-16	1.13003e-17	down
contig13089	1170	dbj|BAJ89847.1| predicted protein [Hordeum vulgare subsp. vulgare] dbj|BAJ91543.1| predicted protein [Hordeum vulgare subsp. vulgare]	117	20.1614	409	65.21	-1.6935	4.87179e-33	1.14068e-34	down
contig13121	1667	tpg|DAA46702.1| TPA: hypothetical protein ZEAMMB73_504549 [Zea mays]	621	75.1062	1995	223.246	-1.57163	1.78308e-143	8.64782e-146	down
contig13147	1010	gb|EMS61849.1| 50S ribosomal protein L24, chloroplastic [Triticum urartu] gb|EMT00548.1| 50S ribosomal protein L24, chloroplastic [Aegilops tauschii]	108	21.5587	442	81.6353	-1.92092	2.55149e-42	4.64936e-44	down
contig13148	966	dbj|BAK01837.1| predicted protein [Hordeum vulgare subsp. vulgare] dbj|BAJ87807.1| predicted protein [Hordeum vulgare subsp. vulgare]	62	12.94	270	52.1391	-2.01053	1.26343e-27	3.51336e-29	down
contig13151	1062		403	76.5068	970	170.382	-1.15511	8.91974e-44	1.55985e-45	down
contig13166	956		97	20.4566	223	43.5135	-1.0889	1.28982e-09	9.48459e-11	down
contig13175	879	ref|XP_003581246.1| PREDICTED: thylakoid lumenal 15.0 kDa protein 2, chloroplastic-like [Brachypodium distachyon]	120	27.524	336	71.3062	-1.37334	3.73762e-20	1.40096e-21	down
contig13181	4075	ref|XP_003572145.1| PREDICTED: LOW QUALITY PROTEIN: carotenoid 9,10(9',10')-cleavage dioxygenase 1-like [Brachypodium distachyon]	388	19.1966	1372	62.8063	-1.71006	2.23466e-111	1.40356e-113	down
contig13222	1293		466	72.6619	1967	283.781	-1.9655	5.93305e-193	2.02852e-195	down
contig13251	502		26	10.4421	77	28.613	-1.45426	1.54681e-05	1.84581e-06	down
contig13264	1593	dbj|BAJ91849.1| predicted protein [Hordeum vulgare subsp. vulgare]	76	9.61872	181	21.1953	-1.13983	1.733e-08	1.42533e-09	down
contig13267	1054	ref|XP_003569953.1| PREDICTED: ferredoxin-thioredoxin reductase, variable chain-like [Brachypodium distachyon]	103	19.7023	252	44.6002	-1.17869	3.65249e-12	2.2062e-13	down
contig13329	926		94	20.4662	210	42.3044	-1.04757	1.39971e-08	1.14093e-09	down
contig13358	620		24	7.80439	118	35.5032	-2.18559	9.99356e-14	5.38782e-15	down
contig13427	1097	dbj|BAJ89383.1| predicted protein [Hordeum vulgare subsp. vulgare]	206	37.86	571	97.0971	-1.35876	2.42644e-33	5.6321e-35	down
contig13435	1068	dbj|BAK03549.1| predicted protein [Hordeum vulgare subsp. vulgare]	174	32.8471	551	96.2404	-1.55087	3.97764e-39	7.8072e-41	down
contig13440	793	gb|EMT23811.1| Cysteine-rich receptor-like protein kinase 41 [Aegilops tauschii]	30	7.62725	89	20.936	-1.45675	2.65429e-06	2.83042e-07	down
contig13445	1625	dbj|BAJ93830.1| predicted protein [Hordeum vulgare subsp. vulgare] dbj|BAJ91782.1| predicted protein [Hordeum vulgare subsp. vulgare]	217	26.9232	705	80.9306	-1.58784	1.11601e-51	1.69303e-53	down
contig13486	1371	dbj|BAJ96331.1| predicted protein [Hordeum vulgare subsp. vulgare]	288	42.3521	2076	282.466	-2.73757	2.66139e-302	5.89772e-305	down
contig13502	895		46	10.3623	113	23.5522	-1.18453	7.2185e-06	8.15909e-07	down
contig13513	1098	dbj|BAJ86662.1| predicted protein [Hordeum vulgare subsp. vulgare] dbj|BAJ88071.1| predicted protein [Hordeum vulgare subsp. vulgare] dbj|BAJ93043.1| predicted protein [Hordeum vulgare subsp. vulgare]	322	59.1253	770	130.817	-1.14571	2.11305e-34	4.74949e-36	down
contig13533	1062	dbj|BAJ92505.1| predicted protein [Hordeum vulgare subsp. vulgare] dbj|BAJ88560.1| predicted protein [Hordeum vulgare subsp. vulgare]	170	32.2733	684	120.146	-1.89637	3.65015e-64	4.40034e-66	down
contig13636	925	ref|XP_003580103.1| PREDICTED: 2-phytyl-1,4-naphtoquinone methyltransferase, chloroplastic-like [Brachypodium distachyon]	22	4.79513	123	24.8051	-2.37099	1.05724e-15	5.0847e-17	down
contig13643	1252	gb|EMT07597.1| 33 kDa ribonucleoprotein, chloroplastic [Aegilops tauschii]	105	16.9085	394	58.7042	-1.79572	1.61996e-34	3.6309e-36	down
contig13695	1290	dbj|BAJ90140.1| predicted protein [Hordeum vulgare subsp. vulgare] dbj|BAK03359.1| predicted protein [Hordeum vulgare subsp. vulgare]	242	37.8221	812	117.42	-1.63438	5.72822e-62	7.1231e-64	down
contig13703	608		65	21.5541	175	53.6922	-1.31675	3.69464e-10	2.59986e-11	down
contig13728	734		65	17.8541	275	69.8898	-1.96883	2.2269e-27	6.24333e-29	down
contig13801	1495	ref|XP_003569185.1| PREDICTED: probable protein phosphatase 2C 5-like [Brachypodium distachyon]	122	16.4527	278	34.6881	-1.07611	1.28068e-11	8.04055e-13	down
contig13834	752	gb|EMJ18964.1| hypothetical protein PRUPE_ppa011695mg [Prunus persica]	474	127.081	1425	353.487	-1.47591	1.70487e-93	1.28885e-95	down
contig13852	1619	gb|EMS52743.1| Malate dehydrogenase [NADP] 1, chloroplastic [Triticum urartu]	536	66.7479	1604	184.814	-1.46928	1.67865e-104	1.11173e-106	down
contig13861	2055	ref|XP_003557652.1| PREDICTED: peroxisomal (S)-2-hydroxy-acid oxidase GLO5-like [Brachypodium distachyon]	315	30.9043	1367	124.089	-2.0055	9.96888e-138	5.03683e-140	down
contig13874	1324		246	37.4599	821	115.673	-1.62663	3.14743e-62	3.90191e-64	down
contig13875	2393	dbj|BAJ87087.1| predicted protein [Hordeum vulgare subsp. vulgare]	768	64.705	1802	140.472	-1.11833	6.68919e-77	6.33597e-79	down
contig13888	899	gb|EMT22011.1| hypothetical protein F775_06221 [Aegilops tauschii]	73	16.3713	243	50.4224	-1.6229	1.03149e-18	4.17717e-20	down
contig13894	962		889	186.314	3314	642.62	-1.78623	9.7411e-286	2.25734e-288	down
contig14013	1058	dbj|BAK01331.1| predicted protein [Hordeum vulgare subsp. vulgare]	113	21.5334	311	54.8342	-1.3485	3.33015e-18	1.39076e-19	down
contig14024	857		349	82.104	1036	225.505	-1.45763	7.82604e-67	8.99841e-69	down
contig14039	493		22	8.99695	88	33.2976	-1.88791	1.02422e-08	8.24099e-10	down
contig14057	1156	ref|XP_002442297.1| hypothetical protein SORBIDRAFT_08g017600 [Sorghum bicolor] gb|EES16135.1| hypothetical protein SORBIDRAFT_08g017600 [Sorghum bicolor]	106	18.4871	320	51.638	-1.48192	1.74621e-21	6.145e-23	down
contig14058	1667	dbj|BAJ90876.1| predicted protein [Hordeum vulgare subsp. vulgare] dbj|BAJ88298.1| predicted protein [Hordeum vulgare subsp. vulgare] dbj|BAJ88443.1| predicted protein [Hordeum vulgare subsp. vulgare]	186	22.4956	795	88.9628	-1.98356	4.6417e-79	4.27904e-81	down
contig14103	1408		31	4.43893	282	37.3614	-3.07326	2.5885e-46	4.31361e-48	down
contig14178	1229	gb|ACH97119.1| hypothetical protein [Triticum aestivum]	40	6.56187	191	28.9907	-2.14341	2.45978e-21	8.74021e-23	down
contig14198	1321	dbj|BAJ88200.1| predicted protein [Hordeum vulgare subsp. vulgare]	69	10.5309	207	29.2311	-1.47287	5.46494e-14	2.90444e-15	down
contig14278	975		215	44.4584	544	104.081	-1.22718	3.26834e-27	9.19621e-29	down
contig14281	1364	dbj|BAJ89910.1| predicted protein [Hordeum vulgare subsp. vulgare]	76	11.2336	236	32.2756	-1.52262	1.23721e-16	5.63064e-18	down
contig14321	1264	dbj|BAK02088.1| predicted protein [Hordeum vulgare subsp. vulgare]	108	17.2265	277	40.8799	-1.24676	1.74136e-14	9.00339e-16	down
contig14342	954	dbj|BAJ90610.1| predicted protein [Hordeum vulgare subsp. vulgare]	55	11.6234	123	24.051	-1.04906	2.50671e-05	3.08697e-06	down
contig14356	879		150	34.405	398	84.4639	-1.29572	8.78067e-22	3.0555e-23	down
contig14362	1673		858	103.398	2056	229.247	-1.1487	1.53027e-91	1.1898e-93	down
contig14367	1906		763	80.7089	1870	183.019	-1.18119	4.62967e-87	3.78136e-89	down
contig14369	1876	emb|CBI16534.3| unnamed protein product [Vitis vinifera]	220	23.6434	494	49.1214	-1.05492	1.53079e-19	5.9045e-21	down
contig14377	766	gb|EAZ35518.1| hypothetical protein OsJ_19799 [Oryza sativa Japonica Group]	435	114.493	1532	373.084	-1.70424	9.53563e-124	5.33715e-126	down
contig14455	967	gb|EMS68529.1| hypothetical protein TRIUR3_12498 [Triticum urartu]	185	38.5714	772	148.925	-1.94898	4.92697e-75	4.85398e-77	down
contig14465	1429	gb|ACH72669.1| flavanone 3-dioxygenase [Triticum aestivum]	12	1.69305	287	37.4651	-4.46785	2.62702e-61	3.30998e-63	down
contig14482	961		444	93.1492	2306	447.623	-2.26467	9.97595e-271	2.42546e-273	down
contig14484	1488	dbj|BAJ88724.1| predicted protein [Hordeum vulgare subsp. vulgare]	132	17.8851	870	109.067	-2.60839	2.49315e-120	1.43963e-122	down
contig14503	831	gb|EMT11377.1| 14 kDa zinc-binding protein [Aegilops tauschii]	92	22.3206	201	45.1203	-1.0154	7.29524e-08	6.40562e-09	down
contig14587	1042	gb|ABK56720.1| unknown [Hordeum vulgare]	74	14.318	262	46.9041	-1.71188	1.1364e-21	3.97604e-23	down
contig14588	1830	dbj|BAJ89632.1| predicted protein [Hordeum vulgare subsp. vulgare] dbj|BAJ90649.1| predicted protein [Hordeum vulgare subsp. vulgare]	116	12.7799	456	46.4826	-1.86282	6.71254e-42	1.23847e-43	down
contig14607	2073	dbj|BAJ84934.1| predicted protein [Hordeum vulgare subsp. vulgare]	580	56.409	1295	116.533	-1.04674	8.8446e-50	1.38543e-51	down
contig14642	1392		324	46.9273	1145	153.442	-1.70919	6.35047e-93	4.85714e-95	down
contig14651	1123		61	10.9514	190	31.561	-1.52703	1.45293e-13	7.93161e-15	down
contig14679	1438	dbj|BAJ95859.1| predicted protein [Hordeum vulgare subsp. vulgare]	109	15.2822	529	68.6236	-2.16685	5.07886e-59	6.6629e-61	down
contig14708	813	dbj|BAJ95193.1| predicted protein [Hordeum vulgare subsp. vulgare]	47	11.6554	102	23.4038	-1.00575	0.000275235	4.07188e-05	down
contig14720	1875	ref|YP_002768699.1| conserved hypothetical membrane protein [Rhodococcus erythropolis PR4] ref|WP_020909259.1| hypothetical protein [Rhodococcus erythropolis] dbj|BAH35960.1| conserved hypothetical membrane protein [Rhodococcus erythropolis PR4]	0.5	0.0537636	7023	698.712	-13.6658	0	0	down
contig14753	978	gb|EMS62505.1| hypothetical protein TRIUR3_21375 [Triticum urartu]	99	20.4087	307	58.5567	-1.52065	2.04391e-21	7.22371e-23	down
contig14784	1387	gb|EMS60756.1| Chlorophyll a-b binding protein CP24 10A, chloroplastic [Triticum urartu]	1373	199.578	5325	716.177	-1.84336	0	0	down
contig14841	1782	dbj|BAJ87987.1| predicted protein [Hordeum vulgare subsp. vulgare]	60	6.78833	295	30.881	-2.18559	1.84398e-33	4.26611e-35	down
contig14867	819	dbj|BAJ90874.1| predicted protein [Hordeum vulgare subsp. vulgare] dbj|BAK01393.1| predicted protein [Hordeum vulgare subsp. vulgare] dbj|BAJ89239.1| predicted protein [Hordeum vulgare subsp. vulgare]	53	13.047	146	33.2542	-1.34981	6.80037e-09	5.38725e-10	down
contig14874	2234	dbj|BAJ85827.1| predicted protein [Hordeum vulgare subsp. vulgare]	138	12.4542	328	27.3885	-1.13694	8.35844e-15	4.24855e-16	down
contig14893	1277		97	15.3144	219	31.9912	-1.06278	4.07854e-09	3.15148e-10	down
contig14894	1534		250	32.8575	935	113.701	-1.79095	5.00866e-81	4.49048e-83	down
contig14944	1162	dbj|BAJ88738.1| predicted protein [Hordeum vulgare subsp. vulgare]	81	14.054	195	31.3044	-1.15539	2.8209e-09	2.14005e-10	down
contig14988	1935		1310	136.493	3958	381.568	-1.48311	2.37925e-261	5.93532e-264	down
contig15003	1252		125	20.1291	348	51.8504	-1.36507	1.14181e-20	4.19305e-22	down
contig15025	981	dbj|BAJ98426.1| predicted protein [Hordeum vulgare subsp. vulgare] dbj|BAJ91651.1| predicted protein [Hordeum vulgare subsp. vulgare] dbj|BAJ87039.1| predicted protein [Hordeum vulgare subsp. vulgare]	173	35.5547	418	79.4848	-1.16064	2.64756e-19	1.03596e-20	down
contig15033	914		58	12.7939	144	29.3896	-1.19985	2.02047e-07	1.86466e-08	down
contig15044	1009	emb|CAQ00113.1| papain-like cysteine proteinase [Hordeum vulgare subsp. vulgare]	75	14.9861	421	77.8337	-2.37677	1.35902e-52	2.01865e-54	down
contig15045	377		33	17.6479	139	68.7781	-1.96246	4.53667e-14	2.39817e-15	down
contig15074	1373		109	16.0057	273	37.091	-1.21248	1.07362e-13	5.79839e-15	down
contig15090	1244	gb|EMS54387.1| hypothetical protein TRIUR3_12933 [Triticum urartu]	75	12.1552	261	39.1379	-1.687	3.68286e-21	1.31794e-22	down
contig15110	1024	gb|EMS50339.1| hypothetical protein TRIUR3_18239 [Triticum urartu]	362	71.2735	1080	196.744	-1.46488	3.63107e-70	3.92212e-72	down
contig15147	1942		127	13.1848	352	33.812	-1.35866	9.39386e-21	3.43185e-22	down
contig15176	1231	gb|EMT31459.1| hypothetical protein F775_06131 [Aegilops tauschii]	93	15.2316	227	34.3989	-1.1753	5.6682e-11	3.74889e-12	down
contig15207	1793	ref|NP_001042745.1| Os01g0279100 [Oryza sativa Japonica Group] dbj|BAA87823.1| putative ZIP [Oryza sativa Japonica Group] dbj|BAA89564.1| putative ZIP [Oryza sativa Japonica Group] dbj|BAF04659.1| Os01g0279100 [Oryza sativa Japonica Group] dbj|BAG91384.1|	3486	391.983	8513	885.685	-1.176	0	0	down
contig15239	1242	gb|EMT13723.1| hypothetical protein F775_27394 [Aegilops tauschii]	77	12.4994	189	28.3868	-1.18337	2.45996e-09	1.85502e-10	down
contig15240	1603	ref|NP_001146331.1| uncharacterized protein LOC100279907 [Zea mays] gb|ACL53705.1| unknown [Zea mays] tpg|DAA41024.1| TPA: hypothetical protein ZEAMMB73_640449 [Zea mays]	74	9.30717	177	20.5976	-1.14606	2.20907e-08	1.8373e-09	down
contig15250	1348	dbj|BAK03676.1| predicted protein [Hordeum vulgare subsp. vulgare]	119	17.7982	350	48.4345	-1.4443	1.38577e-22	4.652e-24	down
contig15257	1627	gb|EMS56882.1| Peptide chain release factor 1 [Triticum urartu]	174	21.5616	406	46.5495	-1.1103	1.60497e-17	6.95886e-19	down
contig15301	979	gb|EMT16884.1| hypothetical protein F775_43922 [Aegilops tauschii]	2760	568.389	8094	1542.26	-1.44009	0	0	down
contig15302	1320	dbj|BAJ89800.1| predicted protein [Hordeum vulgare subsp. vulgare] dbj|BAJ85392.1| predicted protein [Hordeum vulgare subsp. vulgare]	995	151.974	2636	372.519	-1.29349	2.00219e-141	9.91335e-144	down
contig15307	901	dbj|BAK03737.1| predicted protein [Hordeum vulgare subsp. vulgare]	125	27.9708	627	129.813	-2.21445	8.96539e-72	9.33209e-74	down
contig15319	1733		235	27.3394	2574	277.068	-3.34119	0	0	down
contig15321	489		10	4.12298	56	21.3627	-2.37334	1.6507e-07	1.50627e-08	down
contig15383	1586	dbj|BAJ85545.1| predicted protein [Hordeum vulgare subsp. vulgare] dbj|BAJ91906.1| predicted protein [Hordeum vulgare subsp. vulgare] dbj|BAJ92987.1| predicted protein [Hordeum vulgare subsp. vulgare]	78	9.91542	188	22.1122	-1.1571	5.45731e-09	4.28527e-10	down
contig15392	1245	dbj|BAJ88359.1| predicted protein [Hordeum vulgare subsp. vulgare]	115	18.6229	354	53.0409	-1.51002	2.32397e-24	7.21294e-26	down
contig15431	2097	gb|EMT15547.1| Putative glycosyltransferase [Aegilops tauschii]	306	29.42	1186	105.503	-1.84241	9.49563e-107	6.16849e-109	down
contig15442	2137	gb|EMT19273.1| Protein cbbY [Aegilops tauschii]	77	7.2645	327	28.5444	-1.97427	1.40728e-32	3.34491e-34	down
contig15453	950		75	15.9169	416	81.6858	-2.35953	1.5559e-51	2.36824e-53	down
contig15590	3037		609	40.4289	1492	91.6434	-1.18064	1.71275e-69	1.86956e-71	down
contig15595	773		25	6.52049	114	27.5107	-2.07694	1.70708e-12	1.00172e-13	down
contig15621	1350	dbj|BAJ90066.1| predicted protein [Hordeum vulgare subsp. vulgare]	77	11.4994	200	27.6359	-1.26498	7.29662e-11	4.86565e-12	down
contig15624	1251	dbj|BAH36916.1| dihydroflavonol-4-reductase [Aegilops tauschii x Triticum turgidum] dbj|BAH36917.1| dihydroflavonol-4-reductase [Aegilops tauschii] gb|EMT10743.1| Dihydroflavonol-4-reductase [Aegilops tauschii]	11	1.77278	507	75.601	-5.41432	2.92418e-114	1.79221e-116	down
contig15641	1210	dbj|BAK05252.1| predicted protein [Hordeum vulgare subsp. vulgare]	175	29.159	480	74.0002	-1.34359	1.22987e-27	3.41846e-29	down
contig15652	1585	gb|EMS53150.1| Purple acid phosphatase 2 [Triticum urartu]	18	2.28962	559	65.7899	-4.84469	7.31858e-123	4.12406e-125	down
contig15674	1943	gb|EMS59167.1| Peptidyl-prolyl cis-trans isomerase CYP38, chloroplastic [Triticum urartu]	174	18.0549	441	42.3392	-1.2296	3.14918e-22	1.07472e-23	down
contig15744	1408	dbj|BAJ85168.1| predicted protein [Hordeum vulgare subsp. vulgare] dbj|BAK02769.1| predicted protein [Hordeum vulgare subsp. vulgare] dbj|BAJ91605.1| predicted protein [Hordeum vulgare subsp. vulgare] dbj|BAK05216.1| predicted protein [Hordeum vulgare sub	67	9.59382	190	25.1726	-1.39168	6.85227e-12	4.22659e-13	down
contig15826	1718		256	30.0425	711	77.2011	-1.36161	1.56604e-41	2.91514e-43	down
contig15829	1259	dbj|BAJ87128.1| predicted protein [Hordeum vulgare subsp. vulgare]	80	12.811	270	40.0051	-1.6428	4.4205e-21	1.58918e-22	down
contig15849	2194		563	51.7358	3751	318.924	-2.62398	0	0	down
contig15856	1336		359	54.1761	1815	253.424	-2.22582	1.27157e-208	4.04157e-211	down
contig15882	1551	gb|EMT08215.1| Cytochrome P450 71C1 [Aegilops tauschii]	98	12.739	243	29.2261	-1.19801	4.82864e-12	2.94047e-13	down
contig15940	982	dbj|BAJ89408.1| predicted protein [Hordeum vulgare subsp. vulgare]	50	10.2655	114	21.6556	-1.07694	3.53159e-05	4.47162e-06	down
contig15948	1062		378	71.7607	838	147.196	-1.03647	7.36014e-32	1.78108e-33	down
contig15997	1653	dbj|BAJ92985.1| predicted protein [Hordeum vulgare subsp. vulgare]	188	22.93	576	65.002	-1.50325	4.54108e-39	8.9361e-41	down
contig16034	1356	emb|CAA55864.1| type II LHCI [Lolium temulentum]	2030	301.826	4843	666.242	-1.14233	1.54167e-213	4.78295e-216	down
contig16077	2153		204	19.1032	643	55.7114	-1.54416	2.66677e-45	4.5251e-47	down
contig16143	1592	gb|EMT09304.1| hypothetical protein F775_26903 [Aegilops tauschii]	153	19.3762	504	59.0561	-1.6078	9.90153e-38	2.01867e-39	down
contig16159	1166	gb|EMT09489.1| Trigger factor [Aegilops tauschii]	66	11.4121	185	29.5972	-1.3749	2.15146e-11	1.3761e-12	down
contig16163	986	gb|EMS49688.1| Chlorophyll a-b binding protein CP26, chloroplastic [Triticum urartu]	884	180.757	3285	621.492	-1.78168	3.07599e-282	7.16706e-285	down
contig16186	1375		96	14.0763	229	31.0677	-1.14215	1.34647e-10	9.15777e-12	down
contig16218	986	dbj|BAJ90313.1| predicted protein [Hordeum vulgare subsp. vulgare]	72	14.7223	176	33.2976	-1.17742	1.12123e-08	9.05704e-10	down
contig16257	965		49	10.2374	108	20.8773	-1.02809	0.000123714	1.71228e-05	down
contig16269	1021	dbj|BAJ99099.1| predicted protein [Hordeum vulgare subsp. vulgare]	29	5.72653	216	39.4644	-2.78482	2.46863e-32	5.91445e-34	down
contig16303	2415		834	69.6255	3493	269.81	-1.95426	0	0	down
contig16306	1272	gb|EMT17641.1| hypothetical protein F775_16441 [Aegilops tauschii]	73	11.5706	174	25.5176	-1.14103	3.37605e-08	2.86047e-09	down
contig16327	2452	dbj|BAJ90006.1| predicted protein [Hordeum vulgare subsp. vulgare] dbj|BAJ90413.1| predicted protein [Hordeum vulgare subsp. vulgare] dbj|BAJ95504.1| predicted protein [Hordeum vulgare subsp. vulgare] dbj|BAJ95684.1| predicted protein [Hordeum vulgare sub	606	49.8278	1390	105.748	-1.0856	1.20214e-56	1.64558e-58	down
contig16334	1684	sp|P09195.1|F16P1_WHEAT RecName: Full=Fructose-1,6-bisphosphatase, chloroplastic; Short=FBPase; AltName: Full=D-fructose-1,6-bisphosphate 1-phosphohydrolase; Flags: Precursor emb|CAA30612.1| unnamed protein product [Triticum aestivum] emb|CAA37908.1| fruc	655	78.4186	2184	241.929	-1.62532	7.27887e-165	3.0417e-167	down
contig16362	1353	dbj|BAJ97091.1| predicted protein [Hordeum vulgare subsp. vulgare] dbj|BAJ89202.1| predicted protein [Hordeum vulgare subsp. vulgare] dbj|BAJ89533.1| predicted protein [Hordeum vulgare subsp. vulgare]	54	8.04666	180	24.8171	-1.62487	4.82964e-14	2.55946e-15	down
contig16396	1312		427	65.6166	1003	142.608	-1.11992	4.42882e-43	7.89639e-45	down
contig16413	1219		79	13.066	187	28.6164	-1.13102	1.20055e-08	9.72282e-10	down
contig16434	1357	dbj|BAJ94351.1| predicted protein [Hordeum vulgare subsp. vulgare]	72	10.6973	158	21.7197	-1.02176	2.17136e-06	2.29124e-07	down
contig16436	2614	gb|EMS50198.1| Beta-glucosidase 5 [Triticum urartu]	362	27.9205	1264	90.2025	-1.69184	4.32196e-101	2.99916e-103	down
contig16453	1757		1713	196.565	8799	934.197	-2.24872	0	0	down
contig16517	1259		39	6.24537	149	22.0769	-1.82168	1.15588e-13	6.2646e-15	down
contig16546	1674	emb|CBH32512.1| sedoheptulose-1,7-bisphosphatase, chloroplast precursor, expressed [Triticum aestivum]	957	115.259	4178	465.575	-2.01413	0	0	down
contig16566	759		35	9.29707	106	26.052	-1.48655	1.41459e-07	1.28149e-08	down
contig16583	1344	ref|XP_003559000.1| PREDICTED: uncharacterized protein LOC100832376 [Brachypodium distachyon]	48	7.20048	362	50.2442	-2.80279	3.05684e-54	4.39345e-56	down
contig16597	1124		274	49.1478	791	131.277	-1.41741	4.89744e-49	7.81407e-51	down
contig16659	1436		90	12.6359	215	27.9294	-1.14425	5.14925e-10	3.66192e-11	down
contig16705	1227		41	6.73688	136	20.6762	-1.61782	1.06e-10	7.14633e-12	down
contig16755	1783	dbj|BAJ85269.1| predicted protein [Hordeum vulgare subsp. vulgare]	59	6.67145	323	33.7931	-2.34066	9.97113e-40	1.93248e-41	down
contig16830	1012	ref|XP_003567947.1| PREDICTED: uncharacterized protein LOC100837379 [Brachypodium distachyon]	31	6.17591	138	25.4376	-2.04224	1.09082e-14	5.5736e-16	down
contig16861	1483	dbj|BAJ90190.1| predicted protein [Hordeum vulgare subsp. vulgare] dbj|BAJ85278.1| predicted protein [Hordeum vulgare subsp. vulgare] dbj|BAJ92042.1| predicted protein [Hordeum vulgare subsp. vulgare] dbj|BAJ96740.1| predicted protein [Hordeum vulgare sub	59	8.02104	353	44.4028	-2.46879	3.92986e-46	6.57382e-48	down
contig16897	1536	dbj|BAJ89426.1| predicted protein [Hordeum vulgare subsp. vulgare]	149	19.5576	688	83.5553	-2.09501	1.84925e-73	1.86868e-75	down
contig16914	1326		60	9.12278	190	26.7293	-1.55087	7.32239e-14	3.92036e-15	down
contig16916	2168	dbj|BAJ95776.1| predicted protein [Hordeum vulgare subsp. vulgare]	244	22.6908	1019	87.6782	-1.95011	5.22115e-99	3.70909e-101	down
contig16978	1563		57	7.35251	204	24.3472	-1.72744	3.22969e-17	1.42447e-18	down
contig17035	1033	dbj|BAJ84825.1| predicted protein [Hordeum vulgare subsp. vulgare] dbj|BAK02877.1| predicted protein [Hordeum vulgare subsp. vulgare] dbj|BAK02920.1| predicted protein [Hordeum vulgare subsp. vulgare] dbj|BAJ92382.1| predicted protein [Hordeum vulgare sub	125	24.3966	469	84.6934	-1.79557	5.43743e-41	1.02111e-42	down
contig17047	1826		316	34.8904	719	73.4522	-1.07398	5.08626e-29	1.36222e-30	down
contig17092	1121	gb|ABI95408.1| fasciclin-like protein FLA18 [Triticum aestivum]	26	4.67614	133	22.1321	-2.24275	7.10845e-16	3.37915e-17	down
contig17093	1680	emb|CAD30025.1| ferredoxin-NADP(H) oxidoreductase [Triticum aestivum]	279	33.4822	903	100.266	-1.58237	9.40323e-66	1.10857e-67	down
contig17114	2901	ref|XP_003560711.1| PREDICTED: probable plastid-lipid-associated protein 4, chloroplastic-like [Brachypodium distachyon]	150	10.4247	363	23.3419	-1.16292	6.75647e-17	3.0313e-18	down
contig17210	1483	dbj|BAJ92449.1| predicted protein [Hordeum vulgare subsp. vulgare] dbj|BAJ89379.1| predicted protein [Hordeum vulgare subsp. vulgare]	76	10.3322	180	22.6417	-1.13183	2.34191e-08	1.95104e-09	down
contig17242	1011		53	10.5693	136	25.0937	-1.24745	1.89541e-07	1.74252e-08	down
contig17265	1654		121	14.7492	395	44.5491	-1.59475	2.43544e-29	6.4394e-31	down
contig17319	2209	sp|P46225.1|TPIC_SECCE RecName: Full=Triosephosphate isomerase, chloroplastic; Short=TIM; Short=Triose-phosphate isomerase; Flags: Precursor emb|CAA83533.1| triosephosphate isomerase [Secale cereale] prf||2109226B triosephosphate isomerase	462	42.1663	1779	150.23	-1.83301	6.12003e-159	2.65819e-161	down
contig17413	2805	dbj|BAJ91807.1| predicted protein [Hordeum vulgare subsp. vulgare]	100	7.18765	597	39.7026	-2.46564	1.26737e-77	1.19242e-79	down
contig17431	1867	dbj|BAK05017.1| predicted protein [Hordeum vulgare subsp. vulgare]	892	96.3253	4737	473.299	-2.29677	0	0	down
contig17521	2045		217	21.3937	716	65.3126	-1.61017	1.54038e-53	2.24318e-55	down
contig17551	1273		165	26.1322	460	67.4072	-1.36708	3.32858e-27	9.37414e-29	down
contig17591	1972		123	12.5753	282	26.6759	-1.08495	6.29588e-12	3.87463e-13	down
contig17612	1093		92	16.9702	268	45.7395	-1.43044	3.42116e-17	1.51151e-18	down
contig17615	2664	gb|EMT14943.1| ATP-dependent Clp protease adapter protein clpS [Aegilops tauschii]	208	15.7416	568	39.7732	-1.33722	2.22635e-32	5.32553e-34	down
contig17683	1845	sp|Q9ZS34.1|CHLP_TOBAC RecName: Full=Geranylgeranyl diphosphate reductase, chloroplastic; AltName: Full=Geranylgeranyl reductase; Flags: Precursor emb|CAA07683.1| geranylgeranyl reductase [Nicotiana tabacum]	920	100.534	2051	207.37	-1.04453	2.46659e-78	2.3051e-80	down
contig17818	1969	gb|EMT05833.1| hypothetical protein F775_06870 [Aegilops tauschii]	40	4.09575	270	25.5797	-2.6428	3.82732e-38	7.69631e-40	down
contig17879	2083		137	13.2602	491	43.9713	-1.72946	9.76792e-41	1.84177e-42	down
contig17933	2084	dbj|BAH84977.1| silicon transporter [Hordeum vulgare] dbj|BAI66442.1| nodulin-26 like intrinsic protein [Hordeum vulgare subsp. vulgare]	124	11.9962	554	49.5894	-2.04746	1.57218e-57	2.12823e-59	down
contig17941	1156	dbj|BAJ94808.1| predicted protein [Hordeum vulgare subsp. vulgare] dbj|BAK00165.1| predicted protein [Hordeum vulgare subsp. vulgare]	77	13.4293	171	27.594	-1.03898	5.00463e-07	4.84176e-08	down
contig17945	1945	dbj|BAJ89806.1| predicted protein [Hordeum vulgare subsp. vulgare] dbj|BAJ85751.1| predicted protein [Hordeum vulgare subsp. vulgare]	93	9.64013	283	27.1421	-1.49341	2.78635e-19	1.09238e-20	down
contig17955	2875	dbj|BAJ96081.1| predicted protein [Hordeum vulgare subsp. vulgare]	289	20.2665	652	42.3045	-1.06171	7.02771e-26	2.07441e-27	down
contig17962	2080	ref|XP_001775843.1| predicted protein [Physcomitrella patens subsp. patens] gb|EDQ59382.1| predicted protein [Physcomitrella patens subsp. patens]	109	10.5653	264	23.6765	-1.16412	1.78998e-12	1.05173e-13	down
contig17991	1298		63	9.78556	164	23.5693	-1.26818	4.66224e-09	3.63114e-10	down
contig18010	1503		370	49.6321	807	100.159	-1.01295	1.38793e-29	3.63986e-31	down
contig18032	1704	ref|XP_003558107.1| PREDICTED: peroxisomal (S)-2-hydroxy-acid oxidase GLO1-like [Brachypodium distachyon]	1461	172.862	3616	395.855	-1.19535	2.10795e-171	8.48837e-174	down
contig18054	1111	dbj|BAJ92423.1| predicted protein [Hordeum vulgare subsp. vulgare] dbj|BAJ92917.1| predicted protein [Hordeum vulgare subsp. vulgare]	51	9.25499	130	21.8276	-1.23785	4.50199e-07	4.33153e-08	down
contig18076	1389	dbj|BAJ84902.1| predicted protein [Hordeum vulgare subsp. vulgare]	45	6.53176	190	25.5169	-1.96591	4.73991e-19	1.87868e-20	down
contig18089	1881		427	45.7677	1386	137.452	-1.58653	4.21368e-101	2.91868e-103	down
contig18118	1259		48	7.68662	176	26.0774	-1.76238	2.40924e-15	1.18616e-16	down
contig18160	16147	ref|NP_114251.1| RNA polymerase beta'' chain [Triticum aestivum] ref|YP_008474383.1| RNA polymerase beta' subunit (chloroplast) [Aegilops speltoides] sp|Q9XPS9.1|RPOC2_WHEAT RecName: Full=DNA-directed RNA polymerase subunit beta''; AltName: Full=PEP; AltN	10162	126.884	53876	622.416	-2.29437	0	0	down
contig18168	1541	dbj|BAJ84914.1| predicted protein [Hordeum vulgare subsp. vulgare]	86	11.2516	296	35.8316	-1.6711	1.3038e-23	4.19522e-25	down
contig18181	1567		345	44.3884	989	117.735	-1.40728	1.4965e-60	1.90639e-62	down
contig18199	1273	dbj|BAJ92442.1| predicted protein [Hordeum vulgare subsp. vulgare]	130	20.589	336	49.2366	-1.25786	1.1206e-17	4.82039e-19	down
contig18222	2331		527	45.5814	1278	102.274	-1.16592	2.06565e-58	2.7413e-60	down
contig18310	2246		307	27.558	1443	119.849	-2.12067	3.44599e-156	1.55347e-158	down
contig18325	3204	dbj|BAJ93967.1| predicted protein [Hordeum vulgare subsp. vulgare]	638	40.1465	2306	134.259	-1.74167	5.86572e-192	2.02036e-194	down
contig18342	1977	dbj|BAK02711.1| predicted protein [Hordeum vulgare subsp. vulgare]	222	22.6395	625	58.9726	-1.38121	2.3501e-37	4.82698e-39	down
contig18364	1553	dbj|BAJ96064.1| predicted protein [Hordeum vulgare subsp. vulgare]	207	26.8731	876	105.223	-1.96921	2.98023e-86	2.46057e-88	down
contig18401	1711	dbj|BAJ94646.1| predicted protein [Hordeum vulgare subsp. vulgare]	120	14.14	364	39.6852	-1.48881	1.58756e-24	4.89716e-26	down
contig18409	1578		281	35.902	753	89.0154	-1.30999	1.89554e-41	3.53329e-43	down
contig18447	994		63	12.7783	259	48.6061	-1.92744	4.12382e-25	1.24649e-26	down
contig18489	1213	dbj|BAJ93050.1| predicted protein [Hordeum vulgare subsp. vulgare]	98	16.2886	505	77.6618	-2.25334	3.95268e-59	5.16546e-61	down
contig18514	1339	gb|EMS64571.1| Putative glucose-6-phosphate 1-epimerase [Triticum urartu]	466	70.1657	2346	326.832	-2.21971	9.37635e-269	2.30342e-271	down
contig18585	2326	dbj|BAJ97890.1| predicted protein [Hordeum vulgare subsp. vulgare]	81	7.02093	309	24.7814	-1.81952	1.15165e-27	3.19961e-29	down
contig18591	2729	ref|NP_001047299.1| Os02g0593500 [Oryza sativa Japonica Group] dbj|BAD16886.1| putative phosphate transporter 2-1 [Oryza sativa Japonica Group] dbj|BAD34093.1| putative phosphate transporter 2-1 [Oryza sativa Japonica Group] dbj|BAF09213.1| Os02g0593500 [	392	28.9602	869	59.4009	-1.03641	5.10827e-33	1.19734e-34	down
contig18594	2635	dbj|BAJ97194.1| predicted protein [Hordeum vulgare subsp. vulgare]	237	18.1337	588	41.6269	-1.19884	2.50405e-28	6.8079e-30	down
contig18664	3110	dbj|BAJ85126.1| predicted protein [Hordeum vulgare subsp. vulgare]	1027	66.5778	2413	144.735	-1.1203	3.6489e-103	2.44893e-105	down
contig18677	1241	dbj|BAJ98176.1| predicted protein [Hordeum vulgare subsp. vulgare]	210	34.1167	673	101.163	-1.56813	1.80411e-48	2.90823e-50	down
contig18678	2450	emb|CBI75527.1| Tetratricopeptide repeat domain containing protein, expressed [Triticum aestivum]	77	6.33642	385	29.3138	-2.20984	4.09181e-44	7.11416e-46	down
contig18768	2024	ref|XP_002285286.1| PREDICTED: NADP-dependent glyceraldehyde-3-phosphate dehydrogenase [Vitis vinifera] emb|CBI21073.3| unnamed protein product [Vitis vinifera]	522	51.9972	2375	218.892	-2.07372	8.70697e-250	2.28231e-252	down
contig18872	1488		58	7.85859	163	20.4344	-1.37866	3.74179e-10	2.63612e-11	down
contig18968	6681	gb|AAS46055.1| photosystem I P700 chlorophyll A apoprotein A1 [Oryza sativa Indica Group] gb|AAS46121.1| photosystem I P700 chlorophyll A apoprotein A1 [Oryza sativa Japonica Group] gb|AAS46184.1| photosystem I P700 chlorophyll A apoprotein A1 [Oryza sati	1071	32.3197	47298	1320.62	-5.35266	0	0	down
contig18975	974	ref|XP_003580478.1| PREDICTED: probable peptide/nitrate transporter At1g62200-like [Brachypodium distachyon]	9	1.86296	151	28.9198	-3.95639	1.98304e-30	5.05491e-32	down
contig19046	1828	dbj|BAK02957.1| predicted protein [Hordeum vulgare subsp. vulgare]	237	26.1392	582	59.3914	-1.18404	1.6635e-27	4.6385e-29	down
contig19060	1709	dbj|BAJ99064.1| predicted protein [Hordeum vulgare subsp. vulgare] dbj|BAK06694.1| predicted protein [Hordeum vulgare subsp. vulgare] dbj|BAJ91436.1| predicted protein [Hordeum vulgare subsp. vulgare]	487	57.4522	1472	160.673	-1.48369	2.51247e-97	1.81985e-99	down
contig19103	3087	ref|XP_003577706.1| PREDICTED: curved DNA-binding protein-like [Brachypodium distachyon]	248	16.197	865	52.2705	-1.69027	3.3351e-69	3.66155e-71	down
contig19219	1933		283	29.5171	763	73.6325	-1.31879	2.0099e-42	3.64465e-44	down
contig19279	1760	ref|XP_003562502.1| PREDICTED: tyrosine-specific transport protein-like [Brachypodium distachyon]	37	4.23847	190	20.1381	-2.24831	1.74008e-22	5.85902e-24	down
contig19336	2559	dbj|BAJ09028.1| ferric reductase oxidase [Hordeum vulgare]	112	8.82404	1234	89.9543	-3.34968	1.37945e-217	4.22725e-220	down
contig19392	3905	dbj|BAJ92173.1| predicted protein [Hordeum vulgare subsp. vulgare] gb|AEW48244.1| circadian clock associated 1 [Hordeum vulgare subsp. vulgare] gb|AEW48246.1| circadian clock associated 1 [Hordeum vulgare subsp. vulgare] gb|AFO69281.1| circadian clock ass	530	27.3637	1382	66.0182	-1.2706	3.04414e-72	3.14937e-74	down
contig19427	2355	dbj|BAJ98785.1| predicted protein [Hordeum vulgare subsp. vulgare] dbj|BAK06751.1| predicted protein [Hordeum vulgare subsp. vulgare]	199	17.0366	538	42.6156	-1.32275	3.40712e-30	8.73244e-32	down
contig19450	2204	emb|CAC42081.1| polyamine oxidase [Hordeum vulgare subsp. vulgare] emb|CAC42119.1| flavin containing polyamine oxidase [Hordeum vulgare subsp. vulgare]	64	5.85448	2293	194.075	-5.05093	0	0	down
contig19607	1655	dbj|BAJ89651.1| predicted protein [Hordeum vulgare subsp. vulgare]	310	37.7645	881	99.3013	-1.39478	2.88706e-53	4.22987e-55	down
contig19615	1251	gb|EMT10350.1| Putative protein ycf23 [Aegilops tauschii]	54	8.70274	191	28.4809	-1.71045	6.06905e-16	2.87006e-17	down
contig19713	1763	dbj|BAJ84838.1| predicted protein [Hordeum vulgare subsp. vulgare] dbj|BAJ87514.1| predicted protein [Hordeum vulgare subsp. vulgare]	219	25.0444	769	81.3675	-1.69996	4.60683e-62	5.71697e-64	down
contig19901	1965	gb|ACT22496.1| plastid glutamine synthetase 2 [Triticum aestivum] gb|ACT22497.1| plastid glutamine synthetase 2 [Triticum aestivum]	1752	179.759	8896	844.519	-2.23206	0	0	down
contig19922	1656	emb|CAX51356.1| large subunit of ADP-glucose pyrophosphorylase [Hordeum vulgare subsp. vulgare]	132	16.0706	341	38.4124	-1.25714	6.47505e-18	2.74679e-19	down
contig19990	3473	gb|EMT25712.1| hypothetical protein F775_31580 [Aegilops tauschii]	1097	63.6827	2750	147.708	-1.21378	1.46436e-133	7.56563e-136	down
contig20100	2131	dbj|BAJ85518.1| predicted protein [Hordeum vulgare subsp. vulgare]	144	13.6238	352	30.8132	-1.17742	1.01923e-16	4.61797e-18	down
contig20112	3278	dbj|BAJ94372.1| predicted protein [Hordeum vulgare subsp. vulgare] dbj|BAJ86712.1| predicted protein [Hordeum vulgare subsp. vulgare] dbj|BAJ92788.1| predicted protein [Hordeum vulgare subsp. vulgare] dbj|BAJ89269.1| predicted protein [Hordeum vulgare sub	161	9.90231	442	25.153	-1.34489	1.5922e-25	4.74413e-27	down
contig20180	2742	dbj|BAJ90562.1| predicted protein [Hordeum vulgare subsp. vulgare]	124	9.11746	431	29.3215	-1.68526	1.49099e-34	3.3343e-36	down
contig20251	2892	dbj|BAJ93658.1| predicted protein [Hordeum vulgare subsp. vulgare]	701	48.8697	1701	109.719	-1.16681	1.06278e-77	9.9724e-80	down
contig20331	1949	gb|EMS65906.1| hypothetical protein TRIUR3_21742 [Triticum urartu]	91	9.41346	266	25.4593	-1.4354	3.73544e-17	1.65273e-18	down
contig20347	1898		412	43.7644	1467	144.182	-1.72006	4.71673e-120	2.72958e-122	down
contig20391	2470	gb|EMT15608.1| hypothetical protein F775_30865 [Aegilops tauschii]	642	52.4032	1556	117.514	-1.16511	5.95819e-71	6.3377e-73	down
contig20462	2170	dbj|BAK02992.1| predicted protein [Hordeum vulgare subsp. vulgare]	94	8.73349	383	32.9243	-1.91452	1.43583e-36	3.01821e-38	down
contig20464	2747	ref|XP_004981316.1| PREDICTED: magnesium-chelatase subunit ChlD, chloroplastic-like [Setaria italica]	304	22.3118	728	49.4367	-1.14778	1.20838e-32	2.85838e-34	down
contig20593	2740	dbj|BAJ89362.1| predicted protein [Hordeum vulgare subsp. vulgare]	56	4.12057	360	24.5092	-2.57241	2.9709e-49	4.7101e-51	down
contig20677	2799	gb|EMT14547.1| hypothetical protein F775_52380 [Aegilops tauschii]	291	20.9609	1026	68.3788	-1.70585	4.55905e-83	3.94306e-85	down
contig20725	2102	sp|P08823.1|RUBA_WHEAT RecName: Full=RuBisCO large subunit-binding protein subunit alpha, chloroplastic; AltName: Full=60 kDa chaperonin subunit alpha; AltName: Full=CPN-60 alpha; Flags: Precursor emb|CAA30699.1| unnamed protein product [Triticum aestivum	289	27.7195	893	79.2493	-1.5155	4.56117e-61	5.7585e-63	down
contig20734	1469	gb|EMS67371.1| Xylulose kinase [Triticum urartu]	52	7.13676	237	30.0956	-2.07621	2.56226e-25	7.6832e-27	down
contig20751	2947	gb|EMT03944.1| hypothetical protein F775_18465 [Aegilops tauschii]	84	5.7467	332	21.0153	-1.87063	8.30957e-31	2.07923e-32	down
contig20918	2475		79	6.43534	793	59.7689	-3.21531	5.06622e-135	2.60464e-137	down
contig20993	4635	gb|AAK72401.1| Mg-chelatase subunit XANTHA-F [Hordeum vulgare subsp. vulgare]	1348	58.6354	5246	211.133	-1.84831	0	0	down
contig20995	3304	dbj|BAJ94874.1| predicted protein [Hordeum vulgare subsp. vulgare]	145	8.84805	874	49.3456	-2.47949	3.10095e-114	1.90447e-116	down
contig21086	3268	dbj|BAJ85507.1| predicted protein [Hordeum vulgare subsp. vulgare] dbj|BAJ85521.1| predicted protein [Hordeum vulgare subsp. vulgare] dbj|BAJ96509.1| predicted protein [Hordeum vulgare subsp. vulgare] dbj|BAJ89342.1| predicted protein [Hordeum vulgare sub	60	3.70159	372	21.2343	-2.52018	9.74816e-50	1.52944e-51	down
contig21238	594		87	29.5293	427	134.097	-2.18306	3.66482e-48	5.94484e-50	down
contig21411	554		24	8.73416	193	64.9867	-2.8954	4.30763e-30	1.10732e-31	down
contig21450	730		669	184.766	1958	500.342	-1.43721	2.15112e-123	1.20944e-125	down
contig21462	1096	gb|EMT32357.1| Chlorophyll a-b binding protein of LHCII type III, chloroplastic [Aegilops tauschii]	1602	294.694	6712	1142.4	-1.95478	0	0	down
contig21481	1806	gb|EMS58349.1| Alanine aminotransferase 2 [Triticum urartu]	1471	164.216	5403	558.077	-1.76487	0	0	down
contig21484	908	ref|XP_003557168.1| PREDICTED: thioredoxin H2-2-like [Brachypodium distachyon]	103	22.8703	245	50.3335	-1.13805	3.11488e-11	2.0211e-12	down
contig21503	1127	gb|AGR45903.1| shikimate kinase family protein [Triticum monococcum]	63	11.2703	321	53.1322	-2.23706	2.07789e-37	4.26523e-39	down
contig21506	680		17	5.04034	124	34.0165	-2.75464	1.37123e-18	5.59641e-20	down
contig21532	934	gb|EMS61849.1| 50S ribosomal protein L24, chloroplastic [Triticum urartu] gb|EMT00548.1| 50S ribosomal protein L24, chloroplastic [Aegilops tauschii]	236	50.943	907	181.15	-1.83022	5.62911e-81	5.05387e-83	down
contig21538	1446	emb|CAD30025.1| ferredoxin-NADP(H) oxidoreductase [Triticum aestivum]	909	126.74	2763	356.443	-1.49179	5.09266e-184	1.83792e-186	down
contig21544	447		53	23.905	230	95.9837	-2.00548	1.56286e-23	5.03273e-25	down
contig21552	450		1329	595.432	10719	4443.43	-2.89967	0	0	down
contig21565	1019		83	16.4219	367	67.1845	-2.03251	6.79133e-38	1.37942e-39	down
contig21595	934	gb|EMS65201.1| Bowman-Birk type trypsin inhibitor [Triticum urartu]	201	43.3879	897	179.152	-2.04582	8.28457e-93	6.34692e-95	down
contig21606	802		243	61.0874	560	130.254	-1.09238	2.46499e-23	8.01894e-25	down
contig21617	490		221	90.9318	521	198.344	-1.12515	8.7302e-23	2.91191e-24	down
contig21669	1153	gb|AFZ77240.1| salt-induced protein [Leymus chinensis]	23	4.02178	141	22.8122	-2.5039	4.92584e-19	1.95674e-20	down
contig21701	945	ref|XP_003558210.1| PREDICTED: psbP-like protein 2, chloroplastic-like [Brachypodium distachyon]	62	13.2276	451	89.027	-2.7507	3.46809e-66	4.04471e-68	down
contig21714	924		114	24.8744	327	66.0165	-1.40817	2.28159e-20	8.474e-22	down
contig21739	1413	sp|P38076.1|CYSK_WHEAT RecName: Full=Cysteine synthase; AltName: Full=CSase A; AltName: Full=O-acetylserine (thiol)-lyase; Short=OAS-TL A; AltName: Full=O-acetylserine sulfhydrylase dbj|BAA02438.1| O-acetylserine (thiol) lyase [Triticum aestivum]	783	111.722	1822	240.538	-1.10635	2.0344e-76	1.94759e-78	down
contig21788	1249	ref|XP_003573695.1| PREDICTED: translation initiation factor IF-2, chloroplastic-like [Brachypodium distachyon]	93	15.0121	278	41.5202	-1.46769	1.74396e-18	7.15294e-20	down
contig21902	1315	gb|EMT26784.1| 37 kDa inner envelope membrane protein, chloroplastic [Aegilops tauschii]	60	9.1991	317	44.9687	-2.28936	5.47182e-38	1.10725e-39	down
contig21926	461		29	12.6828	110	44.5111	-1.81129	3.53941e-10	2.48256e-11	down
contig22034	735		12	3.29165	101	25.6337	-2.96116	2.30236e-16	1.06503e-17	down
contig22068	505		38	15.1709	269	99.366	-2.71144	4.72979e-39	9.31345e-41	down
contig22088	779	gb|EMT18648.1| Translation initiation factor IF-2, chloroplastic [Aegilops tauschii]	36	9.31718	92	22.0307	-1.24155	3.10219e-05	3.87293e-06	down
contig22093	642		8	2.51232	99	28.7658	-3.51727	1.41029e-18	5.75939e-20	down
contig22134	488		33	13.6337	103	39.3726	-1.53002	1.13459e-07	1.01563e-08	down
contig22185	1321	dbj|BAJ91849.1| predicted protein [Hordeum vulgare subsp. vulgare]	130	19.8408	288	40.6693	-1.03547	2.54297e-11	1.63649e-12	down
contig22194	1558	dbj|BAK00392.1| predicted protein [Hordeum vulgare subsp. vulgare]	259	33.516	1442	172.653	-2.36496	2.5645e-178	9.70982e-181	down
contig22204	534		8	3.02043	98	34.2343	-3.50262	2.44004e-18	1.01285e-19	down
contig22278	766		1657	436.127	5247	1277.79	-1.55083	0	0	down
contig22289	737	dbj|BAJ93279.1| predicted protein [Hordeum vulgare subsp. vulgare] dbj|BAK04847.1| predicted protein [Hordeum vulgare subsp. vulgare]	28	7.65967	89	22.5268	-1.55629	7.0899e-07	6.99025e-08	down
contig22316	2199	dbj|BAJ85499.1| predicted protein [Hordeum vulgare subsp. vulgare]	118	10.8187	319	27.0609	-1.32268	3.96279e-18	1.663e-19	down
contig22328	1158	gb|EMT02559.1| Putative metal tolerance protein C3 [Aegilops tauschii]	113	19.6739	257	41.4001	-1.07335	9.52056e-11	6.40531e-12	down
contig22363	1762	dbj|BAJ87346.1| predicted protein [Hordeum vulgare subsp. vulgare]	73	8.35289	257	27.2085	-1.70371	3.95812e-21	1.41845e-22	down
contig22380	675		1877	560.635	4232	1169.55	-1.06082	1.50931e-165	6.24978e-168	down
contig22384	779	gb|EMS47305.1| putative acetyltransferase NSI [Triticum urartu]	43	11.1289	126	30.1724	-1.43892	1.72822e-08	1.42118e-09	down
contig22413	955		83	17.5224	199	38.8711	-1.14949	2.21693e-09	1.66389e-10	down
contig22417	759	dbj|BAJ98085.1| predicted protein [Hordeum vulgare subsp. vulgare] dbj|BAJ90512.1| predicted protein [Hordeum vulgare subsp. vulgare]	38	10.094	149	36.6203	-1.85915	4.95767e-14	2.62794e-15	down
contig22446	1113	ref|XP_003569810.1| PREDICTED: 50S ribosomal protein L13, chloroplastic-like [Brachypodium distachyon]	366	66.2988	1091	182.855	-1.46364	8.69222e-71	9.26789e-73	down
contig22484	2347	gb|EMT08909.1| Putative RING finger protein [Aegilops tauschii]	143	12.2841	460	36.5613	-1.57353	1.94849e-33	4.51283e-35	down
contig22555	560		105	37.8025	251	83.6109	-1.14521	1.33463e-11	8.39615e-13	down
contig22570	585		98	33.7746	306	97.5759	-1.53059	1.5065e-21	5.29572e-23	down
contig22663	1077	dbj|BAJ95449.1| predicted protein [Hordeum vulgare subsp. vulgare] dbj|BAJ95922.1| predicted protein [Hordeum vulgare subsp. vulgare] dbj|BAJ92700.1| predicted protein [Hordeum vulgare subsp. vulgare]	39	7.30077	156	27.02	-1.88791	5.84354e-15	2.95026e-16	down
contig22702	1084	dbj|BAJ88200.1| predicted protein [Hordeum vulgare subsp. vulgare]	157	29.2005	473	81.3971	-1.47898	2.04705e-31	5.02626e-33	down
contig22891	581		33	11.4514	80	25.6857	-1.16544	0.000282966	4.20203e-05	down
contig22892	199		13	13.1707	51	47.8073	-1.85989	2.9694e-05	3.70188e-06	down
contig22903	1406	tpg|DAA46702.1| TPA: hypothetical protein ZEAMMB73_504549 [Zea mays]	601	86.1805	1999	265.219	-1.62175	1.93582e-150	9.04544e-153	down
contig22944	218		88	81.3853	479	409.879	-2.33236	1.80482e-58	2.39286e-60	down
contig22997	709		323	91.8493	1884	495.692	-2.4321	1.05055e-240	2.87348e-243	down
contig23027	1186	gb|EMS46868.1| Chlorophyll a-b binding protein, chloroplastic [Triticum urartu]	1504	255.672	4164	654.942	-1.35707	1.68518e-240	4.63068e-243	down
contig23028	1231		137	22.4379	476	72.1316	-1.68469	4.32166e-38	8.72322e-40	down
contig23036	1288	ref|XP_003558107.1| PREDICTED: peroxisomal (S)-2-hydroxy-acid oxidase GLO1-like [Brachypodium distachyon]	462	72.3179	1245	180.314	-1.31809	6.47441e-69	7.14915e-71	down
contig23067	657		128	39.2793	283	80.3522	-1.03257	4.35598e-11	2.85397e-12	down
contig23076	1283	dbj|BAJ86110.1| predicted protein [Hordeum vulgare subsp. vulgare] dbj|BAK07627.1| predicted protein [Hordeum vulgare subsp. vulgare]	363	57.0426	1239	180.145	-1.65904	2.1775e-96	1.59376e-98	down
contig23084	655	dbj|BAJ86891.1| predicted protein [Hordeum vulgare subsp. vulgare] dbj|BAJ97199.1| predicted protein [Hordeum vulgare subsp. vulgare]	20	6.15614	75	21.3598	-1.7948	4.50459e-07	4.33461e-08	down
contig23092	338		163	97.2278	407	224.623	-1.20807	5.22819e-20	1.97158e-21	down
contig23094	1002	dbj|BAJ96331.1| predicted protein [Hordeum vulgare subsp. vulgare]	192	38.6325	1460	271.808	-2.8147	8.31245e-219	2.52626e-221	down
contig23096	1144		139	24.4967	334	54.4625	-1.15267	2.19054e-15	1.07488e-16	down
contig23109	984	gb|EMS65557.1| Beta-glucosidase 5 [Triticum urartu]	157	32.168	523	99.1479	-1.62396	1.06957e-39	2.07629e-41	down
contig23121	590		4	1.36687	85	26.8747	-4.2973	3.48624e-18	1.45948e-19	down
contig23135	300		38	25.5377	128	79.5913	-1.63998	2.7016e-10	1.87696e-11	down
contig23160	1395	gb|EMS50922.1| Two-component response regulator ARR8 [Triticum urartu]	58	8.3825	163	21.7967	-1.37866	3.74179e-10	2.63612e-11	down
contig23173	765	gb|EMT26479.1| hypothetical protein F775_02917 [Aegilops tauschii]	59	15.5493	235	57.3038	-1.88178	3.93815e-22	1.34746e-23	down
contig23187	309		31	20.2266	91	54.9364	-1.44151	2.43908e-06	2.59058e-07	down
contig23192	259	gb|EMT32516.1| hypothetical protein F775_02941 [Aegilops tauschii]	4	3.11372	32	23.0477	-2.88791	1.5979e-05	1.90941e-06	down
contig23230	784		251	64.5472	628	149.424	-1.21099	1.06997e-30	2.68408e-32	down
contig23232	761	dbj|BAJ89800.1| predicted protein [Hordeum vulgare subsp. vulgare] dbj|BAJ85392.1| predicted protein [Hordeum vulgare subsp. vulgare]	1298	343.882	3718	911.385	-1.40615	1.18836e-226	3.47615e-229	down
contig23240	1168	gb|EMT27362.1| 50S ribosomal protein L17, chloroplastic [Aegilops tauschii]	336	57.9984	814	130.005	-1.16448	2.79146e-37	5.74058e-39	down
contig23262	722		174	48.5883	1256	324.511	-2.73959	4.97047e-183	1.80641e-185	down
contig23269	793	gb|EMS46630.1| hypothetical protein TRIUR3_22384 [Triticum urartu]	95	24.1529	397	93.3887	-1.95105	7.68478e-39	1.51808e-40	down
contig23277	1633	gb|EMT13601.1| UDP-sulfoquinovose synthase, chloroplastic [Aegilops tauschii]	103	12.7166	227	25.9308	-1.02796	5.83073e-09	4.58661e-10	down
contig23280	561	dbj|BAD86758.1| betaine aldehyde dehydrogenase [Leymus chinensis]	110	39.5321	241	80.1366	-1.01944	2.37972e-09	1.7924e-10	down
contig23317	661		3558	1085.24	9320	2630.22	-1.27717	0	0	down
contig23333	505		56	22.3571	203	74.9862	-1.74589	2.20203e-17	9.63404e-19	down
contig23356	1139	dbj|BAJ97114.1| predicted protein [Hordeum vulgare subsp. vulgare]	26	4.60224	183	29.9712	-2.70317	1.21713e-26	3.49864e-28	down
contig23395	667	gb|EMS58349.1| Alanine aminotransferase 2 [Triticum urartu]	450	136.021	1662	464.817	-1.77283	7.66687e-142	3.77664e-144	down
contig23421	1316		126	19.3034	6356	900.959	-5.54453	0	0	down
contig23424	1228	gb|EMT30688.1| Putative oxidoreductase [Aegilops tauschii]	59	9.68664	172	26.1281	-1.43153	2.87002e-11	1.85605e-12	down
contig23425	281		56	40.1792	173	114.846	-1.51518	2.84469e-12	1.69882e-13	down
contig23431	622		128	41.4896	708	212.334	-2.35551	3.06584e-87	2.50019e-89	down
contig23433	602		32	10.717	154	47.7201	-2.1547	1.97523e-17	8.61303e-19	down
contig23453	1474	gb|AAH29790.1| Unknown (protein for MGC:35458) [Homo sapiens]	2536	346.874	8030	1016.24	-1.55075	0	0	down
contig23466	521		90	34.8277	254	90.9438	-1.38474	1.42546e-15	6.90258e-17	down
contig23493	1109	dbj|BAJ99385.1| predicted protein [Hordeum vulgare subsp. vulgare]	54	9.81707	120	20.1849	-1.03991	3.75379e-05	4.7677e-06	down
contig23512	502	sp|Q40004.1|RBS_HORVU RecName: Full=Ribulose bisphosphate carboxylase small chain, chloroplastic; Short=RuBisCO small subunit; Flags: Precursor gb|AAA87039.1| ribulose-1,5-bisphosphate carboxylase small subunit [Hordeum vulgare subsp. vulgare]	637	255.832	2632	978.046	-1.9347	7.6008e-253	1.95386e-255	down
contig23550	434		72	33.4474	174	74.7888	-1.16093	2.07869e-08	1.7207e-09	down
contig23593	882	dbj|BAJ98599.1| predicted protein [Hordeum vulgare subsp. vulgare]	154	35.2024	453	95.8091	-1.44449	4.35529e-29	1.16424e-30	down
contig23619	876		21	4.8332	335	71.3375	-3.88361	3.55486e-66	4.15041e-68	down
contig23655	933	dbj|BAJ90789.1| predicted protein [Hordeum vulgare subsp. vulgare]	76	16.423	278	55.5828	-1.75892	7.96619e-24	2.53703e-25	down
contig23721	872		50	11.5604	150	32.0887	-1.47287	2.60891e-10	1.80975e-11	down
contig23751	756		37	9.86733	351	86.6089	-3.13378	1.37652e-58	1.81804e-60	down
contig23782	899	emb|CBH32557.1| cyclase/dehydrase, putative, expressed [Triticum aestivum]	50	11.2132	220	45.6499	-2.02541	8.0697e-23	2.68649e-24	down
contig23809	1080	gb|ACG30091.1| chlorophyll a-b binding protein 2 [Zea mays]	1308	244.176	2860	493.991	-1.01656	2.27347e-104	1.51142e-106	down
contig24047	993		174	35.328	512	96.1829	-1.44497	8.0315e-33	1.88863e-34	down
contig24103	818	gb|EMT28630.1| F-box protein GID2 [Aegilops tauschii]	49	12.0771	143	32.6107	-1.43307	1.72964e-09	1.28633e-10	down
contig24109	949		29	6.161	198	38.9203	-2.65928	2.71405e-28	7.38913e-30	down
contig24111	691	gb|EMT10187.1| Oxygen-evolving enhancer protein 3-1, chloroplastic [Aegilops tauschii]	36	10.5037	245	66.1401	-2.65462	8.02368e-35	1.77096e-36	down
contig24135	975	ref|XP_002276394.1| PREDICTED: 6-phosphofructo-2-kinase/fructose-2,6-biphosphatase 3 [Vitis vinifera] emb|CBI15923.3| unnamed protein product [Vitis vinifera]	46	9.51202	187	35.7778	-1.91124	4.27843e-18	1.79816e-19	down
contig24138	1096		199	36.6068	432	73.5276	-1.00617	6.27509e-16	2.96869e-17	down
contig24156	760	gb|EMT11232.1| Chlorophyll a-b binding protein, chloroplastic [Aegilops tauschii]	192	50.9339	641	157.334	-1.62713	1.07218e-48	1.71886e-50	down
contig24173	245		211	173.634	470	357.856	-1.04333	2.65354e-18	1.10315e-19	down
contig24184	784		1036	266.418	4216	1003.14	-1.91276	0	0	down
contig24194	1071	dbj|BAJ90544.1| predicted protein [Hordeum vulgare subsp. vulgare] dbj|BAJ88924.1| predicted protein [Hordeum vulgare subsp. vulgare]	157	29.5549	493	85.8686	-1.53873	1.15309e-34	2.56988e-36	down
contig24205	666		478	144.702	1595	446.749	-1.62638	1.50281e-120	8.65871e-123	down
contig24210	1626	gb|EMT17299.1| Putative oxidoreductase [Aegilops tauschii]	82	10.1675	332	38.0886	-1.9054	1.44472e-31	3.52536e-33	down
contig24390	1459	dbj|BAJ96652.1| predicted protein [Hordeum vulgare subsp. vulgare]	53	7.32386	172	21.9913	-1.58625	5.21304e-13	2.96596e-14	down
contig24394	452	gb|EMS65906.1| hypothetical protein TRIUR3_21742 [Triticum urartu]	12	5.35257	50	20.6352	-1.9468	1.90447e-05	2.30938e-06	down
contig24400	532		71	26.9071	166	58.2068	-1.1132	1.42518e-07	1.29181e-08	down
contig24467	1867	emb|CAX51356.1| large subunit of ADP-glucose pyrophosphorylase [Hordeum vulgare subsp. vulgare]	131	14.1464	321	32.0729	-1.18092	2.2714e-15	1.116e-16	down
contig24482	1007	gb|EMT25652.1| hypothetical protein F775_43704 [Aegilops tauschii]	460	92.0975	2193	406.243	-2.14111	3.33003e-240	9.19269e-243	down
contig24485	530		10	3.80403	216	76.0247	-4.32087	1.64132e-45	2.77051e-47	down
contig24504	866	gb|EMS54507.1| Acid phosphatase 1 [Triticum urartu]	62	14.4342	795	171.248	-3.56852	1.63117e-147	7.72519e-150	down
contig24530	624		46	14.8625	100	29.8946	-1.0082	0.000311709	4.6786e-05	down
contig24543	325		425	263.648	2084	1196.17	-2.18173	1.09155e-233	3.06855e-236	down
contig24544	287		38	26.6945	145	94.246	-1.81989	2.68153e-13	1.49509e-14	down
contig24573	580	gb|EMT26862.1| Putative ribose-5-phosphate isomerase [Aegilops tauschii]	83	28.8516	180	57.8924	-1.00472	5.28995e-07	5.13856e-08	down
contig24575	967	dbj|BAJ95879.1| predicted protein [Hordeum vulgare subsp. vulgare] dbj|BAJ87803.1| predicted protein [Hordeum vulgare subsp. vulgare]	205	42.7412	483	93.1746	-1.12431	3.86626e-21	1.38455e-22	down
contig24581	287	gb|EMT04380.1| Chlorophyll a-b binding protein, chloroplastic [Aegilops tauschii]	25	17.5622	94	61.0974	-1.79864	1.02398e-08	8.23775e-10	down
contig24675	1185	dbj|BAJ91225.1| predicted protein [Hordeum vulgare subsp. vulgare]	77	13.1006	196	30.8542	-1.23583	2.68487e-10	1.86482e-11	down
contig24931	653	gb|ABI95408.1| fasciclin-like protein FLA18 [Triticum aestivum]	18	5.55749	76	21.7109	-1.96591	5.26982e-08	4.56747e-09	down
contig24935	834	gb|EMS45438.1| hypothetical protein TRIUR3_02390 [Triticum urartu]	31	7.49403	91	20.3541	-1.44151	2.43908e-06	2.59058e-07	down
contig24984	484	dbj|BAK04741.1| predicted protein [Hordeum vulgare subsp. vulgare]	9	3.74901	66	25.4376	-2.76238	3.26606e-10	2.28422e-11	down
contig25033	888	gb|EMS54667.1| hypothetical protein TRIUR3_23082 [Triticum urartu]	48	10.898	217	45.5852	-2.0645	4.59579e-23	1.51195e-24	down
contig25054	203		8	7.94536	34	31.2435	-1.97537	0.000533574	8.3759e-05	down
contig25064	576		26	9.10061	99	32.0619	-1.81683	2.92171e-09	2.22208e-10	down
contig25231	784		117	30.0877	410	97.5539	-1.69702	3.25305e-33	7.57549e-35	down
contig25255	297		449	304.796	1253	786.994	-1.36851	1.9414e-73	1.96426e-75	down
contig25269	727	gb|ACN31802.1| unknown [Zea mays]	38	10.5383	130	33.3569	-1.66235	1.22432e-10	8.29756e-12	down
contig25337	1152	gb|EMS46868.1| Chlorophyll a-b binding protein, chloroplastic [Triticum urartu]	2546	445.58	8803	1425.46	-1.67767	0	0	down
contig25362	330		42	25.6599	259	146.407	-2.5124	1.20916e-34	2.69637e-36	down
contig25453	1100	dbj|BAJ85498.1| predicted protein [Hordeum vulgare subsp. vulgare] dbj|BAJ97103.1| predicted protein [Hordeum vulgare subsp. vulgare]	84	15.3959	206	34.9343	-1.18209	4.2103e-10	2.97819e-11	down
contig25456	562	gb|EMS61290.1| Ferredoxin--NADP reductase, root isozyme, chloroplastic [Triticum urartu]	67	24.0358	147	48.7931	-1.02149	5.45446e-06	6.05192e-07	down
contig25494	818	sp|P26018.1|CHS1_HORVU RecName: Full=Chalcone synthase 1; AltName: Full=Naringenin-chalcone synthase 1 emb|CAA41250.1| chalcone synthase [Hordeum vulgare]	51	12.57	491	111.971	-3.15506	2.72659e-82	2.37891e-84	down
contig25558	809	gb|EMT02862.1| Transketolase, chloroplastic [Aegilops tauschii]	222	55.3253	528	121.748	-1.13789	1.70472e-23	5.50682e-25	down
contig25571	1034		39	7.60438	137	24.7159	-1.70054	1.60349e-11	1.01322e-12	down
contig25583	698		52	15.0199	170	45.4329	-1.59686	5.52399e-13	3.14917e-14	down
contig25610	527		37	14.155	111	39.2907	-1.47287	8.40244e-08	7.41398e-09	down
contig25808	551	dbj|BAJ93524.1| predicted protein [Hordeum vulgare subsp. vulgare]	31	11.343	105	35.548	-1.64796	1.27969e-08	1.03937e-09	down
contig25959	927		1047	227.712	3930	790.842	-1.79618	0	0	down
contig26031	890	dbj|BAK04105.1| predicted protein [Hordeum vulgare subsp. vulgare]	41	9.28781	97	20.331	-1.13027	8.05926e-05	1.0777e-05	down
contig26168	567		23	8.17833	90	29.6099	-1.8562	1.03213e-08	8.30721e-10	down
contig26290	1171	gb|ADW09013.1| LHY [Triticum aestivum]	124	21.3493	331	52.7288	-1.3044	2.12167e-18	8.7505e-20	down
contig26370	868	gb|EMT28796.1| Ferredoxin-dependent glutamate synthase, chloroplastic [Aegilops tauschii]	175	40.6479	425	91.3369	-1.16802	8.25091e-20	3.14385e-21	down
contig26498	755	dbj|BAJ90105.1| predicted protein [Hordeum vulgare subsp. vulgare]	80	21.363	279	68.9341	-1.6901	1.22549e-22	4.10773e-24	down
contig26748	846	gb|EMT33452.1| hypothetical protein F775_30441 [Aegilops tauschii]	81	19.3034	202	44.5408	-1.20627	3.20821e-10	2.24173e-11	down
contig26793	669		69	20.7942	228	63.5749	-1.61227	1.94609e-17	8.48226e-19	down
contig26822	512		34	13.3884	804	292.929	-4.4515	6.41647e-171	2.59194e-173	down
contig27143	919		72	15.7956	483	98.0412	-2.63386	1.15814e-67	1.30817e-69	down
contig27353	724		17	4.73402	196	50.5004	-3.41516	2.0644e-35	4.44929e-37	down
contig27868	626		35	11.2723	119	35.4609	-1.65344	1.01069e-09	7.37443e-11	down
contig28233	1408	ref|NP_001148637.1| LOC100282253 [Zea mays] gb|ACG32331.1| protein binding protein [Zea mays]	19	2.72064	154	20.403	-2.90677	3.32761e-24	1.04206e-25	down
contig28273	334	ref|XP_003562501.1| PREDICTED: 4-alpha-glucanotransferase DPE2-like [Brachypodium distachyon]	9	5.4327	36	20.1063	-1.88791	0.000546352	8.59102e-05	down
contig28464	672		8	2.40016	80	22.2074	-3.20984	4.63766e-14	2.45361e-15	down
contig28515	1000	dbj|BAJ93986.1| predicted protein [Hordeum vulgare subsp. vulgare] dbj|BAJ96843.1| predicted protein [Hordeum vulgare subsp. vulgare]	227	45.7663	638	119.014	-1.37877	5.06113e-38	1.02222e-39	down
contig28621	547		17	6.26587	79	26.9412	-2.10423	5.3742e-09	4.21661e-10	down
contig28753	459	gb|EMS55960.1| Protochlorophyllide reductase B, chloroplastic [Triticum urartu]	43	18.8875	117	47.55	-1.33201	3.96922e-07	3.78827e-08	down
contig28856	381		342	180.976	1177	576.273	-1.67096	1.62444e-92	1.25273e-94	down
contig28906	364		47	26.0325	224	114.795	-2.14068	6.94112e-25	2.11477e-26	down
contig28927	605		74	24.6602	161	49.6418	-1.00937	2.20973e-06	2.33285e-07	down
contig29002	331	gb|EMS54599.1| hypothetical protein TRIUR3_17911 [Triticum urartu] gb|EMT27765.1| hypothetical protein F775_07548 [Aegilops tauschii]	25	15.2276	67	37.7593	-1.31014	0.000268415	3.96368e-05	down
contig29090	1197		118	19.875	354	55.1679	-1.47287	1.69092e-23	5.46012e-25	down
contig29189	396		10	5.09125	56	26.3797	-2.37334	1.6507e-07	1.50627e-08	down
contig29456	339		12	7.13676	57	31.3655	-2.13584	8.55477e-07	8.52769e-08	down
contig29607	460	gb|EMT24638.1| hypothetical protein F775_07554 [Aegilops tauschii]	16	7.01264	50	20.2763	-1.53177	0.000421183	6.48868e-05	down
contig29708	409		40	19.7177	152	69.3262	-1.81391	7.53995e-14	4.04257e-15	down
contig29716	520		10	3.87718	56	20.0892	-2.37334	1.6507e-07	1.50627e-08	down
contig29743	700	gb|EMT05097.1| hypothetical protein F775_32603 [Aegilops tauschii]	72	20.7374	159	42.3717	-1.03087	1.64919e-06	1.71038e-07	down
contig30138	639		632	199.405	1639	478.47	-1.26273	8.84464e-85	7.4368e-87	down
contig30157	566		182	64.8298	825	271.903	-2.06836	1.37636e-86	1.13113e-88	down
contig30158	415		258	125.34	669	300.715	-1.26254	7.59561e-35	1.67456e-36	down
contig30165	657		46	14.116	120	34.0716	-1.27124	7.82593e-07	7.75854e-08	down
contig30194	556	ref|XP_004981533.1| PREDICTED: peroxisomal (S)-2-hydroxy-acid oxidase GLO1-like isoform X1 [Setaria italica]	66	23.9325	358	120.112	-2.32733	1.09528e-43	1.92093e-45	down
contig30216	447		14	6.31452	85	35.4722	-2.48995	1.19267e-11	7.46989e-13	down
contig30249	267	gb|EMT00403.1| hypothetical protein F775_28185 [Aegilops tauschii]	8	6.04085	45	31.4397	-2.37976	3.44085e-06	3.72341e-07	down
contig30296	420		11	5.28035	66	29.3138	-2.47287	4.01147e-09	3.09838e-10	down
contig30303	442		72	32.842	1074	453.272	-3.78676	5.35694e-208	1.71623e-210	down
contig30318	795		164	41.5907	568	133.278	-1.6801	3.41538e-45	5.80835e-47	down
contig30344	334		6	3.6218	43	24.0159	-2.72921	8.22889e-07	8.17991e-08	down
contig30381	349		23	13.2869	71	37.9498	-1.51409	1.94637e-05	2.36684e-06	down
contig30382	236		21	17.9402	65	51.3781	-1.51796	4.71898e-05	6.06918e-06	down
contig30409	687		17	4.98898	84	22.8086	-2.19276	5.42329e-10	3.86367e-11	down
contig30413	425		764	362.43	3233	1419.04	-1.96914	0	0	down
contig30430	248		14	11.3814	67	50.3965	-2.14664	6.54066e-08	5.71572e-09	down
contig30465	322		25	15.6532	73	42.2906	-1.43388	3.42194e-05	4.32346e-06	down
contig30469	565	ref|XP_003558591.1| PREDICTED: 30S ribosomal protein S10, chloroplastic-like [Brachypodium distachyon]	143	51.0278	387	127.773	-1.32423	6.6699e-22	2.30748e-23	down
contig30487	528		19	7.25503	74	26.1442	-1.84944	2.98756e-07	2.81145e-08	down
contig30526	520		274	106.235	1199	430.123	-2.01749	9.29671e-122	5.28583e-124	down
contig30536	282	gb|EMS50637.1| hypothetical protein TRIUR3_30205 [Triticum urartu]	33	23.5931	78	51.5968	-1.12892	0.000514747	8.05787e-05	down
contig30567	251		1	0.803241	99	73.5764	-6.51727	2.00711e-22	6.7912e-24	down
contig30611	245		22	18.1041	78	59.3889	-1.71388	6.47788e-07	6.35156e-08	down
contig30657	1217		167	27.6659	564	86.4501	-1.64376	1.62968e-43	2.87469e-45	down
contig30672	254	gb|EMT14858.1| Nucleoside-triphosphatase [Aegilops tauschii]	13	10.3188	59	43.3307	-2.07011	9.21084e-07	9.21493e-08	down
contig30674	360		4	2.24015	66	34.1994	-3.9323	1.41783e-13	7.73639e-15	down
contig30690	572		61	21.5007	217	70.7686	-1.71872	3.76472e-18	1.57749e-19	down
contig30790	620		361	117.391	817	245.814	-1.06625	1.58876e-32	3.78631e-34	down
contig30885	602		198	66.3114	472	146.259	-1.1412	3.6986e-21	1.32404e-22	down
contig31013	276		268	195.77	941	636.001	-1.69987	7.62337e-76	7.40424e-78	down
contig31026	608	gb|ACN31802.1| unknown [Zea mays]	46	15.2537	101	30.9881	-1.02256	0.000238393	3.48247e-05	down
contig31044	483		103	42.9942	505	195.039	-2.18155	7.78577e-57	1.0638e-58	down
contig31128	692		721	210.063	2619	706.003	-1.74885	2.86524e-219	8.63527e-222	down
contig31133	586		32	11.0096	101	32.1515	-1.54612	1.21541e-07	1.09097e-08	down
contig31147	309	ref|XP_003558591.1| PREDICTED: 30S ribosomal protein S10, chloroplastic-like [Brachypodium distachyon]	31	20.2266	96	57.9548	-1.51868	3.9809e-07	3.80144e-08	down
contig31150	409		106	52.2519	335	152.791	-1.54801	6.3856e-24	2.02234e-25	down
contig31171	261		42	32.4436	181	129.364	-1.99544	1.58688e-18	6.4906e-20	down
contig31176	846	ref|XP_003562323.1| PREDICTED: chlorophyll a-b binding protein, chloroplastic-like [Brachypodium distachyon]	1071	255.234	3502	772.187	-1.59713	9.43852e-258	2.37845e-260	down
contig31183	265		66	50.2132	568	399.834	-2.99326	1.35748e-90	1.06405e-92	down
contig31206	589	gb|ACN31512.1| unknown [Zea mays]	169	57.8484	895	283.455	-2.29277	1.01032e-106	6.58876e-109	down
contig31209	522		24	9.26959	142	50.7452	-2.45269	9.85158e-19	3.98329e-20	down
contig31238	315		14	8.9606	52	30.7943	-1.78099	4.46941e-05	5.73378e-06	down
contig31251	749	ref|XP_004984032.1| PREDICTED: nuclear transcription factor Y subunit B-2-like [Setaria italica]	60	16.1506	293	72.9731	-2.17578	4.70318e-33	1.1006e-34	down
contig31292	498	gb|EMT21846.1| Ribulose bisphosphate carboxylase small chain PW9, chloroplastic [Aegilops tauschii]	507	205.257	4087	1530.92	-2.89889	0	0	down
contig31340	352		175	100.234	631	334.398	-1.73819	1.32331e-52	1.96393e-54	down
contig31353	321		86	54.0148	207	120.294	-1.15513	8.3565e-10	6.05918e-11	down
contig31360	346		21	12.2367	57	30.7309	-1.32848	0.000782686	0.000127428	down
contig31405	299		4	2.69717	90	56.1498	-4.37976	2.16423e-19	8.43276e-21	down
contig31440	529	gb|EMS50797.1| Chlorophyll a-b binding protein, chloroplastic [Triticum urartu]	1871	713.079	9145	3224.82	-2.17708	0	0	down
contig31452	342		2	1.17903	37	20.1815	-4.09736	4.43297e-08	3.80791e-09	down
contig31497	275		78	57.1849	222	150.59	-1.39692	7.3391e-14	3.93023e-15	down
contig31506	482	dbj|BAJ98049.1| predicted protein [Hordeum vulgare subsp. vulgare]	205	85.7485	794	307.291	-1.84142	1.57757e-71	1.66007e-73	down
contig31507	361		134	74.8371	350	180.858	-1.27303	1.0099e-18	4.08587e-20	down
contig31508	608		986	326.959	4157	1275.42	-1.96379	0	0	down
contig31521	626		554	178.425	2163	644.554	-1.85299	4.38585e-196	1.47176e-198	down
contig31541	257		37	29.0261	84	60.971	-1.07077	0.00056034	8.85213e-05	down
contig31543	653	ref|XP_003519662.1| PREDICTED: uncharacterized protein LOC100794226 [Glycine max]	561	173.209	1351	385.939	-1.15586	7.00076e-61	8.86509e-63	down
contig31555	431		247	115.542	568	245.837	-1.08929	1.48901e-23	4.79305e-25	down
contig31565	458		850	374.174	4062	1654.44	-2.14456	0	0	down
contig31570	359		263	147.7	955	496.233	-1.74835	4.74503e-80	4.34426e-82	down
contig31669	468		25	10.77	218	86.8936	-3.01224	3.09078e-35	6.70836e-37	down
contig31687	496	gb|EMT03882.1| hypothetical protein F775_19229 [Aegilops tauschii]	8	3.25183	58	21.8134	-2.74589	5.28278e-09	4.13953e-10	down
contig31715	597		21	7.09193	68	21.2477	-1.58305	1.53467e-05	1.8287e-06	down
contig31723	724		65	18.1007	199	51.2733	-1.50217	7.46622e-14	4.00209e-15	down
contig31777	434	gb|EMT05833.1| hypothetical protein F775_06870 [Aegilops tauschii]	20	9.29095	73	31.3769	-1.75581	1.02345e-06	1.0287e-07	down
contig31781	643		59	18.4995	147	42.6465	-1.20494	1.31534e-07	1.18792e-08	down
contig31783	482		47	19.6594	172	66.5669	-1.75959	5.59542e-15	2.82003e-16	down
contig31793	347	gb|EMT00403.1| hypothetical protein F775_28185 [Aegilops tauschii]	22	12.7824	66	35.4806	-1.47287	6.27559e-05	8.2758e-06	down
contig31799	588	gb|EMT25278.1| GDSL esterase/lipase [Aegilops tauschii]	7	2.40016	338	107.23	-5.48143	2.236e-76	2.14625e-78	down
contig31832	364		108	59.8194	357	182.955	-1.6128	5.4547e-27	1.54793e-28	down
contig31861	492		111	45.486	542	205.5	-2.17564	9.17007e-61	1.16237e-62	down
contig31886	487		82	33.9472	654	250.51	-2.8835	1.59005e-100	1.11346e-102	down
contig31907	508		16	6.35003	64	23.5014	-1.88791	1.5823e-06	1.63751e-07	down
contig31928	332		22	13.3599	77	43.2643	-1.69526	9.65662e-07	9.67985e-08	down
contig31944	178		15	16.9899	49	51.3515	-1.59573	0.000309416	4.624e-05	down
contig31967	516	dbj|BAJ88189.1| predicted protein [Hordeum vulgare subsp. vulgare] dbj|BAJ93620.1| predicted protein [Hordeum vulgare subsp. vulgare]	43	16.8011	96	34.7055	-1.04661	0.000264404	3.89961e-05	down
contig31981	774	dbj|BAK02431.1| predicted protein [Hordeum vulgare subsp. vulgare] dbj|BAK08108.1| predicted protein [Hordeum vulgare subsp. vulgare]	33	8.59592	84	20.2449	-1.23583	8.21244e-05	1.0987e-05	down
contig32001	338	ref|XP_003567962.1| PREDICTED: phosphoethanolamine N-methyltransferase 1-like [Brachypodium distachyon]	143	85.298	369	203.651	-1.25551	2.69412e-19	1.05554e-20	down
contig32034	560	ref|XP_003519662.1| PREDICTED: uncharacterized protein LOC100794226 [Glycine max]	103	37.0825	223	74.2837	-1.00231	1.75709e-08	1.44692e-09	down
contig32053	490		122	50.1977	313	119.159	-1.24719	2.68693e-16	1.24666e-17	down
contig32072	210		18	17.2812	56	49.7446	-1.52534	0.00017586	2.50751e-05	down
contig32080	526	ref|XP_003558921.1| PREDICTED: uncharacterized protein LOC100835051 [Brachypodium distachyon]	97	37.1797	365	129.445	-1.79975	4.13859e-32	9.95211e-34	down
contig32087	692		190	55.3563	2110	568.792	-3.36108	0	0	down
contig32092	601	dbj|BAJ85741.1| predicted protein [Hordeum vulgare subsp. vulgare] dbj|BAJ87236.1| predicted protein [Hordeum vulgare subsp. vulgare]	1123	376.725	3577	1110.25	-1.5593	2.90451e-254	7.42954e-257	down
contig32106	707		1438	410.071	6021	1588.64	-1.95385	0	0	down
contig32144	514		479	187.885	2390	867.385	-2.20682	7.7701e-272	1.87931e-274	down
contig32234	336		167	100.207	533	295.914	-1.5622	2.91336e-38	5.83262e-40	down
contig32236	386		58	30.2943	136	65.7247	-1.11739	2.29259e-06	2.42671e-07	down
contig32393	432		77	35.9357	231	99.7482	-1.47287	1.52748e-15	7.42369e-17	down
contig32405	590		26	8.88466	94	29.7203	-1.74206	2.28798e-08	1.90496e-09	down
contig32491	830	ref|XP_003567962.1| PREDICTED: phosphoethanolamine N-methyltransferase 1-like [Brachypodium distachyon]	660	160.319	1952	438.711	-1.45232	5.86348e-125	3.25955e-127	down
contig32525	287		37	25.992	283	183.942	-2.82311	8.38042e-43	1.50587e-44	down
contig32531	500		162	65.3228	417	155.576	-1.25196	1.22817e-21	4.30334e-23	down
contig32532	381		31	16.4042	92	45.0443	-1.45727	1.70674e-06	1.77363e-07	down
contig32666	277		35	25.4746	94	63.3031	-1.31322	9.38671e-06	1.07964e-06	down
contig32992	793	gb|EMS66450.1| Thiazole biosynthetic enzyme 1-2, chloroplastic [Triticum urartu]	54	13.729	280	65.8661	-2.2623	3.86698e-33	9.01496e-35	down
contig33542	511	gb|EMT22457.1| Putative apospory-associated protein C [Aegilops tauschii]	59	23.2783	323	117.912	-2.34066	9.97113e-40	1.93248e-41	down
contig33857	688		18	5.27477	103	27.9271	-2.40448	1.86183e-13	1.02463e-14	down
contig33882	521	gb|EMS55430.1| Calmodulin-related protein [Triticum urartu]	8	3.09579	64	22.915	-2.88791	2.35863e-10	1.63255e-11	down
contig34230	647		32	9.97161	79	22.7772	-1.19169	0.000234799	3.42521e-05	down
contig34510	938	ref|XP_003563001.1| PREDICTED: thiazole biosynthetic enzyme 1-2, chloroplastic-like [Brachypodium distachyon]	57	12.2516	264	52.5023	-2.09941	1.52769e-28	4.12827e-30	down
contig35251	311		5	3.24137	51	30.5905	-3.23841	2.92138e-09	2.2222e-10	down
contig35282	559	dbj|BAJ94179.1| predicted protein [Hordeum vulgare subsp. vulgare]	29	10.4594	86	28.6988	-1.45619	4.12817e-06	4.51919e-07	down
contig35304	330		3	1.83285	43	24.307	-3.72921	8.95654e-09	7.17193e-10	down
contig35630	683	gb|AAX96763.1| Tubulin/FtsZ family, GTPase domain, putative [Oryza sativa Japonica Group] gb|ABA92354.1| Tubulin alpha-3 chain, putative, expressed [Oryza sativa Japonica Group]	63	18.5969	180	49.1619	-1.40248	2.0084e-11	1.28179e-12	down
contig35642	425		44	20.8729	120	52.6707	-1.33537	2.55579e-07	2.38701e-08	down
contig36004	258		40	31.2579	88	63.6268	-1.02541	0.000670469	0.000107647	down
contig36065	273		187	138.102	529	361.468	-1.38814	6.22409e-32	1.50223e-33	down
contig36092	231		22	19.2013	145	117.094	-2.60839	1.93022e-20	7.14208e-22	down
contig36118	246		39	31.9631	154	116.778	-1.86929	1.38347e-14	7.10742e-16	down
contig36267	322		488	305.551	1860	1077.54	-1.81826	2.37958e-164	1.00342e-166	down
contig36275	668		465	140.345	3851	1075.41	-2.93784	0	0	down
contig36307	349		136	78.5657	425	227.164	-1.53177	9.27176e-30	2.41862e-31	down
contig36320	614		695	228.211	2249	683.279	-1.58211	2.69764e-163	1.14096e-165	down
contig36410	934	ref|XP_004981922.1| PREDICTED: tubulin alpha-1 chain-like [Setaria italica] emb|CAE52515.1| alpha tubulin [Setaria viridis]	59	12.7358	158	31.5564	-1.30905	3.69751e-09	2.84816e-10	down
contig36516	474	gb|EMS53210.1| NADPH-dependent diflavin oxidoreductase 1 [Triticum urartu]	57	24.2447	232	91.3033	-1.913	2.4781e-22	8.42402e-24	down
contig36539	2639	dbj|BAJ97194.1| predicted protein [Hordeum vulgare subsp. vulgare]	254	19.405	686	48.4911	-1.32129	2.69612e-38	5.38747e-40	down
contig36573	1097	gb|EMS50172.1| hypothetical protein TRIUR3_23911 [Triticum urartu]	149	27.3842	325	55.2654	-1.01304	2.89e-12	1.72624e-13	down
contig36653	808	ref|XP_003560059.1| PREDICTED: uncharacterized protein LOC100825976 [Brachypodium distachyon]	85	21.2093	407	93.9637	-2.1474	5.41283e-45	9.24643e-47	down
contig36723	381	ref|XP_003562323.1| PREDICTED: chlorophyll a-b binding protein, chloroplastic-like [Brachypodium distachyon]	607	321.206	2080	1018.39	-1.66472	1.73237e-162	7.3928e-165	down
contig36745	340		162	96.0629	368	201.904	-1.07162	4.40471e-15	2.20375e-16	down
contig36749	700		90	25.9217	277	73.8174	-1.5098	3.49464e-19	1.37715e-20	down
contig36754	697		105	30.3722	6977	1867.29	-5.94205	0	0	down
contig36760	572		197	69.4368	1256	409.61	-2.56048	3.83966e-170	1.56076e-172	down
contig36813	609	ref|NP_001183682.1| uncharacterized protein LOC100502276 [Zea mays] gb|ACR37955.1| unknown [Zea mays]	220	72.8325	884	270.777	-1.89445	1.09594e-82	9.53416e-85	down
contig36816	345		38	22.2067	111	60.0179	-1.4344	1.58716e-07	1.44547e-08	down
contig36923	735		38	10.4236	469	119.032	-3.51343	4.49775e-86	3.72487e-88	down
contig36967	2120	gb|ABJ15727.1| serine hydroxymethyltransferase [Triticum monococcum]	938	89.2045	3654	321.521	-1.84973	0	0	down
contig36970	997	gb|EMT29002.1| Chlorophyll a-b binding protein, chloroplastic [Aegilops tauschii]	1091	220.622	2699	504.992	-1.19468	7.73405e-128	4.14272e-130	down
contig36974	1134	gb|EMT19090.1| Glycerate dehydrogenase [Aegilops tauschii]	471	83.7389	1067	175.521	-1.06767	2.01722e-42	3.66046e-44	down
contig36999	1292	ref|XP_003572145.1| PREDICTED: LOW QUALITY PROTEIN: carotenoid 9,10(9',10')-cleavage dioxygenase 1-like [Brachypodium distachyon]	43	6.71005	203	29.3096	-2.12698	1.9926e-22	6.73704e-24	down
contig37009	784	dbj|BAJ85901.1| predicted protein [Hordeum vulgare subsp. vulgare] dbj|BAK01316.1| predicted protein [Hordeum vulgare subsp. vulgare]	151	38.8312	357	84.9433	-1.12928	6.85147e-16	3.25005e-17	down
contig37019	1351	dbj|BAJ85363.1| predicted protein [Hordeum vulgare subsp. vulgare]	873	130.28	1998	275.878	-1.08241	7.26315e-81	6.55771e-83	down
contig37023	985	gb|EMT01873.1| Photosystem I reaction center subunit XI, chloroplastic [Aegilops tauschii]	1488	304.569	4066	770.031	-1.33814	7.82211e-230	2.23857e-232	down
contig37029	792	dbj|BAJ98599.1| predicted protein [Hordeum vulgare subsp. vulgare]	72	18.3285	316	74.4284	-2.02176	1.77126e-32	4.22797e-34	down
contig37030	574		103	36.178	242	78.6467	-1.12027	7.6768e-11	5.1318e-12	down
contig37071	1120	dbj|BAJ89706.1| predicted protein [Hordeum vulgare subsp. vulgare] dbj|BAJ85189.1| predicted protein [Hordeum vulgare subsp. vulgare] dbj|BAK04677.1| predicted protein [Hordeum vulgare subsp. vulgare]	1559	280.639	6224	1036.64	-1.88513	0	0	down
contig37088	539		87	32.5424	298	103.135	-1.66413	1.24985e-23	4.01845e-25	down
contig37117	1323	gb|EMT23130.1| Pyruvate dehydrogenase E1 component subunit beta [Aegilops tauschii]	63	9.60064	206	29.0459	-1.59713	1.31467e-15	6.35944e-17	down
contig37122	845	gb|AFS49701.1| actin-depolymerizing factor 7 [Triticum aestivum]	86	20.5192	219	48.3464	-1.23643	1.93088e-11	1.2289e-12	down
contig37147	841		140	33.5623	521	115.563	-1.78377	4.44449e-45	7.58102e-47	down
contig37148	651	ref|XP_003577197.1| PREDICTED: uncharacterized protein LOC100836689 [Brachypodium distachyon]	921	285.232	2827	810.069	-1.50591	6.35502e-191	2.20498e-193	down
contig37150	1576	sp|Q42850.1|PORB_HORVU RecName: Full=Protochlorophyllide reductase B, chloroplastic; Short=PCR B; AltName: Full=NADPH-protochlorophyllide oxidoreductase B; Short=POR B; Flags: Precursor emb|CAA59228.1| NADPH dehydrogenase [Hordeum vulgare] dbj|BAJ97965.1|	778	99.5275	1832	216.843	-1.12349	9.32714e-79	8.63384e-81	down
contig37181	933		19	4.10574	143	28.5911	-2.79985	1.06289e-21	3.7148e-23	down
contig37183	1539	dbj|BAK08153.1| predicted protein [Hordeum vulgare subsp. vulgare]	3454	452.484	19368	2347.59	-2.37524	0	0	down
contig37185	554		27	9.82593	83	27.9476	-1.50806	3.35746e-06	3.62786e-07	down
contig37195	1264	gb|AAT99293.1| beta-expansin TaEXPB2 [Triticum aestivum]	76	12.1223	207	30.5492	-1.33347	4.01823e-12	2.43424e-13	down
contig37197	763	dbj|BAJ93822.1| predicted protein [Hordeum vulgare subsp. vulgare]	98	25.8953	212	51.8308	-1.00112	4.40855e-08	3.78609e-09	down
contig37199	918	ref|XP_003572147.1| PREDICTED: uncharacterized protein At4g01050, chloroplastic-like [Brachypodium distachyon]	219	48.0973	748	151.997	-1.66002	2.16e-58	2.86924e-60	down
contig37200	518		78	30.3588	296	106.596	-1.81196	2.25626e-26	6.53136e-28	down
contig37202	1133		3815	678.866	11605	1910.7	-1.4929	0	0	down
contig37210	560		4	1.4401	62	20.6529	-3.84211	1.3163e-12	7.67408e-14	down
contig37214	333		39	23.6124	88	49.2964	-1.06194	0.000435782	6.73898e-05	down
contig37216	1106	dbj|BAJ90643.1| predicted protein [Hordeum vulgare subsp. vulgare] dbj|BAJ86302.1| predicted protein [Hordeum vulgare subsp. vulgare]	624	113.749	4176	704.34	-2.63041	0	0	down
contig37227	1177	sp|Q00434.1|PSBP_WHEAT RecName: Full=Oxygen-evolving enhancer protein 2, chloroplastic; Short=OEE2; AltName: Full=23 kDa subunit of oxygen evolving system of photosystem II; AltName: Full=23 kDa thylakoid membrane protein; AltName: Full=OEC 23 kDa subunit	1500	256.942	6467	1024.95	-1.99604	0	0	down
contig37260	756	ref|XP_003580034.1| PREDICTED: phosphoglycolate phosphatase-like [Brachypodium distachyon]	224	59.7373	1039	256.372	-2.10153	3.24131e-111	2.03993e-113	down
contig37262	1370	gb|AAN71760.1| cinnamoyl CoA reductase [Hordeum vulgare] dbj|BAK07589.1| predicted protein [Hordeum vulgare subsp. vulgare]	266	39.1454	703	95.722	-1.29001	7.97069e-38	1.62301e-39	down
contig37263	815		3672	908.374	16015	3665.61	-2.0127	0	0	down
contig37289	510		21	8.30173	63	23.0434	-1.47287	9.78299e-05	1.32808e-05	down
contig37293	1974	dbj|BAJ88358.1| predicted protein [Hordeum vulgare subsp. vulgare]	94	9.60064	323	30.5234	-1.66871	1.15339e-25	3.42204e-27	down
contig37294	715	gb|EMT19699.1| Indole-3-glycerol phosphate lyase, chloroplastic [Aegilops tauschii]	98	27.6337	286	74.6169	-1.43307	2.35022e-18	9.7467e-20	down
contig37334	1359		59	8.7529	179	24.5703	-1.48908	2.26913e-12	1.3459e-13	down
contig37336	516	gb|ABG46238.1| germin-like protein 6a [Hordeum vulgare subsp. vulgare]	21	8.2052	63	22.7755	-1.47287	9.78299e-05	1.32808e-05	down
contig37346	782		19	4.89854	105	25.0472	-2.35423	2.19409e-13	1.21415e-14	down
contig37352	941		171	36.6375	653	129.45	-1.821	5.12962e-58	6.8789e-60	down
contig37378	411		50	24.5272	146	66.2656	-1.43388	1.10755e-09	8.10639e-11	down
contig37391	502		378	151.813	1242	461.525	-1.60412	4.4134e-92	3.42029e-94	down
contig37398	1064	ref|XP_003559404.1| PREDICTED: PGR5-like protein 1A, chloroplastic-like [Brachypodium distachyon]	291	55.1405	862	151.127	-1.45458	1.68178e-55	2.35752e-57	down
contig37400	908	gb|EMT07547.1| Hydroxyisourate hydrolase [Aegilops tauschii]	187	41.5217	422	86.6969	-1.06211	5.76545e-17	2.57792e-18	down
contig37423	892	gb|EMT15905.1| hypothetical protein F775_07023 [Aegilops tauschii]	35	7.91084	101	21.1219	-1.41684	8.50752e-07	8.47735e-08	down
contig37425	392		11	5.65752	79	37.594	-2.73226	5.70798e-12	3.49909e-13	down
contig37436	685	gb|EMS65202.1| Bowman-Birk type trypsin inhibitor [Triticum urartu]	20	5.88653	93	25.3262	-2.10514	1.77154e-10	1.21408e-11	down
contig37439	1077	gb|ADD65763.1| putative carbonic anhydrase [Secale cereale x Triticum durum]	1267	237.181	13303	2304.15	-3.28017	0	0	down
contig37457	715		1063	299.741	3180	829.656	-1.46879	5.83815e-207	1.87779e-209	down
contig37466	1127	dbj|BAJ90190.1| predicted protein [Hordeum vulgare subsp. vulgare] dbj|BAJ85278.1| predicted protein [Hordeum vulgare subsp. vulgare] dbj|BAJ92042.1| predicted protein [Hordeum vulgare subsp. vulgare] dbj|BAJ96740.1| predicted protein [Hordeum vulgare sub	114	20.3939	564	93.3538	-2.19457	6.72255e-64	8.15526e-66	down
contig37470	1063	gb|EMT23789.1| Putative inactive purple acid phosphatase 27 [Aegilops tauschii]	373	70.7449	2795	490.485	-2.79351	0	0	down
contig37496	1770	sp|Q9ZRR5.1|TBA3_HORVU RecName: Full=Tubulin alpha-3 chain emb|CAA10663.1| alpha-tubulin 3 [Hordeum vulgare subsp. vulgare] gb|ABD92933.1| alpha tubulin-3B [Triticum aestivum] gb|ABD92934.1| alpha tubulin-3A [Triticum aestivum] gb|ABD92935.1| alpha tubuli	686	78.1395	1836	193.498	-1.30819	2.71826e-100	1.91727e-102	down
contig37501	584	gb|EMS61907.1| Ribulose bisphosphate carboxylase/oxygenase activase, chloroplastic [Triticum urartu]	35	12.083	107	34.1781	-1.50009	9.81492e-08	8.72369e-09	down
contig37504	504		42	16.8011	121	44.7849	-1.41446	5.47214e-08	4.75149e-09	down
contig37508	874	gb|EMS61849.1| 50S ribosomal protein L24, chloroplastic [Triticum urartu] gb|EMT00548.1| 50S ribosomal protein L24, chloroplastic [Aegilops tauschii]	118	27.2201	498	106.291	-1.96527	4.39485e-49	6.99548e-51	down
contig37513	694	gb|EMT22400.1| hypothetical protein F775_42762 [Aegilops tauschii]	26	7.55324	77	20.697	-1.45426	1.54681e-05	1.84581e-06	down
contig37535	1547	dbj|BAJ95949.1| predicted protein [Hordeum vulgare subsp. vulgare]	370	48.2204	802	96.7077	-1.00399	5.52936e-29	1.48159e-30	down
contig37562	427	dbj|BAJ86361.1| predicted protein [Hordeum vulgare subsp. vulgare]	17	8.02677	55	24.0277	-1.58181	0.000129407	1.79674e-05	down
contig37564	1433	dbj|BAJ89651.1| predicted protein [Hordeum vulgare subsp. vulgare]	407	57.2622	1067	138.898	-1.27837	2.12641e-56	2.92425e-58	down
contig37566	818		17	4.19001	105	23.9449	-2.51469	2.13089e-14	1.10686e-15	down
contig37571	522		16	6.17972	182	65.0396	-3.3957	9.02373e-33	2.12881e-34	down
contig37577	1036	emb|CBI31812.3| unnamed protein product [Vitis vinifera]	61	11.8711	555	99.9333	-3.07352	9.04601e-91	7.07919e-93	down
contig37579	1132		56	9.97381	122	20.1044	-1.01129	5.05488e-05	6.54184e-06	down
contig37616	1115	dbj|BAJ86721.1| predicted protein [Hordeum vulgare subsp. vulgare]	578	104.514	1432	239.577	-1.1968	3.66963e-68	4.10783e-70	down
contig37650	646	gb|EMS58928.1| hypothetical protein TRIUR3_19766 [Triticum urartu]	62	19.3499	153	44.181	-1.1911	9.27687e-08	8.23136e-09	down
contig37746	2088	ref|XP_003562409.1| PREDICTED: aspartokinase 1, chloroplastic-like [Brachypodium distachyon]	51	4.92447	490	43.7767	-3.15212	4.69754e-82	4.11042e-84	down
contig37824	1257	sp|P08823.1|RUBA_WHEAT RecName: Full=RuBisCO large subunit-binding protein subunit alpha, chloroplastic; AltName: Full=60 kDa chaperonin subunit alpha; AltName: Full=CPN-60 alpha; Flags: Precursor emb|CAA30699.1| unnamed protein product [Triticum aestivum	166	26.6252	517	76.7242	-1.52689	6.39658e-36	1.36404e-37	down
contig37852	827		184	44.8572	767	173.008	-1.94743	1.78742e-74	1.78584e-76	down
contig37857	729	dbj|BAJ91419.1| predicted protein [Hordeum vulgare subsp. vulgare]	72	19.9124	201	51.4334	-1.36904	3.01312e-12	1.80474e-13	down
contig37883	1070	dbj|BAJ85020.1| predicted protein [Hordeum vulgare subsp. vulgare] dbj|BAK00983.1| predicted protein [Hordeum vulgare subsp. vulgare]	111	20.915	328	57.183	-1.45105	2.40278e-21	8.53464e-23	down
contig37909	873		63	14.5494	401	85.6855	-2.55809	1.7765e-54	2.52629e-56	down
contig37927	888		56	12.7144	127	26.6789	-1.06924	1.25338e-05	1.47574e-06	down
contig37979	708	dbj|BAJ99385.1| predicted protein [Hordeum vulgare subsp. vulgare]	34	9.682	92	24.2399	-1.32401	1.03688e-05	1.20422e-06	down
contig38008	1019	gb|EMS45360.1| hypothetical protein TRIUR3_23461 [Triticum urartu]	275	54.4099	981	179.586	-1.72273	1.50486e-80	1.37204e-82	down
contig38043	1632	emb|CDA48753.1| putative glycine-rich signal peptide protein [Dialister sp. CAG:486]	910	112.419	4664	533.108	-2.24554	0	0	down
contig38096	1152		945	165.386	2498	404.498	-1.2903	1.65207e-133	8.55635e-136	down
contig38110	928	dbj|BAJ86408.1| predicted protein [Hordeum vulgare subsp. vulgare] dbj|BAJ88041.1| predicted protein [Hordeum vulgare subsp. vulgare]	339	73.6498	1303	261.923	-1.83039	3.20276e-116	1.90617e-118	down
contig38117	723	ref|XP_003567054.1| PREDICTED: protein mrp homolog [Brachypodium distachyon]	24	6.69256	78	20.1249	-1.58835	2.81655e-06	3.012e-07	down
contig38156	1147	gb|EMT21850.1| Ribulose bisphosphate carboxylase small chain PW9, chloroplastic [Aegilops tauschii]	4958	871.491	45428	7388.17	-3.08366	0	0	down
contig38212	591		18	6.14051	66	20.8321	-1.76238	3.60528e-06	3.91253e-07	down
contig38231	1569	sp|P12783.1|PGKY_WHEAT RecName: Full=Phosphoglycerate kinase, cytosolic emb|CAA33302.1| unnamed protein product [Triticum aestivum]	1129	145.074	9170	1090.24	-2.90979	0	0	down
contig38252	827	dbj|BAJ93050.1| predicted protein [Hordeum vulgare subsp. vulgare]	206	50.2205	1052	237.294	-2.24033	6.14449e-122	3.47801e-124	down
contig38277	1584	dbj|BAJ99426.1| predicted protein [Hordeum vulgare subsp. vulgare]	225	28.6383	662	77.9614	-1.44482	2.71572e-42	4.95549e-44	down
contig38282	721	gb|EMS55121.1| Glycine cleavage system H protein, mitochondrial [Triticum urartu]	344	96.1929	1982	512.797	-2.41439	4.35888e-251	1.13705e-253	down
contig38296	1304	gb|EMS54134.1| Phytochrome C [Triticum urartu]	248	38.3437	554	79.2518	-1.04746	1.3348e-21	4.68542e-23	down
contig38300	1697	ref|XP_003562531.1| PREDICTED: thioredoxin reductase NTRC-like [Brachypodium distachyon]	131	15.5636	384	42.2111	-1.43945	1.33374e-24	4.09902e-26	down
contig38439	507		83	33.0058	252	92.7192	-1.49015	3.48244e-17	1.53903e-18	down
contig38479	710		129	36.6312	352	92.4829	-1.33611	3.05622e-20	1.14013e-21	down
contig38604	2617	dbj|BAJ92173.1| predicted protein [Hordeum vulgare subsp. vulgare] gb|AEW48244.1| circadian clock associated 1 [Hordeum vulgare subsp. vulgare] gb|AEW48246.1| circadian clock associated 1 [Hordeum vulgare subsp. vulgare] gb|AFO69281.1| circadian clock ass	424	32.6649	1697	120.964	-1.88876	6.67676e-158	2.96764e-160	down
contig38654	658		132	40.4453	322	91.2866	-1.17443	2.74913e-15	1.35838e-16	down
contig38671	934	gb|EMT27752.1| Phytoene synthase, chloroplastic [Aegilops tauschii]	147	31.7315	341	68.1059	-1.10186	1.22385e-14	6.26414e-16	down
contig38919	995	gb|EMS45005.1| putative 5'-adenylylsulfate reductase 1, chloroplastic [Triticum urartu]	40	8.10507	127	23.8099	-1.55467	1.65852e-09	1.23092e-10	down
contig38951	932		44	9.51823	100	20.0153	-1.07233	0.00013299	1.85028e-05	down
contig38954	892	gb|EMS68330.1| Thioredoxin-like protein CXXS1 [Triticum urartu]	47	10.6231	103	21.5402	-1.01982	0.000209555	3.03334e-05	down
contig39115	2390	dbj|BAD86758.1| betaine aldehyde dehydrogenase [Leymus chinensis]	324	27.3317	713	55.6504	-1.02582	9.82808e-27	2.81887e-28	down
contig39120	1748	ref|XP_003574539.1| PREDICTED: omega-6 fatty acid desaturase, chloroplastic-like [Brachypodium distachyon]	87	10.0345	296	31.5884	-1.65442	2.76997e-23	9.02863e-25	down
contig39123	965		338	70.617	1827	353.174	-2.32229	4.43008e-221	1.32953e-223	down
contig39247	659	gb|EMT03530.1| Profilin [Aegilops tauschii]	15	4.58908	85	24.0608	-2.39041	3.81824e-11	2.49344e-12	down
contig39276	1400		67	9.64865	186	24.7835	-1.36098	2.75919e-11	1.78123e-12	down
contig39279	713		1820	514.638	6192	1620.01	-1.65438	0	0	down
contig39283	593		541	183.934	1256	395.104	-1.10305	1.47936e-52	2.20115e-54	down
contig39327	1089	dbj|BAJ96368.1| predicted protein [Hordeum vulgare subsp. vulgare] dbj|BAJ88289.1| predicted protein [Hordeum vulgare subsp. vulgare] dbj|BAJ96992.1| predicted protein [Hordeum vulgare subsp. vulgare] dbj|BAK01415.1| predicted protein [Hordeum vulgare sub	41	7.59059	203	34.7732	-2.19569	2.58231e-23	8.40713e-25	down
contig39349	647		68	21.1897	152	43.8244	-1.04837	2.07371e-06	2.18322e-07	down
contig39373	1647		71	8.69129	180	20.3871	-1.23002	1.91929e-09	1.43224e-10	down
contig39376	1221	dbj|BAJ99765.1| predicted protein [Hordeum vulgare subsp. vulgare]	165	27.2451	385	58.8196	-1.1103	1.20466e-16	5.47794e-18	down
contig39440	1341	gb|EMT27447.1| PsbB mRNA maturation factor Mbb1, chloroplastic [Aegilops tauschii]	42	6.31452	153	21.2833	-1.75298	2.53117e-13	1.40886e-14	down
contig39474	909	ref|XP_003558943.1| PREDICTED: 50S ribosomal protein L11, chloroplastic-like [Brachypodium distachyon]	79	17.522	246	50.4834	-1.52664	2.22434e-17	9.7373e-19	down
contig39488	664		123	37.3471	279	78.3814	-1.06952	1.50583e-11	9.50369e-13	down
contig39536	1103	dbj|BAJ91401.1| predicted protein [Hordeum vulgare subsp. vulgare]	534	97.608	4053	685.454	-2.81199	0	0	down
contig39576	597		53	17.8987	178	55.6189	-1.63572	5.08062e-14	2.69504e-15	down
contig39579	1772	gb|EMS68249.1| 4-hydroxyphenylacetaldehyde oxime monooxygenase [Triticum urartu]	10	1.13777	499	52.5308	-5.52888	1.05086e-112	6.53379e-115	down
contig39598	649		162	50.3257	626	179.931	-1.83808	2.42892e-56	3.34334e-58	down
contig39621	888		683	155.07	1924	404.175	-1.38206	2.64412e-114	1.61721e-116	down
contig39646	1050	dbj|BAJ92993.1| predicted protein [Hordeum vulgare subsp. vulgare] dbj|BAJ97105.1| predicted protein [Hordeum vulgare subsp. vulgare]	136	26.1138	382	67.8658	-1.37788	5.99835e-23	1.98553e-24	down
contig39648	1432	gb|EMS59167.1| Peptidyl-prolyl cis-trans isomerase CYP38, chloroplastic [Triticum urartu]	213	29.9886	463	60.3136	-1.00807	4.42048e-17	1.96534e-18	down
contig39677	1652	dbj|BAJ85712.1| predicted protein [Hordeum vulgare subsp. vulgare]	58	7.07844	189	21.3417	-1.59217	2.62449e-14	1.3709e-15	down
contig39747	896		828	186.312	2930	610.009	-1.71111	6.24733e-238	1.73251e-240	down
contig39989	1283	gb|EMS55121.1| Glycine cleavage system H protein, mitochondrial [Triticum urartu]	621	97.5853	3828	556.573	-2.51183	0	0	down
contig40005	447		60	27.0622	165	68.8578	-1.34734	6.13548e-10	4.40757e-11	down
contig40032	512		47	18.5075	165	60.1161	-1.69964	9.76736e-14	5.26401e-15	down
contig40064	1174	dbj|BAJ85583.1| predicted protein [Hordeum vulgare subsp. vulgare] dbj|BAJ86430.1| predicted protein [Hordeum vulgare subsp. vulgare]	184	31.5987	645	102.487	-1.6975	5.11667e-52	7.69088e-54	down
contig40071	1152		166	29.0519	829	134.239	-2.2081	1.90262e-94	1.42389e-96	down
contig40132	914		1727	380.948	6273	1280.28	-1.7488	0	0	down
contig40159	1131	dbj|BAJ86004.1| predicted protein [Hordeum vulgare subsp. vulgare]	136	24.2435	426	70.2626	-1.53516	6.37498e-30	1.64844e-31	down
contig40174	583		128	44.2651	413	132.147	-1.57791	3.42533e-30	8.78345e-32	down
contig40222	593	gb|EMT23240.1| Phosphoethanolamine N-methyltransferase 1 [Aegilops tauschii]	474	161.155	1357	426.876	-1.40537	9.25996e-83	8.04399e-85	down
contig40237	2018	gb|EMT12369.1| Glycine dehydrogenase (decarboxylating), mitochondrial [Aegilops tauschii]	1038	103.704	2401	221.946	-1.09774	2.39852e-99	1.69782e-101	down
contig40247	468	dbj|BAK02100.1| predicted protein [Hordeum vulgare subsp. vulgare]	165	71.0817	398	158.641	-1.15821	2.36413e-18	9.80739e-20	down
contig40269	806	gb|EMT24569.1| 1,2-dihydroxy-3-keto-5-methylthiopentene dioxygenase 4 [Aegilops tauschii]	272	68.0383	802	185.616	-1.4479	2.57012e-51	3.92499e-53	down
contig40289	617		53	17.3185	125	37.7922	-1.12577	5.71327e-06	6.36005e-07	down
contig40300	1040	dbj|BAJ98426.1| predicted protein [Hordeum vulgare subsp. vulgare] dbj|BAJ91651.1| predicted protein [Hordeum vulgare subsp. vulgare] dbj|BAJ87039.1| predicted protein [Hordeum vulgare subsp. vulgare]	139	26.9464	343	61.523	-1.19103	1.35049e-16	6.16332e-18	down
contig40316	935		1395	300.803	4774	952.462	-1.66284	0	0	down
contig40319	1529	ref|NP_001058909.1| Os07g0152900 [Oryza sativa Japonica Group] sp|Q6YT73.1|GLO5_ORYSJ RecName: Full=Peroxisomal (S)-2-hydroxy-acid oxidase GLO5; AltName: Full=Glycolate oxidase 5; Short=GOX 5; Short=OsGLO5; AltName: Full=Short chain alpha-hydroxy acid oxi	655	86.3681	3236	394.801	-2.19255	0	0	down
contig40332	989	dbj|BAJ94117.1| predicted protein [Hordeum vulgare subsp. vulgare] dbj|BAJ91291.1| predicted protein [Hordeum vulgare subsp. vulgare] dbj|BAJ95875.1| predicted protein [Hordeum vulgare subsp. vulgare] dbj|BAJ88978.1| predicted protein [Hordeum vulgare sub	128	26.0936	334	62.9981	-1.27161	7.2515e-18	3.08719e-19	down
contig40337	1214	dbj|BAJ90882.1| predicted protein [Hordeum vulgare subsp. vulgare]	2138	355.066	9371	1439.94	-2.01985	0	0	down
contig40366	609		411	136.064	934	286.093	-1.07219	1.92065e-37	3.93761e-39	down
contig40371	413	gb|EMT04504.1| hypothetical protein F775_05039 [Aegilops tauschii]	19	9.2752	62	28.0039	-1.59418	3.67875e-05	4.6654e-06	down
contig40384	797	gb|EMS57864.1| hypothetical protein TRIUR3_32760 [Triticum urartu]	83	20.9961	287	67.1739	-1.67778	4.88809e-23	1.61183e-24	down
contig40401	447		68	30.6705	308	128.535	-2.06723	1.41252e-32	3.35914e-34	down
contig40416	1086	dbj|BAJ85448.1| predicted protein [Hordeum vulgare subsp. vulgare] dbj|BAJ91930.1| predicted protein [Hordeum vulgare subsp. vulgare] dbj|BAK00083.1| predicted protein [Hordeum vulgare subsp. vulgare] dbj|BAJ97813.1| predicted protein [Hordeum vulgare sub	71	13.181	160	27.4832	-1.06009	8.09805e-07	8.04165e-08	down
contig40444	878	dbj|BAJ93986.1| predicted protein [Hordeum vulgare subsp. vulgare] dbj|BAJ96843.1| predicted protein [Hordeum vulgare subsp. vulgare]	77	17.6814	211	44.8296	-1.34222	1.84466e-12	1.08479e-13	down
contig40468	1268	gb|EMT19176.1| Dihydrolipoyl dehydrogenase 1, mitochondrial [Aegilops tauschii]	77	12.2431	349	51.3432	-2.06821	7.24743e-37	1.51061e-38	down
contig40470	740	dbj|BAJ85808.1| predicted protein [Hordeum vulgare subsp. vulgare]	66	17.9817	252	63.5252	-1.8208	1.11214e-22	3.72496e-24	down
contig40483	708		35	9.96677	87	22.9226	-1.20157	8.9566e-05	1.20625e-05	down
contig40484	1336	dbj|BAJ92050.1| predicted protein [Hordeum vulgare subsp. vulgare]	123	18.5617	295	41.1901	-1.14997	1.30927e-13	7.13079e-15	down
contig40489	537	gb|EMT22967.1| hypothetical protein F775_30979 [Aegilops tauschii]	21	7.88433	83	28.8324	-1.87063	3.6428e-08	3.09709e-09	down
contig40512	991	ref|XP_003083487.1| ACT_COLSC Actin (ISS) [Ostreococcus tauri] emb|CAL58036.1| ACT_COLSC Actin (ISS) [Ostreococcus tauri]	65	13.2239	196	36.8943	-1.48025	2.25402e-13	1.24903e-14	down
contig40523	1072		109	20.4999	330	57.4244	-1.48605	3.14931e-22	1.07397e-23	down
contig40538	2168	dbj|BAJ87034.1| predicted protein [Hordeum vulgare subsp. vulgare]	395	36.7331	902	77.6112	-1.07918	1.47909e-36	3.11102e-38	down
contig40545	1651	ref|XP_003577197.1| PREDICTED: uncharacterized protein LOC100836689 [Brachypodium distachyon]	489	59.7147	7989	902.656	-3.91802	0	0	down
contig40562	866		31	7.21711	102	21.9715	-1.60614	4.11546e-08	3.51771e-09	down
contig40568	1050		2747	527.459	8470	1504.77	-1.51241	0	0	down
contig40583	1016	dbj|BAJ98295.1| predicted protein [Hordeum vulgare subsp. vulgare] dbj|BAJ99653.1| predicted protein [Hordeum vulgare subsp. vulgare]	381	75.6051	1434	263.289	-1.80009	5.30669e-125	2.94331e-127	down
contig40600	1498	dbj|BAJ98664.1| predicted protein [Hordeum vulgare subsp. vulgare]	320	43.0683	774	96.3843	-1.16217	2.32403e-35	5.02651e-37	down
contig40617	1560	sp|P12782.1|PGKH_WHEAT RecName: Full=Phosphoglycerate kinase, chloroplastic; Flags: Precursor emb|CAA33303.1| unnamed protein product [Triticum aestivum] emb|CAA51931.1| phosphoglycerate kinase [Triticum aestivum]	1475	190.628	6317	755.376	-1.98643	0	0	down
contig40636	762		107	28.3106	294	71.973	-1.34611	3.38434e-17	1.49353e-18	down
contig40641	1175	ref|XP_003557503.1| PREDICTED: probable ribose-5-phosphate isomerase-like [Brachypodium distachyon]	300	51.4758	1045	165.903	-1.68838	2.19374e-83	1.89456e-85	down
contig40652	1173		207	35.5789	771	122.612	-1.78501	1.37816e-66	1.59334e-68	down
contig40690	905	dbj|BAJ92985.1| predicted protein [Hordeum vulgare subsp. vulgare]	34	7.57443	133	27.4145	-1.85573	1.46382e-12	8.55639e-14	down
contig40714	1518	dbj|BAJ98333.1| predicted protein [Hordeum vulgare subsp. vulgare] dbj|BAK08008.1| predicted protein [Hordeum vulgare subsp. vulgare]	260	34.532	931	114.408	-1.72818	8.59267e-77	8.14981e-79	down
contig40741	502		177	71.0868	631	234.478	-1.7218	6.43503e-52	9.7051e-54	down
contig40750	518	dbj|BAJ85854.1| predicted protein [Hordeum vulgare subsp. vulgare]	25	9.73038	72	25.9286	-1.41398	4.89293e-05	6.30715e-06	down
contig40771	982	gb|EMT29002.1| Chlorophyll a-b binding protein, chloroplastic [Aegilops tauschii]	1072	220.091	4896	930.051	-2.07921	0	0	down
contig40837	612		132	43.4853	561	170.997	-1.97537	1.30736e-55	1.82272e-57	down
contig40843	1279	gb|ACR36733.1| unknown [Zea mays]	1734	273.337	12676	1848.79	-2.75783	0	0	down
contig40848	623		31	10.0321	95	28.4454	-1.50357	5.75564e-07	5.60733e-08	down
contig40849	1195	dbj|BAJ89663.1| predicted protein [Hordeum vulgare subsp. vulgare]	2911	491.127	13490	2105.82	-2.10021	0	0	down
contig40855	478		97	40.9132	262	102.247	-1.32142	5.59839e-15	2.82224e-16	down
contig40873	392		7	3.60024	75	35.6905	-3.30937	1.46892e-13	8.0282e-15	down
contig40880	431	gb|EMS47392.1| Chlorophyll a-b binding protein 3C, chloroplastic [Triticum urartu]	49	22.9213	171	74.0109	-1.69105	4.06337e-14	2.14051e-15	down
contig40896	383		38	20.0034	126	61.369	-1.61726	5.89667e-10	4.21735e-11	down
contig40937	987	gb|EMT05826.1| Peroxisomal membrane protein 11-1 [Aegilops tauschii]	142	29.0062	378	71.4417	-1.3004	7.85917e-21	2.86322e-22	down
contig40962	1053	dbj|BAJ98750.1| predicted protein [Hordeum vulgare subsp. vulgare] dbj|BAJ91666.1| predicted protein [Hordeum vulgare subsp. vulgare] dbj|BAJ92796.1| predicted protein [Hordeum vulgare subsp. vulgare]	123	23.5503	273	48.3628	-1.03815	8.29585e-11	5.55403e-12	down
contig40966	1073	gb|EMT29002.1| Chlorophyll a-b binding protein, chloroplastic [Aegilops tauschii]	432	81.1715	1837	319.364	-1.97616	1.71487e-181	6.27575e-184	down
contig41065	416		66	31.9868	164	73.5407	-1.20107	2.27341e-08	1.89225e-09	down
contig41092	560	gb|EMT03399.1| hypothetical protein F775_26283 [Aegilops tauschii]	30	10.8007	143	47.6349	-2.14089	4.20754e-16	1.9719e-17	down
contig41093	1695	gb|EMS60494.1| Actin-3 [Triticum urartu]	875	104.078	1939	213.395	-1.03587	4.44073e-73	4.52677e-75	down
contig41099	610		214	70.73	1666	509.474	-2.84861	9.7401e-253	2.51612e-255	down
contig41153	435		343	158.973	750	321.624	-1.01659	1.09309e-27	3.03412e-29	down
contig41164	506		0.5	0.199223	72	26.5435	-7.05783	4.92365e-16	2.31874e-17	down
contig41165	494		204	83.2574	1315	496.565	-2.57633	2.43813e-179	9.07701e-182	down
contig41168	397		40	20.3137	105	49.3373	-1.28023	3.97746e-06	4.34212e-07	down
contig41175	727		657	182.201	4735	1214.96	-2.73731	0	0	down
contig41195	618		165	53.8289	1056	318.752	-2.56598	2.06678e-143	1.005e-145	down
contig41218	868	gb|EMS57012.1| Ribulose bisphosphate carboxylase/oxygenase activase A, chloroplastic [Triticum urartu]	3419	794.144	11333	2435.58	-1.61679	0	0	down
contig41220	490		62	25.5103	146	55.5819	-1.12354	7.80064e-07	7.72507e-08	down
contig41226	580		51	17.7281	136	43.7409	-1.30295	6.34334e-08	5.53687e-09	down
contig41248	1130	gb|EMT30713.1| Ribonuclease 1 [Aegilops tauschii]	289	51.5631	8303	1370.67	-4.7324	0	0	down
contig41251	1410	ref|XP_003579110.1| PREDICTED: phytoene synthase, chloroplastic-like [Brachypodium distachyon]	50	7.14942	152	20.1095	-1.49198	1.2485e-10	8.46933e-12	down
contig41274	477		45	19.0201	187	73.1308	-1.94295	1.75793e-18	7.21471e-20	down
contig41279	632		137	43.7042	470	138.726	-1.66639	4.80938e-37	9.96346e-39	down
contig41286	1221		193	31.8685	794	121.306	-1.92845	4.36005e-76	4.20711e-78	down
contig41309	751	gb|EMS50269.1| Ribulose bisphosphate carboxylase small chain PW9, chloroplastic [Triticum urartu]	133	35.7052	1588	394.446	-3.46562	6.39427e-288	1.46557e-290	down
contig41317	1087		48	8.9029	122	20.9367	-1.23368	1.19359e-06	1.21294e-07	down
contig41318	865	gb|ACN31750.1| unknown [Zea mays]	563	131.224	2118	456.759	-1.79941	1.83903e-184	6.61373e-187	down
contig41322	807	gb|AEH25632.1| pathogenesis-related protein 1-17 [Triticum aestivum]	55	13.7407	1318	304.662	-4.47068	1.08211e-280	2.54873e-283	down
contig41357	1070	dbj|BAJ98664.1| predicted protein [Hordeum vulgare subsp. vulgare]	139	26.1909	480	83.6825	-1.67586	3.99404e-38	8.0518e-40	down
contig41391	526		159	60.944	555	196.827	-1.69137	1.3928e-44	2.3916e-46	down
contig41414	632	gb|EMS67355.1| Ribonuclease 1 [Triticum urartu]	3	0.957026	851	251.183	-8.03596	3.23371e-170	1.31036e-172	down
contig41425	906	ref|XP_003519662.1| PREDICTED: uncharacterized protein LOC100794226 [Glycine max]	844	187.817	3950	813.291	-2.11445	0	0	down
contig41623	2611		94	7.2584	317	22.648	-1.64166	1.2577e-24	3.86055e-26	down
contig41642	566		23	8.19278	62	20.4339	-1.31854	0.000457983	7.1023e-05	down
contig41704	1097	dbj|BAJ96398.1| predicted protein [Hordeum vulgare subsp. vulgare]	252	46.3141	850	144.54	-1.64195	2.7813e-65	3.30008e-67	down
contig41936	903	ref|XP_003574148.1| PREDICTED: thylakoid lumenal 17.4 kDa protein, chloroplastic-like [Brachypodium distachyon]	116	25.8994	299	61.7676	-1.25393	1.00788e-15	4.84092e-17	down
contig41947	525		25	9.60064	105	37.3084	-1.9583	9.36539e-11	6.29261e-12	down
contig41994	1071	dbj|BAK01731.1| predicted protein [Hordeum vulgare subsp. vulgare]	49	9.22415	117	20.3786	-1.14356	9.27601e-06	1.06609e-06	down
contig42098	464	gb|EMS64491.1| hypothetical protein TRIUR3_20079 [Triticum urartu]	68	29.5468	224	90.0548	-1.6078	4.47202e-17	1.98882e-18	down
contig42135	824	ref|XP_003558725.1| PREDICTED: ribulose-phosphate 3-epimerase, chloroplastic-like [Brachypodium distachyon]	77	18.8401	207	46.8619	-1.31461	7.12975e-12	4.40316e-13	down
contig42143	685	gb|EMS65816.1| Exocyst complex component 2 [Triticum urartu]	33	9.71277	96	26.1431	-1.42848	1.44173e-06	1.48281e-07	down
contig42292	706		72	20.5612	237	62.6211	-1.60673	5.14545e-18	2.17364e-19	down
contig42350	2424	gb|AAK27319.1|AF211253_1 sucrose:fructan 6-fructosyltransferase [Agropyron cristatum]	24	1.99617	317	24.3952	-3.61129	1.52848e-59	1.98585e-61	down
contig42429	912	dbj|BAJ98194.1| predicted protein [Hordeum vulgare subsp. vulgare]	62	13.7062	297	60.7489	-2.14803	5.66592e-33	1.32949e-34	down
contig42497	722		26	7.26032	85	21.9613	-1.59686	8.00354e-07	7.94577e-08	down
contig42516	752	gb|AAX97448.1| putative phenylalanine ammonia-lyase [Bambusa ventricosa]	36	9.65171	127	31.5038	-1.70667	8.86262e-11	5.94246e-12	down
contig42523	1100		256	46.921	650	110.229	-1.23221	1.26543e-32	2.99973e-34	down
contig42532	988	gb|EMS62505.1| hypothetical protein TRIUR3_21375 [Triticum urartu]	126	25.7118	379	71.5582	-1.47668	3.25679e-25	9.80706e-27	down
contig42584	903	gb|EMS46316.1| Photosystem I reaction center subunit XI, chloroplastic [Triticum urartu]	1203	268.595	3241	669.527	-1.31771	6.54922e-179	2.45482e-181	down
contig42589	472		95	40.579	214	84.5763	-1.05952	6.97087e-09	5.5285e-10	down
contig42591	508	gb|EMT19491.1| hypothetical protein F775_32312 [Aegilops tauschii]	75	29.7658	180	66.0976	-1.15094	1.4452e-08	1.17966e-09	down
contig42592	893	gb|EMT32549.1| Hyoscyamine 6-dioxygenase [Aegilops tauschii]	87	19.6421	331	69.1438	-1.81565	1.6199e-29	4.26051e-31	down
contig42593	557	dbj|BAJ89486.1| predicted protein [Hordeum vulgare subsp. vulgare]	32	11.5828	288	96.4527	-3.05783	4.51441e-47	7.44874e-49	down
contig42608	367		793	435.639	5630	2861.67	-2.71565	0	0	down
contig42616	864	dbj|BAJ90769.1| predicted protein [Hordeum vulgare subsp. vulgare] dbj|BAJ95166.1| predicted protein [Hordeum vulgare subsp. vulgare]	23	5.36703	95	20.511	-1.9342	1.21765e-09	8.93388e-11	down
contig42632	540		38	14.1876	119	41.1084	-1.5348	8.48012e-09	6.78238e-10	down
contig42642	1146	dbj|BAJ87445.1| predicted protein [Hordeum vulgare subsp. vulgare] dbj|BAJ96080.1| predicted protein [Hordeum vulgare subsp. vulgare]	42	7.38898	173	28.1604	-1.93022	5.32043e-17	2.37422e-18	down
contig42646	934	sp|Q40073.1|RCAA_HORVU RecName: Full=Ribulose bisphosphate carboxylase/oxygenase activase A, chloroplastic; Short=RA A; Short=RuBisCO activase A; Flags: Precursor gb|AAA63164.1| ribulose 1,5-bisphosphate carboxylase activase isoform 2 [Hordeum vulgare sub	2329	502.739	5393	1077.11	-1.09929	1.54901e-223	4.62917e-226	down
contig42657	714	dbj|BAJ86721.1| predicted protein [Hordeum vulgare subsp. vulgare]	63	17.7894	170	44.4148	-1.32002	6.35729e-10	4.57174e-11	down
contig42671	379		29	15.4269	178	87.6108	-2.50566	6.77017e-24	2.14756e-25	down
contig42673	320		279	175.782	695	405.146	-1.20466	1.2052e-33	2.77455e-35	down
contig42685	707	gb|EMT14767.1| Thioredoxin F-type, chloroplastic [Aegilops tauschii]	229	65.3034	742	195.777	-1.58398	3.53415e-54	5.09289e-56	down
contig42691	693	emb|CBH32648.1| conserved hypothetical protein, expressed [Triticum aestivum]	45	13.0918	129	34.7243	-1.40728	2.06939e-08	1.71261e-09	down
contig42708	729		93	25.7202	637	163	-2.6639	3.33954e-90	2.63036e-92	down
contig42713	824	gb|EMS46630.1| hypothetical protein TRIUR3_22384 [Triticum urartu]	116	28.3825	410	92.8183	-1.70941	1.49664e-33	3.45117e-35	down
contig42719	779	dbj|BAJ88724.1| predicted protein [Hordeum vulgare subsp. vulgare]	38	9.83481	235	56.2739	-2.5165	1.54909e-31	3.78985e-33	down
contig42768	479	dbj|BAJ89884.1| predicted protein [Hordeum vulgare subsp. vulgare] dbj|BAJ90046.1| predicted protein [Hordeum vulgare subsp. vulgare] dbj|BAJ86062.1| predicted protein [Hordeum vulgare subsp. vulgare] dbj|BAK00853.1| predicted protein [Hordeum vulgare sub	863	363.241	6865	2673.51	-2.87974	0	0	down
contig42828	229		51	44.9008	140	114.043	-1.34477	1.64812e-08	1.35218e-09	down
contig42836	929		21	4.55746	341	68.4724	-3.90922	1.22877e-67	1.38951e-69	down
contig42843	799	dbj|BAJ88485.1| predicted protein [Hordeum vulgare subsp. vulgare]	65	16.4016	143	33.3861	-1.02541	7.03558e-06	7.94432e-07	down
contig42868	1566	gb|EMS57965.1| Nucleoside-triphosphatase [Triticum urartu]	434	55.875	1690	201.313	-1.84917	8.17474e-153	3.75767e-155	down
contig42874	702		55	15.7959	163	43.3139	-1.45528	5.78652e-11	3.83228e-12	down
contig42877	569	dbj|BAJ94371.1| predicted protein [Hordeum vulgare subsp. vulgare]	40	14.1732	146	47.8649	-1.75581	9.07692e-13	5.23673e-14	down
contig42882	853	dbj|BAJ85211.1| predicted protein [Hordeum vulgare subsp. vulgare]	108	25.5267	364	79.603	-1.64082	3.47456e-28	9.47727e-30	down
contig42886	651		72	22.2983	178	51.0054	-1.19372	6.01052e-09	4.73718e-10	down
contig42909	926	ref|XP_003558947.1| PREDICTED: nascent polypeptide-associated complex subunit alpha-like protein 2-like [Brachypodium distachyon]	138	30.0461	310	62.4493	-1.05551	1.67609e-12	9.83324e-14	down
contig42910	898	dbj|BAJ84938.1| predicted protein [Hordeum vulgare subsp. vulgare]	692	155.364	1598	331.954	-1.09533	5.19031e-66	6.07957e-68	down
contig42921	990	emb|CAA10497.1| hypothetical protein [Secale cereale]	1091	222.182	5237	986.789	-2.151	0	0	down
contig42931	493	sp|P26018.1|CHS1_HORVU RecName: Full=Chalcone synthase 1; AltName: Full=Naringenin-chalcone synthase 1 emb|CAA41250.1| chalcone synthase [Hordeum vulgare]	29	11.8596	249	94.217	-2.98993	6.67905e-40	1.29065e-41	down
contig42933	1096	gb|EMS58257.1| hypothetical protein TRIUR3_25346 [Triticum urartu]	54	9.93351	191	32.5087	-1.71045	6.06905e-16	2.87006e-17	down
contig42996	392		217	111.607	823	391.643	-1.81111	1.80495e-72	1.86049e-74	down
contig42999	349		100	57.7689	673	359.722	-2.63852	2.63195e-94	1.97305e-96	down
contig43048	362		46	25.6194	185	95.3323	-1.89573	1.01587e-17	4.35187e-19	down
contig43083	549	dbj|BAJ90394.1| predicted protein [Hordeum vulgare subsp. vulgare] dbj|BAJ96994.1| predicted protein [Hordeum vulgare subsp. vulgare]	361	132.573	1346	457.351	-1.78652	4.00555e-116	2.38903e-118	down
contig43094	526		92	35.2632	444	157.461	-2.15876	2.25501e-49	3.55513e-51	down
contig43156	554		18	6.55062	146	49.1609	-2.90781	5.51603e-23	1.82238e-24	down
contig43173	1613	gb|AAF14233.1|AF109395_1 granule-bound starch synthase GBSSII [Triticum aestivum]	68	8.49952	249	28.7966	-1.76045	2.01038e-21	7.1001e-23	down
contig43175	831	gb|EMS67220.1| Granule-bound starch synthase 1b, chloroplastic/amyloplastic [Triticum urartu]	36	8.73416	119	26.713	-1.6128	2.10498e-09	1.57787e-10	down
contig43297	1292	dbj|BAJ89867.1| predicted protein [Hordeum vulgare subsp. vulgare] dbj|BAJ84813.1| predicted protein [Hordeum vulgare subsp. vulgare] dbj|BAJ90741.1| predicted protein [Hordeum vulgare subsp. vulgare]	220	34.3305	808	116.661	-1.76476	1.12665e-68	1.25263e-70	down
contig43308	830	dbj|BAK03169.1| predicted protein [Hordeum vulgare subsp. vulgare] dbj|BAJ91560.1| predicted protein [Hordeum vulgare subsp. vulgare] dbj|BAK00718.1| predicted protein [Hordeum vulgare subsp. vulgare]	48	11.6596	120	26.9699	-1.20984	2.24033e-06	2.368e-07	down
contig43333	1166	gb|EMS66450.1| Thiazole biosynthetic enzyme 1-2, chloroplastic [Triticum urartu]	74	12.7954	256	40.9561	-1.67846	1.27022e-20	4.67587e-22	down
contig43340	893	dbj|BAJ90874.1| predicted protein [Hordeum vulgare subsp. vulgare] dbj|BAK01393.1| predicted protein [Hordeum vulgare subsp. vulgare] dbj|BAJ89239.1| predicted protein [Hordeum vulgare subsp. vulgare]	122	27.5441	283	59.1169	-1.10183	2.97746e-12	1.78037e-13	down
contig43444	818	dbj|BAJ88054.1| predicted protein [Hordeum vulgare subsp. vulgare] dbj|BAK01347.1| predicted protein [Hordeum vulgare subsp. vulgare]	78	19.2248	217	49.4861	-1.36406	4.19362e-13	2.37109e-14	down
contig43459	1290	dbj|BAJ85360.1| predicted protein [Hordeum vulgare subsp. vulgare] dbj|BAJ90797.1| predicted protein [Hordeum vulgare subsp. vulgare] dbj|BAJ86541.1| predicted protein [Hordeum vulgare subsp. vulgare]	57	8.9085	141	20.3895	-1.19457	3.10314e-07	2.92631e-08	down
contig43568	832	ref|NP_001183682.1| uncharacterized protein LOC100502276 [Zea mays] gb|ACR37955.1| unknown [Zea mays]	902	218.576	3735	837.422	-1.93782	0	0	down
contig43689	718	ref|XP_003570744.1| PREDICTED: epimerase family protein slr1223-like [Brachypodium distachyon]	34	9.54716	98	25.4612	-1.41516	1.32153e-06	1.35106e-07	down
contig43739	953	dbj|BAH84977.1| silicon transporter [Hordeum vulgare] dbj|BAI66442.1| nodulin-26 like intrinsic protein [Hordeum vulgare subsp. vulgare]	68	14.3859	192	37.5825	-1.38541	6.23719e-12	3.83614e-13	down
contig43742	1399	dbj|BAJ91877.1| predicted protein [Hordeum vulgare subsp. vulgare] dbj|BAJ88546.1| predicted protein [Hordeum vulgare subsp. vulgare]	249	35.884	1208	161.074	-2.16631	2.60941e-134	1.34485e-136	down
contig43882	1535	ref|XP_003570067.1| PREDICTED: porphobilinogen deaminase, chloroplastic-like [Brachypodium distachyon]	149	19.5703	332	40.3466	-1.04378	4.07382e-13	2.30026e-14	down
contig43915	631	gb|EMS46649.1| hypothetical protein TRIUR3_30562 [Triticum urartu]	48	15.3367	280	82.7762	-2.43223	4.57365e-36	9.71836e-38	down
contig43951	556		31	11.241	97	32.5442	-1.53363	2.74192e-07	2.5711e-08	down
contig43993	1046	gb|EMT23952.1| Chlorophyll a-b binding protein 1B, chloroplastic [Aegilops tauschii]	4599	886.444	23377	4169.02	-2.23361	0	0	down
contig44001	321	gb|EMS62570.1| hypothetical protein TRIUR3_03665 [Triticum urartu]	39	24.4951	118	68.5731	-1.48515	2.39691e-08	2.00142e-09	down
contig44028	250		45	36.2904	105	78.3477	-1.1103	4.94098e-05	6.37503e-06	down
contig44032	924		4769	1040.58	19936	4024.79	-1.95153	0	0	down
contig44033	393	gb|EMS66417.1| Trigger factor [Triticum urartu]	35	17.9554	110	52.2128	-1.53999	3.21554e-08	2.71714e-09	down
contig44062	909		1914	424.52	6838	1403.27	-1.72489	0	0	down
contig44065	522	gb|EMT02313.1| Farnesyl pyrophosphate synthetase [Aegilops tauschii]	31	11.9732	78	27.8741	-1.21912	0.000193072	2.76931e-05	down
contig44083	1693		407	48.4682	1079	118.889	-1.2945	3.82646e-58	5.10227e-60	down
contig44094	440	gb|EMT14767.1| Thioredoxin F-type, chloroplastic [Aegilops tauschii]	30	13.7464	124	52.571	-1.93521	2.1288e-12	1.25917e-13	down
contig44105	648	gb|EMT19289.1| hypothetical protein F775_07048 [Aegilops tauschii]	21	6.53377	131	37.7115	-2.52901	6.35579e-18	2.6954e-19	down
contig44106	476		18	7.62404	77	30.1759	-1.98477	3.40745e-08	2.88837e-09	down
contig44121	474		39	16.5885	121	47.6194	-1.52137	7.90011e-09	6.30348e-10	down
contig44167	574		37	12.996	110	35.7485	-1.45982	1.2078e-07	1.08376e-08	down
contig44170	469		47	20.2043	111	44.1496	-1.12774	2.13665e-05	2.60959e-06	down
contig44173	454	gb|EMT07361.1| hypothetical protein F775_05642 [Aegilops tauschii]	8	3.55266	156	64.0982	-4.17331	2.06805e-32	4.94426e-34	down
contig44180	1066	gb|EMT23952.1| Chlorophyll a-b binding protein 1B, chloroplastic [Aegilops tauschii]	5835	1103.58	24096	4216.62	-1.9339	0	0	down
contig44182	608		37	12.2692	157	48.1696	-1.97308	6.37315e-16	3.01669e-17	down
contig44193	426		237	112.165	777	340.242	-1.60094	1.37176e-57	1.85345e-59	down
contig44223	1242	gb|AAM46813.1| hessian fly response gene 1 protein [Triticum aestivum]	29	4.70756	150	22.5292	-2.25875	5.61316e-18	2.37761e-19	down
contig44281	552	dbj|BAK02460.1| predicted protein [Hordeum vulgare subsp. vulgare]	78	28.4889	269	90.9055	-1.67397	1.46887e-21	5.16158e-23	down
contig44285	438	dbj|BAJ91136.1| predicted protein [Hordeum vulgare subsp. vulgare] dbj|BAJ91949.1| predicted protein [Hordeum vulgare subsp. vulgare] dbj|BAJ89002.1| predicted protein [Hordeum vulgare subsp. vulgare]	320	147.298	1089	463.8	-1.65477	1.91925e-84	1.62591e-86	down
contig44287	705		393	112.389	944	249.781	-1.15217	1.91767e-42	3.47011e-44	down
contig44306	400		11	5.54437	60	27.9813	-2.33537	7.37644e-08	6.48065e-09	down
contig44326	287		140	98.3481	315	204.741	-1.05783	9.74171e-13	5.63014e-14	down
contig44350	1007	gb|EMT09862.1| hypothetical protein F775_05895 [Aegilops tauschii]	60	12.0127	133	24.6376	-1.0363	1.32621e-05	1.5672e-06	down
contig44358	1070	gb|EMT00513.1| Myb-like protein J [Aegilops tauschii]	55	10.3633	227	39.5748	-1.9331	3.67505e-22	1.25604e-23	down
contig44387	652	gb|EMS58604.1| Protein WAX2 [Triticum urartu]	35	10.8228	108	30.8996	-1.51351	6.76836e-08	5.92585e-09	down
contig44398	1466		76	10.452	189	24.0494	-1.20222	1.4814e-09	1.09421e-10	down
contig44404	650		355	110.112	1000	286.988	-1.38202	1.42744e-59	1.84915e-61	down
contig44406	423		33	15.7287	180	79.3796	-2.33537	2.62896e-22	8.9452e-24	down
contig44424	517	gb|ADP02222.1| putative 30S ribosomal protein S13 [Triticum aestivum]	160	62.3949	487	175.718	-1.49376	8.36972e-33	1.96922e-34	down
contig44430	394		136	69.5925	721	341.363	-2.2943	4.27673e-86	3.53641e-88	down
contig44448	409		118	58.1672	408	186.086	-1.67769	1.56567e-32	3.72929e-34	down
contig44505	500	dbj|BAJ92131.1| predicted protein [Hordeum vulgare subsp. vulgare]	13	5.24195	70	26.1159	-2.31675	5.60251e-09	4.40354e-10	down
contig44510	909		932	206.715	3279	672.906	-1.70276	1.87894e-264	4.66345e-267	down
contig44513	963	dbj|BAJ97180.1| predicted protein [Hordeum vulgare subsp. vulgare]	50	10.468	129	24.9885	-1.25528	3.65483e-07	3.47202e-08	down
contig44523	448		442	198.913	3808	1585.61	-2.99482	0	0	down
contig44525	578		280	97.6674	1308	422.14	-2.11177	7.79281e-141	3.87815e-143	down
contig44534	563	gb|EMT22887.1| hypothetical protein F775_09193 [Aegilops tauschii]	16	5.72969	94	31.1456	-2.4425	1.50193e-12	8.78488e-14	down
contig44564	882	gb|EMT05524.1| 20 kDa chaperonin, chloroplastic [Aegilops tauschii]	171	39.0883	374	79.1006	-1.01695	4.17008e-14	2.19831e-15	down
contig44566	658		39	11.9497	95	26.9324	-1.17236	5.57855e-05	7.30079e-06	down
contig44573	471		56	23.971	137	54.2596	-1.17859	6.48569e-07	6.36003e-08	down
contig44578	676		41	12.228	110	30.3545	-1.31172	1.32953e-06	1.35967e-07	down
contig44587	483	dbj|BAJ96696.1| predicted protein [Hordeum vulgare subsp. vulgare]	26	10.8529	167	64.498	-2.57117	4.2691e-23	1.40123e-24	down
contig44596	1179	gb|EMS46868.1| Chlorophyll a-b binding protein, chloroplastic [Triticum urartu]	3823	653.748	12161	1924.12	-1.55739	0	0	down
contig44632	679		60	17.8156	203	55.7703	-1.64635	4.77231e-16	2.24505e-17	down
contig44646	942	dbj|BAJ89884.1| predicted protein [Hordeum vulgare subsp. vulgare] dbj|BAJ90046.1| predicted protein [Hordeum vulgare subsp. vulgare] dbj|BAJ86062.1| predicted protein [Hordeum vulgare subsp. vulgare] dbj|BAK00853.1| predicted protein [Hordeum vulgare sub	3110	665.624	16348	3237.36	-2.28204	0	0	down
contig44658	1137	emb|CAI64809.1| putative glucan endo-1,3-beta-D-glucosidase [Triticum aestivum]	41	7.27014	262	42.9851	-2.56378	7.89496e-36	1.68956e-37	down
contig44685	538		122	45.719	394	136.613	-1.57922	7.32818e-29	1.9673e-30	down
contig44686	1041	ref|XP_003566962.1| PREDICTED: LOW QUALITY PROTEIN: 50S ribosomal protein L12-2, chloroplastic-like [Brachypodium distachyon]	197	38.1536	453	81.1754	-1.08922	6.71542e-19	2.68294e-20	down
contig44689	657		122	37.4381	679	192.789	-2.36444	4.69372e-84	4.01198e-86	down
contig44699	980		4969	1022.26	40535	7715.8	-2.91605	0	0	down
contig44795	486	dbj|BAJ90425.1| predicted protein [Hordeum vulgare subsp. vulgare] dbj|BAJ87678.1| predicted protein [Hordeum vulgare subsp. vulgare] dbj|BAJ88903.1| predicted protein [Hordeum vulgare subsp. vulgare] dbj|BAJ97176.1| predicted protein [Hordeum vulgare sub	24	9.95622	89	34.161	-1.77868	3.58778e-08	3.04964e-09	down
contig44911	526		705	270.223	3294	1168.19	-2.11205	0	0	down
contig44937	1569	sp|Q4LB22.1|METK3_HORVU RecName: Full=S-adenosylmethionine synthase 3; Short=AdoMet synthase 3; AltName: Full=Methionine adenosyltransferase 3; Short=MAT 3 emb|CAJ01704.1| putative AdoMet synthase 3 [Hordeum vulgare subsp. vulgare] dbj|BAJ85492.1| predict	876	112.564	2152	255.856	-1.18458	1.31339e-100	9.16398e-103	down
contig44977	852		169	39.9914	381	83.4185	-1.06068	2.40783e-15	1.18516e-16	down
contig45086	1018	gb|EMT06085.1| hypothetical protein F775_43781 [Aegilops tauschii]	3289	651.382	16063	2943.44	-2.17593	0	0	down
contig45097	481	gb|EMT31311.1| Glycerophosphoryl diester phosphodiesterase [Aegilops tauschii]	17	7.12563	94	36.4552	-2.35504	4.70409e-12	2.86165e-13	down
contig45104	1060	dbj|BAJ98295.1| predicted protein [Hordeum vulgare subsp. vulgare] dbj|BAJ99653.1| predicted protein [Hordeum vulgare subsp. vulgare]	150	28.5302	709	124.772	-2.12873	3.16083e-77	2.98191e-79	down
contig45173	754	gb|EMT20695.1| Omega-3 fatty acid desaturase, chloroplastic [Aegilops tauschii]	50	13.3696	386	95.4977	-2.83651	1.62632e-58	2.15209e-60	down
contig45278	807	dbj|BAJ98433.1| predicted protein [Hordeum vulgare subsp. vulgare] dbj|BAJ90844.1| predicted protein [Hordeum vulgare subsp. vulgare]	82	20.4861	432	99.859	-2.28524	1.64787e-51	2.5103e-53	down
contig45404	907		605	134.483	2284	469.749	-1.80446	1.08641e-199	3.6319e-202	down
contig45553	508	gb|EMT18602.1| hypothetical protein F775_07715 [Aegilops tauschii]	46	18.2563	105	38.5569	-1.07859	7.78758e-05	1.0394e-05	down
contig45575	773		363	94.6775	1113	268.592	-1.50432	3.47354e-75	3.40009e-77	down
contig45688	650		44	13.6477	131	37.5954	-1.4619	5.3784e-09	4.22093e-10	down
contig45709	599		40	13.4633	95	29.5851	-1.13584	9.09233e-05	1.22782e-05	down
contig45725	1380	dbj|BAJ99168.1| predicted protein [Hordeum vulgare subsp. vulgare] dbj|BAJ91199.1| predicted protein [Hordeum vulgare subsp. vulgare]	739	107.965	1965	265.62	-1.29879	3.96698e-106	2.5971e-108	down
contig45937	496	dbj|BAJ89265.1| predicted protein [Hordeum vulgare subsp. vulgare]	162	65.8496	536	201.586	-1.61415	2.53327e-40	4.83107e-42	down
contig45993	1621	gb|AAB82711.1| glycine decarboxylase P subunit [x Tritordeum sp.]	264	32.8353	737	84.8128	-1.36904	2.18553e-43	3.87456e-45	down
contig46008	927	emb|CAA06619.1| alpha-tubulin 1 [Eleusine indica]	157	34.146	348	70.0288	-1.03623	1.4596e-13	7.97168e-15	down
contig46038	876	dbj|BAA07785.3| plastid omega-3 fatty acid desaturase [Triticum aestivum]	98	22.5549	944	201.023	-3.15584	4.76005e-158	2.10969e-160	down
contig46041	1124	dbj|BAJ98176.1| predicted protein [Hordeum vulgare subsp. vulgare]	186	33.3631	600	99.5777	-1.57757	1.25918e-43	2.20998e-45	down
contig46175	770	gb|AAL99043.1|AF487525_1 D1 protease precursor [Triticum aestivum]	42	10.9971	92	22.2882	-1.01915	0.000519969	8.15443e-05	down
contig46211	851	dbj|BAJ87204.1| predicted protein [Hordeum vulgare subsp. vulgare] dbj|BAJ96838.1| predicted protein [Hordeum vulgare subsp. vulgare] dbj|BAJ88946.1| predicted protein [Hordeum vulgare subsp. vulgare]	97	22.9806	360	78.9132	-1.77985	3.35115e-31	8.27497e-33	down
contig46248	816		85	21.0014	237	54.1795	-1.36726	2.64895e-14	1.38469e-15	down
contig46315	590	ref|XP_003578663.1| PREDICTED: 31 kDa ribonucleoprotein, chloroplastic-like [Brachypodium distachyon]	135	46.1319	354	111.925	-1.2787	4.69346e-19	1.85908e-20	down
contig46367	2476	dbj|BAJ93658.1| predicted protein [Hordeum vulgare subsp. vulgare]	785	63.9203	1809	136.29	-1.09234	2.4401e-74	2.44411e-76	down
contig46404	977	dbj|BAJ90632.1| predicted protein [Hordeum vulgare subsp. vulgare]	48	9.90527	159	30.3584	-1.61583	2.21073e-12	1.31015e-13	down
contig46465	582	gb|EMS54085.1| hypothetical protein TRIUR3_31716 [Triticum urartu]	40	13.8566	87	27.8852	-1.00892	0.000882461	0.000144969	down
contig46609	755	gb|EMT02933.1| hypothetical protein F775_08506 [Aegilops tauschii]	43	11.4826	205	50.6505	-2.14112	7.91179e-23	2.63192e-24	down
contig46652	617		1317	430.348	3894	1177.3	-1.45191	4.24789e-249	1.11886e-251	down
contig46765	1020	gb|AAB82711.1| glycine decarboxylase P subunit [x Tritordeum sp.]	240	47.4385	529	96.7459	-1.02814	4.7804e-20	1.79787e-21	down
contig47096	776		48	12.4709	337	81.0112	-2.69955	1.3571e-48	2.18078e-50	down
contig47147	454	ref|XP_004984636.1| PREDICTED: uncharacterized protein LOC101759190 isoform X1 [Setaria italica] ref|XP_004984637.1| PREDICTED: uncharacterized protein LOC101759190 isoform X2 [Setaria italica] ref|XP_004984638.1| PREDICTED: uncharacterized protein LOC101	20	8.88165	73	29.9947	-1.75581	1.02345e-06	1.0287e-07	down
contig47267	526	gb|EMS52187.1| 5'-methylthioadenosine/S-adenosylhomocysteine nucleosidase [Triticum urartu]	84	32.1968	1104	391.526	-3.60412	2.4487e-206	7.90704e-209	down
contig47435	632		25	7.97522	319	94.1566	-3.56147	2.72431e-59	3.54295e-61	down
contig47462	460		34	14.9019	276	111.925	-2.90897	5.08868e-43	9.08577e-45	down
contig47482	556	dbj|BAJ86694.1| predicted protein [Hordeum vulgare subsp. vulgare]	4	1.45046	72	24.1565	-4.05783	4.94642e-15	2.47916e-16	down
contig47596	732		148	40.7634	888	226.297	-2.47287	1.04974e-115	6.31415e-118	down
contig47725	402	gb|EMT23240.1| Phosphoethanolamine N-methyltransferase 1 [Aegilops tauschii]	211	105.822	678	314.616	-1.57195	5.32927e-49	8.50983e-51	down
contig47747	1046		14	2.69846	138	24.6107	-3.18908	1.09499e-23	3.51222e-25	down
contig47850	1064	ref|XP_003566495.1| PREDICTED: uncharacterized protein LOC100832438 [Brachypodium distachyon]	113	21.412	481	84.3297	-1.97762	8.23203e-48	1.34264e-49	down
contig47890	894	dbj|BAK02088.1| predicted protein [Hordeum vulgare subsp. vulgare]	98	22.1008	333	69.4838	-1.65258	4.36113e-26	1.2746e-27	down
contig48154	2323	gb|AAK27319.1|AF211253_1 sucrose:fructan 6-fructosyltransferase [Agropyron cristatum]	10	0.867901	389	31.2376	-5.16961	4.68686e-87	3.834e-89	down
contig48221	702		156	44.803	497	132.068	-1.55961	1.26577e-35	2.72004e-37	down
contig48277	514		40	15.6898	93	33.7518	-1.10514	0.000163602	2.31781e-05	down
contig48374	657	gb|EMT21505.1| Mismatch repair endonuclease PMS2 [Aegilops tauschii]	222	68.1251	650	184.555	-1.43779	3.09928e-41	5.80845e-43	down
contig48404	507		10	3.9766	59	21.7081	-2.44862	3.84323e-08	3.27626e-09	down
contig48411	1312	sp|Q38J50.1|FOMT2_WHEAT RecName: Full=Tricetin 3',4',5'-O-trimethyltransferase; Short=TaOMT2; AltName: Full=Caffeic acid 3-O-methyltransferase; Short=TaCM; AltName: Full=Flavone O-methyltransferase 2 gb|ABB03907.1| flavonoid O-methyltransferase [Triticum	190	29.1971	448	63.6973	-1.12541	1.11484e-19	4.28036e-21	down
contig48459	693		13	3.78207	99	26.6489	-2.81683	2.66025e-15	1.31311e-16	down
contig48473	822	gb|EMS58468.1| hypothetical protein TRIUR3_20594 [Triticum urartu]	31	7.60343	109	24.7361	-1.7019	2.63218e-09	1.98888e-10	down
contig48533	764	gb|EMS54507.1| Acid phosphatase 1 [Triticum urartu]	118	31.1393	1113	271.756	-3.1255	1.13896e-184	4.08162e-187	down
contig48563	1239	gb|EMT09404.1| Aldose reductase [Aegilops tauschii]	32	5.20713	175	26.3478	-2.33912	9.62605e-22	3.35699e-23	down
contig48599	638		54	17.0645	318	92.9787	-2.4459	3.65226e-41	6.84943e-43	down
contig48703	351		81	46.5262	209	111.075	-1.25542	3.37712e-11	2.19596e-12	down
contig48771	579	dbj|BAJ89426.1| predicted protein [Hordeum vulgare subsp. vulgare]	8	2.78568	77	24.8078	-3.1547	2.34046e-13	1.29841e-14	down
contig48804	1008	dbj|BAJ97515.1| predicted protein [Hordeum vulgare subsp. vulgare]	18	3.60024	401	74.2097	-4.36544	1.43444e-84	1.20975e-86	down
contig48840	608	gb|EMS68529.1| hypothetical protein TRIUR3_12498 [Triticum urartu]	101	33.4917	339	104.01	-1.63484	3.7822e-26	1.10252e-27	down
contig48861	991	dbj|BAJ99987.1| predicted protein [Hordeum vulgare subsp. vulgare]	391	79.5468	2345	441.414	-2.47226	2.52922e-305	5.54077e-308	down
contig49053	777		103	26.7261	985	236.479	-3.14539	2.08616e-164	8.77046e-167	down
contig49105	395	ref|XP_003561243.1| PREDICTED: ferredoxin-1-like [Brachypodium distachyon]	12	6.12497	70	33.0581	-2.43223	1.82538e-09	1.36077e-10	down
contig49393	432	gb|EMS65201.1| Bowman-Birk type trypsin inhibitor [Triticum urartu]	22	10.2674	89	38.4311	-1.90421	6.66689e-09	5.27307e-10	down
contig49406	1145	ref|XP_004967941.1| PREDICTED: isoflavone reductase homolog IRL-like [Setaria italica]	21	3.69772	242	39.4264	-3.41446	1.30804e-43	2.29905e-45	down
contig49606	382		34	17.9447	157	76.6678	-2.09507	3.68005e-17	1.62729e-18	down
contig49696	778	gb|EMS55685.1| Tricetin 3',4',5'-O-trimethyltransferase [Triticum urartu]	26	6.73773	107	25.6555	-1.92894	9.61663e-11	6.47238e-12	down
contig49838	367		63	34.6094	167	84.8843	-1.29433	1.74179e-09	1.29758e-10	down
contig50066	404	dbj|BAJ88333.1| predicted protein [Hordeum vulgare subsp. vulgare]	27	13.4742	67	30.9364	-1.19911	0.000774453	0.000125882	down
contig50132	522		143	55.2313	370	132.223	-1.25942	1.94581e-19	7.55705e-21	down
contig50133	407		4	1.98146	68	31.1667	-3.97537	4.64225e-14	2.45662e-15	down
contig50141	770		198	51.8435	1894	458.845	-3.14577	0	0	down
contig50169	675	dbj|BAJ98505.1| predicted protein [Hordeum vulgare subsp. vulgare]	347	103.644	1035	286.031	-1.46453	3.07566e-67	3.51304e-69	down
contig50172	1381	ref|XP_003559858.1| PREDICTED: ferredoxin-dependent glutamate synthase, chloroplastic-like [Brachypodium distachyon]	126	18.3949	353	47.6824	-1.37415	3.65947e-21	1.30771e-22	down
contig50206	625	dbj|BAJ97956.1| predicted protein [Hordeum vulgare subsp. vulgare]	15	4.83872	79	23.5789	-2.2848	6.85154e-10	4.93629e-11	down
contig50292	456	dbj|BAK02001.1| predicted protein [Hordeum vulgare subsp. vulgare]	24	10.6112	154	62.9989	-2.56973	2.49062e-21	8.8561e-23	down
contig50359	1580	dbj|BAJ90789.1| predicted protein [Hordeum vulgare subsp. vulgare]	554	70.6923	2205	260.333	-1.88073	5.82305e-204	1.92455e-206	down
contig50414	449	dbj|BAJ90885.1| predicted protein [Hordeum vulgare subsp. vulgare] dbj|BAK08149.1| predicted protein [Hordeum vulgare subsp. vulgare]	101	45.3518	494	205.238	-2.17806	1.69601e-55	2.37961e-57	down
contig50417	760	gb|EMS53345.1| Omega-3 fatty acid desaturase, chloroplastic [Triticum urartu]	32	8.48899	272	66.7625	-2.97537	2.42174e-43	4.29946e-45	down
contig50503	585	gb|EMT32711.1| hypothetical protein F775_26165 [Aegilops tauschii]	38	13.0963	138	44.0048	-1.74851	4.88206e-12	2.97362e-13	down
contig50537	681	dbj|BAK01756.1| predicted protein [Hordeum vulgare subsp. vulgare]	294	87.0402	1478	404.859	-2.21767	3.8081e-169	1.55757e-171	down
contig50593	437	gb|AAQ19320.1| chalcone synthase [Triticum aestivum]	8	3.69087	140	59.7618	-4.01719	1.64288e-28	4.4437e-30	down
contig50617	537		9	3.379	62	21.5375	-2.67218	2.53833e-09	1.91572e-10	down
contig50734	754		575	153.75	1329	328.799	-1.09662	4.56715e-55	6.46006e-57	down
contig50769	421	emb|CBH32529.1| thioredoxin F-type, chloroplast precursor,putative, expressed [Triticum aestivum]	29	13.8879	103	45.6386	-1.71643	6.2327e-09	4.91702e-10	down
contig50824	560	ref|XP_003566929.1| PREDICTED: carbonic anhydrase, chloroplastic-like [Brachypodium distachyon]	198	71.2848	2203	733.843	-3.36381	0	0	down
contig50904	475		32	13.5824	127	49.8755	-1.87659	3.37332e-12	2.0333e-13	down
contig51071	301		31	20.7642	85	52.678	-1.3431	1.95538e-05	2.37879e-06	down
contig51074	458	dbj|BAJ91401.1| predicted protein [Hordeum vulgare subsp. vulgare]	67	29.4937	631	257.005	-3.12332	1.0601e-104	7.00737e-107	down
contig51324	600		86	28.8979	204	63.4243	-1.13407	2.08041e-09	1.558e-10	down
contig51430	737		1043	285.323	4650	1176.96	-2.0444	0	0	down
contig51651	1066	gb|EMT05900.1| Quinone oxidoreductase-like protein [Aegilops tauschii]	63	11.9152	479	83.8215	-2.81451	6.11425e-72	6.33337e-74	down
contig51690	714		62	17.5071	372	97.19	-2.47287	1.09058e-48	1.74973e-50	down
contig51698	580	gb|EMS58104.1| hypothetical protein TRIUR3_17230 [Triticum urartu]	26	9.03785	76	24.4435	-1.4354	2.20649e-05	2.7002e-06	down
contig51700	625	gb|EMT26894.1| hypothetical protein F775_21816 [Aegilops tauschii]	28	9.03229	76	22.6835	-1.32848	7.28166e-05	9.6846e-06	down
contig51736	440	gb|EMT23239.1| hypothetical protein F775_30181 [Aegilops tauschii]	235	107.68	690	292.532	-1.44184	6.33349e-44	1.10357e-45	down
contig51830	721	gb|EMT03386.1| Putative lactoylglutathione lyase [Aegilops tauschii]	75	20.9723	391	101.162	-2.27012	2.77316e-46	4.62487e-48	down
contig51879	502		17	6.82755	98	36.4166	-2.41516	6.7461e-13	3.86254e-14	down
contig51929	729		34	9.4031	369	94.4226	-3.32792	6.69762e-65	7.98931e-67	down
contig51942	465	dbj|BAJ97395.1| predicted protein [Hordeum vulgare subsp. vulgare]	31	13.4409	94	37.7096	-1.4883	8.29545e-07	8.25133e-08	down
contig52129	377		25	13.3696	122	60.3664	-2.17479	4.34295e-14	2.29164e-15	down
contig52165	261		47	36.3059	105	75.0457	-1.04757	0.000120875	1.66932e-05	down
contig52195	320	gb|EMS49590.1| U-box domain-containing protein 4 [Triticum urartu]	8	5.04034	43	25.0666	-2.31417	8.9482e-06	1.02569e-06	down
contig52209	532		27	10.2323	96	33.6617	-1.71798	2.22461e-08	1.85051e-09	down
contig52236	324		13	8.08943	85	48.9385	-2.59686	3.50962e-12	2.11746e-13	down
contig52258	318		86	54.5244	237	139.027	-1.35039	4.80572e-14	2.54617e-15	down
contig52279	1039	gb|EMT13887.1| Putative protein ywbG [Aegilops tauschii]	43	8.34397	218	39.1397	-2.22983	1.81996e-25	5.43428e-27	down
contig52351	464	dbj|BAJ90550.1| predicted protein [Hordeum vulgare subsp. vulgare]	528	229.422	2662	1070.21	-2.22181	2.51476e-305	5.47726e-308	down
contig52376	353	ref|XP_003573820.1| PREDICTED: pentatricopeptide repeat-containing protein At4g34830, chloroplastic-like [Brachypodium distachyon]	34	19.4189	84	44.3896	-1.19276	0.000136861	1.90847e-05	down
contig52396	636		255	80.8356	822	241.097	-1.57655	1.4404e-59	1.86776e-61	down
contig52485	268		24	18.0549	90	62.6447	-1.7948	2.37514e-08	1.98084e-09	down
contig52515	475		281	119.27	1106	434.349	-1.86462	3.40819e-101	2.35211e-103	down
contig52580	448		219	98.5566	578	240.673	-1.28805	4.09566e-31	1.01497e-32	down
contig52603	752	dbj|BAJ87755.1| predicted protein [Hordeum vulgare subsp. vulgare]	76	20.3758	187	46.3875	-1.18688	2.76818e-09	2.09761e-10	down
contig52663	621	sp|P17688.1|AROA_BRANA RecName: Full=3-phosphoshikimate 1-carboxyvinyltransferase, chloroplastic; AltName: Full=5-enolpyruvylshikimate-3-phosphate synthase; Short=EPSP synthase; Flags: Precursor emb|CAA35839.1| 5-enolpyruvylshikimate-3-phosphate synthase	515	167.2	1672	502.252	-1.58684	5.91475e-122	3.34048e-124	down
contig52689	119		30	50.8269	103	161.461	-1.66752	1.33744e-08	1.08831e-09	down
contig52695	322		16	10.0181	56	32.4421	-1.69526	4.2439e-05	5.42405e-06	down
contig52701	303	dbj|BAJ98321.1| predicted protein [Hordeum vulgare subsp. vulgare] dbj|BAJ88966.1| predicted protein [Hordeum vulgare subsp. vulgare]	11	7.3193	54	33.2451	-2.18337	1.23434e-06	1.25677e-07	down
contig52707	781		77	19.8774	258	61.6234	-1.63235	5.44202e-20	2.05635e-21	down
contig52738	232		25	21.7256	117	94.0751	-2.11442	4.33832e-13	2.45401e-14	down
contig52899	498	gb|EMT06085.1| hypothetical protein F775_43781 [Aegilops tauschii]	367	148.579	1499	561.499	-1.91806	2.15761e-142	1.05462e-144	down
contig52920	284		22	15.6179	86	56.4881	-1.85474	2.39608e-08	2.00043e-09	down
contig52937	346		22	12.8194	60	32.3483	-1.33537	0.000506945	7.92772e-05	down
contig52994	314	emb|CAC19668.1| putative lectin [Hordeum vulgare subsp. vulgare]	40	25.6833	89	52.8734	-1.04171	0.000509186	7.9676e-05	down
contig53059	334	gb|ACQ41879.1| pathogenisis-related protein 1.1 [Triticum aestivum]	23	13.8836	180	100.532	-2.8562	1.00657e-27	2.79142e-29	down
contig53074	475		886	376.062	4198	1648.64	-2.13223	0	0	down
contig53112	1232	emb|CAA44777.1| Precursor of CP29, core chlorophyll a/b binding (CAB) protein of photosystem II (PSII) [Hordeum vulgare subsp. vulgare] dbj|BAJ87691.1| predicted protein [Hordeum vulgare subsp. vulgare] prf||1908428A chlorophyll a/b-binding protein	338	55.3128	1157	175.186	-1.6632	2.39408e-90	1.87962e-92	down
contig53137	696	gb|AAP44712.1| putative glycine hydroxymethyltransferase [Oryza sativa Japonica Group]	276	79.9502	912	244.435	-1.61227	3.27476e-68	3.66166e-70	down
contig53170	413	dbj|BAJ85011.1| predicted protein [Hordeum vulgare subsp. vulgare]	46	22.4557	239	107.951	-2.26521	2.10302e-28	5.69629e-30	down
contig53183	494		42	17.1412	335	126.501	-2.88361	1.09862e-51	1.66524e-53	down
contig53210	410		4	1.96696	80	36.3985	-4.20984	5.6892e-17	2.54058e-18	down
contig53274	451		25	11.1759	247	102.164	-3.19242	4.83853e-42	8.88421e-44	down
contig53278	460	dbj|BAB19810.1| ribulose-1,5-bisphosphate carboxylase/oxygenase small subunit [Triticum aestivum]	910	398.844	4866	1973.29	-2.30671	0	0	down
contig53318	403		10	5.00282	64	29.6246	-2.56598	3.24332e-09	2.48187e-10	down
contig53326	415		836	406.142	3373	1516.16	-1.90037	0	0	down
contig53338	310		48	31.2176	116	69.8029	-1.16093	7.74353e-06	8.7844e-07	down
contig53368	284		8	5.67925	86	56.4881	-3.31417	1.76604e-15	8.62109e-17	down
contig53379	246		11	9.01524	41	31.0904	-1.78603	0.000359177	5.44633e-05	down
contig53394	266		39	29.5599	113	79.2453	-1.42269	1.4536e-07	1.31905e-08	down
contig53419	238	ref|XP_003577109.1| PREDICTED: ribulose bisphosphate carboxylase small chain PWS4.3, chloroplastic-like isoform 1 [Brachypodium distachyon] ref|XP_003577110.1| PREDICTED: ribulose bisphosphate carboxylase small chain PWS4.3, chloroplastic-like isoform 2 [	53	44.8971	163	127.758	-1.50872	1.56821e-11	9.90332e-13	down
contig53467	237		21	17.8645	153	120.426	-2.75298	8.72868e-23	2.9103e-24	down
contig53473	817	ref|XP_003564260.1| PREDICTED: dehydrodolichyl diphosphate synthase 6-like [Brachypodium distachyon]	74	18.2612	179	40.8703	-1.16227	1.20133e-08	9.73143e-10	down
contig53477	377		11	5.88262	100	49.4807	-3.07233	9.12039e-17	4.11902e-18	down
contig53517	261	ref|XP_003568189.1| PREDICTED: phosphoglycerate kinase, chloroplastic-like isoform 1 [Brachypodium distachyon]	57	44.0305	232	165.815	-1.913	2.4781e-22	8.42402e-24	down
contig53665	478		179	75.4996	466	181.859	-1.26828	1.35629e-24	4.17347e-26	down
contig53676	514	gb|EMS45177.1| Protein tas [Triticum urartu]	28	10.9828	295	107.062	-3.28513	2.12134e-51	3.23426e-53	down
contig53688	967	gb|ABQ52657.1| chloroplast oxygen-evolving enhancer protein 1 [Leymus chinensis]	5160	1075.83	19355	3733.74	-1.79517	0	0	down
contig53749	415		12	5.82979	80	35.9599	-2.62487	1.24909e-11	7.83903e-13	down
contig53778	1066		63	11.9152	159	27.8238	-1.22351	2.34405e-08	1.95313e-09	down
contig53784	386		319	166.618	1697	820.109	-2.29927	6.41903e-203	2.13778e-205	down
contig53801	793	gb|EMS51102.1| Peptidyl-prolyl cis-trans isomerase CYP37, chloroplastic [Triticum urartu]	30	7.62725	151	35.5206	-2.21942	1.01521e-17	4.34777e-19	down
contig53883	473	gb|EMT10187.1| Oxygen-evolving enhancer protein 3-1, chloroplastic [Aegilops tauschii]	15	6.39366	52	20.5078	-1.68146	9.72125e-05	1.31871e-05	down
contig53884	621	ref|XP_003574671.1| PREDICTED: protein CbbY, chromosomal-like isoform 1 [Brachypodium distachyon]	47	15.259	241	72.394	-2.24621	2.37791e-28	6.45893e-30	down
contig53926	342		52	30.6547	217	118.362	-1.94902	1.9533e-21	6.89356e-23	down
contig53963	214		50	47.106	127	110.705	-1.23274	6.9348e-07	6.82854e-08	down
contig54000	302		70	46.7316	241	148.863	-1.67152	2.45414e-19	9.59033e-21	down
contig54073	428		777	366.013	7073	3082.74	-3.07425	0	0	down
contig54088	423		158	75.3072	390	171.989	-1.19146	8.53993e-19	3.43673e-20	down
contig54097	470		47	20.1614	166	65.8851	-1.70836	6.51806e-14	3.47817e-15	down
contig54115	376		11	5.89827	53	26.2945	-2.1564	1.94648e-06	2.04249e-07	down
contig54122	89		18	40.7758	69	144.623	-1.82651	1.05075e-06	1.05767e-07	down
contig54123	470		240	102.952	556	220.675	-1.09996	1.99338e-23	6.46201e-25	down
contig54144	423		44	20.9716	103	45.4228	-1.11498	5.5583e-05	7.27252e-06	down
contig54170	286		34	23.968	129	84.1396	-1.81167	7.86314e-12	4.86804e-13	down
contig54190	407		7	3.46755	47	21.5417	-2.63514	3.92076e-07	3.73954e-08	down
contig54195	439		107	49.1404	390	165.721	-1.75377	4.36242e-33	1.0192e-34	down
contig54261	687	gb|EMT19213.1| hypothetical protein F775_08226 [Aegilops tauschii]	57	16.7278	124	33.6699	-1.00922	4.44664e-05	5.70118e-06	down
contig54267	478		111	46.8182	606	236.495	-2.33667	5.04067e-74	5.0745e-76	down
contig54275	354		17	9.682	74	38.9947	-2.0099	5.06964e-08	4.38209e-09	down
contig54282	384		62	32.5522	212	102.987	-1.66163	6.02412e-17	2.69472e-18	down
contig54287	547		78	28.7493	191	65.1363	-1.17994	2.18617e-09	1.63997e-10	down
contig54317	481		33	13.8321	221	85.7086	-2.63142	3.61763e-31	8.95588e-33	down
contig54351	424		22	10.4611	67	29.4772	-1.49457	4.37782e-05	5.60878e-06	down
contig54372	361		90	50.2638	305	157.605	-1.64872	7.35188e-24	2.33953e-25	down
contig54514	372	gb|EMS50626.1| ATP-dependent zinc metalloprotease FTSH 5, mitochondrial [Triticum urartu]	163	88.3414	426	213.621	-1.27389	1.1024e-22	3.68956e-24	down
contig54527	492		18	7.3761	80	30.3321	-2.03991	9.00366e-09	7.21137e-10	down
contig54545	435		34	15.7583	413	177.108	-3.49044	1.87561e-75	1.82882e-77	down
contig54562	461		66	28.8644	170	68.7899	-1.25291	3.3556e-09	2.57204e-10	down
contig54564	602		103	34.4953	251	77.7775	-1.17295	4.98009e-12	3.03775e-13	down
contig54594	297		10	6.78833	49	30.7763	-2.18069	4.45212e-06	4.8899e-07	down
contig54617	405		34	16.9256	98	45.1386	-1.41516	1.32153e-06	1.35106e-07	down
contig54684	585		56	19.2998	158	50.3823	-1.38434	6.40442e-10	4.60726e-11	down
contig54689	417		1354	654.64	10221	4572.3	-2.80415	0	0	down
contig54741	449		48	21.5533	115	47.7781	-1.14844	1.0414e-05	1.21204e-06	down
contig54768	924	gb|ACR36306.1| unknown [Zea mays]	1862	406.282	5786	1168.11	-1.52362	0	0	down
contig54783	383		19	10.0017	54	26.301	-1.39487	0.000675715	0.000108498	down
contig54789	406		7	3.4761	88	40.4328	-3.53999	1.162e-16	5.28104e-18	down
contig54793	607		366	121.566	891	273.821	-1.17149	3.72629e-41	6.993e-43	down
contig54811	443		17	7.73686	89	37.4769	-2.27618	5.14722e-11	3.38999e-12	down
contig54848	339		504	299.744	1503	827.059	-1.46426	1.91748e-97	1.38645e-99	down
contig54903	450	sp|P35793.1|PR13_HORVU RecName: Full=Pathogenesis-related protein PRB1-3; AltName: Full=HV-8; AltName: Full=PR-1B; Flags: Precursor emb|CAA52894.1| PR-1b pathogenesis related protein (Hv-8) [Hordeum vulgare subsp. vulgare] emb|CAA81230.1| pathogenesis-rel	8	3.58424	84	34.8212	-3.28023	5.25121e-15	2.63791e-16	down
contig54909	483	gb|EMT13723.1| hypothetical protein F775_27394 [Aegilops tauschii]	26	10.8529	65	25.104	-1.20984	0.000870055	0.00014271	down
contig54929	364	dbj|BAJ86588.1| predicted protein [Hordeum vulgare subsp. vulgare] dbj|BAJ91519.1| predicted protein [Hordeum vulgare subsp. vulgare]	112	62.0349	312	159.893	-1.36596	1.30636e-18	5.32667e-20	down
contig54965	803		89	22.3457	225	52.269	-1.22596	1.37155e-11	8.6336e-13	down
contig54984	465		46	19.9446	111	44.5294	-1.15876	1.32455e-05	1.56482e-06	down
contig54992	377		9	4.81305	178	88.0756	-4.19372	5.25291e-37	1.0889e-38	down
contig55005	818		505	124.468	1766	402.73	-1.69404	1.97749e-141	9.766e-144	down
contig55034	484		15	6.24835	52	20.0417	-1.68146	9.72125e-05	1.31871e-05	down
contig55056	360	gb|EMS45759.1| hypothetical protein TRIUR3_22780 [Triticum urartu]	25	14.0009	118	61.1444	-2.1267	2.744e-13	1.53132e-14	down
contig55096	448		31	13.9509	95	39.5569	-1.50357	5.75564e-07	5.60733e-08	down
contig55188	413		5	2.44084	98	44.2642	-4.18069	1.40825e-20	5.19467e-22	down
contig55193	373		34	18.3776	126	63.0142	-1.77773	2.73558e-11	1.76529e-12	down
contig55224	308		43	28.1473	101	61.1713	-1.11986	6.28695e-05	8.29396e-06	down
contig55263	452	gb|EMT30713.1| Ribonuclease 1 [Aegilops tauschii]	6	2.67629	453	186.955	-6.12631	3.82394e-102	2.60999e-104	down
contig55267	540		44	16.4278	256	88.4348	-2.42848	5.80642e-33	1.36319e-34	down
contig55286	782	dbj|BAB19812.1| ribulose-1,5-bisphosphate carboxylase/oxygenase small subunit [Triticum aestivum]	1759	453.501	9389	2239.7	-2.30413	0	0	down
contig55318	536		17	6.39446	338	117.633	-4.20133	5.78287e-70	6.26838e-72	down
contig55328	406		826	410.179	2410	1107.31	-1.43273	3.79407e-151	1.76323e-153	down
contig55335	241		10	8.36571	42	32.5094	-1.9583	0.000101205	1.38159e-05	down
contig55337	1035		51	9.93458	153	27.5758	-1.47287	1.66847e-10	1.14112e-11	down
contig55342	381		79	41.8044	447	218.857	-2.38826	3.96692e-56	5.47542e-58	down
contig55350	318		84	53.2564	286	167.771	-1.65546	1.55206e-22	5.21808e-24	down
contig55357	471	sp|P26302.1|KPPR_WHEAT RecName: Full=Phosphoribulokinase, chloroplastic; Short=PRK; Short=PRKase; AltName: Full=Phosphopentokinase; Flags: Precursor pir||S15743 phosphoribulokinase (EC 2.7.1.19) - wheat emb|CAB56544.1| phosphoribulokinase [Triticum aestiv	180	77.0498	974	385.758	-2.32383	5.1762e-118	3.04791e-120	down
contig55371	314		34	21.8308	164	97.4297	-2.158	1.48102e-18	6.05012e-20	down
contig55381	562		299	107.264	887	294.418	-1.4567	3.1816e-57	4.33507e-59	down
contig55411	425		63	29.8862	164	71.9833	-1.26818	4.66224e-09	3.63114e-10	down
contig55416	600		5	1.68011	178	55.3408	-5.04171	7.85994e-40	1.51983e-41	down
contig55471	471		13	5.5647	139	55.0517	-3.30641	1.33602e-24	4.10772e-26	down
contig55492	821		291	71.4611	876	199.039	-1.47782	9.7692e-58	1.31749e-59	down
contig55495	375	dbj|BAJ86515.1| predicted protein [Hordeum vulgare subsp. vulgare]	15	8.06454	46	22.8825	-1.50458	0.000945372	0.000156219	down
contig55501	573	dbj|BAJ94179.1| predicted protein [Hordeum vulgare subsp. vulgare]	67	23.5744	236	76.8306	-1.70446	1.84485e-19	7.14393e-21	down
contig55524	433		25	11.6405	120	51.6976	-2.15094	1.09865e-13	5.93912e-15	down
contig55526	306		14	9.22415	46	28.0423	-1.60412	0.000477477	7.42729e-05	down
contig55558	348	gb|EMS46926.1| putative L-ascorbate peroxidase 8, chloroplastic [Triticum urartu]	57	33.0229	135	72.3655	-1.13183	1.92458e-06	2.01744e-07	down
contig55561	401	gb|AAO72627.1| putative zinc finger protein [Oryza sativa Japonica Group]	25	12.5694	111	51.6364	-2.03847	6.55437e-12	4.03703e-13	down
contig55612	359		15	8.42396	57	29.6181	-1.81391	1.28517e-05	1.51455e-06	down
contig55639	464		1	0.434512	65	26.132	-5.91028	3.80943e-15	1.89869e-16	down
contig55726	626	dbj|BAJ97890.1| predicted protein [Hordeum vulgare subsp. vulgare]	24	7.72959	111	33.077	-2.09736	2.50469e-12	1.48927e-13	down
contig56100	641		64	20.1299	311	90.5064	-2.16868	6.54516e-35	1.43882e-36	down
contig56226	677		89	26.5046	297	81.8361	-1.62649	8.20343e-23	2.73205e-24	down
contig56252	568		41	14.5531	147	48.2776	-1.73003	1.3329e-12	7.77598e-14	down
contig56253	531		121	45.9421	264	92.7441	-1.01344	4.33626e-10	3.06948e-11	down
contig56285	1338	gb|EMT05833.1| hypothetical protein F775_06870 [Aegilops tauschii]	34	5.12321	149	20.7734	-2.01961	1.35955e-15	6.57996e-17	down
contig56347	754	dbj|BAJ86891.1| predicted protein [Hordeum vulgare subsp. vulgare] dbj|BAJ97199.1| predicted protein [Hordeum vulgare subsp. vulgare]	16	4.27827	144	35.6261	-3.05783	8.86892e-24	2.82678e-25	down
contig56357	530	gb|EMS63479.1| WW domain-containing oxidoreductase [Triticum urartu]	22	8.36886	69	24.2857	-1.537	2.09138e-05	2.551e-06	down
contig56380	492	dbj|BAJ24151.1| seven trans-membrane protein [Triticum aestivum]	38	15.5718	111	42.0857	-1.4344	1.58716e-07	1.44547e-08	down
contig56423	390		30	15.5087	73	34.9169	-1.17084	0.000546417	8.59308e-05	down
contig56574	533	gb|EMS63387.1| Aspartokinase 1, chloroplastic [Triticum urartu]	13	4.9174	145	50.7479	-3.36738	4.94616e-26	1.44871e-27	down
contig56616	653	ref|XP_003567054.1| PREDICTED: protein mrp homolog [Brachypodium distachyon]	39	12.0412	111	31.7093	-1.39692	2.93796e-07	2.76348e-08	down
contig56671	642		20	6.28079	91	26.4413	-2.07378	4.39051e-10	3.10844e-11	down
contig56742	598	dbj|BAJ84822.1| predicted protein [Hordeum vulgare subsp. vulgare]	95	32.0289	335	104.501	-1.70607	1.97471e-27	5.52628e-29	down
contig56928	952		105	22.2368	487	95.4265	-2.10144	2.52243e-52	3.77231e-54	down
contig57236	522	gb|EMT33359.1| Cysteine synthase, chloroplastic/chromoplastic [Aegilops tauschii]	20	7.72466	68	24.3005	-1.65344	7.51499e-06	8.51277e-07	down
contig57428	602		45	15.0708	113	35.0154	-1.21624	4.33805e-06	4.75884e-07	down
contig57448	425	gb|EMT31311.1| Glycerophosphoryl diester phosphodiesterase [Aegilops tauschii]	22	10.4365	60	26.3354	-1.33537	0.000506945	7.92772e-05	down
contig57633	475		93	39.4738	206	80.9004	-1.03525	2.7884e-08	2.34491e-09	down
contig57810	744	dbj|BAJ98194.1| predicted protein [Hordeum vulgare subsp. vulgare]	40	10.8394	189	47.3877	-2.12822	6.17104e-21	2.23961e-22	down
contig58491	448	ref|XP_003573386.1| PREDICTED: glycerate dehydrogenase-like [Brachypodium distachyon]	83	37.3525	269	112.009	-1.58433	5.77781e-20	2.18396e-21	down
contig58608	570		18	6.36674	64	20.9451	-1.71798	8.11577e-06	9.22569e-07	down
contig58705	591		106	36.1608	580	183.07	-2.3399	5.54441e-71	5.89054e-73	down
contig58962	662		117	35.6326	320	90.1714	-1.33947	1.58671e-18	6.4879e-20	down
contig59167	436		160	73.9866	347	148.464	-1.00477	6.90274e-13	3.95441e-14	down
contig59455	510		28	11.069	82	29.9931	-1.43811	9.18811e-06	1.0554e-06	down
contig59489	437		62	28.6042	212	90.4964	-1.66163	6.02412e-17	2.69472e-18	down
contig59599	452	gb|EMS66269.1| hypothetical protein TRIUR3_01462 [Triticum urartu]	26	11.5972	78	32.1909	-1.47287	1.07837e-05	1.25801e-06	down
contig59681	455	ref|XP_003567644.1| PREDICTED: dihydrolipoyl dehydrogenase 1, mitochondrial-like [Brachypodium distachyon]	15	6.6466	71	29.1088	-2.13077	2.8461e-08	2.39776e-09	down
contig59798	479	gb|EMS58349.1| Alanine aminotransferase 2 [Triticum urartu]	235	98.9127	663	258.199	-1.38426	9.89027e-40	1.91493e-41	down
contig59936	411		29	14.2258	71	32.225	-1.17968	0.000614423	9.7672e-05	down
contig60005	534	dbj|BAK01590.1| predicted protein [Hordeum vulgare subsp. vulgare]	13	4.90819	72	25.1517	-2.35739	2.16449e-09	1.62317e-10	down
contig60009	721		136	38.0297	376	97.2813	-1.35504	4.85517e-22	1.66614e-23	down
contig60046	918	dbj|BAJ88216.1| predicted protein [Hordeum vulgare subsp. vulgare]	6	1.31774	130	26.4166	-4.32531	1.34341e-27	3.73747e-29	down
contig60058	455	emb|CAE02988.2| OSJNBa0043L09.7 [Oryza sativa Japonica Group]	17	7.53281	54	22.1391	-1.55533	0.00018835	2.69657e-05	down
contig60120	635	dbj|BAK02766.1| predicted protein [Hordeum vulgare subsp. vulgare]	156	49.5302	648	190.361	-1.94236	9.07946e-63	1.11409e-64	down
contig60166	543	gb|EMT23094.1| Putative L-ascorbate peroxidase, chloroplastic [Aegilops tauschii]	24	8.91109	63	21.643	-1.28023	0.000572938	9.06783e-05	down
contig60488	563		23	8.23643	78	25.8442	-1.64975	1.37268e-06	1.40641e-07	down
contig60593	395		98	50.0206	331	156.318	-1.64389	9.6405e-26	2.85174e-27	down
contig60836	248		21	17.0721	62	46.6355	-1.44979	0.000139766	1.95428e-05	down
contig60885	419	gb|AAH53854.1| Unknown (protein for IMAGE:5194336), partial [Homo sapiens] gb|AAI11385.1| Unknown (protein for IMAGE:5198300), partial [Homo sapiens]	40	19.2471	100	44.5208	-1.20984	1.96148e-05	2.38671e-06	down
contig60941	288		168	117.608	451	292.12	-1.31258	4.27608e-25	1.29306e-26	down
contig60978	150		83	111.559	215	267.377	-1.26106	1.41263e-11	8.89938e-13	down
contig61106	371		81	44.018	194	97.5449	-1.14797	3.80677e-09	2.93714e-10	down
contig61122	348		37	21.4359	137	73.4376	-1.77649	3.29758e-12	1.9864e-13	down
contig61157	241	gb|AAB19040.1| type 2 light-harvesting chlorophyll a/b-binding polypeptide, partial [Pinus palustris]	18	15.0583	105	81.2735	-2.43223	7.00361e-14	3.74614e-15	down
contig61243	477		1262	533.409	4101	1603.79	-1.58817	1.97855e-299	4.43463e-302	down
contig61267	342		24	14.1483	111	60.5444	-2.09736	2.50469e-12	1.48927e-13	down
contig61274	146		9	12.4282	93	118.825	-3.25714	1.89183e-16	8.69614e-18	down
contig61319	827	gb|EMS49688.1| Chlorophyll a-b binding protein CP26, chloroplastic [Triticum urartu]	603	147.005	2221	500.98	-1.76889	6.45405e-189	2.27203e-191	down
contig61320	229		48	42.2596	106	86.347	-1.03087	0.000140421	1.96432e-05	down
contig61337	342		213	125.566	1320	719.987	-2.51952	1.33226e-175	5.14551e-178	down
contig61343	252		5	4.00027	38	28.1294	-2.81391	2.82066e-06	3.01676e-07	down
contig61433	419		64	30.7954	167	74.3497	-1.27161	3.01801e-09	2.30449e-10	down
contig61439	526		245	93.9074	686	243.285	-1.37334	1.32065e-40	2.49514e-42	down
contig61447	460		30	13.1487	95	38.525	-1.55087	2.93509e-07	2.75985e-08	down
contig61505	537		214	80.345	737	256.018	-1.67196	3.98732e-58	5.33191e-60	down
contig61515	419		203	97.6791	701	312.091	-1.67584	1.73419e-55	2.43538e-57	down
contig61516	459		37	16.2521	121	49.1756	-1.59732	1.99128e-09	1.48974e-10	down
contig61534	424		36	17.1181	119	52.355	-1.6128	2.10498e-09	1.57787e-10	down
contig61537	419	emb|CAA59049.1| LHCI-680, photosystem I antenna protein [Hordeum vulgare subsp. vulgare] dbj|BAJ85253.1| predicted protein [Hordeum vulgare subsp. vulgare]	875	421.031	2334	1039.12	-1.30336	1.03564e-126	5.63916e-129	down
contig61643	736	gb|EMS66450.1| Thiazole biosynthetic enzyme 1-2, chloroplastic [Triticum urartu]	79	21.6406	254	64.3773	-1.57281	1.07859e-18	4.37063e-20	down
contig61734	817		27	6.66287	123	28.0841	-2.07554	2.01912e-13	1.11452e-14	down
contig61786	510		31	12.2549	99	36.2111	-1.56307	1.29517e-07	1.16806e-08	down
contig61847	356		25	14.1583	384	201.214	-3.82902	4.42133e-75	4.35023e-77	down
contig61861	622	ref|XP_003519662.1| PREDICTED: uncharacterized protein LOC100794226 [Glycine max]	294	95.2964	1469	440.563	-2.20886	2.72255e-167	1.12046e-169	down
contig61879	1011	dbj|BAJ86942.1| predicted protein [Hordeum vulgare subsp. vulgare]	45	8.9739	118	21.7725	-1.2787	8.71336e-07	8.69681e-08	down
contig61880	1746		419	48.3826	1998	213.466	-2.14144	6.93489e-219	2.09882e-221	down
contig61885	661		314	95.774	1047	295.476	-1.62533	3.75459e-79	3.45648e-81	down
contig61894	535		2084	785.351	4610	1607.4	-1.03332	9.4598e-173	3.7614e-175	down
contig61924	553	dbj|BAJ89956.1| predicted protein [Hordeum vulgare subsp. vulgare] dbj|BAK08136.1| predicted protein [Hordeum vulgare subsp. vulgare]	127	46.3018	278	93.7771	-1.01817	1.14546e-10	7.74134e-12	down
contig61932	1493		279	37.6759	696	86.9614	-1.20673	8.76055e-34	2.01014e-35	down
contig61966	671		28	8.41308	108	30.0247	-1.83544	3.55608e-10	2.49538e-11	down
contig61972	1354	ref|XP_003558725.1| PREDICTED: ribulose-phosphate 3-epimerase, chloroplastic-like [Brachypodium distachyon]	723	107.656	1632	224.843	-1.06248	3.60856e-64	4.34562e-66	down
contig61995	713	dbj|BAJ85498.1| predicted protein [Hordeum vulgare subsp. vulgare] dbj|BAJ97103.1| predicted protein [Hordeum vulgare subsp. vulgare]	42	11.8763	98	25.6397	-1.1103	9.57427e-05	1.29762e-05	down
contig62028	1025	dbj|BAJ92985.1| predicted protein [Hordeum vulgare subsp. vulgare]	101	19.8663	306	55.6897	-1.48709	1.12608e-20	4.13102e-22	down
contig62108	1877	emb|CAC42081.1| polyamine oxidase [Hordeum vulgare subsp. vulgare] emb|CAC42119.1| flavin containing polyamine oxidase [Hordeum vulgare subsp. vulgare]	213	22.8789	6959	691.607	-4.91786	0	0	down
contig62136	586	gb|EMS56059.1| Chlorophyll a-b binding protein 8, chloroplastic [Triticum urartu]	867	298.292	2528	804.742	-1.4318	2.19106e-158	9.62768e-161	down
contig62172	894		44	9.92281	97	20.24	-1.02839	0.000307287	4.58966e-05	down
contig62177	474		148	62.9511	956	376.233	-2.57932	1.38366e-130	7.28888e-133	down
contig62181	525		70	26.8818	157	55.785	-1.05325	1.21858e-06	1.23934e-07	down
contig62207	666		634	191.926	1702	476.719	-1.31259	1.80631e-93	1.36783e-95	down
contig62212	575	gb|EMS46868.1| Chlorophyll a-b binding protein, chloroplastic [Triticum urartu]	753	264.026	2367	767.905	-1.54025	2.87316e-165	1.19336e-167	down
contig62219	611		251	82.8232	586	178.909	-1.11112	4.66825e-25	1.41342e-26	down
contig62228	692	gb|EMT31169.1| hypothetical protein F775_19074 [Aegilops tauschii]	82	23.8906	289	77.9056	-1.70528	1.01648e-23	3.24881e-25	down
contig62229	279		19	13.73	66	44.1282	-1.68438	7.83831e-06	8.89589e-07	down
contig62254	1198	gb|EMT11051.1| hypothetical protein F775_03579 [Aegilops tauschii]	302	50.8241	820	127.683	-1.32898	4.22763e-46	7.07728e-48	down
contig62277	870		91	21.0883	261	55.9626	-1.40802	2.22831e-16	1.02964e-17	down
contig62359	513		284	111.614	864	314.176	-1.49305	8.08946e-58	1.08891e-59	down
contig62469	977	dbj|BAK00392.1| predicted protein [Hordeum vulgare subsp. vulgare]	42	8.66711	247	47.1606	-2.44396	4.73482e-32	1.14038e-33	down
contig64984	242		11	9.16425	229	176.521	-4.26768	6.26686e-48	1.01974e-49	down
contig65682	333		0.5	0.302723	1004	562.427	-10.8595	7.29473e-138	3.67646e-140	down
contig65704	830		36	8.74468	171	38.4322	-2.13584	4.4381e-19	1.75624e-20	down
contig65722	1666		0.5	0.0605083	623	69.7574	-10.171	2.49296e-95	1.84044e-97	down
contig66162	313		2	1.28827	36	21.4553	-4.05783	7.7331e-08	6.80576e-09	down
contig66235	1538		0.5	0.0655441	234	28.3816	-8.75827	1.54682e-43	2.72461e-45	down
contig66270	2376		0.5	0.0424271	414	32.5036	-9.5814	4.52515e-69	4.98528e-71	down
contig66276	393		1	0.513011	64	30.3784	-5.88791	6.33441e-15	3.2021e-16	down
contig66464	1087	emb|CAN71108.1| hypothetical protein VITISV_001478 [Vitis vinifera]	0.5	0.0927385	233	39.9856	-8.7521	2.19132e-43	3.88759e-45	down
contig66933	2944	ref|WP_018191342.1| menaquinol-cytochrome C reductase cytochrome b subunit [Microbacteriaceae]	0.5	0.0342414	509	32.252	-9.87943	2.39537e-81	2.13239e-83	down
contig67458	298		6	4.05933	33	20.6574	-2.34734	0.000114628	1.57913e-05	down
contig68277	1193		0.5	0.0844985	193	30.1782	-8.48037	3.88203e-37	8.01527e-39	down
contig69244	980		0.5	0.102864	123	23.4129	-7.83042	1.94353e-25	5.81557e-27	down
contig69601	245		6	4.93747	38	28.9331	-2.55087	1.01395e-05	1.1731e-06	down
contig69847	215		462	433.235	3576	3102.67	-2.84029	0	0	down
contig70078	204	dbj|BAF50334.1| hypothetical protein [Crucihimalaya wallichii] dbj|BAF50348.1| hypothetical protein [Crucihimalaya wallichii] dbj|BAF50509.1| hypothetical protein [Lepidium virginicum] dbj|BAF50523.1| hypothetical protein [Lepidium virginicum] dbj|BAF5059	0.5	0.494151	289	264.268	-9.06283	9.77972e-52	1.47866e-53	down
contig70844	1173		0.5	0.0859393	1440	229.003	-11.3798	2.98776e-181	1.09719e-183	down
contig71228	1223		0.5	0.0824258	470	71.6883	-9.76443	2.21289e-76	2.12126e-78	down
contig71378	250		70	56.4518	371	276.829	-2.2939	1.73721e-44	2.99178e-46	down
contig72551	649		6	1.86392	76	21.8447	-3.55087	1.66285e-14	8.59117e-16	down
contig72847	620	gb|EMS59332.1| hypothetical protein TRIUR3_25528 [Triticum urartu]	7	2.27628	93	27.9813	-3.61971	7.29359e-18	3.10603e-19	down
contig73193	1004		0.5	0.100405	131	24.3397	-7.92133	7.7508e-27	2.21031e-28	down
contig73296	215		0.5	0.468869	59	51.1906	-6.77055	1.85504e-13	1.02054e-14	down
contig73456	4055	ref|YP_004448187.1| phosphoesterase PA-phosphatase-like protein [Haliscomenobacter hydrossis DSM 1100] ref|WP_013765854.1| phosphoesterase PA-phosphatase-like protein [Haliscomenobacter hydrossis] gb|AEE51314.1| phosphoesterase PA-phosphatase related prot	0.5	0.0248599	1561	71.8107	-11.4962	1.38168e-192	4.74148e-195	down
contig73774	586		26	8.94531	74	23.5565	-1.39692	4.46496e-05	5.72552e-06	down
contig74035	727		30	8.31968	95	24.3762	-1.55087	2.93509e-07	2.75985e-08	down
contig74058	568		0.5	0.177477	619	203.292	-10.1617	7.47086e-95	5.57216e-97	down
contig74059	860		0.5	0.117217	562	121.903	-10.0223	6.12677e-88	4.96534e-90	down
contig74060	347		0.5	0.290509	84	45.1572	-7.28023	2.44626e-18	1.01589e-19	down
contig74061	337		0.5	0.29913	425	235.253	-9.61923	1.58649e-70	1.69959e-72	down
contig74062	228		0.5	0.442135	239	195.542	-8.78878	2.67593e-44	4.63214e-46	down
contig74197	463		5	2.17725	58	23.3681	-3.42396	6.43706e-11	4.27045e-12	down
contig74787	1625	ref|YP_004575126.1| multiple sugar ABC transporter ATP-binding protein [Microlunatus phosphovorus NM-1] ref|WP_013865549.1| sugar ABC transporter ATP-binding protein [Microlunatus phosphovorus] dbj|BAK37723.1| multiple sugar ABC transporter ATP-binding pr	0.5	0.0620349	188	21.5815	-8.4425	2.4513e-36	5.17452e-38	down
contig74788	689	ref|YP_004442964.1| NAD-dependent formate dehydrogenase subunit beta [Agrobacterium sp. H13-3] ref|WP_013761064.1| formate dehydrogenase subunit beta [Agrobacterium sp. H13-3] gb|ADY65873.1| NAD-dependent formate dehydrogenase beta subunit [Agrobacterium	0.5	0.146309	85	23.0132	-7.2973	1.59074e-18	6.50841e-20	down
contig74800	425		0.5	0.237192	177	77.6893	-8.35551	1.46009e-34	3.26333e-36	down
contig74801	1040		0.5	0.0969296	213	38.2053	-8.62262	2.69772e-40	5.14812e-42	down
contig74802	673		0.5	0.149787	755	209.271	-10.4482	1.04894e-110	6.62812e-113	down
contig74822	507	ref|XP_002452447.1| hypothetical protein SORBIDRAFT_04g026010 [Sorghum bicolor] gb|EES05423.1| hypothetical protein SORBIDRAFT_04g026010 [Sorghum bicolor]	31	12.3275	82	30.1705	-1.29126	5.34537e-05	6.93809e-06	down
contig76465	1593		0.5	0.0632811	1708	200.009	-11.626	4.97997e-206	1.62068e-208	down
contig76731	230		22	19.2848	82	66.5063	-1.78603	1.27465e-07	1.14843e-08	down
contig76907	863		79	18.4559	250	54.0389	-1.54991	4.92148e-18	2.0784e-19	down
contig77683	720	gb|EMS51513.1| hypothetical protein TRIUR3_11911 [Triticum urartu]	5	1.40009	162	41.972	-4.90583	5.07231e-36	1.07908e-37	down
contig77684	234		0.5	0.430798	29	23.1185	-5.74589	4.02378e-07	3.84978e-08	down
contig77749	4672		0.5	0.0215768	513	20.4829	-9.89072	7.54338e-82	6.63879e-84	down
contig77793	616		0.5	0.163647	70	21.198	-7.01719	1.20748e-15	5.82868e-17	down
contig77915	251		17	13.6551	68	50.5373	-1.88791	6.86764e-07	6.75589e-08	down
contig78323	243		11	9.12654	45	34.5448	-1.92033	6.74929e-05	8.94492e-06	down
contig78624	727	gb|EMS65422.1| hypothetical protein TRIUR3_18479 [Triticum urartu]	1	0.277323	102	26.1723	-6.56033	4.78121e-23	1.57477e-24	down
contig78920	563		1	0.358106	61	20.2115	-5.81865	2.95232e-14	1.54701e-15	down
contig79086	606		24	7.98469	97	29.8591	-1.90286	1.24212e-09	9.1236e-11	down
contig79612	459		12	5.27094	51	20.7269	-1.97537	1.23584e-05	1.45446e-06	down
contig79834	1458	dbj|BAJ86206.1| predicted protein [Hordeum vulgare subsp. vulgare] dbj|BAJ87676.1| predicted protein [Hordeum vulgare subsp. vulgare]	51	7.05232	168	21.4946	-1.6078	5.84809e-13	3.33616e-14	down
contig79900	893		44	9.93392	105	21.9338	-1.14272	3.08435e-05	3.84988e-06	down
contig80093	708	gb|EMS49368.1| hypothetical protein TRIUR3_20652 [Triticum urartu]	9	2.56288	77	20.2878	-2.98477	1.03057e-12	5.96786e-14	down
contig80238	736	gb|AAB21529.1| thionin [Hordeum jubatum, Peptide, 137 aa] gb|AAB21530.1| thionin [Hordeum marinum=barley, leaf, Peptide, 137 aa]	552	151.21	8459	2143.97	-3.82566	0	0	down
contig80669	1163	gb|EMT01687.1| Tropinone reductase-like protein [Aegilops tauschii]	28	4.85398	140	22.4556	-2.20984	2.17558e-16	1.00376e-17	down
contig80817	531		8	3.03749	63	22.1321	-2.86519	3.97628e-10	2.80711e-11	down
contig80981	1589		0.5	0.0634404	417	48.9541	-9.59181	1.80702e-69	1.97932e-71	down
contig81156	1244	sp|Q00434.1|PSBP_WHEAT RecName: Full=Oxygen-evolving enhancer protein 2, chloroplastic; Short=OEE2; AltName: Full=23 kDa subunit of oxygen evolving system of photosystem II; AltName: Full=23 kDa thylakoid membrane protein; AltName: Full=OEC 23 kDa subunit	1449	234.838	6509	976.047	-2.05529	0	0	down
contig81162	853		199	47.0353	1064	232.686	-2.30657	9.43052e-128	5.06337e-130	down
contig81259	238		0.5	0.423558	35	27.4327	-6.01719	1.93341e-08	1.5964e-09	down
contig81273	552	gb|EMS48426.1| hypothetical protein TRIUR3_01632 [Triticum urartu]	23	8.40056	73	24.6695	-1.55417	9.32467e-06	1.07192e-06	down
contig81428	1815		100	11.1082	327	33.6084	-1.5972	2.00281e-24	6.20347e-26	down
contig81554	655		21	6.46394	115	32.7517	-2.34108	1.64641e-14	8.49995e-16	down
contig81584	666		12	3.63268	113	31.6505	-3.12313	3.81999e-19	1.50778e-20	down
contig81681	800		1766	445.062	5752	1341.24	-1.59149	0	0	down
contig81757	816		355	87.7118	1067	243.922	-1.47558	4.4501e-70	4.81245e-72	down
contig81907	1622	emb|CAH66366.1| OSIGBa0130K07.2 [Oryza sativa Indica Group]	56	6.96076	417	47.9581	-2.78446	5.32303e-62	6.6125e-64	down
contig82084	1205	dbj|BAJ96010.1| predicted protein [Hordeum vulgare subsp. vulgare]	67	11.21	154	23.8402	-1.08861	7.55107e-07	7.46597e-08	down
contig82136	572	dbj|BAJ95144.1| predicted protein [Hordeum vulgare subsp. vulgare]	5	1.76236	73	23.807	-3.75581	1.61651e-14	8.33534e-16	down
contig82587	1229	dbj|BAJ94117.1| predicted protein [Hordeum vulgare subsp. vulgare] dbj|BAJ91291.1| predicted protein [Hordeum vulgare subsp. vulgare] dbj|BAJ95875.1| predicted protein [Hordeum vulgare subsp. vulgare] dbj|BAJ88978.1| predicted protein [Hordeum vulgare sub	147	24.1149	629	95.4719	-1.98515	1.04588e-62	1.28865e-64	down
contig82695	919		45	9.87226	106	21.5163	-1.12398	3.66723e-05	4.65009e-06	down
contig82703	1011	gb|EMT29574.1| hypothetical protein F775_21124 [Aegilops tauschii]	43	8.57506	138	25.4627	-1.57017	2.04431e-10	1.40774e-11	down
contig82777	486		167	69.2787	512	196.522	-1.5042	8.18262e-35	1.80915e-36	down
contig82779	866	gb|EMT02393.1| hypothetical protein F775_28270 [Aegilops tauschii]	74	17.2279	657	141.522	-3.03821	3.05405e-106	1.99555e-108	down
contig82834	1095	gb|ACR36354.1| unknown [Zea mays]	191	35.1673	469	79.898	-1.18392	2.8961e-22	9.86515e-24	down
contig82880	848		1079	256.534	3020	664.336	-1.37276	1.63874e-177	6.26693e-180	down
contig82932	1211		495	82.4101	14043	2163.18	-4.71419	0	0	down
contig82954	893	dbj|BAJ95751.1| predicted protein [Hordeum vulgare subsp. vulgare]	23	5.19273	332	69.3527	-3.73939	6.22731e-64	7.54658e-66	down
contig83035	868	dbj|BAK01451.1| predicted protein [Hordeum vulgare subsp. vulgare]	119	27.6406	321	68.9862	-1.31952	3.57175e-18	1.49573e-19	down
contig83125	1340	gb|EMS54677.1| Bifunctional dihydroflavonol 4-reductase/flavanone 4-reductase [Triticum urartu]	40	6.01831	199	27.7029	-2.20261	5.93034e-23	1.96226e-24	down
contig83211	723		62	17.2891	247	63.7288	-1.88208	3.07917e-23	1.00559e-24	down
contig83321	870	dbj|BAJ93986.1| predicted protein [Hordeum vulgare subsp. vulgare] dbj|BAJ96843.1| predicted protein [Hordeum vulgare subsp. vulgare]	85	19.6979	273	58.5356	-1.57128	5.11858e-20	1.92765e-21	down
contig83322	1752	dbj|BAJ90882.1| predicted protein [Hordeum vulgare subsp. vulgare]	2045	235.331	7977	849.342	-1.85165	0	0	down
contig83368	1815	dbj|BAJ90789.1| predicted protein [Hordeum vulgare subsp. vulgare]	450	49.9868	1665	171.125	-1.77543	2.19152e-142	1.07398e-144	down
contig83578	1205	gb|AFW87253.1| hypothetical protein ZEAMMB73_254795 [Zea mays]	207	34.634	889	137.623	-1.99046	9.12301e-89	7.28963e-91	down
contig83695	1233		18	2.94326	292	44.1771	-3.90781	5.79117e-58	7.78071e-60	down
contig83780	1962	ref|WP_017933793.1| DNA polymerase IV [Nocardioides sp. Iso805N]	0.5	0.0513796	885	84.1436	-10.6774	3.80375e-125	2.1049e-127	down
contig83811	1050	gb|EMS66767.1| PsbP-like protein 2, chloroplastic [Triticum urartu]	96	18.4332	571	101.443	-2.46029	4.43161e-74	4.45013e-76	down
contig83857	706		22	6.28257	156	41.2189	-2.71388	6.98501e-23	2.31743e-24	down
contig83858	580	dbj|BAJ85808.1| predicted protein [Hordeum vulgare subsp. vulgare]	59	20.509	210	67.5411	-1.71951	1.34982e-17	5.8355e-19	down
contig83930	854	dbj|BAJ93279.1| predicted protein [Hordeum vulgare subsp. vulgare] dbj|BAK04847.1| predicted protein [Hordeum vulgare subsp. vulgare]	50	11.8041	140	30.5807	-1.37334	9.11156e-09	7.30817e-10	down
contig84184	678		10	2.97365	130	35.7677	-3.58835	1.41072e-24	4.34453e-26	down
contig84263	602		35	11.7217	150	46.4806	-1.98744	2.21323e-15	1.08657e-16	down
contig84323	719		10	2.80408	104	26.9825	-3.26642	2.28135e-18	9.45244e-20	down
contig84370	721	gb|EMT31311.1| Glycerophosphoryl diester phosphodiesterase [Aegilops tauschii]	51	14.2612	194	50.193	-1.8154	1.57734e-17	6.83508e-19	down
contig84404	1266	gb|EMT25786.1| hypothetical protein F775_21288 [Aegilops tauschii]	7	1.11477	246	36.2475	-5.02307	7.75303e-55	1.0986e-56	down
contig84406	1025	ref|XP_003557503.1| PREDICTED: probable ribose-5-phosphate isomerase-like [Brachypodium distachyon]	352	69.237	1199	218.209	-1.65609	4.75069e-93	3.61551e-95	down
contig84422	1004		165	33.1337	505	93.8285	-1.50173	2.89431e-34	6.5495e-36	down
contig84440	206	gb|ACR36733.1| unknown [Zea mays]	40	39.1483	277	250.836	-2.67972	1.05118e-39	2.03927e-41	down
contig84441	611		103	33.9872	442	134.945	-1.98931	2.67065e-44	4.61961e-46	down
contig84442	293	gb|EMT29002.1| Chlorophyll a-b binding protein, chloroplastic [Aegilops tauschii]	106	72.9387	251	159.802	-1.13153	2.15968e-11	1.38176e-12	down
contig84443	259	dbj|BAJ90643.1| predicted protein [Hordeum vulgare subsp. vulgare] dbj|BAJ86302.1| predicted protein [Hordeum vulgare subsp. vulgare]	27	21.0176	146	105.155	-2.32285	4.28847e-18	1.80401e-19	down
contig84444	270	ref|XP_003519662.1| PREDICTED: uncharacterized protein LOC100794226 [Glycine max]	27	20.1614	161	111.234	-2.46394	2.87302e-21	1.02304e-22	down
contig84543	388		5	2.59811	42	20.1927	-2.9583	3.54267e-07	3.35762e-08	down
contig84673	1094	gb|EMT24569.1| 1,2-dihydroxy-3-keto-5-methylthiopentene dioxygenase 4 [Aegilops tauschii]	95	17.5076	209	35.6374	-1.02541	2.84624e-08	2.39824e-09	down
contig84786	963	dbj|BAK02041.1| predicted protein [Hordeum vulgare subsp. vulgare] dbj|BAJ90914.1| predicted protein [Hordeum vulgare subsp. vulgare] dbj|BAK02590.1| predicted protein [Hordeum vulgare subsp. vulgare]	22	4.60592	369	71.4788	-3.95595	1.05195e-73	1.06034e-75	down
contig84817	963	ref|XP_003573360.1| PREDICTED: DAG protein, chloroplastic-like [Brachypodium distachyon]	85	17.7956	221	42.8098	-1.26642	5.87405e-12	3.60536e-13	down
contig84818	1132	dbj|BAJ85448.1| predicted protein [Hordeum vulgare subsp. vulgare] dbj|BAJ91930.1| predicted protein [Hordeum vulgare subsp. vulgare] dbj|BAK00083.1| predicted protein [Hordeum vulgare subsp. vulgare] dbj|BAJ97813.1| predicted protein [Hordeum vulgare sub	65	11.5767	168	27.6847	-1.25786	3.7452e-09	2.88703e-10	down
contig84980	1132	dbj|BAJ88363.1| predicted protein [Hordeum vulgare subsp. vulgare]	21	3.74018	122	20.1044	-2.42633	5.4757e-16	2.58565e-17	down
contig84984	1012	gb|EMT05097.1| hypothetical protein F775_32603 [Aegilops tauschii]	75	14.9417	177	32.6264	-1.1267	3.56878e-08	3.0319e-09	down
contig85009	1159	dbj|BAJ91237.1| predicted protein [Hordeum vulgare subsp. vulgare]	48	8.34983	140	22.5331	-1.43223	2.69787e-09	2.0416e-10	down
contig85147	1077	ref|XP_003557634.1| PREDICTED: uncharacterized oxidoreductase At1g06690, chloroplastic-like isoform 1 [Brachypodium distachyon]	65	12.1679	298	51.6152	-2.08471	7.20054e-32	1.74064e-33	down
contig85230	837		55	13.2482	250	55.7175	-2.07233	1.28292e-26	3.69264e-28	down
contig85251	802	dbj|BAK07041.1| predicted protein [Hordeum vulgare subsp. vulgare]	171	42.9874	930	216.314	-2.33114	4.08683e-113	2.53066e-115	down
contig85294	928		88	19.1185	224	45.0274	-1.23583	1.11466e-11	6.97279e-13	down
contig85313	1005		151	30.2922	484	89.8372	-1.56837	5.50248e-35	1.20543e-36	down
contig85521	18845	ref|YP_008239117.1| photosystem II 47 kDa protein (chloroplast) [Triticum monococcum] ref|YP_008239195.1| photosystem II 47 kDa protein (chloroplast) [Secale cereale] ref|YP_008239262.1| photosystem II 47 kDa protein (chloroplast) [Triticum urartu] ref|YP	6274	67.1225	17966	177.841	-1.40572	0	0	down
contig85725	1428	ref|XP_003557817.1| PREDICTED: transcription factor bHLH47-like [Brachypodium distachyon]	17	2.40016	260	33.9643	-3.82281	6.43192e-51	9.88774e-53	down
contig85748	959		84	17.6596	324	63.0236	-1.83544	2.50711e-29	6.63209e-31	down
contig85755	1476	gb|EMS46649.1| hypothetical protein TRIUR3_30562 [Triticum urartu]	84	11.4739	532	67.2361	-2.55087	6.50963e-72	6.75115e-74	down
contig85762	1371	dbj|BAJ96471.1| predicted protein [Hordeum vulgare subsp. vulgare] dbj|BAJ88183.1| predicted protein [Hordeum vulgare subsp. vulgare]	138	20.2937	326	44.3565	-1.12811	1.53252e-14	7.89453e-16	down
contig85933	1459	dbj|BAJ88528.1| predicted protein [Hordeum vulgare subsp. vulgare]	274	37.863	676	86.4308	-1.19076	3.76762e-32	9.05049e-34	down
contig85938	1024		69	13.5853	190	34.6123	-1.34924	2.26548e-11	1.45246e-12	down
contig85988	398	ref|XP_003577197.1| PREDICTED: uncharacterized protein LOC100836689 [Brachypodium distachyon]	90	45.591	1396	654.304	-3.84314	4.5101e-273	1.07941e-275	down
contig85989	577		5	1.74708	64	20.691	-3.56598	2.3805e-12	1.41347e-13	down
contig85990	1164		35	6.06226	470	75.322	-3.63514	1.63308e-88	1.30903e-90	down
contig85991	268	gb|EMS57011.1| Ribulose bisphosphate carboxylase/oxygenase activase B, chloroplastic [Triticum urartu]	52	39.119	702	488.629	-3.6428	2.69519e-132	1.40613e-134	down
contig85992	483		184	76.8051	2455	948.159	-3.62585	0	0	down
contig86037	1177		79	13.5323	253	40.0978	-1.56712	1.58113e-18	6.46305e-20	down
contig86064	1137	ref|XP_003576139.1| PREDICTED: uncharacterized protein LOC100840040 [Brachypodium distachyon]	55	9.75263	291	47.743	-2.29142	6.00331e-35	1.31743e-36	down
contig86069	995		35	7.09193	117	21.9351	-1.62899	2.21874e-09	1.66553e-10	down
contig86197	3435	ref|WP_010243644.1| two-component system sensor kinase, partial [Pseudonocardia sp. P1]	0.5	0.0293469	4072	221.135	-12.8794	0	0	down
contig86199	890	ref|WP_018333299.1| hypothetical protein [Actinomycetospora chiangmaiensis]	0.5	0.113266	158	33.1165	-8.19169	1.97114e-31	4.83738e-33	down
contig86202	1773	ref|XP_003579633.1| PREDICTED: uncharacterized protein LOC100842192 [Brachypodium distachyon]	65	7.39136	228	23.9885	-1.69843	9.85915e-19	3.98761e-20	down
contig86220	1219		89	14.7199	241	36.8799	-1.32507	7.02906e-14	3.76064e-15	down
contig86243	561		11	3.95321	72	23.9412	-2.5984	2.02419e-10	1.39235e-11	down
contig86244	1020	gb|EMT06085.1| hypothetical protein F775_43781 [Aegilops tauschii]	3227	637.85	15449	2825.38	-2.14716	0	0	down
contig86250	1251	gb|EMS49118.1| Cytochrome P450 86B1 [Triticum urartu] gb|EMS49119.1| Cytochrome P450 86B1 [Triticum urartu]	8	1.2893	153	22.8145	-4.1453	1.11879e-31	2.72296e-33	down
contig86287	1224	gb|EMS63479.1| WW domain-containing oxidoreductase [Triticum urartu]	93	15.3187	269	40.9966	-1.42021	4.47708e-17	1.99164e-18	down
contig86417	1194	dbj|BAJ95449.1| predicted protein [Hordeum vulgare subsp. vulgare] dbj|BAJ95922.1| predicted protein [Hordeum vulgare subsp. vulgare] dbj|BAJ92700.1| predicted protein [Hordeum vulgare subsp. vulgare]	52	8.78049	265	41.4017	-2.23732	5.6519e-31	1.40707e-32	down
contig86425	1907	ref|XP_003579110.1| PREDICTED: phytoene synthase, chloroplastic-like [Brachypodium distachyon]	92	9.7265	293	28.6612	-1.5591	3.30465e-21	1.17883e-22	down
contig86527	968	dbj|BAJ97267.1| predicted protein [Hordeum vulgare subsp. vulgare]	65	13.5381	157	30.2553	-1.16016	1.20545e-07	1.0815e-08	down
contig86567	1020		16	3.16256	112	20.4831	-2.69526	1.7637e-16	8.09153e-18	down
contig86578	1617	gb|EMT01056.1| Putative aquaporin PIP2-7 [Aegilops tauschii]	111	13.8399	595	68.641	-2.31024	1.03654e-71	1.08156e-73	down
contig86751	1021		58	11.4531	142	25.9442	-1.17968	3.76082e-07	3.58366e-08	down
contig86831	1905	dbj|BAJ87222.1| predicted protein [Hordeum vulgare subsp. vulgare] dbj|BAJ87415.1| predicted protein [Hordeum vulgare subsp. vulgare] dbj|BAJ92923.1| predicted protein [Hordeum vulgare subsp. vulgare] dbj|BAJ89117.1| predicted protein [Hordeum vulgare sub	85	8.99588	216	21.1512	-1.23341	2.97728e-11	1.92654e-12	down
contig86855	1475		3	0.410061	180	22.7645	-5.7948	5.66308e-41	1.0642e-42	down
contig86904	275	gb|EMT24558.1| Pathogenesis-related protein PRMS [Aegilops tauschii]	5	3.6657	146	99.0369	-4.75581	3.41473e-32	8.19846e-34	down
contig86951	1169	sp|Q9SDM1.1|CB121_HORVU RecName: Full=Chlorophyll a-b binding protein 1B-21, chloroplastic; AltName: Full=LHCI type I CAB-1B-21; AltName: Full=LHCI-730 chlorophyll a/b binding protein; AltName: Full=Light-harvesting complex I 21 kDa protein; Flags: Precur	2661	458.934	8510	1357.98	-1.5651	0	0	down
contig87250	1464	dbj|BAJ89732.1| predicted protein [Hordeum vulgare subsp. vulgare] dbj|BAJ84929.1| predicted protein [Hordeum vulgare subsp. vulgare] dbj|BAJ95589.1| predicted protein [Hordeum vulgare subsp. vulgare] dbj|BAJ88003.1| predicted protein [Hordeum vulgare sub	225	30.9857	1264	161.058	-2.37791	2.42799e-157	1.08532e-159	down
contig87291	1192	gb|EMT15756.1| 50S ribosomal protein L19, chloroplastic [Aegilops tauschii]	104	17.5904	252	39.4368	-1.16475	6.00438e-12	3.69067e-13	down
contig87302	890	gb|AAP87359.1| high light protein [Hordeum vulgare] dbj|BAJ92332.1| predicted protein [Hordeum vulgare subsp. vulgare]	47	10.647	142	29.7629	-1.48307	6.86242e-10	4.94543e-11	down
contig87316	1855	gb|AAN16383.1| cytokinin dehydrogenase 2 [Hordeum vulgare] gb|AFK79780.1| cytokinin oxidase/dehydrogenase [Hordeum vulgare subsp. vulgare]	10	1.08687	265	26.6489	-4.61583	1.99477e-57	2.70785e-59	down
contig87380	800		1260	317.541	3925	915.222	-1.52718	1.22144e-270	2.98515e-273	down
contig87407	1528	dbj|BAK01126.1| predicted protein [Hordeum vulgare subsp. vulgare]	100	13.1946	259	31.6194	-1.26086	8.19991e-14	4.40471e-15	down
contig87492	1582	gb|EMS66450.1| Thiazole biosynthetic enzyme 1-2, chloroplastic [Triticum urartu]	328	41.801	787	92.7994	-1.15058	2.21157e-35	4.77769e-37	down
contig87579	1237	gb|EMT07361.1| hypothetical protein F775_05642 [Aegilops tauschii]	22	3.58569	394	59.416	-4.05053	8.18094e-80	7.50032e-82	down
contig87607	1381	dbj|BAK02001.1| predicted protein [Hordeum vulgare subsp. vulgare]	125	18.2489	651	87.9355	-2.26864	1.00196e-76	9.51589e-79	down
contig87655	3881	ref|YP_003383982.1| alkaline phosphatase [Kribbella flavida DSM 17836] ref|WP_012923736.1| alkaline phosphatase [Kribbella flavida] gb|ADB35183.1| Alkaline phosphatase [Kribbella flavida DSM 17836]	0.5	0.0259744	441	21.1969	-9.67254	1.2628e-72	1.29846e-74	down
contig87745	1073	dbj|BAJ89867.1| predicted protein [Hordeum vulgare subsp. vulgare] dbj|BAJ84813.1| predicted protein [Hordeum vulgare subsp. vulgare] dbj|BAJ90741.1| predicted protein [Hordeum vulgare subsp. vulgare]	266	49.9806	721	125.347	-1.32648	1.8108e-40	3.43265e-42	down
contig87930	947		70	14.9028	154	30.3353	-1.02541	2.81097e-06	3.00567e-07	down
contig87938	2093	gb|ABJ15727.1| serine hydroxymethyltransferase [Triticum monococcum]	1177	113.377	4038	359.894	-1.66644	0	0	down
contig87940	226		7	6.24467	40	33.0163	-2.40248	1.22872e-05	1.44538e-06	down
contig88192	911	gb|EMT14767.1| Thioredoxin F-type, chloroplastic [Aegilops tauschii]	113	25.008	387	79.2446	-1.66392	1.57513e-30	3.99119e-32	down
contig88258	1202	dbj|BAJ90524.1| predicted protein [Hordeum vulgare subsp. vulgare] dbj|BAJ90735.1| predicted protein [Hordeum vulgare subsp. vulgare] dbj|BAJ91670.1| predicted protein [Hordeum vulgare subsp. vulgare] dbj|BAJ97281.1| predicted protein [Hordeum vulgare sub	135	22.6438	337	52.3001	-1.2077	1.1501e-16	5.22547e-18	down
contig88317	924	gb|EMT01873.1| Photosystem I reaction center subunit XI, chloroplastic [Aegilops tauschii]	1020	222.56	3084	622.615	-1.48414	7.58097e-204	2.51515e-206	down
contig88414	772		33	8.61819	141	34.0705	-1.98307	1.87246e-14	9.70017e-16	down
contig88470	1443	ref|WP_010231259.1| hypothetical protein [Pseudonocardia sp. P1]	0.5	0.0698592	183	23.6571	-8.40361	1.57078e-35	3.37945e-37	down
contig88545	1573	gb|EMS59283.1| 37 kDa inner envelope membrane protein, chloroplastic [Triticum urartu]	83	10.6382	371	43.9969	-2.04815	1.1201e-38	2.21835e-40	down
contig88630	1124		83	14.8878	229	38.0055	-1.35207	1.28966e-13	7.02072e-15	down
contig88641	1644	dbj|BAK01972.1| predicted protein [Hordeum vulgare subsp. vulgare]	103	12.6315	259	29.3883	-1.21822	4.03806e-13	2.27956e-14	down
contig88719	1395	ref|XP_003558725.1| PREDICTED: ribulose-phosphate 3-epimerase, chloroplastic-like [Brachypodium distachyon]	583	84.2586	1346	179.99	-1.09502	1.23855e-55	1.72523e-57	down
contig88869	694		16	4.64815	110	29.5672	-2.66927	4.90574e-16	2.30906e-17	down
contig89189	1949	ref|WP_010224379.1| hypothetical protein [Pseudonocardia sp. P1]	0.5	0.0517223	648	62.0212	-10.2278	2.64738e-98	1.89075e-100	down
contig89386	1550	dbj|BAF30424.1| basic helix-loop-helix protein [Hordeum vulgare subsp. vulgare]	78	10.1457	1240	149.234	-3.87863	4.91706e-244	1.32002e-246	down
contig89431	1183	dbj|BAK01985.1| predicted protein [Hordeum vulgare subsp. vulgare] dbj|BAJ99109.1| predicted protein [Hordeum vulgare subsp. vulgare]	82	13.9749	203	32.0102	-1.19569	3.90286e-10	2.75182e-11	down
contig89469	922		67	14.6509	151	30.5508	-1.06022	1.77632e-06	1.8519e-07	down
contig89471	1668		58	7.01054	180	20.1304	-1.52178	8.02603e-13	4.61621e-14	down
contig89687	1976	gb|EMS60494.1| Actin-3 [Triticum urartu]	594	60.6065	1360	128.389	-1.08298	3.22314e-55	4.54677e-57	down
contig89864	878	gb|EMT08909.1| Putative RING finger protein [Aegilops tauschii]	38	8.72587	202	42.9174	-2.29819	1.68892e-24	5.21841e-26	down
contig89973	1019		86	17.0155	283	51.8071	-1.6063	2.19242e-21	7.77078e-23	down
contig90051	1589	dbj|BAJ86053.1| predicted protein [Hordeum vulgare subsp. vulgare]	146	18.5246	412	48.3671	-1.38459	6.94517e-25	2.11425e-26	down
contig90062	2036		0.5	0.0495122	306	28.0363	-9.1453	3.44876e-54	4.96549e-56	down
contig90063	1787		0.5	0.0564112	223	23.2786	-8.68881	7.50632e-42	1.38777e-43	down
contig90133	1674	gb|EMT05826.1| Peroxisomal membrane protein 11-1 [Aegilops tauschii]	191	23.0037	514	57.2776	-1.3161	1.19106e-28	3.21257e-30	down
contig90225	2218	gb|EMT14858.1| Nucleoside-triphosphatase [Aegilops tauschii]	315	28.6331	1878	157.947	-2.46368	1.57766e-243	4.25531e-246	down
contig90252	1958	gb|EMS45177.1| Protein tas [Triticum urartu]	96	9.88503	458	43.6345	-2.14215	1.97742e-50	3.05489e-52	down
contig90279	1647	dbj|BAJ93902.1| predicted protein [Hordeum vulgare subsp. vulgare]	114	13.955	266	30.1276	-1.1103	1.08297e-11	6.76771e-13	down
contig90284	1323	dbj|BAJ98894.1| predicted protein [Hordeum vulgare subsp. vulgare]	77	11.7341	269	37.9288	-1.69259	6.84976e-22	2.37057e-23	down
contig90319	2289	ref|XP_003561694.1| PREDICTED: psbB mRNA maturation factor Mbb1, chloroplastic-like [Brachypodium distachyon]	94	8.27945	267	21.7592	-1.39402	1.69206e-16	7.75429e-18	down
contig90334	1144	gb|EMS66466.1| hypothetical protein TRIUR3_17715 [Triticum urartu]	62	10.9266	140	22.8286	-1.063	4.44715e-06	4.88358e-07	down
contig90403	3812	dbj|BAD27359.1| NADH dehydrogenase ND4 subunit [Saccharum hybrid cultivar NCo 310]	10072	532.7	25897	1267.28	-1.25034	0	0	down
contig90406	3453	gb|ADD63090.1| photosystem II protein K [Microlaena stipoides]	30	1.75164	38095	2058.01	-10.1983	0	0	down
contig90640	1470	dbj|BAJ87776.1| predicted protein [Hordeum vulgare subsp. vulgare]	201	27.5676	1015	128.803	-2.22412	1.29185e-116	7.67228e-119	down
contig90659	1763	dbj|BAK00392.1| predicted protein [Hordeum vulgare subsp. vulgare]	154	17.6112	1169	123.691	-2.81218	4.66981e-175	1.83907e-177	down
contig90759	1031	gb|EMT22967.1| hypothetical protein F775_30979 [Aegilops tauschii]	118	23.0751	428	77.4394	-1.74673	4.64451e-36	9.87481e-38	down
contig90828	498		42	17.0035	651	243.853	-3.84211	2.25057e-127	1.22261e-129	down
contig90835	4150	ref|XP_003573695.1| PREDICTED: translation initiation factor IF-2, chloroplastic-like [Brachypodium distachyon]	378	18.3638	995	44.7252	-1.28422	5.40232e-53	7.94922e-55	down
contig90838	2203		1043	95.453	3448	291.964	-1.61293	2.07622e-257	5.25824e-260	down
contig90862	777		44	11.417	101	24.2481	-1.08669	9.97008e-05	1.3591e-05	down
contig90911	1110		118	21.4328	297	49.9126	-1.21959	5.54959e-15	2.79412e-16	down
contig90963	1782	dbj|BAJ90664.1| predicted protein [Hordeum vulgare subsp. vulgare]	163	18.4416	454	47.5253	-1.36573	8.13385e-27	2.32057e-28	down
contig91063	1728		114	13.3009	788	85.0667	-2.67707	4.06771e-112	2.53427e-114	down
contig91268	1663	dbj|BAJ88333.1| predicted protein [Hordeum vulgare subsp. vulgare]	131	15.8818	286	32.0812	-1.01436	6.81657e-11	4.52827e-12	down
contig91303	2568	dbj|BAJ94336.1| predicted protein [Hordeum vulgare subsp. vulgare] dbj|BAJ96880.1| predicted protein [Hordeum vulgare subsp. vulgare]	168	13.1897	368	26.7319	-1.01915	6.15352e-14	3.27975e-15	down
contig91369	748	ref|YP_004072494.1| RNA polymerase alpha subunit [Corynocarpus laevigata] gb|ADO60342.1| RNA polymerase alpha subunit [Corynocarpus laevigata]	1	0.269537	100	24.9388	-6.53177	1.24324e-22	4.16878e-24	down
contig91370	212	ref|XP_004505849.1| PREDICTED: uncharacterized protein LOC101495255 [Cicer arietinum]	1	0.951007	3960	3484.47	-11.8392	0	0	down
contig91371	4925	gb|ADO16385.1| maturase K [Begonia dipetala] gb|ADO16398.1| maturase K [Begonia palmata] gb|ADO16404.1| maturase K [Begonia robusta] gb|ADO16406.1| maturase K [Begonia symsanguinea]	1945	79.622	61500	2329.41	-4.87065	0	0	down
contig91372	1749	ref|YP_004072500.1| ribosomal protein S3 [Corynocarpus laevigata] gb|ADO60348.1| ribosomal protein S3 [Corynocarpus laevigata]	0.5	0.0576368	1271	135.56	-11.1997	5.88326e-165	2.45105e-167	down
contig91374	275		1	0.73314	168	113.96	-7.28023	3.98751e-36	8.45775e-38	down
contig91377	895	ref|YP_004072501.1| ribosomal protein L22 [Corynocarpus laevigata] gb|ADO60349.1| ribosomal protein L22 [Corynocarpus laevigata]	0.5	0.112633	476	99.2112	-9.78273	3.7581e-77	3.5549e-79	down
contig91378	2622	gb|ADZ54453.1| ribosomal protein S8 [Mirabilis sanguinea]	1	0.076893	1276	90.781	-10.2053	4.77737e-194	1.62129e-196	down
contig91379	367	ref|YP_005296132.1| rpoA gene product (chloroplast) [Pentactina rupicola] gb|AEX31764.1| RNA polymerase alpha subunit (chloroplast) [Pentactina rupicola]	0.5	0.274678	52	26.431	-6.58835	4.91971e-12	2.99812e-13	down
contig91566	1865	ref|XP_003574539.1| PREDICTED: omega-6 fatty acid desaturase, chloroplastic-like [Brachypodium distachyon]	137	14.8102	633	63.3143	-2.09594	1.15858e-67	1.3072e-69	down
contig91711	2405	dbj|BAJ98664.1| predicted protein [Hordeum vulgare subsp. vulgare]	170	14.2513	462	35.8347	-1.33027	3.20058e-26	9.31357e-28	down
contig91915	1496		0.5	0.0673842	344	42.8947	-9.31417	1.48815e-59	1.93156e-61	down
contig91916	3434	ref|WP_009775075.1| hypothetical protein [Janibacter sp. HTCC2649] gb|EAP99266.1| hypothetical protein JNB_03820 [Janibacter sp. HTCC2649]	0.5	0.0293555	844	45.8479	-10.609	1.17009e-120	6.72684e-123	down
contig92108	1604	dbj|BAJ87582.1| predicted protein [Hordeum vulgare subsp. vulgare]	60	7.54165	206	23.9574	-1.66752	1.45313e-16	6.64091e-18	down
contig92114	997	gb|EMT28086.1| Cysteine-rich receptor-like protein kinase 8 [Aegilops tauschii]	41	8.29103	108	20.2072	-1.28524	2.57202e-06	2.73845e-07	down
contig92126	1515	dbj|BAK02719.1| predicted protein [Hordeum vulgare subsp. vulgare]	106	14.1063	415	51.099	-1.85696	5.2058e-38	1.0521e-39	down
contig92370	1311	gb|AAN71760.1| cinnamoyl CoA reductase [Hordeum vulgare] dbj|BAK07589.1| predicted protein [Hordeum vulgare subsp. vulgare]	62	9.53474	187	26.6082	-1.48061	8.60174e-13	4.95278e-14	down
contig92515	2908	dbj|BAJ85499.1| predicted protein [Hordeum vulgare subsp. vulgare]	167	11.5782	376	24.1196	-1.05879	4.1392e-15	2.06724e-16	down
contig92646	2417	ref|YP_005031878.1| protein of unknown function [Azospirillum brasilense Sp245] ref|WP_014240709.1| hypothetical protein [Azospirillum brasilense] emb|CCC98488.1| protein of unknown function [Azospirillum brasilense Sp245]	0.5	0.0417074	385	29.714	-9.47662	3.47226e-65	4.12433e-67	down
contig92718	1334		237	35.8189	1242	173.677	-2.27762	7.3608e-147	3.5047e-149	down
contig92761	1141	dbj|BAK07091.1| predicted protein [Hordeum vulgare subsp. vulgare]	103	18.2	228	37.2757	-1.0343	4.41627e-09	3.43006e-10	down
contig92849	2147	ref|XP_003562409.1| PREDICTED: aspartokinase 1, chloroplastic-like [Brachypodium distachyon]	61	5.72819	463	40.2278	-2.81204	1.71325e-69	1.86793e-71	down
contig92992	13854	gb|AAK72855.1| ATP synthase beta subunit [Stylobasium spathulatum]	342	4.97703	63691	857.59	-7.42886	0	0	down
contig92993	2742	ref|YP_004072471.1| acetyl-CoA carboxylase beta subunit [Corynocarpus laevigata] gb|ADO60319.1| acetyl-CoA carboxylase beta subunit [Corynocarpus laevigata]	1	0.0735279	11248	765.217	-13.3453	0	0	down
contig92994	6882	ref|NP_114296.1| ribosomal protein S3 [Triticum aestivum] ref|YP_008239130.1| ribosomal protein S3 (chloroplast) [Triticum monococcum] ref|YP_008239208.1| ribosomal protein S3 (chloroplast) [Secale cereale] ref|YP_008239269.1| ribosomal protein S3 (chloro	18021	527.939	49136	1331.87	-1.33501	0	0	down
contig92995	7877	ref|YP_740519.1| hypothetical chloroplast RF2 [Citrus sinensis] ref|YP_740539.1| hypothetical chloroplast RF2 [Citrus sinensis] sp|Q09MB4.1|YCF2_CITSI RecName: Full=Protein ycf2 gb|ABI49062.1| hypothetical chloroplast RF2 [Citrus sinensis] gb|ABI49084.1|	20	0.511904	9804	232.177	-8.82514	0	0	down
contig92996	260	gb|AGC27193.1| ribulose-1,5-bisphosphate carboxylase/oxygenase large subunit, partial (chloroplast) [Paederia pertomentosa]	1	0.775437	1119	802.849	-10.0159	4.65035e-175	1.82551e-177	down
contig92997	203	gb|AAM55965.1| ribulose-1,5-bisphosphate carboxylase/oxygenase large subunit [Convolvulus sabatius subsp. mauritanicus]	0.5	0.496585	890	817.845	-10.6856	1.08613e-125	5.99663e-128	down
contig93050	1243	gb|EMT06410.1| hypothetical protein F775_32419 [Aegilops tauschii]	228	36.9814	580	87.043	-1.23493	2.88026e-29	7.63742e-31	down
contig93270	1843	gb|EMT24638.1| hypothetical protein F775_07554 [Aegilops tauschii]	75	8.20457	312	31.5796	-1.94449	1.68864e-30	4.28735e-32	down
contig93332	3252	dbj|BAJ94338.1| predicted protein [Hordeum vulgare subsp. vulgare] dbj|BAJ88050.1| predicted protein [Hordeum vulgare subsp. vulgare]	98	6.07568	410	23.5185	-1.95268	3.83323e-40	7.349e-42	down
contig93601	6247	gb|AAB82711.1| glycine decarboxylase P subunit [x Tritordeum sp.]	991	31.9832	2311	69.0089	-1.10947	2.75681e-97	2.00032e-99	down
contig93800	3978	dbj|BAJ99426.1| predicted protein [Hordeum vulgare subsp. vulgare]	178	9.02142	514	24.1032	-1.4178	4.91406e-32	1.18418e-33	down
contig93807	574	gb|EMT22892.1| ABC transporter B family member 11 [Aegilops tauschii]	33	11.591	81	26.3239	-1.18337	0.000208603	3.01929e-05	down
contig93888	238		3	2.54135	657	514.95	-7.6627	5.1165e-136	2.61105e-138	down
contig93900	204		46	45.4619	106	96.9288	-1.09227	5.81913e-05	7.63037e-06	down
contig93933	287		7	4.9174	70	45.4981	-3.20984	2.21762e-12	1.31451e-13	down
contig93956	1039	ref|XP_004975022.1| PREDICTED: ribosome-inactivating protein-like [Setaria italica]	23	4.46305	121	21.7243	-2.28321	8.36544e-15	4.25317e-16	down
0-FO0JX8101A0BXV	159		22	27.8962	0.5	0.586611	5.57152	5.84079e-06	6.52346e-07	up
0-FO0JX8101A0SYB	238		28	23.7192	3	2.35137	3.33448	6.60706e-06	7.43535e-07	up
0-FO0JX8101A7OTK	204	emb|CAB99487.1| peroxidase [Hordeum vulgare subsp. vulgare]	25	24.7075	1	0.914422	4.75595	1.77063e-06	1.84507e-07	up
0-FO0JX8101AHRO9	254	gb|EMT14128.1| Beta-glucosidase 6 [Aegilops tauschii]	56	44.4502	19	13.9539	1.67152	2.32989e-05	2.85726e-06	up
0-FO0JX8101AIPSN	224	gb|EMS51581.1| CDPK-related protein kinase [Triticum urartu]	31	27.9019	6	4.99666	2.48132	5.40258e-05	7.0226e-06	up
0-FO0JX8101AJ3OS	187		22	23.7192	1	0.997552	4.57152	1.03855e-05	1.20715e-06	up
0-FO0JX8101AKZ3M	71		121	343.595	46	120.858	1.50739	2.29571e-09	1.72578e-10	up
0-FO0JX8101AP5UR	261		28	21.629	3	2.14416	3.33448	6.60706e-06	7.43535e-07	up
0-FO0JX8101B8XL1	245		48	39.4998	8	6.09117	2.69705	5.52588e-08	4.80095e-09	up
0-FO0JX8101B94M7	260		43	33.3438	0.5	0.358735	6.53836	7.6127e-11	5.08317e-12	up
0-FO0JX8101BFQL0	268		61	45.8896	17	11.8329	1.95537	5.45999e-07	5.30961e-08	up
0-FO0JX8101BK8ZO	229		41	36.0967	10	8.14595	2.14771	1.78939e-05	2.15227e-06	up
0-FO0JX8101BLR2K	65		28	86.8489	5	14.3494	2.59752	8.79566e-05	1.1818e-05	up
0-FO0JX8101BQHUI	213		122	115.478	59	51.6713	1.16019	1.55447e-06	1.60821e-07	up
0-FO0JX8101BXB0R	260		29	22.4877	0.5	0.358735	5.97007	1.24124e-07	1.11589e-08	up
0-FO0JX8101BXEEN	247		26	21.2225	0.5	0.377616	5.81253	6.37814e-07	6.24649e-08	up
0-FO0JX8101C0PX7	236		87	74.3236	45	35.5695	1.06318	0.000253665	3.73141e-05	up
0-FO0JX8101C0PZT	250		31	25.0001	2	1.49234	4.06629	2.37804e-07	2.21106e-08	up
0-FO0JX8101C1L9U	261		31	23.9464	0.5	0.35736	6.06629	4.20177e-08	3.5968e-09	up
0-FO0JX8101C2H1S	174		26	30.1262	1	1.07208	4.81253	9.87559e-07	9.91185e-08	up
0-FO0JX8101C4212	297	ref|XP_003626479.1| Ubiquitin-like protein [Medicago truncatula] gb|AES82697.1| Ubiquitin-like protein [Medicago truncatula]	44	29.8687	14	8.79323	1.76417	0.00011866	1.63746e-05	up
0-FO0JX8101C7FYA	221		28	25.5438	5	4.22041	2.59752	8.79566e-05	1.1818e-05	up
0-FO0JX8101CA1FA	253		34	27.0943	6	4.42392	2.61459	1.0852e-05	1.26666e-06	up
0-FO0JX8101CCA12	227	dbj|BAJ98020.1| predicted protein [Hordeum vulgare subsp. vulgare]	30	26.645	3	2.46531	3.43402	2.04158e-06	2.14784e-07	up
0-FO0JX8101CFJQQ	261		52	40.1682	8	5.71777	2.81253	5.99815e-09	4.72552e-10	up
0-FO0JX8101CIHN5	252		71	56.8038	16	11.8439	2.26184	1.62816e-09	1.20695e-10	up
0-FO0JX8101CJCZO	248		36	29.2665	0.5	0.376093	6.28202	2.93325e-09	2.23272e-10	up
0-FO0JX8101CNEM4	219		46	42.348	1	0.851791	5.63565	9.93161e-12	6.18761e-13	up
0-FO0JX8101CNFCS	111		18	32.6941	1	1.68056	4.28202	0.000111245	1.52844e-05	up
0-FO0JX8101CUVUM	246		57	46.7153	14	10.6162	2.13763	2.70997e-07	2.53753e-08	up
0-FO0JX8101CY8YO	64		34	107.107	6	17.4883	2.61459	1.0852e-05	1.26666e-06	up
0-FO0JX8101CYPTH	111		37	67.2045	5	8.4028	2.99962	5.97057e-07	5.82238e-08	up
0-FO0JX8101D39D1	256		58	45.6781	5	3.6434	3.64814	2.62752e-12	1.5648e-13	up
0-FO0JX8101D4B7K	233		32	27.6894	5	4.00305	2.79016	9.8814e-06	1.14124e-06	up
0-FO0JX8101D717E	215		29	27.1944	0.5	0.433819	5.97007	1.24124e-07	1.11589e-08	up
0-FO0JX8101D8MWR	230		84	73.6328	39	31.6311	1.21901	4.76162e-05	6.12945e-06	up
0-FO0JX8101DAZUT	231		40	34.9114	4	3.23017	3.43402	2.52903e-08	2.11975e-09	up
0-FO0JX8101DB3QD	267		123	92.8781	29	20.2611	2.19662	1.74973e-15	8.53707e-17	up
0-FO0JX8101DJO74	276		609	444.865	28	18.9246	4.55503	2.26174e-141	1.12271e-143	up
0-FO0JX8101DNDUH	246		31	25.4066	1	0.758301	5.06629	5.29067e-08	4.58855e-09	up
0-FO0JX8101DRLY4	259		74	57.6039	30	21.6072	1.41465	1.6092e-05	1.92464e-06	up
0-FO0JX8101DSTZ7	252		93	74.405	1	0.740247	6.65125	1.24473e-22	4.17536e-24	up
0-FO0JX8101DV5QL	218		26	24.0456	4	3.42279	2.81253	7.96007e-05	1.06358e-05	up
0-FO0JX8101DVL0T	105		91	174.732	3	5.32978	5.03492	3.14422e-22	1.07183e-23	up
0-FO0JX8101DW6WH	196		30	30.8592	2	1.90349	4.01898	4.3202e-07	4.14896e-08	up
0-FO0JX8101DWPRB	260	ref|XP_003570402.1| PREDICTED: protein LUTEIN DEFICIENT 5, chloroplastic-like [Brachypodium distachyon]	41	31.7929	7	5.02229	2.66229	7.82327e-07	7.75244e-08	up
0-FO0JX8101EDQ14	276		74	54.0558	1	0.675877	6.32154	2.36751e-18	9.82441e-20	up
0-FO0JX8101EH24U	222		79	71.7453	0.5	0.42014	7.41587	1.9028e-18	7.8225e-20	up
0-FO0JX8101EH6TZ	255		166	131.246	24	17.5569	2.90217	4.51384e-28	1.23635e-29	up
0-FO0JX8101EJLQA	67		92	276.842	7	19.4895	3.8283	8.39999e-20	3.20278e-21	up
0-FO0JX8101EMBBQ	258		89	69.5488	4	2.89213	4.58782	4.17165e-21	1.49787e-22	up
0-FO0JX8101ER3N2	118		24	41.0061	4	6.32346	2.69705	0.000238291	3.48293e-05	up
0-FO0JX8101EUATE	217		34	31.5892	3	2.57892	3.61459	1.93026e-07	1.77847e-08	up
0-FO0JX8101EZVVX	255		32	25.3005	5	3.65769	2.79016	9.8814e-06	1.14124e-06	up
0-FOWZWMP02K0TEI	214		76	71.6011	2	1.74338	5.36002	6.90384e-19	2.7604e-20	up
0-FOWZWMP02K2A8O	223		33	29.8352	0.5	0.418256	6.15648	1.43812e-08	1.17333e-09	up
0-FOWZWMP02K49PE	185		380	414.125	23	23.1917	4.15838	1.91703e-84	1.62646e-86	up
0-FOWZWMP02K4DQE	242		67	55.8186	0.5	0.385418	7.17818	5.32047e-16	2.50932e-17	up
0-FOWZWMP02K7XK6	218		81	74.9114	6	5.13419	3.86698	1.26628e-17	5.4663e-19	up
0-FOWZWMP02KLJIA	248		28	22.7628	2	1.50437	3.91945	1.42413e-06	1.46345e-07	up
0-FOWZWMP02KM05Q	258		93	72.6746	26	18.7988	1.95081	2.84589e-10	1.98098e-11	up
0-FOWZWMP02KV120	130		22	34.1192	0.5	0.71747	5.57152	5.84079e-06	6.52346e-07	up
0-FOWZWMP02KXE8V	80		90	226.815	43	100.266	1.17768	4.11938e-05	5.25342e-06	up
0-FOWZWMP02L36PM	246		50	40.9784	1	0.758301	5.75595	1.06153e-12	6.15652e-14	up
0-FOWZWMP02L67YZ	157		20	25.6833	0.5	0.594083	5.43402	1.79187e-05	2.15832e-06	up
0-FOWZWMP02L9TIX	201	gb|EMT09184.1| hypothetical protein F775_16711 [Aegilops tauschii]	49	49.1496	1	0.92807	5.7268	1.85841e-12	1.09347e-13	up
0-FOWZWMP02LETIZ	145		36	50.0558	11	14.1515	1.82258	0.000434009	6.70688e-05	up
0-FOWZWMP02LF9MB	109		15	27.745	0.5	0.855698	5.01898	0.000310632	4.65221e-05	up
0-FOWZWMP02LN6DX	247		54	44.0774	5	3.77616	3.54505	2.85012e-11	1.84228e-12	up
0-FOWZWMP02LRD94	226		32	28.547	3	2.47622	3.52713	6.32441e-07	6.18666e-08	up
0-FOWZWMP02LSALT	226		69	61.5546	24	19.8098	1.63565	2.91388e-06	3.12051e-07	up
0-FOWZWMP02LSC9C	253	gb|EMS55466.1| S-adenosylmethionine synthase 1 [Triticum urartu]	87	69.3295	43	31.7048	1.12877	0.000109557	1.50185e-05	up
0-FOWZWMP02LVO40	90		16	35.8424	1	2.07269	4.11209	0.00036293	5.52024e-05	up
0-FOWZWMP02LYO4Z	232		77	66.9148	1	0.804061	6.37888	4.91617e-19	1.95228e-20	up
0-FOWZWMP02M0XQ3	182	gb|EMT25018.1| Lectin-domain containing receptor kinase A4.3 [Aegilops tauschii]	21	23.2631	3	3.07487	2.91945	0.000362933	5.51086e-05	up
0-FOWZWMP02M3MBF	245		37	30.4478	11	8.37536	1.86211	0.000277913	4.11539e-05	up
0-FOWZWMP02M51CA	273		42	31.0175	4	2.73322	3.50441	7.73477e-09	6.16715e-10	up
0-FOWZWMP02M6DVU	256		778	612.716	15	10.9302	5.80883	3.91791e-190	1.36931e-192	up
0-FOWZWMP02ME28W	249		44	35.6265	9	6.74249	2.4016	1.45414e-06	1.49723e-07	up
0-FOWZWMP02MI4RH	239		49	41.335	18	14.0492	1.55688	0.000219014	3.18204e-05	up
0-FOWZWMP02MQHCF	99		42	85.533	14	26.3797	1.69705	0.000281438	4.17702e-05	up
0-FOWZWMP02MR675	289		44	30.6955	14	9.03664	1.76417	0.00011866	1.63746e-05	up
0-FOWZWMP02MRNY6	78		368	951.202	183	437.657	1.11995	2.07217e-17	9.05016e-19	up
0-FOWZWMP02MRP2M	249		28	22.6714	6	4.49499	2.33448	0.000256294	3.77383e-05	up
0-FOWZWMP02MS5SR	241		29	24.2605	5	3.87017	2.64814	5.10526e-05	6.61673e-06	up
0-FOWZWMP02MY1I8	212		1239	1178.3	445	391.563	1.58939	6.0411e-98	4.34513e-100	up
0-FOWZWMP02N13GE	243		33	27.3796	1	0.767663	5.15648	1.65988e-08	1.36309e-09	up
0-FOWZWMP02N16C5	182		40	44.3107	11	11.2745	1.97459	6.96195e-05	9.24175e-06	up
0-FOWZWMP02NAPXV	242	gb|EMT19349.1| Peroxidase 70 [Aegilops tauschii]	151	125.8	50	38.5418	1.70664	1.14139e-13	6.18032e-15	up
0-FOWZWMP02NEX2C	230		36	31.5569	12	9.73263	1.69705	0.000903032	0.000148531	up
0-FOWZWMP02NKRKZ	247		57	46.5262	10	7.55231	2.62305	4.25576e-09	3.29515e-10	up
0-FOWZWMP02NN4A9	251		269	216.072	2	1.48639	7.18355	1.24454e-62	1.53499e-64	up
0-FOWZWMP02NX7ZF	169		53	63.2279	16	17.6608	1.84001	9.74612e-06	1.1245e-06	up
0-FOWZWMP02OBZIM	220		53	48.5705	17	14.4146	1.75255	2.05343e-05	2.50288e-06	up
0-FOWZWMP02OL3DC	239		36	30.3686	2	1.56102	4.28202	1.18656e-08	9.60505e-10	up
0-FOWZWMP02ORAIO	255		39	30.835	3	2.19461	3.81253	9.76301e-09	7.84614e-10	up
0-FOWZWMP02OT2CZ	163	dbj|BAK00649.1| predicted protein [Hordeum vulgare subsp. vulgare]	32	39.5806	3	3.43329	3.52713	6.32441e-07	6.18666e-08	up
0-FOWZWMP02OZBKX	160		22	27.7219	0.5	0.582944	5.57152	5.84079e-06	6.52346e-07	up
0-FS6QTAF04H2KLD	105		1682	3229.66	785	1394.62	1.2115	4.22433e-88	3.41285e-90	up
0-FS6QTAF04H4BZ7	66		678	2071.12	342	966.627	1.09938	1.09786e-30	2.75682e-32	up
0-FS6QTAF04H66AF	388		89	46.2464	25	12.0195	1.94397	8.14327e-10	5.89683e-11	up
0-FS6QTAF04H950H	214		107	100.807	33	28.7658	1.80916	1.18716e-10	8.03068e-12	up
0-FS6QTAF04H9JRW	119		32	54.2154	7	10.9731	2.30474	9.12107e-05	1.23239e-05	up
0-FS6QTAF04I1GJQ	62		701	2279.53	314	944.746	1.27074	8.50465e-40	1.64558e-41	up
0-FS6QTAF04I3UA1	440		75	34.3659	27	11.4469	1.58602	1.74987e-06	1.82189e-07	up
0-FS6QTAF04I40KN	343		72	42.3212	3	1.63156	4.69705	2.40779e-17	1.05572e-18	up
0-FS6QTAF04IK42N	346		73	42.537	5	2.6957	3.97999	3.15197e-16	1.46822e-17	up
0-FS6QTAF04IKVIW	97		1248	2593.96	516	992.327	1.38627	1.37549e-80	1.25235e-82	up
0-FS6QTAF04JBSRJ	287		107	75.166	46	29.8987	1.33	4.87016e-07	4.70427e-08	up
0-FS6QTAF04JJTD2	156		28	36.187	7	8.37048	2.11209	0.000664936	0.000106704	up
0-FS6QTAF04JK2J3	93		2876	6234.84	1227	2461.15	1.34102	2.76122e-176	1.06295e-178	up
0-FS6QTAF04JKT33	199		139	140.826	25	23.4349	2.58718	5.6483e-21	2.04346e-22	up
0-FS6QTAF04JNKCO	355		136	77.2379	28	14.7132	2.3922	7.81576e-19	3.14184e-20	up
0-FS6QTAF04JOOCF	433		61	28.4028	2	0.861627	5.04283	4.15898e-15	2.07817e-16	up
0-FS6QTAF04JSGTE	290		53	36.8466	9	5.78924	2.67009	1.16937e-08	9.45847e-10	up
0-FS6QTAF04JV8XP	251		1614	1296.43	482	358.22	1.85563	1.79246e-158	7.8535e-161	up
0-FTYGYVA04H1HJE	483		84	35.0632	17	6.56567	2.41695	5.26297e-12	3.21863e-13	up
0-FTYGYVA04H2M39	373		42	22.7018	15	7.50169	1.59752	0.000552851	8.70022e-05	up
0-FTYGYVA04H2PWZ	456		62	27.4124	0.5	0.204542	7.06629	5.84626e-15	2.95015e-16	up
0-FTYGYVA04H4QRQ	343		59	34.6799	4	2.17542	3.99473	2.9133e-13	1.62875e-14	up
0-FTYGYVA04I1Y5Q	254		47	37.3064	10	7.34418	2.34475	8.6699e-07	8.65124e-08	up
0-FTYGYVA04I8JFW	386		50	26.1157	0.5	0.241635	6.75595	2.1806e-12	1.29132e-13	up
0-FTYGYVA04I9NCX	119		419	709.883	189	296.273	1.26065	1.06793e-23	3.41866e-25	up
0-FTYGYVA04IBN8U	477		72	30.4322	33	12.9054	1.23762	0.000160615	2.26847e-05	up
0-FTYGYVA04IC5BP	526	dbj|BAJ95862.1| predicted protein [Hordeum vulgare subsp. vulgare]	119	45.6122	3	1.06393	5.42195	2.60753e-29	6.90597e-31	up
0-FTYGYVA04ICJFL	257		39	30.595	1	0.725845	5.39749	5.27052e-10	3.75283e-11	up
0-FTYGYVA04ILQBG	93		39	84.5476	10	20.0583	2.07556	4.7499e-05	6.11165e-06	up
0-FTYGYVA04IMQRI	292		319	220.256	26	16.6099	3.72906	3.01369e-66	3.50713e-68	up
0-FTYGYVA04INB8R	418		63	30.3867	2	0.892546	5.08937	1.29209e-15	6.2461e-17	up
0-FTYGYVA04INBVV	362	gb|EMT17234.1| hypothetical protein F775_13196 [Aegilops tauschii]	437	243.384	10	5.1531	5.56165	9.8738e-107	6.42666e-109	up
0-FTYGYVA04IQVKO	458		63	27.7329	2	0.814595	5.08937	1.29209e-15	6.2461e-17	up
0-FTYGYVA04IZAJR	138		66	96.4239	5	6.75877	3.83456	2.14644e-14	1.11549e-15	up
0-FTYGYVA04J0I5Z	461	gb|EMT19353.1| Peroxidase 70 [Aegilops tauschii]	281	122.892	55	22.2556	2.46516	1.10054e-39	2.13781e-41	up
0-FTYGYVA04JF7ZL	392	gb|AAC17729.1| catalase 1, partial [Hordeum vulgare subsp. vulgare]	112	57.6039	39	18.559	1.63404	1.00699e-09	7.34423e-11	up
0-FTYGYVA04JIO7B	366		297	163.604	23	11.7226	3.80285	1.51675e-62	1.87649e-64	up
0-FTYGYVA04JQUAL	220		24	21.9942	1	0.847919	4.69705	3.20067e-06	3.44264e-07	up
0-FTYGYVA04JTPTJ	414		48	23.3755	4	1.80234	3.69705	2.17666e-10	1.50205e-11	up
0-FTYGYVA04JUSSS	451		271	121.147	62	25.6444	2.24004	3.1025e-34	7.02847e-36	up
0-FUZKD2G01A0MJX	170		17	20.1614	2	2.19461	3.19955	0.000920233	0.000151739	up
0-FUZKD2G01A4C7P	454		474	210.495	83	34.1035	2.62579	1.67597e-71	1.76574e-73	up
0-FUZKD2G01AQD6W	306		479	315.598	180	109.731	1.52412	7.11969e-36	1.52095e-37	up
0-FUZKD2G01AR1LO	345		197	115.124	53	28.6572	2.00622	7.75178e-22	2.68961e-23	up
0-FUZKD2G01AVB2V	511		205	80.8821	57	20.808	1.95868	5.15895e-22	1.77235e-23	up
0-FUZKD2G01AVHCR	409		457	225.275	183	83.4651	1.43244	2.82985e-31	6.96622e-33	up
0-FUZKD2G01AWQJG	490		135	55.5466	14	5.32978	3.38155	2.78371e-26	8.08641e-28	up
0-FUZKD2G01B0XEV	490	gb|AAA75104.1| single-stranded nucleic acid binding protein [Triticum aestivum]	266	109.447	67	25.5068	2.10128	4.53125e-31	1.12406e-32	up
0-FUZKD2G01B104R	342		36	21.2225	11	5.99989	1.82258	0.000434009	6.70688e-05	up
0-FUZKD2G01B9JYD	444		138	62.6637	58	24.3681	1.36263	3.42138e-09	2.62377e-10	up
0-FUZKD2G01BEXXR	263		61	46.7621	3	2.12786	4.45787	1.74807e-14	9.04029e-16	up
0-FUZKD2G01BGFYU	463	gb|EMT13829.1| 1-aminocyclopropane-1-carboxylate oxidase-1-like protein [Aegilops tauschii]	48	20.9016	6	2.41739	3.11209	4.20949e-09	3.2572e-10	up
0-FUZKD2G01BVWAL	354	dbj|BAK01937.1| predicted protein [Hordeum vulgare subsp. vulgare]	44	25.0593	4	2.10782	3.57152	2.37826e-09	1.7904e-10	up
0-FUZKD2G01CB2TU	318		67	42.4783	3	1.75983	4.59322	4.78966e-16	2.25381e-17	up
0-FUZKD2G01CHUVW	437		70	32.2951	9	3.84183	3.07145	7.88514e-13	4.52619e-14	up
1-GH8N3EB01A3BNU	382	gb|EMT19344.1| Alternative oxidase 4, chloroplastic/chromoplastic [Aegilops tauschii]	72	38.0005	8	3.90664	3.28202	5.97477e-14	3.18221e-15	up
1-GH8N3EB01AMLLU	420	gb|ACT34063.1| AP2-containing protein [Aegilops tauschii]	75	36.0024	1	0.444148	6.34091	1.40262e-18	5.7263e-20	up
1-GH8N3EB01AO15T	431		112	52.3914	17	7.35781	2.83198	1.14008e-18	4.62559e-20	up
1-GH8N3EB01ATFDC	498	gb|EMT17760.1| ADP,ATP carrier protein, mitochondrial [Aegilops tauschii]	106	42.9137	46	17.2308	1.31645	6.99997e-07	6.89714e-08	up
1-GH8N3EB01AWETN	301	ref|YP_001949471.1| hypothetical protein BMULJ_05093 [Burkholderia multivorans ATCC 17616] ref|WP_012468052.1| hypothetical protein [Burkholderia multivorans] dbj|BAG46935.1| hypothetical protein BMULJ_05093 [Burkholderia multivorans ATCC 17616]	43	28.8019	6	3.71845	2.95339	7.38401e-08	6.48871e-09	up
[truncated: 3,509 more rows]
