# Supplementary material for: New Insights on Drought Stress Response by Global Investigation of Gene Expression Changes in Sheepgrass (Leymus chinensis)
Source: Front Plant Sci. 2016 Jun 30;7:954. doi: 10.3389/fpls.2016.00954 (PMC4928129; doi:10.3389/fpls.2016.00954)
Supplement: Table S6 — GO analysis of differentially expressed genes. [file Table6.XLSX]

## Sheet: 1770-diff-GO-function-Gene2go
Gene	log2(Fold_change) normalized	GO	fun	abbr
contig43548	1.11911	GO:0000015	phosphopyruvate hydratase complex	C
contig20932	1.07463	GO:0000139	Golgi membrane	C
contig22309	1.15038	GO:0000139	Golgi membrane	C
contig16443	1.24235	GO:0000139	Golgi membrane	C
contig45122	1.36792	GO:0000139	Golgi membrane	C
contig39131	1.4934	GO:0000139	Golgi membrane	C
contig33577	1.53663	GO:0000139	Golgi membrane	C
contig00532	1.53889	GO:0000139	Golgi membrane	C
contig46189	1.67975	GO:0000139	Golgi membrane	C
contig19811	1.96762	GO:0000139	Golgi membrane	C
contig62064	3.32649	GO:0000139	Golgi membrane	C
contig14718	3.37678	GO:0000139	Golgi membrane	C
contig03357	3.78792	GO:0000139	Golgi membrane	C
contig00218	2.21059	GO:0000148	1,3-beta-glucan synthase complex	C
contig39530	2.40586	GO:0000148	1,3-beta-glucan synthase complex	C
contig19111	1.52284	GO:0000151	ubiquitin ligase complex	C
contig00175	2.29439	GO:0000159	protein phosphatase type 2A complex	C
contig58449	2.3921	GO:0000159	protein phosphatase type 2A complex	C
contig16460	1.96695	GO:0000228	nuclear chromosome	C
contig46354	1.0152	GO:0000243	commitment complex	C
contig88045	3.1279	GO:0000299	integral to membrane of membrane fraction	C
contig40317	3.27025	GO:0000299	integral to membrane of membrane fraction	C
contig87217	1.04868	GO:0000325	plant-type vacuole	C
contig00499	1.66133	GO:0000325	plant-type vacuole	C
contig00159	4.40222	GO:0000325	plant-type vacuole	C
contig01644	1.13487	GO:0000329	fungal-type vacuole membrane	C
contig03669	2.70832	GO:0000331	contractile vacuole	C
contig18497	1.15596	GO:0000502	proteasome complex	C
contig61998	1.22453	GO:0000502	proteasome complex	C
contig50050	1.2541	GO:0000502	proteasome complex	C
contig39623	1.25814	GO:0000502	proteasome complex	C
contig18125	1.27823	GO:0000502	proteasome complex	C
contig47833	1.30187	GO:0000502	proteasome complex	C
contig38019	1.40719	GO:0000502	proteasome complex	C
contig22335	1.43499	GO:0000502	proteasome complex	C
contig37860	1.75876	GO:0000502	proteasome complex	C
contig00136	-1.9292	GO:0000781	chromosome, telomeric region	C
contig57273	1.82543	GO:0000781	chromosome, telomeric region	C
contig16776	1.27133	GO:0000785	chromatin	C
contig44351	-1.49086	GO:0000786	nucleosome	C
contig25773	1.09712	GO:0000786	nucleosome	C
contig91964	1.42067	GO:0000794	condensed nuclear chromosome	C
contig38004	1.47645	GO:0000794	condensed nuclear chromosome	C
contig81376	5.90857	GO:0001950	plasma membrane enriched fraction	C
contig93949	6.61521	GO:0001950	plasma membrane enriched fraction	C
contig22316	-1.1848	GO:0005575	cellular component	C
contig21482	-1.09284	GO:0005575	cellular component	C
contig42348	3.01604	GO:0005575	cellular component	C
contig31799	-6.87313	GO:0005576	extracellular region	C
contig15652	-6.37656	GO:0005576	extracellular region	C
contig41322	-5.96191	GO:0005576	extracellular region	C
contig14055	-4.79418	GO:0005576	extracellular region	C
contig86904	-4.66207	GO:0005576	extracellular region	C
contig84786	-3.77733	GO:0005576	extracellular region	C
0-FOWZWMP02NAPXV	-3.11611	GO:0005576	extracellular region	C
contig21595	-3.11129	GO:0005576	extracellular region	C
contig49393	-2.83251	GO:0005576	extracellular region	C
contig53059	-2.79418	GO:0005576	extracellular region	C
contig80238	-2.68458	GO:0005576	extracellular region	C
0-FTYGYVA04J0I5Z	-2.51664	GO:0005576	extracellular region	C
contig09905	-2.5105	GO:0005576	extracellular region	C
contig89934	-2.23199	GO:0005576	extracellular region	C
contig37832	-2.02442	GO:0005576	extracellular region	C
contig41372	-1.79418	GO:0005576	extracellular region	C
contig39596	-1.5918	GO:0005576	extracellular region	C
contig25278	-1.57178	GO:0005576	extracellular region	C
contig18879	-1.52996	GO:0005576	extracellular region	C
contig43402	-1.41978	GO:0005576	extracellular region	C
contig18677	-1.39098	GO:0005576	extracellular region	C
contig37436	-1.27444	GO:0005576	extracellular region	C
contig46041	-1.22533	GO:0005576	extracellular region	C
contig18814	1.43583	GO:0005576	extracellular region	C
contig48140	1.46064	GO:0005576	extracellular region	C
contig38125	1.52775	GO:0005576	extracellular region	C
contig44276	1.67239	GO:0005576	extracellular region	C
contig45654	1.94279	GO:0005576	extracellular region	C
contig45590	1.95368	GO:0005576	extracellular region	C
contig14208	2.03025	GO:0005576	extracellular region	C
contig37503	2.08251	GO:0005576	extracellular region	C
contig20420	2.08901	GO:0005576	extracellular region	C
contig41688	2.11585	GO:0005576	extracellular region	C
contig93695	2.25629	GO:0005576	extracellular region	C
contig41752	2.47712	GO:0005576	extracellular region	C
contig44364	2.47884	GO:0005576	extracellular region	C
contig25697	2.85608	GO:0005576	extracellular region	C
contig24553	2.99724	GO:0005576	extracellular region	C
contig60478	3.10122	GO:0005576	extracellular region	C
contig38810	3.55405	GO:0005576	extracellular region	C
contig86372	3.57875	GO:0005576	extracellular region	C
contig42313	3.93803	GO:0005576	extracellular region	C
2-GH8N3EB02GO241	4.63395	GO:0005576	extracellular region	C
contig22788	4.68156	GO:0005576	extracellular region	C
contig15835	5.32649	GO:0005576	extracellular region	C
contig67196	5.35218	GO:0005576	extracellular region	C
contig44866	5.35557	GO:0005576	extracellular region	C
contig17374	6.80904	GO:0005576	extracellular region	C
2-GH8N3EB02G711L	7.11271	GO:0005576	extracellular region	C
contig58038	7.20958	GO:0005576	extracellular region	C
contig41621	7.63628	GO:0005576	extracellular region	C
contig11862	-1.01092	GO:0005615	extracellular space	C
contig22273	-1.73356	GO:0005618	cell wall	C
0-FTYGYVA04JVY62	1.02186	GO:0005618	cell wall	C
contig60417	1.0596	GO:0005618	cell wall	C
contig86530	1.10506	GO:0005618	cell wall	C
contig49143	1.16518	GO:0005618	cell wall	C
contig39073	1.1953	GO:0005618	cell wall	C
contig37885	1.21312	GO:0005618	cell wall	C
contig44667	1.32981	GO:0005618	cell wall	C
contig89574	1.37074	GO:0005618	cell wall	C
2-GH8N3EB02JUEID	1.41757	GO:0005618	cell wall	C
contig33819	1.5575	GO:0005618	cell wall	C
1-GH8N3EB01E9HZZ	1.62086	GO:0005618	cell wall	C
contig15154	1.6569	GO:0005618	cell wall	C
contig41688	2.11585	GO:0005618	cell wall	C
contig62138	2.27839	GO:0005618	cell wall	C
contig44364	2.47884	GO:0005618	cell wall	C
contig91579	2.48016	GO:0005618	cell wall	C
contig52141	3.01259	GO:0005618	cell wall	C
contig39940	3.2277	GO:0005618	cell wall	C
contig90510	3.27133	GO:0005618	cell wall	C
contig19359	3.33417	GO:0005618	cell wall	C
contig22788	4.68156	GO:0005618	cell wall	C
contig60879	4.98718	GO:0005618	cell wall	C
contig21457	5.3213	GO:0005618	cell wall	C
contig42416	5.43747	GO:0005618	cell wall	C
contig20934	5.55258	GO:0005618	cell wall	C
contig17374	6.80904	GO:0005618	cell wall	C
contig47353	6.93147	GO:0005618	cell wall	C
contig58038	7.20958	GO:0005618	cell wall	C
contig41621	7.63628	GO:0005618	cell wall	C
contig83233	-1.75236	GO:0005622	intracellular	C
contig21720	-1.60153	GO:0005622	intracellular	C
contig37122	-1.34015	GO:0005622	intracellular	C
contig87124	-1.19273	GO:0005622	intracellular	C
contig38412	1.08162	GO:0005622	intracellular	C
contig39690	1.78714	GO:0005622	intracellular	C
2-GH8N3EB02IZRCP	2.17309	GO:0005622	intracellular	C
contig42362	5.0812	GO:0005622	intracellular	C
contig51940	1.67626	GO:0005624	membrane fraction	C
contig45200	1.55577	GO:0005625	soluble fraction	C
contig20696	2.18898	GO:0005625	soluble fraction	C
contig39099	2.41477	GO:0005625	soluble fraction	C
contig93927	7.30619	GO:0005625	soluble fraction	C
contig06884	-4.73904	GO:0005634	nucleus	C
contig20871	-4.62875	GO:0005634	nucleus	C
contig20593	-3.9641	GO:0005634	nucleus	C
contig31251	-3.55153	GO:0005634	nucleus	C
contig18349	-3.21521	GO:0005634	nucleus	C
contig42868	-3.17269	GO:0005634	nucleus	C
contig44358	-2.88376	GO:0005634	nucleus	C
contig23160	-2.40594	GO:0005634	nucleus	C
contig30194	-2.39128	GO:0005634	nucleus	C
contig13861	-2.32935	GO:0005634	nucleus	C
contig22702	-2.2847	GO:0005634	nucleus	C
contig40319	-2.07155	GO:0005634	nucleus	C
contig36967	-1.95583	GO:0005634	nucleus	C
contig36702	-1.78656	GO:0005634	nucleus	C
contig18604	-1.77091	GO:0005634	nucleus	C
contig85509	-1.76941	GO:0005634	nucleus	C
contig14198	-1.7507	GO:0005634	nucleus	C
contig87938	-1.71358	GO:0005634	nucleus	C
contig38587	-1.69333	GO:0005634	nucleus	C
contig44351	-1.49086	GO:0005634	nucleus	C
contig47062	-1.41336	GO:0005634	nucleus	C
contig22384	-1.39064	GO:0005634	nucleus	C
contig18032	-1.37954	GO:0005634	nucleus	C
contig33319	-1.37132	GO:0005634	nucleus	C
contig37692	-1.35933	GO:0005634	nucleus	C
contig40762	-1.34442	GO:0005634	nucleus	C
contig00535	-1.34074	GO:0005634	nucleus	C
contig04001	-1.29822	GO:0005634	nucleus	C
contig23036	-1.25966	GO:0005634	nucleus	C
contig12589	-1.24754	GO:0005634	nucleus	C
contig39433	-1.21708	GO:0005634	nucleus	C
contig42171	-1.15237	GO:0005634	nucleus	C
contig15450	-1.14602	GO:0005634	nucleus	C
contig50923	-1.07768	GO:0005634	nucleus	C
contig13264	-1.0652	GO:0005634	nucleus	C
contig21419	-1.05382	GO:0005634	nucleus	C
contig28292	-1.04769	GO:0005634	nucleus	C
contig11862	-1.01092	GO:0005634	nucleus	C
contig51855	1.00788	GO:0005634	nucleus	C
contig33474	1.01625	GO:0005634	nucleus	C
contig38537	1.04109	GO:0005634	nucleus	C
contig37932	1.04713	GO:0005634	nucleus	C
contig37376	1.05827	GO:0005634	nucleus	C
contig39352	1.06759	GO:0005634	nucleus	C
contig61887	1.08575	GO:0005634	nucleus	C
contig06732	1.08662	GO:0005634	nucleus	C
contig25773	1.09712	GO:0005634	nucleus	C
contig86173	1.09831	GO:0005634	nucleus	C
contig43165	1.1099	GO:0005634	nucleus	C
contig37446	1.11271	GO:0005634	nucleus	C
contig59065	1.13261	GO:0005634	nucleus	C
contig14967	1.14969	GO:0005634	nucleus	C
contig20998	1.15098	GO:0005634	nucleus	C
contig18497	1.15596	GO:0005634	nucleus	C
contig20757	1.15852	GO:0005634	nucleus	C
contig37090	1.1685	GO:0005634	nucleus	C
contig33807	1.17411	GO:0005634	nucleus	C
contig01047	1.19982	GO:0005634	nucleus	C
contig61998	1.22453	GO:0005634	nucleus	C
contig55633	1.24235	GO:0005634	nucleus	C
contig38232	1.25313	GO:0005634	nucleus	C
contig50050	1.2541	GO:0005634	nucleus	C
contig39623	1.25814	GO:0005634	nucleus	C
contig61908	1.25916	GO:0005634	nucleus	C
contig25964	1.26836	GO:0005634	nucleus	C
contig16776	1.27133	GO:0005634	nucleus	C
4-GJVU7SP04JZH5W	1.27739	GO:0005634	nucleus	C
contig18125	1.27823	GO:0005634	nucleus	C
contig47833	1.30187	GO:0005634	nucleus	C
contig92093	1.3103	GO:0005634	nucleus	C
contig45953	1.3129	GO:0005634	nucleus	C
contig23150	1.31363	GO:0005634	nucleus	C
contig41879	1.33931	GO:0005634	nucleus	C
contig24021	1.34467	GO:0005634	nucleus	C
contig19835	1.35706	GO:0005634	nucleus	C
contig43390	1.39917	GO:0005634	nucleus	C
contig35695	1.39943	GO:0005634	nucleus	C
contig38019	1.40719	GO:0005634	nucleus	C
contig47572	1.40991	GO:0005634	nucleus	C
contig20052	1.41863	GO:0005634	nucleus	C
contig23805	1.42631	GO:0005634	nucleus	C
contig22335	1.43499	GO:0005634	nucleus	C
contig17815	1.43607	GO:0005634	nucleus	C
contig53221	1.4398	GO:0005634	nucleus	C
contig44604	1.45936	GO:0005634	nucleus	C
contig38675	1.4733	GO:0005634	nucleus	C
contig39763	1.5516	GO:0005634	nucleus	C
contig33819	1.5575	GO:0005634	nucleus	C
contig14107	1.57147	GO:0005634	nucleus	C
contig21028	1.57246	GO:0005634	nucleus	C
contig37854	1.57636	GO:0005634	nucleus	C
contig40215	1.59487	GO:0005634	nucleus	C
2-GH8N3EB02HXZYN	1.61021	GO:0005634	nucleus	C
contig47379	1.62482	GO:0005634	nucleus	C
contig45511	1.63084	GO:0005634	nucleus	C
contig38838	1.63395	GO:0005634	nucleus	C
contig41482	1.66102	GO:0005634	nucleus	C
contig62285	1.66941	GO:0005634	nucleus	C
contig19132	1.6734	GO:0005634	nucleus	C
contig25497	1.67739	GO:0005634	nucleus	C
contig01109	1.70133	GO:0005634	nucleus	C
contig18819	1.74687	GO:0005634	nucleus	C
contig48325	1.757	GO:0005634	nucleus	C
contig23201	1.78309	GO:0005634	nucleus	C
contig38273	1.80161	GO:0005634	nucleus	C
contig39296	1.80225	GO:0005634	nucleus	C
contig25500	1.80399	GO:0005634	nucleus	C
contig03114	1.80629	GO:0005634	nucleus	C
contig39016	1.81386	GO:0005634	nucleus	C
contig41132	1.81621	GO:0005634	nucleus	C
contig26309	1.82321	GO:0005634	nucleus	C
contig37130	1.82765	GO:0005634	nucleus	C
contig51121	1.83199	GO:0005634	nucleus	C
0-FO0JX8101C4212	1.83587	GO:0005634	nucleus	C
contig62249	1.83809	GO:0005634	nucleus	C
contig90414	1.8441	GO:0005634	nucleus	C
3-GH8N3EB01CSPQS	1.86418	GO:0005634	nucleus	C
contig04883	1.8661	GO:0005634	nucleus	C
contig62126	1.86967	GO:0005634	nucleus	C
contig53499	1.88253	GO:0005634	nucleus	C
contig62252	1.88793	GO:0005634	nucleus	C
contig93700	1.90008	GO:0005634	nucleus	C
contig38994	1.90362	GO:0005634	nucleus	C
contig21038	1.92316	GO:0005634	nucleus	C
contig39805	1.94279	GO:0005634	nucleus	C
contig21454	1.95609	GO:0005634	nucleus	C
contig20360	1.96385	GO:0005634	nucleus	C
contig36691	1.96959	GO:0005634	nucleus	C
contig89430	2.00168	GO:0005634	nucleus	C
contig00451	2.02015	GO:0005634	nucleus	C
contig19212	2.07207	GO:0005634	nucleus	C
contig61877	2.11173	GO:0005634	nucleus	C
contig18621	2.1223	GO:0005634	nucleus	C
contig51605	2.14133	GO:0005634	nucleus	C
contig42833	2.14696	GO:0005634	nucleus	C
contig40181	2.15038	GO:0005634	nucleus	C
contig58089	2.16518	GO:0005634	nucleus	C
contig20927	2.18665	GO:0005634	nucleus	C
contig13283	2.18733	GO:0005634	nucleus	C
contig38762	2.21324	GO:0005634	nucleus	C
contig21847	2.22876	GO:0005634	nucleus	C
contig42235	2.24613	GO:0005634	nucleus	C
contig23828	2.24903	GO:0005634	nucleus	C
contig91981	2.25279	GO:0005634	nucleus	C
contig00212	2.30729	GO:0005634	nucleus	C
contig38789	2.32872	GO:0005634	nucleus	C
contig54070	2.33968	GO:0005634	nucleus	C
contig21118	2.34141	GO:0005634	nucleus	C
contig19191	2.34935	GO:0005634	nucleus	C
contig11880	2.34961	GO:0005634	nucleus	C
contig24236	2.38019	GO:0005634	nucleus	C
contig39587	2.42238	GO:0005634	nucleus	C
contig89741	2.42392	GO:0005634	nucleus	C
contig19348	2.43073	GO:0005634	nucleus	C
contig50086	2.45113	GO:0005634	nucleus	C
contig16320	2.4562	GO:0005634	nucleus	C
contig16146	2.46954	GO:0005634	nucleus	C
contig90959	2.49156	GO:0005634	nucleus	C
contig19438	2.49738	GO:0005634	nucleus	C
contig92465	2.49792	GO:0005634	nucleus	C
contig25419	2.51332	GO:0005634	nucleus	C
3-GH8N3EB01AV8R2	2.52775	GO:0005634	nucleus	C
contig40738	2.52775	GO:0005634	nucleus	C
contig38550	2.531	GO:0005634	nucleus	C
contig90995	2.54143	GO:0005634	nucleus	C
contig61904	2.5804	GO:0005634	nucleus	C
contig15790	2.60891	GO:0005634	nucleus	C
4-GJVU7SP04IDOI5	2.61739	GO:0005634	nucleus	C
contig88840	2.63051	GO:0005634	nucleus	C
contig39772	2.66889	GO:0005634	nucleus	C
contig42502	2.68303	GO:0005634	nucleus	C
contig40276	2.68445	GO:0005634	nucleus	C
contig22207	2.70225	GO:0005634	nucleus	C
contig42201	2.75586	GO:0005634	nucleus	C
contig43767	2.75586	GO:0005634	nucleus	C
contig55510	2.77286	GO:0005634	nucleus	C
contig37682	2.7831	GO:0005634	nucleus	C
contig39485	2.8112	GO:0005634	nucleus	C
contig21813	2.81726	GO:0005634	nucleus	C
contig42394	2.8825	GO:0005634	nucleus	C
contig38079	2.91241	GO:0005634	nucleus	C
contig60570	2.96516	GO:0005634	nucleus	C
contig42031	3.02409	GO:0005634	nucleus	C
contig55515	3.04713	GO:0005634	nucleus	C
contig31643	3.09479	GO:0005634	nucleus	C
contig92127	3.10602	GO:0005634	nucleus	C
contig39162	3.16518	GO:0005634	nucleus	C
contig38841	3.19388	GO:0005634	nucleus	C
contig07552	3.21581	GO:0005634	nucleus	C
0-FOWZWMP02LWYTG	3.22819	GO:0005634	nucleus	C
contig35647	3.27191	GO:0005634	nucleus	C
contig43158	3.43217	GO:0005634	nucleus	C
contig43341	3.65174	GO:0005634	nucleus	C
contig17149	3.70669	GO:0005634	nucleus	C
contig40660	3.79479	GO:0005634	nucleus	C
contig40745	3.80682	GO:0005634	nucleus	C
contig21990	3.86418	GO:0005634	nucleus	C
contig16534	3.89821	GO:0005634	nucleus	C
contig21954	3.90148	GO:0005634	nucleus	C
contig20901	3.95561	GO:0005634	nucleus	C
contig10170	3.9705	GO:0005634	nucleus	C
contig44163	4.07207	GO:0005634	nucleus	C
1-GH8N3EB01DW119	4.11271	GO:0005634	nucleus	C
contig38098	4.26794	GO:0005634	nucleus	C
contig17875	4.27621	GO:0005634	nucleus	C
contig19900	4.30034	GO:0005634	nucleus	C
contig01062	4.30736	GO:0005634	nucleus	C
contig38974	4.42032	GO:0005634	nucleus	C
contig34085	4.43464	GO:0005634	nucleus	C
contig89786	4.5209	GO:0005634	nucleus	C
contig29023	4.52575	GO:0005634	nucleus	C
contig23454	4.53427	GO:0005634	nucleus	C
contig59979	4.73287	GO:0005634	nucleus	C
contig93401	4.81678	GO:0005634	nucleus	C
contig88493	4.82437	GO:0005634	nucleus	C
contig38996	4.89698	GO:0005634	nucleus	C
contig39311	4.93147	GO:0005634	nucleus	C
contig01912	4.93633	GO:0005634	nucleus	C
3-GH8N3EB01B65YF	4.98718	GO:0005634	nucleus	C
contig15835	5.32649	GO:0005634	nucleus	C
contig44866	5.35557	GO:0005634	nucleus	C
contig92729	5.68529	GO:0005634	nucleus	C
contig93985	5.7372	GO:0005634	nucleus	C
contig15947	5.76181	GO:0005634	nucleus	C
contig07967	5.78256	GO:0005634	nucleus	C
4-GJVU7SP04JMTEK	5.84968	GO:0005634	nucleus	C
contig15586	5.86641	GO:0005634	nucleus	C
contig18545	5.99264	GO:0005634	nucleus	C
contig93949	6.61521	GO:0005634	nucleus	C
contig13548	6.62513	GO:0005634	nucleus	C
contig15938	6.66069	GO:0005634	nucleus	C
contig81433	6.92007	GO:0005634	nucleus	C
contig15178	7.20488	GO:0005634	nucleus	C
contig86539	7.71097	GO:0005634	nucleus	C
contig43640	8.29152	GO:0005634	nucleus	C
contig01760	8.86165	GO:0005634	nucleus	C
contig24925	8.98718	GO:0005634	nucleus	C
contig50565	9.14736	GO:0005634	nucleus	C
contig41960	9.7372	GO:0005634	nucleus	C
contig40541	1.21271	GO:0005643	nuclear pore	C
contig02492	1.89529	GO:0005665	DNA-directed RNA polymerase II, core complex	C
contig53170	-2.00388	GO:0005681	spliceosomal complex	C
contig23886	3.91005	GO:0005681	spliceosomal complex	C
contig46354	1.0152	GO:0005685	U1 snRNP	C
contig59065	1.13261	GO:0005694	chromosome	C
contig01047	1.19982	GO:0005694	chromosome	C
contig53170	-2.00388	GO:0005730	nucleolus	C
0-FTYGYVA04JVY62	1.02186	GO:0005730	nucleolus	C
contig44252	1.026	GO:0005730	nucleolus	C
contig60417	1.0596	GO:0005730	nucleolus	C
contig88144	1.10588	GO:0005730	nucleolus	C
contig60375	1.15738	GO:0005730	nucleolus	C
contig57846	1.16518	GO:0005730	nucleolus	C
contig58478	1.27686	GO:0005730	nucleolus	C
contig21648	1.34404	GO:0005730	nucleolus	C
contig24242	1.35539	GO:0005730	nucleolus	C
contig57879	1.57506	GO:0005730	nucleolus	C
contig15154	1.6569	GO:0005730	nucleolus	C
contig41716	1.78323	GO:0005730	nucleolus	C
contig16460	1.96695	GO:0005730	nucleolus	C
contig39798	2.37575	GO:0005730	nucleolus	C
contig18357	2.61049	GO:0005730	nucleolus	C
contig48974	2.84968	GO:0005730	nucleolus	C
contig23886	3.91005	GO:0005730	nucleolus	C
contig26636	8.81931	GO:0005730	nucleolus	C
contig83780	-10.8467	GO:0005737	cytoplasm	C
contig44105	-4.76871	GO:0005737	cytoplasm	C
contig06884	-4.73904	GO:0005737	cytoplasm	C
contig10777	-4.64217	GO:0005737	cytoplasm	C
contig49406	-4.39111	GO:0005737	cytoplasm	C
contig20593	-3.9641	GO:0005737	cytoplasm	C
0-FOWZWMP02KXZ1L	-3.10161	GO:0005737	cytoplasm	C
contig25440	-3.07513	GO:0005737	cytoplasm	C
contig38231	-2.7718	GO:0005737	cytoplasm	C
contig19713	-2.27773	GO:0005737	cytoplasm	C
contig60368	-1.96975	GO:0005737	cytoplasm	C
contig32491	-1.92996	GO:0005737	cytoplasm	C
contig19103	-1.8949	GO:0005737	cytoplasm	C
contig31653	-1.88729	GO:0005737	cytoplasm	C
contig42516	-1.83644	GO:0005737	cytoplasm	C
contig14158	-1.80818	GO:0005737	cytoplasm	C
contig40222	-1.70519	GO:0005737	cytoplasm	C
contig44065	-1.64217	GO:0005737	cytoplasm	C
contig37564	-1.63678	GO:0005737	cytoplasm	C
contig21739	-1.63113	GO:0005737	cytoplasm	C
contig19607	-1.6018	GO:0005737	cytoplasm	C
contig32001	-1.55127	GO:0005737	cytoplasm	C
contig61602	-1.53022	GO:0005737	cytoplasm	C
contig38300	-1.52323	GO:0005737	cytoplasm	C
contig40641	-1.43904	GO:0005737	cytoplasm	C
contig05600	-1.3988	GO:0005737	cytoplasm	C
contig47725	-1.3696	GO:0005737	cytoplasm	C
contig84406	-1.34525	GO:0005737	cytoplasm	C
contig04001	-1.29822	GO:0005737	cytoplasm	C
contig44937	-1.24298	GO:0005737	cytoplasm	C
0-FUZKD2G01A85IB	-1.23282	GO:0005737	cytoplasm	C
contig00483	-1.22439	GO:0005737	cytoplasm	C
contig39247	-1.21867	GO:0005737	cytoplasm	C
contig50923	-1.07768	GO:0005737	cytoplasm	C
contig28292	-1.04769	GO:0005737	cytoplasm	C
contig24573	-1.0255	GO:0005737	cytoplasm	C
contig93332	-1.02245	GO:0005737	cytoplasm	C
contig40133	1.00131	GO:0005737	cytoplasm	C
contig48582	1.01318	GO:0005737	cytoplasm	C
contig61965	1.02876	GO:0005737	cytoplasm	C
contig21638	1.04327	GO:0005737	cytoplasm	C
contig37932	1.04713	GO:0005737	cytoplasm	C
contig25276	1.07857	GO:0005737	cytoplasm	C
contig61887	1.08575	GO:0005737	cytoplasm	C
contig21104	1.09633	GO:0005737	cytoplasm	C
contig43165	1.1099	GO:0005737	cytoplasm	C
contig22718	1.11447	GO:0005737	cytoplasm	C
contig25262	1.14073	GO:0005737	cytoplasm	C
contig14967	1.14969	GO:0005737	cytoplasm	C
contig18497	1.15596	GO:0005737	cytoplasm	C
contig23592	1.15926	GO:0005737	cytoplasm	C
contig42940	1.17059	GO:0005737	cytoplasm	C
contig03724	1.17161	GO:0005737	cytoplasm	C
contig37980	1.17381	GO:0005737	cytoplasm	C
contig91487	1.1863	GO:0005737	cytoplasm	C
contig54835	1.1893	GO:0005737	cytoplasm	C
contig00384	1.19072	GO:0005737	cytoplasm	C
contig55869	1.19655	GO:0005737	cytoplasm	C
contig01377	1.20582	GO:0005737	cytoplasm	C
contig18728	1.20679	GO:0005737	cytoplasm	C
contig41894	1.20958	GO:0005737	cytoplasm	C
contig24977	1.21198	GO:0005737	cytoplasm	C
contig39581	1.22037	GO:0005737	cytoplasm	C
contig23444	1.2229	GO:0005737	cytoplasm	C
contig61998	1.22453	GO:0005737	cytoplasm	C
contig38940	1.27536	GO:0005737	cytoplasm	C
contig58478	1.27686	GO:0005737	cytoplasm	C
4-GJVU7SP04JZH5W	1.27739	GO:0005737	cytoplasm	C
contig45910	1.293	GO:0005737	cytoplasm	C
contig30511	1.29329	GO:0005737	cytoplasm	C
contig48698	1.29591	GO:0005737	cytoplasm	C
contig47833	1.30187	GO:0005737	cytoplasm	C
contig24021	1.34467	GO:0005737	cytoplasm	C
contig14035	1.34614	GO:0005737	cytoplasm	C
1-GH8N3EB01B5WE0	1.34878	GO:0005737	cytoplasm	C
contig19835	1.35706	GO:0005737	cytoplasm	C
contig39326	1.3721	GO:0005737	cytoplasm	C
contig36194	1.42278	GO:0005737	cytoplasm	C
contig23805	1.42631	GO:0005737	cytoplasm	C
contig39472	1.42957	GO:0005737	cytoplasm	C
contig22335	1.43499	GO:0005737	cytoplasm	C
contig48785	1.44286	GO:0005737	cytoplasm	C
contig86089	1.44942	GO:0005737	cytoplasm	C
contig44604	1.45936	GO:0005737	cytoplasm	C
contig20809	1.46202	GO:0005737	cytoplasm	C
contig43373	1.48005	GO:0005737	cytoplasm	C
contig18751	1.48403	GO:0005737	cytoplasm	C
contig54993	1.51914	GO:0005737	cytoplasm	C
contig40215	1.59487	GO:0005737	cytoplasm	C
contig40351	1.59833	GO:0005737	cytoplasm	C
contig24425	1.60575	GO:0005737	cytoplasm	C
contig00076	1.619	GO:0005737	cytoplasm	C
contig10871	1.62086	GO:0005737	cytoplasm	C
contig47379	1.62482	GO:0005737	cytoplasm	C
0-FOWZWMP02LSC9C	1.62505	GO:0005737	cytoplasm	C
contig35391	1.63878	GO:0005737	cytoplasm	C
contig41824	1.68233	GO:0005737	cytoplasm	C
3-GH8N3EB01E42AU	1.69002	GO:0005737	cytoplasm	C
contig37494	1.71808	GO:0005737	cytoplasm	C
contig42530	1.72301	GO:0005737	cytoplasm	C
contig48325	1.757	GO:0005737	cytoplasm	C
contig36730	1.78275	GO:0005737	cytoplasm	C
contig23201	1.78309	GO:0005737	cytoplasm	C
contig39296	1.80225	GO:0005737	cytoplasm	C
contig25500	1.80399	GO:0005737	cytoplasm	C
contig14034	1.80756	GO:0005737	cytoplasm	C
contig54198	1.81334	GO:0005737	cytoplasm	C
contig37130	1.82765	GO:0005737	cytoplasm	C
contig51121	1.83199	GO:0005737	cytoplasm	C
0-FO0JX8101C4212	1.83587	GO:0005737	cytoplasm	C
contig44086	1.85673	GO:0005737	cytoplasm	C
3-GH8N3EB01CSPQS	1.86418	GO:0005737	cytoplasm	C
contig62126	1.86967	GO:0005737	cytoplasm	C
contig21968	1.87329	GO:0005737	cytoplasm	C
contig85802	1.90768	GO:0005737	cytoplasm	C
contig21454	1.95609	GO:0005737	cytoplasm	C
contig36691	1.96959	GO:0005737	cytoplasm	C
contig39675	1.98416	GO:0005737	cytoplasm	C
contig20018	1.98483	GO:0005737	cytoplasm	C
contig84183	2.05259	GO:0005737	cytoplasm	C
contig51605	2.14133	GO:0005737	cytoplasm	C
contig42833	2.14696	GO:0005737	cytoplasm	C
contig40629	2.16038	GO:0005737	cytoplasm	C
contig17158	2.1838	GO:0005737	cytoplasm	C
contig42636	2.19072	GO:0005737	cytoplasm	C
contig61506	2.19913	GO:0005737	cytoplasm	C
contig22591	2.20446	GO:0005737	cytoplasm	C
contig39450	2.25538	GO:0005737	cytoplasm	C
contig19191	2.34935	GO:0005737	cytoplasm	C
contig36611	2.35372	GO:0005737	cytoplasm	C
contig39587	2.42238	GO:0005737	cytoplasm	C
contig50086	2.45113	GO:0005737	cytoplasm	C
contig17959	2.4816	GO:0005737	cytoplasm	C
contig23666	2.52173	GO:0005737	cytoplasm	C
4-GJVU7SP04IDOI5	2.61739	GO:0005737	cytoplasm	C
contig02963	2.62552	GO:0005737	cytoplasm	C
contig88840	2.63051	GO:0005737	cytoplasm	C
contig28725	2.70178	GO:0005737	cytoplasm	C
contig42394	2.8825	GO:0005737	cytoplasm	C
contig40380	2.91508	GO:0005737	cytoplasm	C
contig60570	2.96516	GO:0005737	cytoplasm	C
contig20643	3.09871	GO:0005737	cytoplasm	C
contig20895	3.1479	GO:0005737	cytoplasm	C
contig39162	3.16518	GO:0005737	cytoplasm	C
contig46551	3.24945	GO:0005737	cytoplasm	C
contig42682	3.28792	GO:0005737	cytoplasm	C
contig40192	3.29038	GO:0005737	cytoplasm	C
contig43925	3.29673	GO:0005737	cytoplasm	C
contig09023	3.41559	GO:0005737	cytoplasm	C
contig40358	3.56475	GO:0005737	cytoplasm	C
contig93378	3.78847	GO:0005737	cytoplasm	C
contig01831	3.81646	GO:0005737	cytoplasm	C
contig40054	3.96427	GO:0005737	cytoplasm	C
contig46914	4.01195	GO:0005737	cytoplasm	C
contig57047	4.11271	GO:0005737	cytoplasm	C
contig16702	4.22819	GO:0005737	cytoplasm	C
contig15835	5.32649	GO:0005737	cytoplasm	C
contig44866	5.35557	GO:0005737	cytoplasm	C
contig93985	5.7372	GO:0005737	cytoplasm	C
2-GH8N3EB02IKGP4	5.75871	GO:0005737	cytoplasm	C
contig40389	5.78924	GO:0005737	cytoplasm	C
contig19651	5.99652	GO:0005737	cytoplasm	C
contig33109	6.13261	GO:0005737	cytoplasm	C
3-GH8N3EB02F7A83	6.31783	GO:0005737	cytoplasm	C
contig93916	6.52775	GO:0005737	cytoplasm	C
contig93949	6.61521	GO:0005737	cytoplasm	C
contig43527	7.00888	GO:0005737	cytoplasm	C
contig60066	7.08234	GO:0005737	cytoplasm	C
contig51541	7.37742	GO:0005737	cytoplasm	C
contig56787	7.64323	GO:0005737	cytoplasm	C
contig57797	8.75657	GO:0005737	cytoplasm	C
contig50565	9.14736	GO:0005737	cytoplasm	C
contig32992	-5.18649	GO:0005739	mitochondrion	C
contig54514	-2.86118	GO:0005739	mitochondrion	C
contig62469	-2.54615	GO:0005739	mitochondrion	C
contig39989	-2.39353	GO:0005739	mitochondrion	C
contig38282	-2.32696	GO:0005739	mitochondrion	C
contig22194	-2.24273	GO:0005739	mitochondrion	C
contig90659	-2.20935	GO:0005739	mitochondrion	C
2-GH8N3EB02JKNXR	-2.17269	GO:0005739	mitochondrion	C
contig15250	-2.00063	GO:0005739	mitochondrion	C
contig36967	-1.95583	GO:0005739	mitochondrion	C
contig53137	-1.77636	GO:0005739	mitochondrion	C
contig87938	-1.71358	GO:0005739	mitochondrion	C
contig22289	-1.53294	GO:0005739	mitochondrion	C
contig46404	-1.30401	GO:0005739	mitochondrion	C
contig83930	-1.30385	GO:0005739	mitochondrion	C
contig40237	-1.20715	GO:0005739	mitochondrion	C
3-GH8N3EB02HHRMI	-1.1421	GO:0005739	mitochondrion	C
contig62279	-1.10905	GO:0005739	mitochondrion	C
contig44795	-1.07351	GO:0005739	mitochondrion	C
contig39995	-1.05721	GO:0005739	mitochondrion	C
contig45534	-1.05721	GO:0005739	mitochondrion	C
contig22865	-1.05109	GO:0005739	mitochondrion	C
contig46765	-1.04905	GO:0005739	mitochondrion	C
contig00395	-1.03781	GO:0005739	mitochondrion	C
contig45993	-1.03199	GO:0005739	mitochondrion	C
contig93601	-1.0039	GO:0005739	mitochondrion	C
contig46354	1.0152	GO:0005739	mitochondrion	C
contig00425	1.09728	GO:0005739	mitochondrion	C
contig88144	1.10588	GO:0005739	mitochondrion	C
contig45595	1.1099	GO:0005739	mitochondrion	C
contig39824	1.19889	GO:0005739	mitochondrion	C
contig24242	1.35539	GO:0005739	mitochondrion	C
contig02202	1.41572	GO:0005739	mitochondrion	C
contig39835	1.42278	GO:0005739	mitochondrion	C
contig93560	1.43363	GO:0005739	mitochondrion	C
contig18814	1.43583	GO:0005739	mitochondrion	C
contig38125	1.52775	GO:0005739	mitochondrion	C
contig57879	1.57506	GO:0005739	mitochondrion	C
contig22982	1.72479	GO:0005739	mitochondrion	C
contig37965	1.76533	GO:0005739	mitochondrion	C
contig16871	1.82279	GO:0005739	mitochondrion	C
contig22405	1.84203	GO:0005739	mitochondrion	C
contig61983	1.90544	GO:0005739	mitochondrion	C
contig00844	1.92725	GO:0005739	mitochondrion	C
contig39798	2.37575	GO:0005739	mitochondrion	C
contig18357	2.61049	GO:0005739	mitochondrion	C
contig48974	2.84968	GO:0005739	mitochondrion	C
contig52141	3.01259	GO:0005739	mitochondrion	C
contig90510	3.27133	GO:0005739	mitochondrion	C
contig37440	4.30619	GO:0005739	mitochondrion	C
contig67196	5.35218	GO:0005739	mitochondrion	C
contig81376	5.90857	GO:0005739	mitochondrion	C
contig84177	6.46635	GO:0005739	mitochondrion	C
contig93901	7.18119	GO:0005739	mitochondrion	C
contig56496	1.8862	GO:0005740	mitochondrial envelope	C
contig18845	2.17909	GO:0005740	mitochondrial envelope	C
contig40702	2.41466	GO:0005740	mitochondrial envelope	C
1-GH8N3EB01A3BNU	3.49738	GO:0005740	mitochondrial envelope	C
contig60417	1.0596	GO:0005741	mitochondrial outer membrane	C
contig13952	1.09201	GO:0005741	mitochondrial outer membrane	C
contig45674	1.64739	GO:0005741	mitochondrial outer membrane	C
contig16797	2.52775	GO:0005741	mitochondrial outer membrane	C
contig00542	-2.1812	GO:0005743	mitochondrial inner membrane	C
contig42719	-1.86764	GO:0005743	mitochondrial inner membrane	C
contig38126	1.0248	GO:0005743	mitochondrial inner membrane	C
contig92222	1.34843	GO:0005743	mitochondrial inner membrane	C
contig25132	1.37742	GO:0005743	mitochondrial inner membrane	C
contig25399	1.4076	GO:0005743	mitochondrial inner membrane	C
1-GH8N3EB01EKYSF	1.52775	GO:0005743	mitochondrial inner membrane	C
contig17616	1.56484	GO:0005743	mitochondrial inner membrane	C
0-FTYGYVA04IMNN4	1.67214	GO:0005743	mitochondrial inner membrane	C
contig48765	1.80528	GO:0005743	mitochondrial inner membrane	C
contig84435	1.80988	GO:0005743	mitochondrial inner membrane	C
contig51997	1.84968	GO:0005743	mitochondrial inner membrane	C
contig43542	1.86684	GO:0005743	mitochondrial inner membrane	C
1-GH8N3EB01CO9DZ	1.88139	GO:0005743	mitochondrial inner membrane	C
1-GH8N3EB01ATFDC	2.15394	GO:0005743	mitochondrial inner membrane	C
contig51299	2.32422	GO:0005743	mitochondrial inner membrane	C
contig60417	1.0596	GO:0005750	mitochondrial respiratory chain complex III	C
contig60417	1.0596	GO:0005758	mitochondrial intermembrane space	C
contig40468	-2.57356	GO:0005759	mitochondrial matrix	C
contig92126	-2.48739	GO:0005759	mitochondrial matrix	C
contig59681	-2.1195	GO:0005759	mitochondrial matrix	C
contig60417	1.0596	GO:0005759	mitochondrial matrix	C
contig88725	1.07104	GO:0005759	mitochondrial matrix	C
contig37885	1.21312	GO:0005759	mitochondrial matrix	C
contig89574	1.37074	GO:0005759	mitochondrial matrix	C
contig25414	1.37688	GO:0005759	mitochondrial matrix	C
contig85946	1.50078	GO:0005759	mitochondrial matrix	C
contig40419	1.5177	GO:0005759	mitochondrial matrix	C
contig00168	1.66389	GO:0005759	mitochondrial matrix	C
contig46789	1.70832	GO:0005759	mitochondrial matrix	C
contig38811	2.34134	GO:0005759	mitochondrial matrix	C
contig15608	2.42278	GO:0005759	mitochondrial matrix	C
contig25692	2.73105	GO:0005759	mitochondrial matrix	C
contig92891	2.79488	GO:0005759	mitochondrial matrix	C
contig03528	2.81726	GO:0005759	mitochondrial matrix	C
contig10015	2.83261	GO:0005759	mitochondrial matrix	C
contig41611	2.88332	GO:0005759	mitochondrial matrix	C
contig58833	2.90962	GO:0005759	mitochondrial matrix	C
contig37498	3.09883	GO:0005759	mitochondrial matrix	C
contig38517	3.23269	GO:0005759	mitochondrial matrix	C
contig39484	3.47117	GO:0005759	mitochondrial matrix	C
contig44706	1.12211	GO:0005768	endosome	C
contig00075	1.1917	GO:0005768	endosome	C
contig42353	1.2229	GO:0005768	endosome	C
contig18902	1.23468	GO:0005768	endosome	C
3-GH8N3EB02JJU7O	1.30779	GO:0005768	endosome	C
contig36964	1.40504	GO:0005768	endosome	C
contig13829	1.54736	GO:0005768	endosome	C
contig40621	1.61441	GO:0005768	endosome	C
contig87316	-6.5221	GO:0005773	vacuole	C
contig47193	-2.75765	GO:0005773	vacuole	C
contig30194	-2.39128	GO:0005773	vacuole	C
contig17431	-2.04538	GO:0005773	vacuole	C
contig37832	-2.02442	GO:0005773	vacuole	C
contig26748	-1.69306	GO:0005773	vacuole	C
contig39596	-1.5918	GO:0005773	vacuole	C
contig46404	-1.30401	GO:0005773	vacuole	C
contig02443	-1.20221	GO:0005773	vacuole	C
contig62279	-1.10905	GO:0005773	vacuole	C
0-FTYGYVA04JVY62	1.02186	GO:0005773	vacuole	C
contig20932	1.07463	GO:0005773	vacuole	C
contig16823	1.13409	GO:0005773	vacuole	C
contig24327	1.16518	GO:0005773	vacuole	C
contig56400	1.227	GO:0005773	vacuole	C
contig25964	1.26836	GO:0005773	vacuole	C
contig62326	1.27249	GO:0005773	vacuole	C
contig09991	1.28336	GO:0005773	vacuole	C
contig37468	1.33343	GO:0005773	vacuole	C
contig86862	1.357	GO:0005773	vacuole	C
2-GH8N3EB02JUEID	1.41757	GO:0005773	vacuole	C
contig20052	1.41863	GO:0005773	vacuole	C
contig46513	1.42305	GO:0005773	vacuole	C
contig17657	1.54619	GO:0005773	vacuole	C
contig20558	1.55577	GO:0005773	vacuole	C
contig37422	1.61852	GO:0005773	vacuole	C
1-GH8N3EB01E9HZZ	1.62086	GO:0005773	vacuole	C
contig38924	1.66002	GO:0005773	vacuole	C
contig42512	1.73586	GO:0005773	vacuole	C
contig86801	1.80316	GO:0005773	vacuole	C
contig41132	1.81621	GO:0005773	vacuole	C
contig36676	1.83511	GO:0005773	vacuole	C
contig02492	1.89529	GO:0005773	vacuole	C
contig39422	1.90857	GO:0005773	vacuole	C
contig43162	1.92937	GO:0005773	vacuole	C
contig39805	1.94279	GO:0005773	vacuole	C
contig37919	2.09574	GO:0005773	vacuole	C
contig21414	2.11618	GO:0005773	vacuole	C
contig92162	2.25239	GO:0005773	vacuole	C
contig38207	2.4647	GO:0005773	vacuole	C
contig88877	2.70149	GO:0005773	vacuole	C
contig52141	3.01259	GO:0005773	vacuole	C
contig36807	3.13072	GO:0005773	vacuole	C
contig90510	3.27133	GO:0005773	vacuole	C
contig38810	3.55405	GO:0005773	vacuole	C
contig86372	3.57875	GO:0005773	vacuole	C
contig20707	3.72451	GO:0005773	vacuole	C
contig17875	4.27621	GO:0005773	vacuole	C
1-GH8N3EB01C0DG9	4.69002	GO:0005773	vacuole	C
contig48154	-2.2858	GO:0005774	vacuolar membrane	C
contig22328	-1.55504	GO:0005774	vacuolar membrane	C
contig38643	-1.45638	GO:0005774	vacuolar membrane	C
contig39845	-1.06189	GO:0005774	vacuolar membrane	C
contig86599	1.0196	GO:0005774	vacuolar membrane	C
contig87217	1.04868	GO:0005774	vacuolar membrane	C
contig39483	1.06565	GO:0005774	vacuolar membrane	C
contig52063	1.08718	GO:0005774	vacuolar membrane	C
2-GH8N3EB02IJBAZ	1.39259	GO:0005774	vacuolar membrane	C
1-GH8N3EB01E8KA0	1.41672	GO:0005774	vacuolar membrane	C
contig23960	1.42084	GO:0005774	vacuolar membrane	C
contig00499	1.66133	GO:0005774	vacuolar membrane	C
contig04721	1.76129	GO:0005774	vacuolar membrane	C
contig50631	1.80673	GO:0005774	vacuolar membrane	C
contig19732	1.97621	GO:0005774	vacuolar membrane	C
contig61375	1.99488	GO:0005774	vacuolar membrane	C
contig38512	2.31052	GO:0005774	vacuolar membrane	C
contig07284	2.73634	GO:0005774	vacuolar membrane	C
contig58718	3.00168	GO:0005774	vacuolar membrane	C
contig84207	3.1455	GO:0005774	vacuolar membrane	C
contig79376	3.20582	GO:0005774	vacuolar membrane	C
contig04755	3.20907	GO:0005774	vacuolar membrane	C
contig38395	3.26851	GO:0005774	vacuolar membrane	C
contig51871	3.28264	GO:0005774	vacuolar membrane	C
contig61897	3.64587	GO:0005774	vacuolar membrane	C
contig19036	3.69453	GO:0005774	vacuolar membrane	C
contig45243	4.12866	GO:0005774	vacuolar membrane	C
contig00159	4.40222	GO:0005774	vacuolar membrane	C
contig88275	5.84968	GO:0005774	vacuolar membrane	C
0-FO0JX8101AM9FV	-2.64217	GO:0005777	peroxisome	C
contig30194	-2.39128	GO:0005777	peroxisome	C
contig13861	-2.32935	GO:0005777	peroxisome	C
contig40319	-2.07155	GO:0005777	peroxisome	C
contig17431	-2.04538	GO:0005777	peroxisome	C
contig58491	-1.97893	GO:0005777	peroxisome	C
contig19060	-1.48011	GO:0005777	peroxisome	C
contig18032	-1.37954	GO:0005777	peroxisome	C
contig36974	-1.36167	GO:0005777	peroxisome	C
contig46404	-1.30401	GO:0005777	peroxisome	C
contig23036	-1.25966	GO:0005777	peroxisome	C
contig62279	-1.10905	GO:0005777	peroxisome	C
contig00063	1.09397	GO:0005777	peroxisome	C
contig40615	1.21635	GO:0005777	peroxisome	C
contig17724	1.25799	GO:0005777	peroxisome	C
contig39946	1.44914	GO:0005777	peroxisome	C
contig37862	1.49348	GO:0005777	peroxisome	C
contig17657	1.54619	GO:0005777	peroxisome	C
contig21063	1.56593	GO:0005777	peroxisome	C
contig20497	1.57082	GO:0005777	peroxisome	C
contig38211	1.59814	GO:0005777	peroxisome	C
contig19075	1.76375	GO:0005777	peroxisome	C
contig22059	1.78853	GO:0005777	peroxisome	C
contig39521	1.83016	GO:0005777	peroxisome	C
contig61522	1.8802	GO:0005777	peroxisome	C
contig45118	1.97027	GO:0005777	peroxisome	C
contig00175	2.29439	GO:0005777	peroxisome	C
contig41026	2.36809	GO:0005777	peroxisome	C
contig24438	-1.84148	GO:0005778	peroxisomal membrane	C
contig90133	-1.24266	GO:0005778	peroxisomal membrane	C
contig42877	-1.20264	GO:0005778	peroxisomal membrane	C
contig45674	1.64739	GO:0005778	peroxisomal membrane	C
contig06814	-3.65547	GO:0005783	endoplasmic reticulum	C
contig83758	-3.31595	GO:0005783	endoplasmic reticulum	C
contig48771	-3.15407	GO:0005783	endoplasmic reticulum	C
contig43202	-1.16625	GO:0005783	endoplasmic reticulum	C
contig11862	-1.01092	GO:0005783	endoplasmic reticulum	C
contig23056	1.01975	GO:0005783	endoplasmic reticulum	C
contig45247	1.15075	GO:0005783	endoplasmic reticulum	C
contig20663	1.17345	GO:0005783	endoplasmic reticulum	C
contig39623	1.25814	GO:0005783	endoplasmic reticulum	C
contig18125	1.27823	GO:0005783	endoplasmic reticulum	C
contig21430	1.3143	GO:0005783	endoplasmic reticulum	C
contig03909	1.32981	GO:0005783	endoplasmic reticulum	C
contig40954	1.38959	GO:0005783	endoplasmic reticulum	C
contig05390	1.409	GO:0005783	endoplasmic reticulum	C
contig38814	1.61719	GO:0005783	endoplasmic reticulum	C
contig86671	1.75948	GO:0005783	endoplasmic reticulum	C
contig23064	1.91241	GO:0005783	endoplasmic reticulum	C
contig45654	1.94279	GO:0005783	endoplasmic reticulum	C
contig45590	1.95368	GO:0005783	endoplasmic reticulum	C
contig41752	2.47712	GO:0005783	endoplasmic reticulum	C
contig06255	3.37278	GO:0005783	endoplasmic reticulum	C
1-GH8N3EB01C0DG9	4.69002	GO:0005783	endoplasmic reticulum	C
contig00543	1.30834	GO:0005786	signal recognition particle, endoplasmic reticulum targeting	C
contig42424	1.03025	GO:0005787	signal peptidase complex	C
contig14210	1.00574	GO:0005788	endoplasmic reticulum lumen	C
contig38565	1.06932	GO:0005788	endoplasmic reticulum lumen	C
contig42483	1.1378	GO:0005788	endoplasmic reticulum lumen	C
contig16793	1.18308	GO:0005788	endoplasmic reticulum lumen	C
contig02186	1.22053	GO:0005788	endoplasmic reticulum lumen	C
contig40207	1.31739	GO:0005788	endoplasmic reticulum lumen	C
contig43893	1.32388	GO:0005788	endoplasmic reticulum lumen	C
contig03930	1.48	GO:0005788	endoplasmic reticulum lumen	C
contig25588	2.29386	GO:0005788	endoplasmic reticulum lumen	C
contig93303	2.5674	GO:0005788	endoplasmic reticulum lumen	C
contig15443	2.57638	GO:0005788	endoplasmic reticulum lumen	C
contig38418	2.58048	GO:0005788	endoplasmic reticulum lumen	C
contig21993	2.68485	GO:0005788	endoplasmic reticulum lumen	C
contig46924	3.3953	GO:0005788	endoplasmic reticulum lumen	C
contig39579	-2.43514	GO:0005789	endoplasmic reticulum membrane	C
contig52483	-1.72706	GO:0005789	endoplasmic reticulum membrane	C
contig11406	-1.47841	GO:0005789	endoplasmic reticulum membrane	C
contig25344	-1.29866	GO:0005789	endoplasmic reticulum membrane	C
contig30368	-1.25238	GO:0005789	endoplasmic reticulum membrane	C
contig89689	1.14143	GO:0005789	endoplasmic reticulum membrane	C
contig21616	1.15282	GO:0005789	endoplasmic reticulum membrane	C
contig02186	1.22053	GO:0005789	endoplasmic reticulum membrane	C
contig43352	1.23772	GO:0005789	endoplasmic reticulum membrane	C
contig21955	1.27246	GO:0005789	endoplasmic reticulum membrane	C
contig36603	1.27931	GO:0005789	endoplasmic reticulum membrane	C
contig09991	1.28336	GO:0005789	endoplasmic reticulum membrane	C
contig23205	1.29168	GO:0005789	endoplasmic reticulum membrane	C
contig22069	1.30824	GO:0005789	endoplasmic reticulum membrane	C
contig86862	1.357	GO:0005789	endoplasmic reticulum membrane	C
contig44325	1.35783	GO:0005789	endoplasmic reticulum membrane	C
contig45122	1.36792	GO:0005789	endoplasmic reticulum membrane	C
1-GH8N3EB01E8KA0	1.41672	GO:0005789	endoplasmic reticulum membrane	C
contig46513	1.42305	GO:0005789	endoplasmic reticulum membrane	C
contig24546	1.44271	GO:0005789	endoplasmic reticulum membrane	C
contig00885	1.48135	GO:0005789	endoplasmic reticulum membrane	C
contig00532	1.53889	GO:0005789	endoplasmic reticulum membrane	C
contig19278	1.61187	GO:0005789	endoplasmic reticulum membrane	C
contig37422	1.61852	GO:0005789	endoplasmic reticulum membrane	C
contig38123	1.62982	GO:0005789	endoplasmic reticulum membrane	C
contig22339	1.63291	GO:0005789	endoplasmic reticulum membrane	C
contig90079	1.6331	GO:0005789	endoplasmic reticulum membrane	C
contig45674	1.64739	GO:0005789	endoplasmic reticulum membrane	C
contig02061	1.6863	GO:0005789	endoplasmic reticulum membrane	C
contig39238	1.68674	GO:0005789	endoplasmic reticulum membrane	C
contig15841	1.70774	GO:0005789	endoplasmic reticulum membrane	C
contig45615	1.76095	GO:0005789	endoplasmic reticulum membrane	C
contig46961	1.78751	GO:0005789	endoplasmic reticulum membrane	C
contig93381	1.80619	GO:0005789	endoplasmic reticulum membrane	C
contig22379	1.8203	GO:0005789	endoplasmic reticulum membrane	C
contig16492	1.99453	GO:0005789	endoplasmic reticulum membrane	C
contig55647	2.00168	GO:0005789	endoplasmic reticulum membrane	C
contig59017	2.09479	GO:0005789	endoplasmic reticulum membrane	C
contig38207	2.4647	GO:0005789	endoplasmic reticulum membrane	C
contig88877	2.70149	GO:0005789	endoplasmic reticulum membrane	C
contig37040	2.77568	GO:0005789	endoplasmic reticulum membrane	C
contig03010	2.93827	GO:0005789	endoplasmic reticulum membrane	C
contig20023	3.08732	GO:0005789	endoplasmic reticulum membrane	C
contig36807	3.13072	GO:0005789	endoplasmic reticulum membrane	C
contig48711	3.16518	GO:0005789	endoplasmic reticulum membrane	C
contig03795	3.46216	GO:0005789	endoplasmic reticulum membrane	C
contig45888	3.59691	GO:0005789	endoplasmic reticulum membrane	C
contig61897	3.64587	GO:0005789	endoplasmic reticulum membrane	C
contig21969	3.72192	GO:0005789	endoplasmic reticulum membrane	C
contig40268	4.36294	GO:0005789	endoplasmic reticulum membrane	C
contig11101	4.61391	GO:0005789	endoplasmic reticulum membrane	C
contig89731	5.34651	GO:0005789	endoplasmic reticulum membrane	C
contig42424	1.03025	GO:0005792	microsome	C
contig45674	1.64739	GO:0005792	microsome	C
contig38565	1.06932	GO:0005793	ER-Golgi intermediate compartment	C
contig11862	-1.01092	GO:0005794	Golgi apparatus	C
contig23056	1.01975	GO:0005794	Golgi apparatus	C
contig05557	1.02818	GO:0005794	Golgi apparatus	C
contig39670	1.13706	GO:0005794	Golgi apparatus	C
contig20663	1.17345	GO:0005794	Golgi apparatus	C
contig38884	1.19371	GO:0005794	Golgi apparatus	C
contig90219	1.19533	GO:0005794	Golgi apparatus	C
contig18840	1.20428	GO:0005794	Golgi apparatus	C
contig57339	1.22157	GO:0005794	Golgi apparatus	C
contig37186	1.22407	GO:0005794	Golgi apparatus	C
contig36603	1.27931	GO:0005794	Golgi apparatus	C
contig21430	1.3143	GO:0005794	Golgi apparatus	C
contig40954	1.38959	GO:0005794	Golgi apparatus	C
contig17815	1.43607	GO:0005794	Golgi apparatus	C
contig61956	1.46001	GO:0005794	Golgi apparatus	C
contig37026	1.49137	GO:0005794	Golgi apparatus	C
contig44276	1.67239	GO:0005794	Golgi apparatus	C
contig00982	1.75191	GO:0005794	Golgi apparatus	C
contig44093	1.86329	GO:0005794	Golgi apparatus	C
contig17376	2.29412	GO:0005794	Golgi apparatus	C
contig60478	3.10122	GO:0005794	Golgi apparatus	C
2-GH8N3EB02GO241	4.63395	GO:0005794	Golgi apparatus	C
contig49136	1.5041	GO:0005795	Golgi stack	C
contig49136	1.5041	GO:0005798	Golgi-associated vesicle	C
contig42353	1.2229	GO:0005802	trans-Golgi network	C
contig18902	1.23468	GO:0005802	trans-Golgi network	C
contig49136	1.5041	GO:0005802	trans-Golgi network	C
contig22069	1.30824	GO:0005811	lipid particle	C
contig38123	1.62982	GO:0005811	lipid particle	C
contig90079	1.6331	GO:0005811	lipid particle	C
contig55647	2.00168	GO:0005811	lipid particle	C
contig81376	5.90857	GO:0005811	lipid particle	C
contig21164	1.80885	GO:0005813	centrosome	C
contig91964	1.42067	GO:0005819	spindle	C
contig38004	1.47645	GO:0005819	spindle	C
contig22702	-2.2847	GO:0005829	cytosol	C
contig14198	-1.7507	GO:0005829	cytosol	C
contig38954	-1.28428	GO:0005829	cytosol	C
contig39293	-1.10452	GO:0005829	cytosol	C
contig39995	-1.05721	GO:0005829	cytosol	C
contig11862	-1.01092	GO:0005829	cytosol	C
contig21015	1.00343	GO:0005829	cytosol	C
contig01644	1.13487	GO:0005829	cytosol	C
contig20757	1.15852	GO:0005829	cytosol	C
contig42353	1.2229	GO:0005829	cytosol	C
contig18902	1.23468	GO:0005829	cytosol	C
contig61908	1.25916	GO:0005829	cytosol	C
contig91347	1.34107	GO:0005829	cytosol	C
contig47572	1.40991	GO:0005829	cytosol	C
contig39835	1.42278	GO:0005829	cytosol	C
contig17815	1.43607	GO:0005829	cytosol	C
contig38557	1.48045	GO:0005829	cytosol	C
contig42402	1.55497	GO:0005829	cytosol	C
contig42373	1.5649	GO:0005829	cytosol	C
contig37732	1.6523	GO:0005829	cytosol	C
contig81040	1.67301	GO:0005829	cytosol	C
contig01109	1.70133	GO:0005829	cytosol	C
contig61864	1.73287	GO:0005829	cytosol	C
contig41716	1.78323	GO:0005829	cytosol	C
contig38994	1.90362	GO:0005829	cytosol	C
contig89430	2.00168	GO:0005829	cytosol	C
contig19212	2.07207	GO:0005829	cytosol	C
contig58089	2.16518	GO:0005829	cytosol	C
contig38811	2.34134	GO:0005829	cytosol	C
contig16320	2.4562	GO:0005829	cytosol	C
contig38079	2.91241	GO:0005829	cytosol	C
contig52141	3.01259	GO:0005829	cytosol	C
contig31643	3.09479	GO:0005829	cytosol	C
contig90510	3.27133	GO:0005829	cytosol	C
contig17188	3.99976	GO:0005829	cytosol	C
contig94025	6.40222	GO:0005829	cytosol	C
contig20926	1.56238	GO:0005838	proteasome regulatory particle	C
contig91378	-11.3746	GO:0005840	ribosome	C
0-FTYGYVA04IE3C8	-2.10784	GO:0005840	ribosome	C
contig17431	-2.04538	GO:0005840	ribosome	C
0-FO0JX8101C2JFR	-2.03224	GO:0005840	ribosome	C
contig13147	-1.81169	GO:0005840	ribosome	C
contig37508	-1.80776	GO:0005840	ribosome	C
contig44424	-1.55872	GO:0005840	ribosome	C
contig02167	-1.41887	GO:0005840	ribosome	C
contig21532	-1.39835	GO:0005840	ribosome	C
contig39474	-1.34151	GO:0005840	ribosome	C
contig87291	-1.29302	GO:0005840	ribosome	C
contig13513	-1.25791	GO:0005840	ribosome	C
contig37009	-1.25159	GO:0005840	ribosome	C
contig22446	-1.23576	GO:0005840	ribosome	C
contig00220	-1.23015	GO:0005840	ribosome	C
contig45467	-1.10985	GO:0005840	ribosome	C
contig03596	-1.09791	GO:0005840	ribosome	C
contig44349	-1.06886	GO:0005840	ribosome	C
contig43340	-1.042	GO:0005840	ribosome	C
contig00392	-1.02503	GO:0005840	ribosome	C
contig40606	-1.01443	GO:0005840	ribosome	C
contig02041	1.00373	GO:0005840	ribosome	C
contig84835	1.00629	GO:0005840	ribosome	C
contig62411	1.01127	GO:0005840	ribosome	C
contig42986	1.01838	GO:0005840	ribosome	C
contig44725	1.02525	GO:0005840	ribosome	C
contig44515	1.04135	GO:0005840	ribosome	C
contig41765	1.0504	GO:0005840	ribosome	C
contig37250	1.05558	GO:0005840	ribosome	C
contig02972	1.08029	GO:0005840	ribosome	C
contig83392	1.08029	GO:0005840	ribosome	C
contig22955	1.08556	GO:0005840	ribosome	C
contig14165	1.08856	GO:0005840	ribosome	C
contig11853	1.08901	GO:0005840	ribosome	C
contig46501	1.12639	GO:0005840	ribosome	C
contig24963	1.18854	GO:0005840	ribosome	C
contig58614	1.19072	GO:0005840	ribosome	C
contig37244	1.25886	GO:0005840	ribosome	C
contig39512	1.26273	GO:0005840	ribosome	C
contig38822	1.30034	GO:0005840	ribosome	C
contig42780	1.40222	GO:0005840	ribosome	C
contig41041	1.6464	GO:0005840	ribosome	C
contig43491	1.66327	GO:0005840	ribosome	C
contig00477	1.93566	GO:0005840	ribosome	C
contig57571	2.01808	GO:0005840	ribosome	C
contig67196	5.35218	GO:0005840	ribosome	C
contig84177	6.46635	GO:0005840	ribosome	C
0-FUZKD2G01A85IB	-1.23282	GO:0005856	cytoskeleton	C
contig40133	1.00131	GO:0005856	cytoskeleton	C
contig14035	1.34614	GO:0005856	cytoskeleton	C
contig33819	1.5575	GO:0005856	cytoskeleton	C
contig00076	1.619	GO:0005856	cytoskeleton	C
contig14034	1.80756	GO:0005856	cytoskeleton	C
contig39675	1.98416	GO:0005856	cytoskeleton	C
contig02963	2.62552	GO:0005856	cytoskeleton	C
contig20895	3.1479	GO:0005856	cytoskeleton	C
contig09023	3.41559	GO:0005856	cytoskeleton	C
contig40358	3.56475	GO:0005856	cytoskeleton	C
contig84177	6.46635	GO:0005856	cytoskeleton	C
contig35630	-1.22714	GO:0005874	microtubule	C
contig14369	-1.12906	GO:0005874	microtubule	C
contig37496	-1.1019	GO:0005874	microtubule	C
contig36410	-1.09421	GO:0005874	microtubule	C
contig49308	1.01142	GO:0005874	microtubule	C
contig37331	1.02371	GO:0005874	microtubule	C
contig21585	1.06298	GO:0005874	microtubule	C
contig25384	1.28321	GO:0005874	microtubule	C
contig25581	1.30536	GO:0005874	microtubule	C
contig39979	1.47973	GO:0005874	microtubule	C
contig37862	1.49348	GO:0005874	microtubule	C
contig36983	1.54978	GO:0005874	microtubule	C
contig20558	1.55577	GO:0005874	microtubule	C
contig21063	1.56593	GO:0005874	microtubule	C
3-GH8N3EB02IDFDZ	2.36233	GO:0005874	microtubule	C
contig41026	2.36809	GO:0005874	microtubule	C
contig66933	-10.0487	GO:0005886	plasma membrane	C
contig74787	-8.6118	GO:0005886	plasma membrane	C
contig02792	-4.10161	GO:0005886	plasma membrane	C
contig86578	-2.54604	GO:0005886	plasma membrane	C
contig25808	-2.18649	GO:0005886	plasma membrane	C
contig18866	-2.03965	GO:0005886	plasma membrane	C
contig36967	-1.95583	GO:0005886	plasma membrane	C
contig87938	-1.71358	GO:0005886	plasma membrane	C
contig39596	-1.5918	GO:0005886	plasma membrane	C
contig41400	-1.324	GO:0005886	plasma membrane	C
contig24931	-1.30514	GO:0005886	plasma membrane	C
contig46404	-1.30401	GO:0005886	plasma membrane	C
contig62279	-1.10905	GO:0005886	plasma membrane	C
contig40521	1.00598	GO:0005886	plasma membrane	C
contig09817	1.01914	GO:0005886	plasma membrane	C
contig86599	1.0196	GO:0005886	plasma membrane	C
contig23056	1.01975	GO:0005886	plasma membrane	C
0-FTYGYVA04JVY62	1.02186	GO:0005886	plasma membrane	C
contig44252	1.026	GO:0005886	plasma membrane	C
contig48336	1.03388	GO:0005886	plasma membrane	C
contig87217	1.04868	GO:0005886	plasma membrane	C
contig38772	1.05661	GO:0005886	plasma membrane	C
contig60417	1.0596	GO:0005886	plasma membrane	C
contig39483	1.06565	GO:0005886	plasma membrane	C
contig86530	1.10506	GO:0005886	plasma membrane	C
contig51131	1.11117	GO:0005886	plasma membrane	C
contig44706	1.12211	GO:0005886	plasma membrane	C
contig37100	1.12671	GO:0005886	plasma membrane	C
contig00324	1.13371	GO:0005886	plasma membrane	C
contig17921	1.14924	GO:0005886	plasma membrane	C
contig34573	1.15258	GO:0005886	plasma membrane	C
contig18497	1.15596	GO:0005886	plasma membrane	C
contig24327	1.16518	GO:0005886	plasma membrane	C
contig49143	1.16518	GO:0005886	plasma membrane	C
contig16793	1.18308	GO:0005886	plasma membrane	C
contig00075	1.1917	GO:0005886	plasma membrane	C
contig39073	1.1953	GO:0005886	plasma membrane	C
contig18840	1.20428	GO:0005886	plasma membrane	C
contig43233	1.21288	GO:0005886	plasma membrane	C
contig49047	1.2178	GO:0005886	plasma membrane	C
contig46883	1.22572	GO:0005886	plasma membrane	C
contig56400	1.227	GO:0005886	plasma membrane	C
contig42565	1.24657	GO:0005886	plasma membrane	C
contig21955	1.27246	GO:0005886	plasma membrane	C
contig62326	1.27249	GO:0005886	plasma membrane	C
contig17676	1.27479	GO:0005886	plasma membrane	C
contig44258	1.27621	GO:0005886	plasma membrane	C
contig09991	1.28336	GO:0005886	plasma membrane	C
contig47833	1.30187	GO:0005886	plasma membrane	C
contig25581	1.30536	GO:0005886	plasma membrane	C
3-GH8N3EB02JJU7O	1.30779	GO:0005886	plasma membrane	C
contig45336	1.31004	GO:0005886	plasma membrane	C
contig21430	1.3143	GO:0005886	plasma membrane	C
contig03909	1.32981	GO:0005886	plasma membrane	C
contig37468	1.33343	GO:0005886	plasma membrane	C
contig50970	1.33613	GO:0005886	plasma membrane	C
contig91347	1.34107	GO:0005886	plasma membrane	C
contig24242	1.35539	GO:0005886	plasma membrane	C
contig86862	1.357	GO:0005886	plasma membrane	C
contig44688	1.3684	GO:0005886	plasma membrane	C
contig51813	1.37125	GO:0005886	plasma membrane	C
contig40954	1.38959	GO:0005886	plasma membrane	C
contig24419	1.3953	GO:0005886	plasma membrane	C
contig36964	1.40504	GO:0005886	plasma membrane	C
2-GH8N3EB02JUEID	1.41757	GO:0005886	plasma membrane	C
contig39835	1.42278	GO:0005886	plasma membrane	C
contig46513	1.42305	GO:0005886	plasma membrane	C
contig13736	1.42672	GO:0005886	plasma membrane	C
contig93560	1.43363	GO:0005886	plasma membrane	C
contig17928	1.44127	GO:0005886	plasma membrane	C
contig20200	1.4447	GO:0005886	plasma membrane	C
contig39308	1.45027	GO:0005886	plasma membrane	C
contig41577	1.46825	GO:0005886	plasma membrane	C
contig00885	1.48135	GO:0005886	plasma membrane	C
contig17598	1.48416	GO:0005886	plasma membrane	C
contig39131	1.4934	GO:0005886	plasma membrane	C
contig49136	1.5041	GO:0005886	plasma membrane	C
2-GH8N3EB02F1TL1	1.55375	GO:0005886	plasma membrane	C
contig20558	1.55577	GO:0005886	plasma membrane	C
contig42373	1.5649	GO:0005886	plasma membrane	C
contig24473	1.5719	GO:0005886	plasma membrane	C
contig57879	1.57506	GO:0005886	plasma membrane	C
2-GH8N3EB02HXZYN	1.61021	GO:0005886	plasma membrane	C
contig40621	1.61441	GO:0005886	plasma membrane	C
contig38814	1.61719	GO:0005886	plasma membrane	C
contig37422	1.61852	GO:0005886	plasma membrane	C
1-GH8N3EB01E9HZZ	1.62086	GO:0005886	plasma membrane	C
contig93578	1.62729	GO:0005886	plasma membrane	C
contig45511	1.63084	GO:0005886	plasma membrane	C
contig15154	1.6569	GO:0005886	plasma membrane	C
contig38924	1.66002	GO:0005886	plasma membrane	C
contig00499	1.66133	GO:0005886	plasma membrane	C
contig42786	1.67305	GO:0005886	plasma membrane	C
contig38419	1.67473	GO:0005886	plasma membrane	C
contig20222	1.70108	GO:0005886	plasma membrane	C
contig18542	1.70515	GO:0005886	plasma membrane	C
contig38269	1.74625	GO:0005886	plasma membrane	C
contig92788	1.76468	GO:0005886	plasma membrane	C
contig86801	1.80316	GO:0005886	plasma membrane	C
contig41132	1.81621	GO:0005886	plasma membrane	C
contig39418	1.8217	GO:0005886	plasma membrane	C
contig30882	1.83031	GO:0005886	plasma membrane	C
contig28802	1.8579	GO:0005886	plasma membrane	C
contig20760	1.86879	GO:0005886	plasma membrane	C
contig13755	1.88242	GO:0005886	plasma membrane	C
contig22473	1.88389	GO:0005886	plasma membrane	C
contig24661	1.89662	GO:0005886	plasma membrane	C
contig43248	1.90431	GO:0005886	plasma membrane	C
contig39422	1.90857	GO:0005886	plasma membrane	C
contig00844	1.92725	GO:0005886	plasma membrane	C
contig39805	1.94279	GO:0005886	plasma membrane	C
contig55892	1.94279	GO:0005886	plasma membrane	C
contig19471	1.94779	GO:0005886	plasma membrane	C
contig16236	1.97743	GO:0005886	plasma membrane	C
contig13019	1.9851	GO:0005886	plasma membrane	C
contig16492	1.99453	GO:0005886	plasma membrane	C
contig20149	2.03849	GO:0005886	plasma membrane	C
contig43515	2.14834	GO:0005886	plasma membrane	C
contig23922	2.15138	GO:0005886	plasma membrane	C
2-GH8N3EB02IZRCP	2.17309	GO:0005886	plasma membrane	C
contig92736	2.20642	GO:0005886	plasma membrane	C
contig43535	2.24145	GO:0005886	plasma membrane	C
contig44433	2.24701	GO:0005886	plasma membrane	C
contig23701	2.25955	GO:0005886	plasma membrane	C
contig82772	2.26811	GO:0005886	plasma membrane	C
3-GH8N3EB02IDFDZ	2.36233	GO:0005886	plasma membrane	C
contig21550	2.37199	GO:0005886	plasma membrane	C
contig39798	2.37575	GO:0005886	plasma membrane	C
contig44902	2.37817	GO:0005886	plasma membrane	C
contig39836	2.39862	GO:0005886	plasma membrane	C
contig43258	2.40349	GO:0005886	plasma membrane	C
contig42405	2.40424	GO:0005886	plasma membrane	C
contig16320	2.4562	GO:0005886	plasma membrane	C
contig38207	2.4647	GO:0005886	plasma membrane	C
contig38370	2.51835	GO:0005886	plasma membrane	C
contig86274	2.55556	GO:0005886	plasma membrane	C
contig00995	2.58094	GO:0005886	plasma membrane	C
contig18357	2.61049	GO:0005886	plasma membrane	C
contig21026	2.64524	GO:0005886	plasma membrane	C
contig88877	2.70149	GO:0005886	plasma membrane	C
3-GH8N3EB02I9H2B	2.7036	GO:0005886	plasma membrane	C
contig62009	2.72003	GO:0005886	plasma membrane	C
1-GH8N3EB01B6A8T	2.72415	GO:0005886	plasma membrane	C
contig39036	2.72938	GO:0005886	plasma membrane	C
contig91130	2.74471	GO:0005886	plasma membrane	C
contig48974	2.84968	GO:0005886	plasma membrane	C
contig89804	2.93438	GO:0005886	plasma membrane	C
contig52141	3.01259	GO:0005886	plasma membrane	C
contig88045	3.1279	GO:0005886	plasma membrane	C
contig36807	3.13072	GO:0005886	plasma membrane	C
contig37356	3.20893	GO:0005886	plasma membrane	C
contig20266	3.21581	GO:0005886	plasma membrane	C
contig57956	3.21581	GO:0005886	plasma membrane	C
contig45211	3.21621	GO:0005886	plasma membrane	C
contig40317	3.27025	GO:0005886	plasma membrane	C
contig90510	3.27133	GO:0005886	plasma membrane	C
contig62064	3.32649	GO:0005886	plasma membrane	C
contig04638	3.39006	GO:0005886	plasma membrane	C
contig03795	3.46216	GO:0005886	plasma membrane	C
contig40078	3.59188	GO:0005886	plasma membrane	C
contig21969	3.72192	GO:0005886	plasma membrane	C
contig20707	3.72451	GO:0005886	plasma membrane	C
contig43061	3.91061	GO:0005886	plasma membrane	C
contig46554	3.94279	GO:0005886	plasma membrane	C
contig17875	4.27621	GO:0005886	plasma membrane	C
contig46756	4.38904	GO:0005886	plasma membrane	C
contig03850	4.42226	GO:0005886	plasma membrane	C
contig87904	4.89698	GO:0005886	plasma membrane	C
contig55700	4.92334	GO:0005886	plasma membrane	C
contig37691	5.02371	GO:0005886	plasma membrane	C
contig16811	5.88296	GO:0005886	plasma membrane	C
contig90018	5.91381	GO:0005886	plasma membrane	C
contig42331	6.11271	GO:0005886	plasma membrane	C
contig40229	6.30736	GO:0005886	plasma membrane	C
contig93949	6.61521	GO:0005886	plasma membrane	C
contig22196	6.79454	GO:0005886	plasma membrane	C
contig17531	7.09479	GO:0005886	plasma membrane	C
contig64917	7.13261	GO:0005886	plasma membrane	C
contig19224	-2.92663	GO:0005887	integral to plasma membrane	C
contig55442	1.44529	GO:0005887	integral to plasma membrane	C
contig48765	1.80528	GO:0005887	integral to plasma membrane	C
contig35026	2.24047	GO:0005887	integral to plasma membrane	C
contig37437	2.36382	GO:0005887	integral to plasma membrane	C
contig49364	3.13042	GO:0005887	integral to plasma membrane	C
contig90991	3.62519	GO:0005887	integral to plasma membrane	C
contig50976	4.38904	GO:0005887	integral to plasma membrane	C
contig39670	1.13706	GO:0005905	coated pit	C
contig90219	1.19533	GO:0005905	coated pit	C
contig19224	-2.92663	GO:0005938	cell cortex	C
contig25581	1.30536	GO:0005938	cell cortex	C
contig04883	1.8661	GO:0005938	cell cortex	C
3-GH8N3EB02IDFDZ	2.36233	GO:0005938	cell cortex	C
contig91161	1.59188	GO:0005945	6-phosphofructokinase complex	C
contig38759	1.87665	GO:0005945	6-phosphofructokinase complex	C
contig41994	-1.40401	GO:0005950	anthranilate synthase complex	C
contig28292	-1.04769	GO:0005956	protein kinase CK2 complex	C
contig39989	-2.39353	GO:0005960	glycine cleavage complex	C
contig38282	-2.32696	GO:0005960	glycine cleavage complex	C
2-GH8N3EB02JKNXR	-2.17269	GO:0005960	glycine cleavage complex	C
contig22289	-1.53294	GO:0005960	glycine cleavage complex	C
contig83930	-1.30385	GO:0005960	glycine cleavage complex	C
contig00395	-1.03781	GO:0005960	glycine cleavage complex	C
contig13801	-1.51794	GO:0008287	protein serine/threonine phosphatase complex	C
contig18917	-1.12236	GO:0008287	protein serine/threonine phosphatase complex	C
contig38492	2.31922	GO:0008287	protein serine/threonine phosphatase complex	C
contig38574	3.14715	GO:0008287	protein serine/threonine phosphatase complex	C
contig38559	3.3543	GO:0008287	protein serine/threonine phosphatase complex	C
contig15915	3.39282	GO:0008287	protein serine/threonine phosphatase complex	C
contig23744	3.48711	GO:0008287	protein serine/threonine phosphatase complex	C
contig44046	3.89698	GO:0008287	protein serine/threonine phosphatase complex	C
contig19734	4.12721	GO:0008287	protein serine/threonine phosphatase complex	C
contig41746	4.12866	GO:0008287	protein serine/threonine phosphatase complex	C
contig18272	4.23077	GO:0008287	protein serine/threonine phosphatase complex	C
contig42950	4.27216	GO:0008287	protein serine/threonine phosphatase complex	C
contig05909	4.31339	GO:0008287	protein serine/threonine phosphatase complex	C
2-GH8N3EB02J414M	4.37575	GO:0008287	protein serine/threonine phosphatase complex	C
contig55154	4.62291	GO:0008287	protein serine/threonine phosphatase complex	C
contig37787	5.08963	GO:0008287	protein serine/threonine phosphatase complex	C
contig52120	5.33511	GO:0008287	protein serine/threonine phosphatase complex	C
contig22696	5.47936	GO:0008287	protein serine/threonine phosphatase complex	C
2-GH8N3EB02HIK84	6.17161	GO:0008287	protein serine/threonine phosphatase complex	C
contig01077	6.22922	GO:0008287	protein serine/threonine phosphatase complex	C
contig12934	7.45511	GO:0008287	protein serine/threonine phosphatase complex	C
contig12935	9.05523	GO:0008287	protein serine/threonine phosphatase complex	C
contig67196	5.35218	GO:0009277	fungal-type cell wall	C
contig81376	5.90857	GO:0009277	fungal-type cell wall	C
contig92993	-12.5146	GO:0009317	acetyl-CoA carboxylase complex	C
contig38277	-2.32987	GO:0009501	amyloplast	C
contig37293	-2.07067	GO:0009501	amyloplast	C
contig43175	-1.99783	GO:0009501	amyloplast	C
contig93800	-1.53145	GO:0009501	amyloplast	C
contig19481	-1.26307	GO:0009501	amyloplast	C
contig43173	-1.11032	GO:0009501	amyloplast	C
contig21119	1.54914	GO:0009501	amyloplast	C
contig25581	1.30536	GO:0009504	cell plate	C
3-GH8N3EB02IDFDZ	2.36233	GO:0009504	cell plate	C
contig88045	3.1279	GO:0009504	cell plate	C
contig40317	3.27025	GO:0009504	cell plate	C
contig16793	1.18308	GO:0009505	plant-type cell wall	C
contig18840	1.20428	GO:0009505	plant-type cell wall	C
contig44276	1.67239	GO:0009505	plant-type cell wall	C
contig19559	2.56703	GO:0009505	plant-type cell wall	C
contig60478	3.10122	GO:0009505	plant-type cell wall	C
2-GH8N3EB02GO241	4.63395	GO:0009505	plant-type cell wall	C
contig20270	4.68921	GO:0009505	plant-type cell wall	C
contig15835	5.32649	GO:0009505	plant-type cell wall	C
contig44866	5.35557	GO:0009505	plant-type cell wall	C
contig18728	1.20679	GO:0009506	plasmodesma	C
contig48698	1.29591	GO:0009506	plasmodesma	C
contig20809	1.46202	GO:0009506	plasmodesma	C
contig44276	1.67239	GO:0009506	plasmodesma	C
contig60478	3.10122	GO:0009506	plasmodesma	C
2-GH8N3EB02GO241	4.63395	GO:0009506	plasmodesma	C
contig91378	-11.3746	GO:0009507	chloroplast	C
contig91372	-11.369	GO:0009507	chloroplast	C
contig92996	-11.1852	GO:0009507	chloroplast	C
contig92997	-10.8549	GO:0009507	chloroplast	C
contig90406	-10.5741	GO:0009507	chloroplast	C
contig91377	-9.95203	GO:0009507	chloroplast	C
contig91369	-7.70107	GO:0009507	chloroplast	C
contig91379	-6.75765	GO:0009507	chloroplast	C
contig91371	-4.81894	GO:0009507	chloroplast	C
contig41309	-3.85732	GO:0009507	chloroplast	C
0-FO0JX8101D89CD	-3.82017	GO:0009507	chloroplast	C
contig38156	-3.63824	GO:0009507	chloroplast	C
1-GH8N3EB01EX3ZX	-3.49082	GO:0009507	chloroplast	C
contig31292	-3.45041	GO:0009507	chloroplast	C
contig05543	-3.42756	GO:0009507	chloroplast	C
contig52351	-3.2706	GO:0009507	chloroplast	C
contig42768	-3.20607	GO:0009507	chloroplast	C
1-GH8N3EB01DCKMG	-3.02245	GO:0009507	chloroplast	C
contig55357	-2.90817	GO:0009507	chloroplast	C
contig86244	-2.86	GO:0009507	chloroplast	C
0-FTYGYVA04IZWIQ	-2.83529	GO:0009507	chloroplast	C
contig37470	-2.70818	GO:0009507	chloroplast	C
contig50359	-2.58635	GO:0009507	chloroplast	C
contig83368	-2.58359	GO:0009507	chloroplast	C
contig45086	-2.48999	GO:0009507	chloroplast	C
contig44646	-2.46767	GO:0009507	chloroplast	C
contig50414	-2.45099	GO:0009507	chloroplast	C
contig37183	-2.4449	GO:0009507	chloroplast	C
contig42921	-2.44307	GO:0009507	chloroplast	C
0-FUZKD2G01B4NZ9	-2.43968	GO:0009507	chloroplast	C
0-FS6QTAF04JD8ZW	-2.43942	GO:0009507	chloroplast	C
contig52663	-2.43814	GO:0009507	chloroplast	C
contig55286	-2.4124	GO:0009507	chloroplast	C
contig53278	-2.4094	GO:0009507	chloroplast	C
contig40849	-2.40722	GO:0009507	chloroplast	C
0-FTYGYVA04JJFG7	-2.36599	GO:0009507	chloroplast	C
contig38277	-2.32987	GO:0009507	chloroplast	C
contig18160	-2.27012	GO:0009507	chloroplast	C
contig52899	-2.17237	GO:0009507	chloroplast	C
contig42642	-2.16991	GO:0009507	chloroplast	C
contig23512	-2.08153	GO:0009507	chloroplast	C
contig37293	-2.07067	GO:0009507	chloroplast	C
contig40617	-2.06753	GO:0009507	chloroplast	C
contig23655	-2.04687	GO:0009507	chloroplast	C
contig37294	-2.00763	GO:0009507	chloroplast	C
contig15250	-2.00063	GO:0009507	chloroplast	C
contig43175	-1.99783	GO:0009507	chloroplast	C
contig19901	-1.98756	GO:0009507	chloroplast	C
0-FUZKD2G01BR2X8	-1.97724	GO:0009507	chloroplast	C
contig36967	-1.95583	GO:0009507	chloroplast	C
contig53517	-1.93791	GO:0009507	chloroplast	C
0-FUZKD2G01A4VNE	-1.91479	GO:0009507	chloroplast	C
contig50769	-1.88573	GO:0009507	chloroplast	C
contig43308	-1.87664	GO:0009507	chloroplast	C
contig37508	-1.80776	GO:0009507	chloroplast	C
contig84818	-1.80567	GO:0009507	chloroplast	C
0-FO0JX8101EDKMT	-1.78304	GO:0009507	chloroplast	C
contig37150	-1.7416	GO:0009507	chloroplast	C
contig13875	-1.74074	GO:0009507	chloroplast	C
contig87938	-1.71358	GO:0009507	chloroplast	C
contig39757	-1.6834	GO:0009507	chloroplast	C
contig17319	-1.67914	GO:0009507	chloroplast	C
contig45725	-1.66885	GO:0009507	chloroplast	C
contig91268	-1.64723	GO:0009507	chloroplast	C
contig84817	-1.63566	GO:0009507	chloroplast	C
contig39677	-1.61945	GO:0009507	chloroplast	C
contig93800	-1.53145	GO:0009507	chloroplast	C
contig06792	-1.50597	GO:0009507	chloroplast	C
contig92849	-1.50269	GO:0009507	chloroplast	C
contig25456	-1.502	GO:0009507	chloroplast	C
contig40416	-1.4965	GO:0009507	chloroplast	C
contig16334	-1.49533	GO:0009507	chloroplast	C
contig14057	-1.4484	GO:0009507	chloroplast	C
contig28753	-1.43572	GO:0009507	chloroplast	C
contig02167	-1.41887	GO:0009507	chloroplast	C
contig41994	-1.40401	GO:0009507	chloroplast	C
contig21532	-1.39835	GO:0009507	chloroplast	C
contig37746	-1.36449	GO:0009507	chloroplast	C
contig37117	-1.35139	GO:0009507	chloroplast	C
contig40714	-1.34999	GO:0009507	chloroplast	C
contig39474	-1.34151	GO:0009507	chloroplast	C
contig50066	-1.31595	GO:0009507	chloroplast	C
contig50169	-1.3144	GO:0009507	chloroplast	C
contig87291	-1.29302	GO:0009507	chloroplast	C
contig31147	-1.28462	GO:0009507	chloroplast	C
contig41251	-1.28277	GO:0009507	chloroplast	C
contig19481	-1.26307	GO:0009507	chloroplast	C
contig13513	-1.25791	GO:0009507	chloroplast	C
contig90279	-1.25451	GO:0009507	chloroplast	C
contig13267	-1.25313	GO:0009507	chloroplast	C
contig38671	-1.25167	GO:0009507	chloroplast	C
contig37009	-1.25159	GO:0009507	chloroplast	C
contig22446	-1.23576	GO:0009507	chloroplast	C
contig00220	-1.23015	GO:0009507	chloroplast	C
contig38738	-1.22279	GO:0009507	chloroplast	C
3-GH8N3EB02FYL05	-1.18846	GO:0009507	chloroplast	C
contig12551	-1.17586	GO:0009507	chloroplast	C
contig86425	-1.17515	GO:0009507	chloroplast	C
contig23502	-1.11611	GO:0009507	chloroplast	C
contig43173	-1.11032	GO:0009507	chloroplast	C
contig45467	-1.10985	GO:0009507	chloroplast	C
contig20462	-1.10703	GO:0009507	chloroplast	C
contig03596	-1.09791	GO:0009507	chloroplast	C
contig15083	-1.09085	GO:0009507	chloroplast	C
contig00033	-1.0835	GO:0009507	chloroplast	C
contig13852	-1.07714	GO:0009507	chloroplast	C
contig39995	-1.05721	GO:0009507	chloroplast	C
contig30469	-1.04607	GO:0009507	chloroplast	C
contig43340	-1.042	GO:0009507	chloroplast	C
contig00392	-1.02503	GO:0009507	chloroplast	C
contig05339	-1.01457	GO:0009507	chloroplast	C
contig40606	-1.01443	GO:0009507	chloroplast	C
contig43521	-1.01349	GO:0009507	chloroplast	C
contig44252	1.026	GO:0009507	chloroplast	C
contig60417	1.0596	GO:0009507	chloroplast	C
contig20050	1.09587	GO:0009507	chloroplast	C
contig04322	1.09869	GO:0009507	chloroplast	C
contig86530	1.10506	GO:0009507	chloroplast	C
contig26661	1.12336	GO:0009507	chloroplast	C
contig16363	1.15586	GO:0009507	chloroplast	C
contig49143	1.16518	GO:0009507	chloroplast	C
contig39073	1.1953	GO:0009507	chloroplast	C
contig37885	1.21312	GO:0009507	chloroplast	C
contig91425	1.29009	GO:0009507	chloroplast	C
contig57768	1.30124	GO:0009507	chloroplast	C
contig19788	1.32718	GO:0009507	chloroplast	C
contig24242	1.35539	GO:0009507	chloroplast	C
contig89574	1.37074	GO:0009507	chloroplast	C
contig05108	1.37702	GO:0009507	chloroplast	C
contig21520	1.40222	GO:0009507	chloroplast	C
contig05390	1.409	GO:0009507	chloroplast	C
2-GH8N3EB02JUEID	1.41757	GO:0009507	chloroplast	C
contig39835	1.42278	GO:0009507	chloroplast	C
contig92243	1.46246	GO:0009507	chloroplast	C
contig40419	1.5177	GO:0009507	chloroplast	C
contig18496	1.56682	GO:0009507	chloroplast	C
contig45245	1.57414	GO:0009507	chloroplast	C
contig57879	1.57506	GO:0009507	chloroplast	C
contig54377	1.59304	GO:0009507	chloroplast	C
contig89462	1.60624	GO:0009507	chloroplast	C
2-GH8N3EB02HXZYN	1.61021	GO:0009507	chloroplast	C
1-GH8N3EB01E9HZZ	1.62086	GO:0009507	chloroplast	C
contig22021	1.65461	GO:0009507	chloroplast	C
contig15154	1.6569	GO:0009507	chloroplast	C
contig18553	1.69668	GO:0009507	chloroplast	C
contig01109	1.70133	GO:0009507	chloroplast	C
contig38623	1.73128	GO:0009507	chloroplast	C
contig44467	1.75014	GO:0009507	chloroplast	C
contig37492	1.78006	GO:0009507	chloroplast	C
contig26638	1.86479	GO:0009507	chloroplast	C
contig02492	1.89529	GO:0009507	chloroplast	C
contig43162	1.92937	GO:0009507	chloroplast	C
contig20661	1.94741	GO:0009507	chloroplast	C
contig19471	1.94779	GO:0009507	chloroplast	C
contig16236	1.97743	GO:0009507	chloroplast	C
contig17354	1.98138	GO:0009507	chloroplast	C
contig88754	2.0545	GO:0009507	chloroplast	C
contig48056	2.15578	GO:0009507	chloroplast	C
contig37540	2.20152	GO:0009507	chloroplast	C
contig22943	2.23652	GO:0009507	chloroplast	C
contig52004	2.23652	GO:0009507	chloroplast	C
contig16114	2.26318	GO:0009507	chloroplast	C
contig19284	2.34379	GO:0009507	chloroplast	C
contig21550	2.37199	GO:0009507	chloroplast	C
contig39798	2.37575	GO:0009507	chloroplast	C
contig54791	2.42587	GO:0009507	chloroplast	C
contig22231	2.50179	GO:0009507	chloroplast	C
contig18357	2.61049	GO:0009507	chloroplast	C
1-GH8N3EB01B6A8T	2.72415	GO:0009507	chloroplast	C
contig26102	2.8122	GO:0009507	chloroplast	C
contig48974	2.84968	GO:0009507	chloroplast	C
contig42041	3.10541	GO:0009507	chloroplast	C
contig88045	3.1279	GO:0009507	chloroplast	C
contig57956	3.21581	GO:0009507	chloroplast	C
contig40317	3.27025	GO:0009507	chloroplast	C
0-FUZKD2G01BVWAL	3.49738	GO:0009507	chloroplast	C
contig18680	3.53402	GO:0009507	chloroplast	C
contig32853	3.91417	GO:0009507	chloroplast	C
contig39674	4.28467	GO:0009507	chloroplast	C
contig83340	4.82543	GO:0009507	chloroplast	C
contig83344	5.69768	GO:0009507	chloroplast	C
2-GH8N3EB02IL87V	5.90857	GO:0009507	chloroplast	C
2-GH8N3EB02JMPI6	6.67071	GO:0009507	chloroplast	C
contig41504	7.89698	GO:0009507	chloroplast	C
contig14610	9.71977	GO:0009507	chloroplast	C
contig85755	-2.92267	GO:0009508	plastid chromosome	C
contig43915	-2.51407	GO:0009508	plastid chromosome	C
4-GJVU7SP04JTW4R	-3.9641	GO:0009509	chromoplast	C
contig57810	-2.1276	GO:0009509	chromoplast	C
contig57236	-1.75236	GO:0009509	chromoplast	C
contig42429	-1.74797	GO:0009509	chromoplast	C
contig00555	-1.10439	GO:0009509	chromoplast	C
contig02443	-1.20221	GO:0009514	glyoxysome	C
contig44842	-1.15482	GO:0009514	glyoxysome	C
contig45299	1.00341	GO:0009514	glyoxysome	C
contig41559	1.11704	GO:0009514	glyoxysome	C
contig92007	1.26262	GO:0009514	glyoxysome	C
contig24242	1.35539	GO:0009514	glyoxysome	C
contig57879	1.57506	GO:0009514	glyoxysome	C
contig39798	2.37575	GO:0009514	glyoxysome	C
contig18357	2.61049	GO:0009514	glyoxysome	C
contig48974	2.84968	GO:0009514	glyoxysome	C
0-FO0JX8101EJQY0	-3.69193	GO:0009517	PSII associated light-harvesting complex II	C
0-FOWZWMP02OS2RA	-3.50015	GO:0009517	PSII associated light-harvesting complex II	C
contig02084	-3.31518	GO:0009517	PSII associated light-harvesting complex II	C
contig16163	-3.24704	GO:0009517	PSII associated light-harvesting complex II	C
contig53112	-3.00457	GO:0009517	PSII associated light-harvesting complex II	C
contig18968	-5.88107	GO:0009522	photosystem I	C
0-FOWZWMP02LR53P	-4.91901	GO:0009522	photosystem I	C
contig37216	-4.60938	GO:0009522	photosystem I	C
contig40771	-4.55305	GO:0009522	photosystem I	C
contig05697	-4.48545	GO:0009522	photosystem I	C
contig84443	-4.43968	GO:0009522	photosystem I	C
contig24581	-4.28987	GO:0009522	photosystem I	C
contig40880	-3.8901	GO:0009522	photosystem I	C
contig24482	-3.78086	GO:0009522	photosystem I	C
contig23232	-3.69352	GO:0009522	photosystem I	C
0-FO0JX8101EJQY0	-3.69193	GO:0009522	photosystem I	C
0-FOWZWMP02OS2RA	-3.50015	GO:0009522	photosystem I	C
contig04980	-3.35543	GO:0009522	photosystem I	C
contig02084	-3.31518	GO:0009522	photosystem I	C
contig16163	-3.24704	GO:0009522	photosystem I	C
contig61157	-3.18649	GO:0009522	photosystem I	C
contig21462	-3.17728	GO:0009522	photosystem I	C
contig84442	-3.07456	GO:0009522	photosystem I	C
contig15301	-3.07262	GO:0009522	photosystem I	C
contig43993	-3.01975	GO:0009522	photosystem I	C
contig53112	-3.00457	GO:0009522	photosystem I	C
contig31440	-2.9956	GO:0009522	photosystem I	C
contig36970	-2.9516	GO:0009522	photosystem I	C
contig60885	-2.89371	GO:0009522	photosystem I	C
contig40966	-2.83426	GO:0009522	photosystem I	C
contig24156	-2.8268	GO:0009522	photosystem I	C
contig86951	-2.81983	GO:0009522	photosystem I	C
contig81750	-2.77968	GO:0009522	photosystem I	C
contig09188	-2.72964	GO:0009522	photosystem I	C
contig44180	-2.60354	GO:0009522	photosystem I	C
contig44263	-2.47519	GO:0009522	photosystem I	C
contig62136	-2.24205	GO:0009522	photosystem I	C
contig61862	-2.11441	GO:0009522	photosystem I	C
contig31176	-2.07129	GO:0009522	photosystem I	C
contig62212	-1.98761	GO:0009522	photosystem I	C
0-FTYGYVA04H1NEO	-1.97695	GO:0009522	photosystem I	C
contig44596	-1.95919	GO:0009522	photosystem I	C
contig61537	-1.93065	GO:0009522	photosystem I	C
contig36723	-1.91719	GO:0009522	photosystem I	C
contig23809	-1.8719	GO:0009522	photosystem I	C
contig04729	-1.86457	GO:0009522	photosystem I	C
contig25337	-1.79139	GO:0009522	photosystem I	C
contig23027	-1.74334	GO:0009522	photosystem I	C
contig40300	-1.6213	GO:0009522	photosystem I	C
0-FOWZWMP02OBGMQ	-1.46285	GO:0009522	photosystem I	C
contig91370	-13.0085	GO:0009523	photosystem II	C
0-FOWZWMP02LR53P	-4.91901	GO:0009523	photosystem II	C
contig37216	-4.60938	GO:0009523	photosystem II	C
contig40771	-4.55305	GO:0009523	photosystem II	C
contig05697	-4.48545	GO:0009523	photosystem II	C
contig84443	-4.43968	GO:0009523	photosystem II	C
contig24581	-4.28987	GO:0009523	photosystem II	C
contig40880	-3.8901	GO:0009523	photosystem II	C
contig24482	-3.78086	GO:0009523	photosystem II	C
contig23232	-3.69352	GO:0009523	photosystem II	C
contig04980	-3.35543	GO:0009523	photosystem II	C
contig61157	-3.18649	GO:0009523	photosystem II	C
contig21462	-3.17728	GO:0009523	photosystem II	C
contig84442	-3.07456	GO:0009523	photosystem II	C
contig15301	-3.07262	GO:0009523	photosystem II	C
contig43993	-3.01975	GO:0009523	photosystem II	C
contig31440	-2.9956	GO:0009523	photosystem II	C
contig36970	-2.9516	GO:0009523	photosystem II	C
contig60885	-2.89371	GO:0009523	photosystem II	C
contig40966	-2.83426	GO:0009523	photosystem II	C
contig24156	-2.8268	GO:0009523	photosystem II	C
contig86951	-2.81983	GO:0009523	photosystem II	C
contig81750	-2.77968	GO:0009523	photosystem II	C
contig09188	-2.72964	GO:0009523	photosystem II	C
contig14784	-2.64299	GO:0009523	photosystem II	C
contig44180	-2.60354	GO:0009523	photosystem II	C
contig37071	-2.59072	GO:0009523	photosystem II	C
contig44263	-2.47519	GO:0009523	photosystem II	C
contig62136	-2.24205	GO:0009523	photosystem II	C
contig61862	-2.11441	GO:0009523	photosystem II	C
contig31176	-2.07129	GO:0009523	photosystem II	C
contig62212	-1.98761	GO:0009523	photosystem II	C
0-FTYGYVA04H1NEO	-1.97695	GO:0009523	photosystem II	C
contig44596	-1.95919	GO:0009523	photosystem II	C
contig61537	-1.93065	GO:0009523	photosystem II	C
contig36723	-1.91719	GO:0009523	photosystem II	C
contig23809	-1.8719	GO:0009523	photosystem II	C
contig04729	-1.86457	GO:0009523	photosystem II	C
contig25337	-1.79139	GO:0009523	photosystem II	C
contig23027	-1.74334	GO:0009523	photosystem II	C
contig40300	-1.6213	GO:0009523	photosystem II	C
contig43083	-1.54178	GO:0009523	photosystem II	C
0-FOWZWMP02OBGMQ	-1.46285	GO:0009523	photosystem II	C
contig85521	-1.11655	GO:0009523	photosystem II	C
contig25581	1.30536	GO:0009524	phragmoplast	C
contig91964	1.42067	GO:0009524	phragmoplast	C
contig38004	1.47645	GO:0009524	phragmoplast	C
contig39979	1.47973	GO:0009524	phragmoplast	C
contig33819	1.5575	GO:0009524	phragmoplast	C
3-GH8N3EB02IDFDZ	2.36233	GO:0009524	phragmoplast	C
contig13952	1.09201	GO:0009527	plastid outer membrane	C
contig15191	-2.90732	GO:0009534	chloroplast thylakoid	C
contig13239	-2.296	GO:0009534	chloroplast thylakoid	C
contig88192	-2.00955	GO:0009534	chloroplast thylakoid	C
contig38110	-1.85794	GO:0009534	chloroplast thylakoid	C
contig38919	1.17811	GO:0009534	chloroplast thylakoid	C
contig91370	-13.0085	GO:0009535	chloroplast thylakoid membrane	C
contig92992	-7.46142	GO:0009535	chloroplast thylakoid membrane	C
contig18968	-5.88107	GO:0009535	chloroplast thylakoid membrane	C
0-FOWZWMP02LR53P	-4.91901	GO:0009535	chloroplast thylakoid membrane	C
contig37216	-4.60938	GO:0009535	chloroplast thylakoid membrane	C
contig40771	-4.55305	GO:0009535	chloroplast thylakoid membrane	C
contig05697	-4.48545	GO:0009535	chloroplast thylakoid membrane	C
contig84443	-4.43968	GO:0009535	chloroplast thylakoid membrane	C
contig24581	-4.28987	GO:0009535	chloroplast thylakoid membrane	C
contig15392	-4.00126	GO:0009535	chloroplast thylakoid membrane	C
contig40880	-3.8901	GO:0009535	chloroplast thylakoid membrane	C
contig24482	-3.78086	GO:0009535	chloroplast thylakoid membrane	C
contig23232	-3.69352	GO:0009535	chloroplast thylakoid membrane	C
contig04980	-3.35543	GO:0009535	chloroplast thylakoid membrane	C
contig37562	-3.25361	GO:0009535	chloroplast thylakoid membrane	C
contig61157	-3.18649	GO:0009535	chloroplast thylakoid membrane	C
contig21462	-3.17728	GO:0009535	chloroplast thylakoid membrane	C
4-GJVU7SP04IB4PL	-3.17061	GO:0009535	chloroplast thylakoid membrane	C
contig84442	-3.07456	GO:0009535	chloroplast thylakoid membrane	C
contig15301	-3.07262	GO:0009535	chloroplast thylakoid membrane	C
contig40337	-3.03567	GO:0009535	chloroplast thylakoid membrane	C
contig43993	-3.01975	GO:0009535	chloroplast thylakoid membrane	C
contig31440	-2.9956	GO:0009535	chloroplast thylakoid membrane	C
contig87607	-2.97746	GO:0009535	chloroplast thylakoid membrane	C
contig36970	-2.9516	GO:0009535	chloroplast thylakoid membrane	C
contig44587	-2.91735	GO:0009535	chloroplast thylakoid membrane	C
contig60885	-2.89371	GO:0009535	chloroplast thylakoid membrane	C
contig83322	-2.84516	GO:0009535	chloroplast thylakoid membrane	C
contig40966	-2.83426	GO:0009535	chloroplast thylakoid membrane	C
contig24156	-2.8268	GO:0009535	chloroplast thylakoid membrane	C
contig53688	-2.82139	GO:0009535	chloroplast thylakoid membrane	C
contig86951	-2.81983	GO:0009535	chloroplast thylakoid membrane	C
contig81156	-2.81854	GO:0009535	chloroplast thylakoid membrane	C
contig61859	-2.8162	GO:0009535	chloroplast thylakoid membrane	C
contig37227	-2.78536	GO:0009535	chloroplast thylakoid membrane	C
contig11334	-2.77972	GO:0009535	chloroplast thylakoid membrane	C
contig81750	-2.77968	GO:0009535	chloroplast thylakoid membrane	C
contig21701	-2.76567	GO:0009535	chloroplast thylakoid membrane	C
contig09188	-2.72964	GO:0009535	chloroplast thylakoid membrane	C
contig14784	-2.64299	GO:0009535	chloroplast thylakoid membrane	C
0-FOWZWMP02MZKPR	-2.64217	GO:0009535	chloroplast thylakoid membrane	C
contig44180	-2.60354	GO:0009535	chloroplast thylakoid membrane	C
contig37071	-2.59072	GO:0009535	chloroplast thylakoid membrane	C
0-FUZKD2G01BTC1Z	-2.57365	GO:0009535	chloroplast thylakoid membrane	C
contig83811	-2.5707	GO:0009535	chloroplast thylakoid membrane	C
contig16269	-2.56417	GO:0009535	chloroplast thylakoid membrane	C
contig44263	-2.47519	GO:0009535	chloroplast thylakoid membrane	C
contig50292	-2.41711	GO:0009535	chloroplast thylakoid membrane	C
contig88317	-2.41178	GO:0009535	chloroplast thylakoid membrane	C
0-FUZKD2G01A6AI9	-2.38216	GO:0009535	chloroplast thylakoid membrane	C
contig37023	-2.36186	GO:0009535	chloroplast thylakoid membrane	C
contig42584	-2.33357	GO:0009535	chloroplast thylakoid membrane	C
contig10263	-2.30028	GO:0009535	chloroplast thylakoid membrane	C
contig85147	-2.27638	GO:0009535	chloroplast thylakoid membrane	C
contig15829	-2.27605	GO:0009535	chloroplast thylakoid membrane	C
contig40489	-2.26233	GO:0009535	chloroplast thylakoid membrane	C
contig62136	-2.24205	GO:0009535	chloroplast thylakoid membrane	C
contig00504	-2.2361	GO:0009535	chloroplast thylakoid membrane	C
contig61862	-2.11441	GO:0009535	chloroplast thylakoid membrane	C
contig31176	-2.07129	GO:0009535	chloroplast thylakoid membrane	C
contig02988	-2.04354	GO:0009535	chloroplast thylakoid membrane	C
contig23424	-2.02404	GO:0009535	chloroplast thylakoid membrane	C
contig37418	-1.99349	GO:0009535	chloroplast thylakoid membrane	C
contig62212	-1.98761	GO:0009535	chloroplast thylakoid membrane	C
contig32092	-1.98063	GO:0009535	chloroplast thylakoid membrane	C
0-FTYGYVA04H1NEO	-1.97695	GO:0009535	chloroplast thylakoid membrane	C
contig44596	-1.95919	GO:0009535	chloroplast thylakoid membrane	C
contig61537	-1.93065	GO:0009535	chloroplast thylakoid membrane	C
contig36723	-1.91719	GO:0009535	chloroplast thylakoid membrane	C
contig37199	-1.88301	GO:0009535	chloroplast thylakoid membrane	C
contig23809	-1.8719	GO:0009535	chloroplast thylakoid membrane	C
contig04729	-1.86457	GO:0009535	chloroplast thylakoid membrane	C
contig45553	-1.81726	GO:0009535	chloroplast thylakoid membrane	C
contig25337	-1.79139	GO:0009535	chloroplast thylakoid membrane	C
contig25055	-1.75765	GO:0009535	chloroplast thylakoid membrane	C
contig23027	-1.74334	GO:0009535	chloroplast thylakoid membrane	C
contig55056	-1.7304	GO:0009535	chloroplast thylakoid membrane	C
contig37398	-1.71072	GO:0009535	chloroplast thylakoid membrane	C
contig53801	-1.71065	GO:0009535	chloroplast thylakoid membrane	C
2-GH8N3EB02GK1H3	-1.70357	GO:0009535	chloroplast thylakoid membrane	C
contig25558	-1.70073	GO:0009535	chloroplast thylakoid membrane	C
contig90759	-1.6694	GO:0009535	chloroplast thylakoid membrane	C
contig11332	-1.63944	GO:0009535	chloroplast thylakoid membrane	C
contig40300	-1.6213	GO:0009535	chloroplast thylakoid membrane	C
contig17093	-1.58577	GO:0009535	chloroplast thylakoid membrane	C
contig39646	-1.56855	GO:0009535	chloroplast thylakoid membrane	C
contig15641	-1.56322	GO:0009535	chloroplast thylakoid membrane	C
contig15674	-1.55644	GO:0009535	chloroplast thylakoid membrane	C
contig21538	-1.54525	GO:0009535	chloroplast thylakoid membrane	C
contig43083	-1.54178	GO:0009535	chloroplast thylakoid membrane	C
contig17114	-1.50575	GO:0009535	chloroplast thylakoid membrane	C
contig87484	-1.47225	GO:0009535	chloroplast thylakoid membrane	C
0-FOWZWMP02OBGMQ	-1.46285	GO:0009535	chloroplast thylakoid membrane	C
contig39648	-1.45265	GO:0009535	chloroplast thylakoid membrane	C
contig04969	-1.45251	GO:0009535	chloroplast thylakoid membrane	C
contig88719	-1.44045	GO:0009535	chloroplast thylakoid membrane	C
contig40750	-1.41978	GO:0009535	chloroplast thylakoid membrane	C
contig45104	-1.36195	GO:0009535	chloroplast thylakoid membrane	C
contig61972	-1.35026	GO:0009535	chloroplast thylakoid membrane	C
0-FUZKD2G01BACNI	-1.31399	GO:0009535	chloroplast thylakoid membrane	C
contig41134	-1.29101	GO:0009535	chloroplast thylakoid membrane	C
contig40583	-1.2786	GO:0009535	chloroplast thylakoid membrane	C
contig26498	-1.2506	GO:0009535	chloroplast thylakoid membrane	C
contig30093	-1.21475	GO:0009535	chloroplast thylakoid membrane	C
contig20251	-1.2063	GO:0009535	chloroplast thylakoid membrane	C
contig18585	-1.18912	GO:0009535	chloroplast thylakoid membrane	C
contig41936	-1.17269	GO:0009535	chloroplast thylakoid membrane	C
contig46367	-1.16051	GO:0009535	chloroplast thylakoid membrane	C
contig38860	-1.14702	GO:0009535	chloroplast thylakoid membrane	C
3-GH8N3EB02HHRMI	-1.1421	GO:0009535	chloroplast thylakoid membrane	C
contig85521	-1.11655	GO:0009535	chloroplast thylakoid membrane	C
contig44795	-1.07351	GO:0009535	chloroplast thylakoid membrane	C
contig45534	-1.05721	GO:0009535	chloroplast thylakoid membrane	C
contig56230	-1.05721	GO:0009535	chloroplast thylakoid membrane	C
contig90403	-1.03944	GO:0009535	chloroplast thylakoid membrane	C
contig42135	-1.03645	GO:0009535	chloroplast thylakoid membrane	C
contig20600	1.14754	GO:0009535	chloroplast thylakoid membrane	C
contig56400	1.227	GO:0009535	chloroplast thylakoid membrane	C
contig86862	1.357	GO:0009535	chloroplast thylakoid membrane	C
contig37422	1.61852	GO:0009535	chloroplast thylakoid membrane	C
contig20238	1.83236	GO:0009535	chloroplast thylakoid membrane	C
contig56496	1.8862	GO:0009535	chloroplast thylakoid membrane	C
contig18845	2.17909	GO:0009535	chloroplast thylakoid membrane	C
contig40702	2.41466	GO:0009535	chloroplast thylakoid membrane	C
1-GH8N3EB01A3BNU	3.49738	GO:0009535	chloroplast thylakoid membrane	C
contig00700	3.53415	GO:0009535	chloroplast thylakoid membrane	C
contig85634	5.96516	GO:0009535	chloroplast thylakoid membrane	C
contig88317	-2.41178	GO:0009538	photosystem I reaction center	C
0-FUZKD2G01A6AI9	-2.38216	GO:0009538	photosystem I reaction center	C
contig37023	-2.36186	GO:0009538	photosystem I reaction center	C
contig42584	-2.33357	GO:0009538	photosystem I reaction center	C
contig10263	-2.30028	GO:0009538	photosystem I reaction center	C
contig90406	-10.5741	GO:0009539	photosystem II reaction center	C
contig15392	-4.00126	GO:0009543	chloroplast thylakoid lumen	C
contig21701	-2.76567	GO:0009543	chloroplast thylakoid lumen	C
contig83811	-2.5707	GO:0009543	chloroplast thylakoid lumen	C
contig40444	-1.99695	GO:0009543	chloroplast thylakoid lumen	C
contig90640	-1.96233	GO:0009543	chloroplast thylakoid lumen	C
contig12085	-1.86457	GO:0009543	chloroplast thylakoid lumen	C
contig45553	-1.81726	GO:0009543	chloroplast thylakoid lumen	C
contig25055	-1.75765	GO:0009543	chloroplast thylakoid lumen	C
contig02870	-1.71617	GO:0009543	chloroplast thylakoid lumen	C
contig53801	-1.71065	GO:0009543	chloroplast thylakoid lumen	C
contig39646	-1.56855	GO:0009543	chloroplast thylakoid lumen	C
contig15641	-1.56322	GO:0009543	chloroplast thylakoid lumen	C
contig15674	-1.55644	GO:0009543	chloroplast thylakoid lumen	C
contig83321	-1.55006	GO:0009543	chloroplast thylakoid lumen	C
2-GH8N3EB02H8HMF	-1.53526	GO:0009543	chloroplast thylakoid lumen	C
contig13175	-1.53067	GO:0009543	chloroplast thylakoid lumen	C
contig87484	-1.47225	GO:0009543	chloroplast thylakoid lumen	C
contig39648	-1.45265	GO:0009543	chloroplast thylakoid lumen	C
contig04969	-1.45251	GO:0009543	chloroplast thylakoid lumen	C
0-FUZKD2G01BACNI	-1.31399	GO:0009543	chloroplast thylakoid lumen	C
contig28515	-1.29781	GO:0009543	chloroplast thylakoid lumen	C
3-GH8N3EB02GOIHL	-1.26366	GO:0009543	chloroplast thylakoid lumen	C
contig26498	-1.2506	GO:0009543	chloroplast thylakoid lumen	C
contig13049	-1.24164	GO:0009543	chloroplast thylakoid lumen	C
contig41936	-1.17269	GO:0009543	chloroplast thylakoid lumen	C
contig92993	-12.5146	GO:0009570	chloroplast stroma	C
contig92995	-9.31637	GO:0009570	chloroplast stroma	C
contig85991	-6.70518	GO:0009570	chloroplast stroma	C
contig32992	-5.18649	GO:0009570	chloroplast stroma	C
4-GJVU7SP04JTW4R	-3.9641	GO:0009570	chloroplast stroma	C
contig37439	-3.31684	GO:0009570	chloroplast stroma	C
contig50824	-3.19092	GO:0009570	chloroplast stroma	C
contig15191	-2.90732	GO:0009570	chloroplast stroma	C
0-FO0JX8101CUB6M	-2.87313	GO:0009570	chloroplast stroma	C
contig14058	-2.80938	GO:0009570	chloroplast stroma	C
contig51651	-2.69431	GO:0009570	chloroplast stroma	C
contig12930	-2.55274	GO:0009570	chloroplast stroma	C
contig30194	-2.39128	GO:0009570	chloroplast stroma	C
contig13861	-2.32935	GO:0009570	chloroplast stroma	C
contig13239	-2.296	GO:0009570	chloroplast stroma	C
contig41218	-2.18116	GO:0009570	chloroplast stroma	C
contig57810	-2.1276	GO:0009570	chloroplast stroma	C
contig37501	-2.09824	GO:0009570	chloroplast stroma	C
contig40319	-2.07155	GO:0009570	chloroplast stroma	C
contig17431	-2.04538	GO:0009570	chloroplast stroma	C
0-FO0JX8101C2JFR	-2.03224	GO:0009570	chloroplast stroma	C
contig88192	-2.00955	GO:0009570	chloroplast stroma	C
contig42685	-1.89205	GO:0009570	chloroplast stroma	C
contig23453	-1.87548	GO:0009570	chloroplast stroma	C
contig60005	-1.83482	GO:0009570	chloroplast stroma	C
contig13147	-1.81169	GO:0009570	chloroplast stroma	C
contig85009	-1.76023	GO:0009570	chloroplast stroma	C
contig57236	-1.75236	GO:0009570	chloroplast stroma	C
contig42429	-1.74797	GO:0009570	chloroplast stroma	C
contig62028	-1.60035	GO:0009570	chloroplast stroma	C
contig42646	-1.59922	GO:0009570	chloroplast stroma	C
contig17093	-1.58577	GO:0009570	chloroplast stroma	C
contig15641	-1.56322	GO:0009570	chloroplast stroma	C
contig15674	-1.55644	GO:0009570	chloroplast stroma	C
contig21538	-1.54525	GO:0009570	chloroplast stroma	C
contig39648	-1.45265	GO:0009570	chloroplast stroma	C
contig04969	-1.45251	GO:0009570	chloroplast stroma	C
contig15997	-1.44578	GO:0009570	chloroplast stroma	C
contig18032	-1.37954	GO:0009570	chloroplast stroma	C
contig45104	-1.36195	GO:0009570	chloroplast stroma	C
0-FUZKD2G01BACNI	-1.31399	GO:0009570	chloroplast stroma	C
contig46404	-1.30401	GO:0009570	chloroplast stroma	C
contig40583	-1.2786	GO:0009570	chloroplast stroma	C
contig18698	-1.27564	GO:0009570	chloroplast stroma	C
contig23036	-1.25966	GO:0009570	chloroplast stroma	C
contig37019	-1.23692	GO:0009570	chloroplast stroma	C
contig41936	-1.17269	GO:0009570	chloroplast stroma	C
3-GH8N3EB02HHRMI	-1.1421	GO:0009570	chloroplast stroma	C
contig62279	-1.10905	GO:0009570	chloroplast stroma	C
contig00555	-1.10439	GO:0009570	chloroplast stroma	C
contig18771	-1.10417	GO:0009570	chloroplast stroma	C
contig44795	-1.07351	GO:0009570	chloroplast stroma	C
contig45534	-1.05721	GO:0009570	chloroplast stroma	C
contig38919	1.17811	GO:0009570	chloroplast stroma	C
contig11272	1.30957	GO:0009570	chloroplast stroma	C
contig93560	1.43363	GO:0009570	chloroplast stroma	C
contig24041	1.60748	GO:0009570	chloroplast stroma	C
contig00844	1.92725	GO:0009570	chloroplast stroma	C
1-GH8N3EB01DJ3WX	2.19655	GO:0009570	chloroplast stroma	C
contig40729	2.40774	GO:0009570	chloroplast stroma	C
contig52141	3.01259	GO:0009570	chloroplast stroma	C
contig91284	3.03025	GO:0009570	chloroplast stroma	C
contig90510	3.27133	GO:0009570	chloroplast stroma	C
2-GH8N3EB02F4DVO	6.64323	GO:0009570	chloroplast stroma	C
contig38729	9.50503	GO:0009570	chloroplast stroma	C
contig32992	-5.18649	GO:0009579	thylakoid	C
contig51651	-2.69431	GO:0009579	thylakoid	C
contig62028	-1.60035	GO:0009579	thylakoid	C
contig00423	-1.4632	GO:0009579	thylakoid	C
contig15997	-1.44578	GO:0009579	thylakoid	C
contig47572	1.40991	GO:0009579	thylakoid	C
contig52141	3.01259	GO:0009579	thylakoid	C
contig31643	3.09479	GO:0009579	thylakoid	C
contig90510	3.27133	GO:0009579	thylakoid	C
contig15392	-4.00126	GO:0009654	oxygen evolving complex	C
contig37562	-3.25361	GO:0009654	oxygen evolving complex	C
4-GJVU7SP04IB4PL	-3.17061	GO:0009654	oxygen evolving complex	C
contig40337	-3.03567	GO:0009654	oxygen evolving complex	C
contig44587	-2.91735	GO:0009654	oxygen evolving complex	C
contig83322	-2.84516	GO:0009654	oxygen evolving complex	C
contig53688	-2.82139	GO:0009654	oxygen evolving complex	C
contig81156	-2.81854	GO:0009654	oxygen evolving complex	C
contig61859	-2.8162	GO:0009654	oxygen evolving complex	C
contig37227	-2.78536	GO:0009654	oxygen evolving complex	C
contig11334	-2.77972	GO:0009654	oxygen evolving complex	C
contig21701	-2.76567	GO:0009654	oxygen evolving complex	C
0-FOWZWMP02MZKPR	-2.64217	GO:0009654	oxygen evolving complex	C
0-FUZKD2G01BTC1Z	-2.57365	GO:0009654	oxygen evolving complex	C
contig83811	-2.5707	GO:0009654	oxygen evolving complex	C
contig40444	-1.99695	GO:0009654	oxygen evolving complex	C
contig37418	-1.99349	GO:0009654	oxygen evolving complex	C
contig32092	-1.98063	GO:0009654	oxygen evolving complex	C
contig25055	-1.75765	GO:0009654	oxygen evolving complex	C
contig11332	-1.63944	GO:0009654	oxygen evolving complex	C
contig83321	-1.55006	GO:0009654	oxygen evolving complex	C
contig28515	-1.29781	GO:0009654	oxygen evolving complex	C
3-GH8N3EB02GOIHL	-1.26366	GO:0009654	oxygen evolving complex	C
contig34024	3.01318	GO:0009705	plant-type vacuole membrane	C
contig21902	-2.72169	GO:0009706	chloroplast inner membrane	C
contig88545	-2.34456	GO:0009706	chloroplast inner membrane	C
contig30093	-1.21475	GO:0009706	chloroplast inner membrane	C
contig56400	1.227	GO:0009706	chloroplast inner membrane	C
2-GH8N3EB02GPMB3	-2.47225	GO:0009707	chloroplast outer membrane	C
contig19990	-2.34544	GO:0009707	chloroplast outer membrane	C
contig18698	-1.27564	GO:0009707	chloroplast outer membrane	C
contig37019	-1.23692	GO:0009707	chloroplast outer membrane	C
0-FO0JX8101EJQY0	-3.69193	GO:0009783	photosystem II antenna complex	C
0-FOWZWMP02OS2RA	-3.50015	GO:0009783	photosystem II antenna complex	C
contig02084	-3.31518	GO:0009783	photosystem II antenna complex	C
contig16163	-3.24704	GO:0009783	photosystem II antenna complex	C
contig53112	-3.00457	GO:0009783	photosystem II antenna complex	C
contig13445	-1.71779	GO:0009842	cyanelle	C
contig15981	-1.03715	GO:0009842	cyanelle	C
contig23190	2.40222	GO:0009842	cyanelle	C
contig87607	-2.97746	GO:0009941	chloroplast envelope	C
contig85755	-2.92267	GO:0009941	chloroplast envelope	C
contig14058	-2.80938	GO:0009941	chloroplast envelope	C
contig51651	-2.69431	GO:0009941	chloroplast envelope	C
contig43915	-2.51407	GO:0009941	chloroplast envelope	C
contig50292	-2.41711	GO:0009941	chloroplast envelope	C
contig85147	-2.27638	GO:0009941	chloroplast envelope	C
contig12422	-2.27585	GO:0009941	chloroplast envelope	C
contig00504	-2.2361	GO:0009941	chloroplast envelope	C
0-FTYGYVA04IE3C8	-2.10784	GO:0009941	chloroplast envelope	C
contig17431	-2.04538	GO:0009941	chloroplast envelope	C
0-FO0JX8101C2JFR	-2.03224	GO:0009941	chloroplast envelope	C
contig23424	-2.02404	GO:0009941	chloroplast envelope	C
contig37199	-1.88301	GO:0009941	chloroplast envelope	C
contig24438	-1.84148	GO:0009941	chloroplast envelope	C
contig55056	-1.7304	GO:0009941	chloroplast envelope	C
contig62028	-1.60035	GO:0009941	chloroplast envelope	C
contig44424	-1.55872	GO:0009941	chloroplast envelope	C
contig15997	-1.44578	GO:0009941	chloroplast envelope	C
contig40750	-1.41978	GO:0009941	chloroplast envelope	C
contig40237	-1.20715	GO:0009941	chloroplast envelope	C
contig02443	-1.20221	GO:0009941	chloroplast envelope	C
3-GH8N3EB02HHRMI	-1.1421	GO:0009941	chloroplast envelope	C
contig44795	-1.07351	GO:0009941	chloroplast envelope	C
contig44349	-1.06886	GO:0009941	chloroplast envelope	C
contig45534	-1.05721	GO:0009941	chloroplast envelope	C
contig93601	-1.0039	GO:0009941	chloroplast envelope	C
contig25414	1.37688	GO:0009941	chloroplast envelope	C
contig93560	1.43363	GO:0009941	chloroplast envelope	C
contig00844	1.92725	GO:0009941	chloroplast envelope	C
contig40115	5.93663	GO:0009941	chloroplast envelope	C
contig03861	6.26832	GO:0009941	chloroplast envelope	C
3-GH8N3EB02IC6VG	7.1227	GO:0009941	chloroplast envelope	C
contig86671	1.75948	GO:0010008	endosome membrane	C
contig23064	1.91241	GO:0010008	endosome membrane	C
0-FO0JX8101EJQY0	-3.69193	GO:0010287	plastoglobule	C
0-FOWZWMP02OS2RA	-3.50015	GO:0010287	plastoglobule	C
contig02084	-3.31518	GO:0010287	plastoglobule	C
contig16163	-3.24704	GO:0010287	plastoglobule	C
contig53112	-3.00457	GO:0010287	plastoglobule	C
contig87607	-2.97746	GO:0010287	plastoglobule	C
contig50292	-2.41711	GO:0010287	plastoglobule	C
contig85147	-2.27638	GO:0010287	plastoglobule	C
contig15829	-2.27605	GO:0010287	plastoglobule	C
contig00504	-2.2361	GO:0010287	plastoglobule	C
contig89424	-2.10331	GO:0010287	plastoglobule	C
contig17431	-2.04538	GO:0010287	plastoglobule	C
contig23424	-2.02404	GO:0010287	plastoglobule	C
contig62028	-1.60035	GO:0010287	plastoglobule	C
contig17114	-1.50575	GO:0010287	plastoglobule	C
contig00423	-1.4632	GO:0010287	plastoglobule	C
contig15997	-1.44578	GO:0010287	plastoglobule	C
contig40750	-1.41978	GO:0010287	plastoglobule	C
contig61878	-1.16615	GO:0010287	plastoglobule	C
contig56230	-1.05721	GO:0010287	plastoglobule	C
contig32992	-5.18649	GO:0010319	stromule	C
contig51651	-2.69431	GO:0010319	stromule	C
contig17431	-2.04538	GO:0010319	stromule	C
contig36967	-1.95583	GO:0010319	stromule	C
contig87938	-1.71358	GO:0010319	stromule	C
contig93560	1.43363	GO:0010319	stromule	C
contig00844	1.92725	GO:0010319	stromule	C
contig39247	-1.21867	GO:0015629	actin cytoskeleton	C
contig21968	1.87329	GO:0015629	actin cytoskeleton	C
contig91377	-9.95203	GO:0015934	large ribosomal subunit	C
contig91372	-11.369	GO:0015935	small ribosomal subunit	C
contig31147	-1.28462	GO:0015935	small ribosomal subunit	C
contig30469	-1.04607	GO:0015935	small ribosomal subunit	C
contig47614	1.09065	GO:0015935	small ribosomal subunit	C
contig37086	1.20958	GO:0015935	small ribosomal subunit	C
contig13372	1.32907	GO:0015935	small ribosomal subunit	C
contig41717	1.33226	GO:0015935	small ribosomal subunit	C
contig45233	1.57601	GO:0015935	small ribosomal subunit	C
contig06814	-3.65547	GO:0016020	membrane	C
contig48771	-3.15407	GO:0016020	membrane	C
contig54514	-2.86118	GO:0016020	membrane	C
contig13861	-2.32935	GO:0016020	membrane	C
contig40319	-2.07155	GO:0016020	membrane	C
contig17431	-2.04538	GO:0016020	membrane	C
contig18032	-1.37954	GO:0016020	membrane	C
contig23036	-1.25966	GO:0016020	membrane	C
contig91511	1.0076	GO:0016020	membrane	C
contig47614	1.09065	GO:0016020	membrane	C
contig00425	1.09728	GO:0016020	membrane	C
contig45595	1.1099	GO:0016020	membrane	C
contig37373	1.12025	GO:0016020	membrane	C
contig26661	1.12336	GO:0016020	membrane	C
contig52477	1.12967	GO:0016020	membrane	C
contig60375	1.15738	GO:0016020	membrane	C
contig57846	1.16518	GO:0016020	membrane	C
contig20663	1.17345	GO:0016020	membrane	C
contig14673	1.18581	GO:0016020	membrane	C
contig37086	1.20958	GO:0016020	membrane	C
contig13372	1.32907	GO:0016020	membrane	C
contig45586	1.40638	GO:0016020	membrane	C
contig47572	1.40991	GO:0016020	membrane	C
contig89462	1.60624	GO:0016020	membrane	C
contig38623	1.73128	GO:0016020	membrane	C
contig26492	1.84325	GO:0016020	membrane	C
contig45654	1.94279	GO:0016020	membrane	C
contig20661	1.94741	GO:0016020	membrane	C
contig45375	1.94808	GO:0016020	membrane	C
contig45590	1.95368	GO:0016020	membrane	C
contig48056	2.15578	GO:0016020	membrane	C
contig41752	2.47712	GO:0016020	membrane	C
contig23666	2.52173	GO:0016020	membrane	C
contig31643	3.09479	GO:0016020	membrane	C
contig42374	3.28834	GO:0016020	membrane	C
contig92304	3.40649	GO:0016020	membrane	C
contig43543	3.69422	GO:0016020	membrane	C
1-GH8N3EB01EO9BI	4.12412	GO:0016020	membrane	C
1-GH8N3EB01C0DG9	4.69002	GO:0016020	membrane	C
contig91370	-13.0085	GO:0016021	integral to membrane	C
contig66933	-10.0487	GO:0016021	integral to membrane	C
contig81273	-6.24704	GO:0016021	integral to membrane	C
contig18968	-5.88107	GO:0016021	integral to membrane	C
0-FOWZWMP02LR53P	-4.91901	GO:0016021	integral to membrane	C
contig37216	-4.60938	GO:0016021	integral to membrane	C
contig40771	-4.55305	GO:0016021	integral to membrane	C
contig05697	-4.48545	GO:0016021	integral to membrane	C
contig84443	-4.43968	GO:0016021	integral to membrane	C
contig24581	-4.28987	GO:0016021	integral to membrane	C
contig02792	-4.10161	GO:0016021	integral to membrane	C
contig40880	-3.8901	GO:0016021	integral to membrane	C
contig24482	-3.78086	GO:0016021	integral to membrane	C
[truncated: 6,970 more rows]
