# Supplementary material for: New Insights on Drought Stress Response by Global Investigation of Gene Expression Changes in Sheepgrass (Leymus chinensis)
Source: Front Plant Sci. 2016 Jun 30;7:954. doi: 10.3389/fpls.2016.00954 (PMC4928129; doi:10.3389/fpls.2016.00954)
Supplement: Table S7 — KEGG pathway analysis of differentially expressed genes. [file Table7.XLSX]

## Sheet: pathwaydiff
Gene	KO_ID	Annotaion	KEGG_L1	KEGG_L2	KEGG_L3	Result	Function
contig40358	K05692	ACTB_G1; actin beta/gamma 1	Cellular Processes	Cell communication	04510 Focal adhesion	up	dbj|BAJ85914.1| predicted protein [Hordeum vulgare subsp. vulgare] gb|EMS63944.1| Actin-2 [Triticum urartu] gb|EMT27233.1| Actin-2 [Aegilops tauschii]
contig38902	K04371	MAPK1_3; mitogen-activated protein kinase 1/3 [EC:2.7.11.24]	Cellular Processes	Cell communication	04510 Focal adhesion	up	gb|EMT18927.1| Mitogen-activated protein kinase 4 [Aegilops tauschii]
contig39910	K06269	PPP1C; serine/threonine-protein phosphatase PP1 catalytic subunit [EC:3.1.3.16]	Cellular Processes	Cell communication	04510 Focal adhesion	up	dbj|BAJ89604.1| predicted protein [Hordeum vulgare subsp. vulgare] dbj|BAJ84989.1| predicted protein [Hordeum vulgare subsp. vulgare]
contig37991	K04368	MAP2K1, MEK1; mitogen-activated protein kinase kinase 1 [EC:2.7.12.2]	Cellular Processes	Cell communication	04510 Focal adhesion	up	gb|EMS52542.1| Mitogen-activated protein kinase kinase 1 [Triticum urartu]
contig88229	K04371	MAPK1_3; mitogen-activated protein kinase 1/3 [EC:2.7.11.24]	Cellular Processes	Cell communication	04510 Focal adhesion	up	gb|EMT18927.1| Mitogen-activated protein kinase 4 [Aegilops tauschii]
contig15009	K04368	MAP2K1, MEK1; mitogen-activated protein kinase kinase 1 [EC:2.7.12.2]	Cellular Processes	Cell communication	04510 Focal adhesion	up	gb|EMS52542.1| Mitogen-activated protein kinase kinase 1 [Triticum urartu]
contig16015	K04371	MAPK1_3; mitogen-activated protein kinase 1/3 [EC:2.7.11.24]	Cellular Processes	Cell communication	04510 Focal adhesion	up	gb|ABS11090.1| MAP kinase [Triticum aestivum]
contig40133	K05692	ACTB_G1; actin beta/gamma 1	Cellular Processes	Cell communication	04510 Focal adhesion	up	gb|EEE62039.1| hypothetical protein OsJ_16821 [Oryza sativa Japonica Group]
contig39293	K03083	GSK3B; glycogen synthase kinase 3 beta [EC:2.7.11.26]	Cellular Processes	Cell communication	04510 Focal adhesion	down	dbj|BAJ89558.1| predicted protein [Hordeum vulgare subsp. vulgare] dbj|BAJ91891.1| predicted protein [Hordeum vulgare subsp. vulgare]
contig40358	K05692	ACTB_G1; actin beta/gamma 1	Cellular Processes	Cell communication	04520 Adherens junction	up	dbj|BAJ85914.1| predicted protein [Hordeum vulgare subsp. vulgare] gb|EMS63944.1| Actin-2 [Triticum urartu] gb|EMT27233.1| Actin-2 [Aegilops tauschii]
contig38902	K04371	MAPK1_3; mitogen-activated protein kinase 1/3 [EC:2.7.11.24]	Cellular Processes	Cell communication	04520 Adherens junction	up	gb|EMT18927.1| Mitogen-activated protein kinase 4 [Aegilops tauschii]
contig88229	K04371	MAPK1_3; mitogen-activated protein kinase 1/3 [EC:2.7.11.24]	Cellular Processes	Cell communication	04520 Adherens junction	up	gb|EMT18927.1| Mitogen-activated protein kinase 4 [Aegilops tauschii]
contig16015	K04371	MAPK1_3; mitogen-activated protein kinase 1/3 [EC:2.7.11.24]	Cellular Processes	Cell communication	04520 Adherens junction	up	gb|ABS11090.1| MAP kinase [Triticum aestivum]
contig40133	K05692	ACTB_G1; actin beta/gamma 1	Cellular Processes	Cell communication	04520 Adherens junction	up	gb|EEE62039.1| hypothetical protein OsJ_16821 [Oryza sativa Japonica Group]
contig28292	K03115	CSNK2B; casein kinase II subunit beta	Cellular Processes	Cell communication	04520 Adherens junction	down	dbj|BAK04279.1| predicted protein [Hordeum vulgare subsp. vulgare]
contig40358	K05692	ACTB_G1; actin beta/gamma 1	Cellular Processes	Cell communication	04530 Tight junction	up	dbj|BAJ85914.1| predicted protein [Hordeum vulgare subsp. vulgare] gb|EMS63944.1| Actin-2 [Triticum urartu] gb|EMT27233.1| Actin-2 [Aegilops tauschii]
contig00933	K06110	EXOC3, SEC6L1; exocyst complex component 3	Cellular Processes	Cell communication	04530 Tight junction	up	gb|EMS46101.1| hypothetical protein TRIUR3_16371 [Triticum urartu]
contig51131	K03456	PPP2R1; serine/threonine-protein phosphatase 2A regulatory subunit A	Cellular Processes	Cell communication	04530 Tight junction	up	gb|AEB40165.1| protein phosphatase 2A structural subunit [Triticum aestivum] gb|AEB40166.1| protein phosphatase 2A structural subunit [Triticum aestivum] gb|AEB40167.1| protein phosphatase 2A structural subunit [Triticum aestivum] gb|EMT17513.1| Serine/th
contig39450	K04382	PPP2C; serine/threonine-protein phosphatase 2A catalytic subunit [EC:3.1.3.16]	Cellular Processes	Cell communication	04530 Tight junction	up	dbj|BAJ90783.1| predicted protein [Hordeum vulgare subsp. vulgare] dbj|BAJ99742.1| predicted protein [Hordeum vulgare subsp. vulgare]
contig40133	K05692	ACTB_G1; actin beta/gamma 1	Cellular Processes	Cell communication	04530 Tight junction	up	gb|EEE62039.1| hypothetical protein OsJ_16821 [Oryza sativa Japonica Group]
contig28292	K03115	CSNK2B; casein kinase II subunit beta	Cellular Processes	Cell communication	04530 Tight junction	down	dbj|BAK04279.1| predicted protein [Hordeum vulgare subsp. vulgare]
contig40079	K06110	EXOC3, SEC6L1; exocyst complex component 3	Cellular Processes	Cell communication	04530 Tight junction	up	dbj|BAJ93439.1| predicted protein [Hordeum vulgare subsp. vulgare]
contig38902	K04371	MAPK1_3; mitogen-activated protein kinase 1/3 [EC:2.7.11.24]	Cellular Processes	Cell communication	04540 Gap junction	up	gb|EMT18927.1| Mitogen-activated protein kinase 4 [Aegilops tauschii]
contig37991	K04368	MAP2K1, MEK1; mitogen-activated protein kinase kinase 1 [EC:2.7.12.2]	Cellular Processes	Cell communication	04540 Gap junction	up	gb|EMS52542.1| Mitogen-activated protein kinase kinase 1 [Triticum urartu]
contig88229	K04371	MAPK1_3; mitogen-activated protein kinase 1/3 [EC:2.7.11.24]	Cellular Processes	Cell communication	04540 Gap junction	up	gb|EMT18927.1| Mitogen-activated protein kinase 4 [Aegilops tauschii]
contig15009	K04368	MAP2K1, MEK1; mitogen-activated protein kinase kinase 1 [EC:2.7.12.2]	Cellular Processes	Cell communication	04540 Gap junction	up	gb|EMS52542.1| Mitogen-activated protein kinase kinase 1 [Triticum urartu]
contig49308	K07375	TUBB; tubulin beta	Cellular Processes	Cell communication	04540 Gap junction	up	emb|CAM58983.1| beta tubulin 5 [Hordeum vulgare subsp. vulgare] dbj|BAJ95180.1| predicted protein [Hordeum vulgare subsp. vulgare] dbj|BAJ97508.1| predicted protein [Hordeum vulgare subsp. vulgare] gb|EMT00938.1| Tubulin beta-4 chain [Aegilops tauschii]
contig16015	K04371	MAPK1_3; mitogen-activated protein kinase 1/3 [EC:2.7.11.24]	Cellular Processes	Cell communication	04540 Gap junction	up	gb|ABS11090.1| MAP kinase [Triticum aestivum]
contig36983	K07374	TUBA; tubulin alpha	Cellular Processes	Cell communication	04540 Gap junction	up	dbj|BAJ06364.1| alpha-tubulin [Alopecurus aequalis]
contig37496	K07374	TUBA; tubulin alpha	Cellular Processes	Cell communication	04540 Gap junction	down	sp|Q9ZRR5.1|TBA3_HORVU RecName: Full=Tubulin alpha-3 chain emb|CAA10663.1| alpha-tubulin 3 [Hordeum vulgare subsp. vulgare] gb|ABD92933.1| alpha tubulin-3B [Triticum aestivum] gb|ABD92934.1| alpha tubulin-3A [Triticum aestivum] gb|ABD92935.1| alpha tubuli
contig39587	K06630	YWHAE; 14-3-3 protein epsilon	Cellular Processes	Cell growth and death	04110 Cell cycle	up	gb|AEQ53933.1| 14-3-3 protein [Triticum aestivum] gb|AFL70188.1| 14-3-3 protein [Triticum aestivum]
contig16460	K06670	SCC1, MCD1, RAD21; cohesin complex subunit SCC1	Cellular Processes	Cell growth and death	04110 Cell cycle	up	ref|XP_003564840.1| PREDICTED: uncharacterized protein LOC100841414 [Brachypodium distachyon]
contig38004	K03347	CUL1, CDC53; cullin 1	Cellular Processes	Cell growth and death	04110 Cell cycle	up	gb|EMT19022.1| Cullin-1 [Aegilops tauschii]
contig88840	K06630	YWHAE; 14-3-3 protein epsilon	Cellular Processes	Cell growth and death	04110 Cell cycle	up	gb|AEQ53933.1| 14-3-3 protein [Triticum aestivum] gb|AFL70188.1| 14-3-3 protein [Triticum aestivum]
contig91964	K03347	CUL1, CDC53; cullin 1	Cellular Processes	Cell growth and death	04110 Cell cycle	up	gb|EMT19022.1| Cullin-1 [Aegilops tauschii]
contig39293	K03083	GSK3B; glycogen synthase kinase 3 beta [EC:2.7.11.26]	Cellular Processes	Cell growth and death	04110 Cell cycle	down	dbj|BAJ89558.1| predicted protein [Hordeum vulgare subsp. vulgare] dbj|BAJ91891.1| predicted protein [Hordeum vulgare subsp. vulgare]
contig16460	K06670	SCC1, MCD1, RAD21; cohesin complex subunit SCC1	Cellular Processes	Cell growth and death	04111 Cell cycle - yeast	up	ref|XP_003564840.1| PREDICTED: uncharacterized protein LOC100841414 [Brachypodium distachyon]
contig38004	K03347	CUL1, CDC53; cullin 1	Cellular Processes	Cell growth and death	04111 Cell cycle - yeast	up	gb|EMT19022.1| Cullin-1 [Aegilops tauschii]
contig51131	K03456	PPP2R1; serine/threonine-protein phosphatase 2A regulatory subunit A	Cellular Processes	Cell growth and death	04111 Cell cycle - yeast	up	gb|AEB40165.1| protein phosphatase 2A structural subunit [Triticum aestivum] gb|AEB40166.1| protein phosphatase 2A structural subunit [Triticum aestivum] gb|AEB40167.1| protein phosphatase 2A structural subunit [Triticum aestivum] gb|EMT17513.1| Serine/th
contig39450	K04382	PPP2C; serine/threonine-protein phosphatase 2A catalytic subunit [EC:3.1.3.16]	Cellular Processes	Cell growth and death	04111 Cell cycle - yeast	up	dbj|BAJ90783.1| predicted protein [Hordeum vulgare subsp. vulgare] dbj|BAJ99742.1| predicted protein [Hordeum vulgare subsp. vulgare]
contig41449	K03360	GRR1; F-box and leucine-rich repeat protein GRR1	Cellular Processes	Cell growth and death	04111 Cell cycle - yeast	up	gb|EMS52741.1| hypothetical protein TRIUR3_22762 [Triticum urartu]
contig39639	K06665	SSN6; glucose repression mediator protein	Cellular Processes	Cell growth and death	04111 Cell cycle - yeast	up	dbj|BAJ94917.1| predicted protein [Hordeum vulgare subsp. vulgare]
contig91964	K03347	CUL1, CDC53; cullin 1	Cellular Processes	Cell growth and death	04111 Cell cycle - yeast	up	gb|EMT19022.1| Cullin-1 [Aegilops tauschii]
contig41611	K01338	lon; ATP-dependent Lon protease [EC:3.4.21.53]	Cellular Processes	Cell growth and death	04112 Cell cycle - Caulobacter	up	gb|AAS19619.1| LON1 protease [Triticum aestivum]
contig92891	K01338	lon; ATP-dependent Lon protease [EC:3.4.21.53]	Cellular Processes	Cell growth and death	04112 Cell cycle - Caulobacter	up	gb|AAS19619.1| LON1 protease [Triticum aestivum]
contig00175	K11584	PPP2R5; serine/threonine-protein phosphatase 2A regulatory subunit B'	Cellular Processes	Cell growth and death	04113 Meiosis - yeast	up	gb|EMS66139.1| Serine/threonine protein phosphatase 2A 59 kDa regulatory subunit B' gamma isoform [Triticum urartu]
contig39910	K06269	PPP1C; serine/threonine-protein phosphatase PP1 catalytic subunit [EC:3.1.3.16]	Cellular Processes	Cell growth and death	04113 Meiosis - yeast	up	dbj|BAJ89604.1| predicted protein [Hordeum vulgare subsp. vulgare] dbj|BAJ84989.1| predicted protein [Hordeum vulgare subsp. vulgare]
contig51131	K03456	PPP2R1; serine/threonine-protein phosphatase 2A regulatory subunit A	Cellular Processes	Cell growth and death	04113 Meiosis - yeast	up	gb|AEB40165.1| protein phosphatase 2A structural subunit [Triticum aestivum] gb|AEB40166.1| protein phosphatase 2A structural subunit [Triticum aestivum] gb|AEB40167.1| protein phosphatase 2A structural subunit [Triticum aestivum] gb|EMT17513.1| Serine/th
contig39450	K04382	PPP2C; serine/threonine-protein phosphatase 2A catalytic subunit [EC:3.1.3.16]	Cellular Processes	Cell growth and death	04113 Meiosis - yeast	up	dbj|BAJ90783.1| predicted protein [Hordeum vulgare subsp. vulgare] dbj|BAJ99742.1| predicted protein [Hordeum vulgare subsp. vulgare]
contig64917	K08139	HXT; MFS transporter, SP family, sugar:H+ symporter	Cellular Processes	Cell growth and death	04113 Meiosis - yeast	up	gb|AAA34624.1| galactose permease [Saccharomyces cerevisiae]
contig38902	K04371	MAPK1_3; mitogen-activated protein kinase 1/3 [EC:2.7.11.24]	Cellular Processes	Cell growth and death	04114 Oocyte meiosis	up	gb|EMT18927.1| Mitogen-activated protein kinase 4 [Aegilops tauschii]
contig39587	K06630	YWHAE; 14-3-3 protein epsilon	Cellular Processes	Cell growth and death	04114 Oocyte meiosis	up	gb|AEQ53933.1| 14-3-3 protein [Triticum aestivum] gb|AFL70188.1| 14-3-3 protein [Triticum aestivum]
contig00175	K11584	PPP2R5; serine/threonine-protein phosphatase 2A regulatory subunit B'	Cellular Processes	Cell growth and death	04114 Oocyte meiosis	up	gb|EMS66139.1| Serine/threonine protein phosphatase 2A 59 kDa regulatory subunit B' gamma isoform [Triticum urartu]
contig39910	K06269	PPP1C; serine/threonine-protein phosphatase PP1 catalytic subunit [EC:3.1.3.16]	Cellular Processes	Cell growth and death	04114 Oocyte meiosis	up	dbj|BAJ89604.1| predicted protein [Hordeum vulgare subsp. vulgare] dbj|BAJ84989.1| predicted protein [Hordeum vulgare subsp. vulgare]
contig37991	K04368	MAP2K1, MEK1; mitogen-activated protein kinase kinase 1 [EC:2.7.12.2]	Cellular Processes	Cell growth and death	04114 Oocyte meiosis	up	gb|EMS52542.1| Mitogen-activated protein kinase kinase 1 [Triticum urartu]
contig88229	K04371	MAPK1_3; mitogen-activated protein kinase 1/3 [EC:2.7.11.24]	Cellular Processes	Cell growth and death	04114 Oocyte meiosis	up	gb|EMT18927.1| Mitogen-activated protein kinase 4 [Aegilops tauschii]
contig15009	K04368	MAP2K1, MEK1; mitogen-activated protein kinase kinase 1 [EC:2.7.12.2]	Cellular Processes	Cell growth and death	04114 Oocyte meiosis	up	gb|EMS52542.1| Mitogen-activated protein kinase kinase 1 [Triticum urartu]
contig38004	K03347	CUL1, CDC53; cullin 1	Cellular Processes	Cell growth and death	04114 Oocyte meiosis	up	gb|EMT19022.1| Cullin-1 [Aegilops tauschii]
contig51131	K03456	PPP2R1; serine/threonine-protein phosphatase 2A regulatory subunit A	Cellular Processes	Cell growth and death	04114 Oocyte meiosis	up	gb|AEB40165.1| protein phosphatase 2A structural subunit [Triticum aestivum] gb|AEB40166.1| protein phosphatase 2A structural subunit [Triticum aestivum] gb|AEB40167.1| protein phosphatase 2A structural subunit [Triticum aestivum] gb|EMT17513.1| Serine/th
contig39450	K04382	PPP2C; serine/threonine-protein phosphatase 2A catalytic subunit [EC:3.1.3.16]	Cellular Processes	Cell growth and death	04114 Oocyte meiosis	up	dbj|BAJ90783.1| predicted protein [Hordeum vulgare subsp. vulgare] dbj|BAJ99742.1| predicted protein [Hordeum vulgare subsp. vulgare]
contig91262	K02183	CALM; calmodulin	Cellular Processes	Cell growth and death	04114 Oocyte meiosis	up	ref|XP_003632230.1| PREDICTED: calmodulin-related protein isoform 4 [Vitis vinifera]
contig88840	K06630	YWHAE; 14-3-3 protein epsilon	Cellular Processes	Cell growth and death	04114 Oocyte meiosis	up	gb|AEQ53933.1| 14-3-3 protein [Triticum aestivum] gb|AFL70188.1| 14-3-3 protein [Triticum aestivum]
contig16015	K04371	MAPK1_3; mitogen-activated protein kinase 1/3 [EC:2.7.11.24]	Cellular Processes	Cell growth and death	04114 Oocyte meiosis	up	gb|ABS11090.1| MAP kinase [Triticum aestivum]
contig91964	K03347	CUL1, CDC53; cullin 1	Cellular Processes	Cell growth and death	04114 Oocyte meiosis	up	gb|EMT19022.1| Cullin-1 [Aegilops tauschii]
contig44369	K02183	CALM; calmodulin	Cellular Processes	Cell growth and death	04114 Oocyte meiosis	up	gb|EMJ03835.1| hypothetical protein PRUPE_ppa012070mg [Prunus persica]
contig61963	K02183	CALM; calmodulin	Cellular Processes	Cell growth and death	04114 Oocyte meiosis	up	ref|XP_003632230.1| PREDICTED: calmodulin-related protein isoform 4 [Vitis vinifera]
contig03528	K08738	CYC; cytochrome c	Cellular Processes	Cell growth and death	04115 p53 signaling pathway	up	dbj|BAJ95186.1| predicted protein [Hordeum vulgare subsp. vulgare] gb|EMT22143.1| Cytochrome c [Aegilops tauschii]
contig03528	K08738	CYC; cytochrome c	Cellular Processes	Cell growth and death	04210 Apoptosis	up	dbj|BAJ95186.1| predicted protein [Hordeum vulgare subsp. vulgare] gb|EMT22143.1| Cytochrome c [Aegilops tauschii]
contig40358	K05692	ACTB_G1; actin beta/gamma 1	Cellular Processes	Cell motility	04810 Regulation of actin cytoskeleton	up	dbj|BAJ85914.1| predicted protein [Hordeum vulgare subsp. vulgare] gb|EMS63944.1| Actin-2 [Triticum urartu] gb|EMT27233.1| Actin-2 [Aegilops tauschii]
contig38902	K04371	MAPK1_3; mitogen-activated protein kinase 1/3 [EC:2.7.11.24]	Cellular Processes	Cell motility	04810 Regulation of actin cytoskeleton	up	gb|EMT18927.1| Mitogen-activated protein kinase 4 [Aegilops tauschii]
contig39247	K05759	PFN; profilin	Cellular Processes	Cell motility	04810 Regulation of actin cytoskeleton	down	gb|EMT03530.1| Profilin [Aegilops tauschii]
contig39910	K06269	PPP1C; serine/threonine-protein phosphatase PP1 catalytic subunit [EC:3.1.3.16]	Cellular Processes	Cell motility	04810 Regulation of actin cytoskeleton	up	dbj|BAJ89604.1| predicted protein [Hordeum vulgare subsp. vulgare] dbj|BAJ84989.1| predicted protein [Hordeum vulgare subsp. vulgare]
contig37991	K04368	MAP2K1, MEK1; mitogen-activated protein kinase kinase 1 [EC:2.7.12.2]	Cellular Processes	Cell motility	04810 Regulation of actin cytoskeleton	up	gb|EMS52542.1| Mitogen-activated protein kinase kinase 1 [Triticum urartu]
contig88229	K04371	MAPK1_3; mitogen-activated protein kinase 1/3 [EC:2.7.11.24]	Cellular Processes	Cell motility	04810 Regulation of actin cytoskeleton	up	gb|EMT18927.1| Mitogen-activated protein kinase 4 [Aegilops tauschii]
contig15009	K04368	MAP2K1, MEK1; mitogen-activated protein kinase kinase 1 [EC:2.7.12.2]	Cellular Processes	Cell motility	04810 Regulation of actin cytoskeleton	up	gb|EMS52542.1| Mitogen-activated protein kinase kinase 1 [Triticum urartu]
contig37122	K05765	CFL; cofilin	Cellular Processes	Cell motility	04810 Regulation of actin cytoskeleton	down	gb|AFS49701.1| actin-depolymerizing factor 7 [Triticum aestivum]
contig16015	K04371	MAPK1_3; mitogen-activated protein kinase 1/3 [EC:2.7.11.24]	Cellular Processes	Cell motility	04810 Regulation of actin cytoskeleton	up	gb|ABS11090.1| MAP kinase [Triticum aestivum]
contig40133	K05692	ACTB_G1; actin beta/gamma 1	Cellular Processes	Cell motility	04810 Regulation of actin cytoskeleton	up	gb|EEE62039.1| hypothetical protein OsJ_16821 [Oryza sativa Japonica Group]
contig87124	K05765	CFL; cofilin	Cellular Processes	Cell motility	04810 Regulation of actin cytoskeleton	down	gb|AFS49701.1| actin-depolymerizing factor 7 [Triticum aestivum]
contig91977	K08269	ULK1_2_3, ATG1; serine/threonine-protein kinase ULK/ATG1 [EC:2.7.11.1]	Cellular Processes	Transport and catabolism	04140 Regulation of autophagy	up	ref|XP_003561787.1| PREDICTED: uncharacterized protein LOC100834464 [Brachypodium distachyon]
contig61983	K04646	CLTC; clathrin heavy chain	Cellular Processes	Transport and catabolism	04142 Lysosome	up	gb|EMT21111.1| Clathrin heavy chain 1 [Aegilops tauschii]
contig00759	K12382	PSAP, SGP1; saposin	Cellular Processes	Transport and catabolism	04142 Lysosome	down	gb|EMS59792.1| Proactivator polypeptide-like 1 [Triticum urartu]
contig92162	K01369	LGMN; legumain [EC:3.4.22.34]	Cellular Processes	Transport and catabolism	04142 Lysosome	up	gb|AET08888.1| vacuolar processing enzyme 1 [Triticum monococcum]
contig00123	K12402	AP4M1; AP-4 complex subunit mu-1	Cellular Processes	Transport and catabolism	04142 Lysosome	up	ref|XP_003562674.1| PREDICTED: AP-4 complex subunit mu-1-like [Brachypodium distachyon]
contig37965	K04646	CLTC; clathrin heavy chain	Cellular Processes	Transport and catabolism	04142 Lysosome	up	gb|EMS67801.1| Clathrin heavy chain 1 [Triticum urartu]
contig24101	K01365	CTSL; cathepsin L [EC:3.4.22.15]	Cellular Processes	Transport and catabolism	04142 Lysosome	up	dbj|BAF02546.1| triticain alpha [Triticum aestivum] gb|AFK80346.1| cysteine endopeptidase EP alpha [Secale cereale x Triticum durum]
contig21164	K04646	CLTC; clathrin heavy chain	Cellular Processes	Transport and catabolism	04142 Lysosome	up	gb|EMS67808.1| Clathrin heavy chain 1 [Triticum urartu]
contig61983	K04646	CLTC; clathrin heavy chain	Cellular Processes	Transport and catabolism	04144 Endocytosis	up	gb|EMT21111.1| Clathrin heavy chain 1 [Aegilops tauschii]
contig93578	K12483	EHD1; EH domain-containing protein 1	Cellular Processes	Transport and catabolism	04144 Endocytosis	up	gb|EMT05303.1| EH domain-containing protein 1 [Aegilops tauschii]
contig43342	K03283	HSPA1_8; heat shock 70kDa protein 1/8	Cellular Processes	Transport and catabolism	04144 Endocytosis	up	ref|XP_003563611.1| PREDICTED: heat shock cognate 70 kDa protein 1-like isoform 1 [Brachypodium distachyon] ref|XP_003563612.1| PREDICTED: heat shock cognate 70 kDa protein 1-like isoform 2 [Brachypodium distachyon] ref|XP_003563613.1| PREDICTED: heat sho
contig44093	K07937	ARF1; ADP-ribosylation factor 1	Cellular Processes	Transport and catabolism	04144 Endocytosis	up	gb|EMT22177.1| ADP-ribosylation factor [Aegilops tauschii]
contig18902	K12486	SMAP; stromal membrane-associated protein	Cellular Processes	Transport and catabolism	04144 Endocytosis	up	gb|EMS61352.1| putative ADP-ribosylation factor GTPase-activating protein AGD5 [Triticum urartu]
contig24176	K11826	AP2M1; AP-2 complex subunit mu-1	Cellular Processes	Transport and catabolism	04144 Endocytosis	up	gb|EMT22034.1| AP-2 complex subunit mu [Aegilops tauschii]
contig38419	K12483	EHD1; EH domain-containing protein 1	Cellular Processes	Transport and catabolism	04144 Endocytosis	up	dbj|BAJ95881.1| predicted protein [Hordeum vulgare subsp. vulgare]
contig42353	K12486	SMAP; stromal membrane-associated protein	Cellular Processes	Transport and catabolism	04144 Endocytosis	up	gb|EMS61352.1| putative ADP-ribosylation factor GTPase-activating protein AGD5 [Triticum urartu]
contig37026	K07937	ARF1; ADP-ribosylation factor 1	Cellular Processes	Transport and catabolism	04144 Endocytosis	up	dbj|BAB90396.1| ADP-ribosylation factor [Oryza sativa Japonica Group]
contig24473	K07889	RAB5C; Ras-related protein Rab-5C	Cellular Processes	Transport and catabolism	04144 Endocytosis	up	dbj|BAJ98200.1| predicted protein [Hordeum vulgare subsp. vulgare]
contig13829	K12191	CHMP2A; charged multivesicular body protein 2A	Cellular Processes	Transport and catabolism	04144 Endocytosis	up	gb|EMS49992.1| Vacuolar protein sorting-associated protein 2-like protein 1 [Triticum urartu]
contig49136	K07904	RAB11A; Ras-related protein Rab-11A	Cellular Processes	Transport and catabolism	04144 Endocytosis	up	gb|EMS53467.1| Ras-related protein RABA5c [Triticum urartu]
contig37965	K04646	CLTC; clathrin heavy chain	Cellular Processes	Transport and catabolism	04144 Endocytosis	up	gb|EMS67801.1| Clathrin heavy chain 1 [Triticum urartu]
contig43515	K07889	RAB5C; Ras-related protein Rab-5C	Cellular Processes	Transport and catabolism	04144 Endocytosis	up	dbj|BAJ98200.1| predicted protein [Hordeum vulgare subsp. vulgare]
contig47769	K12471	EPN; epsin	Cellular Processes	Transport and catabolism	04144 Endocytosis	up	dbj|BAJ85576.1| predicted protein [Hordeum vulgare subsp. vulgare]
contig17815	K12492	ARFGAP1; ADP-ribosylation factor GTPase-activating protein 1	Cellular Processes	Transport and catabolism	04144 Endocytosis	up	gb|EMS46940.1| putative ADP-ribosylation factor GTPase-activating protein AGD6 [Triticum urartu]
contig42565	K07904	RAB11A; Ras-related protein Rab-11A	Cellular Processes	Transport and catabolism	04144 Endocytosis	up	dbj|BAK01667.1| predicted protein [Hordeum vulgare subsp. vulgare] dbj|BAK01328.1| predicted protein [Hordeum vulgare subsp. vulgare]
contig21164	K04646	CLTC; clathrin heavy chain	Cellular Processes	Transport and catabolism	04144 Endocytosis	up	gb|EMS67808.1| Clathrin heavy chain 1 [Triticum urartu]
contig20558	K01528	DNM; dynamin GTPase [EC:3.6.5.5]	Cellular Processes	Transport and catabolism	04144 Endocytosis	up	gb|EMT33468.1| Dynamin-2B [Aegilops tauschii]
contig42374	K01115	PLD1_2; phospholipase D1/2 [EC:3.1.4.4]	Cellular Processes	Transport and catabolism	04144 Endocytosis	up	gb|EMT03624.1| Phospholipase D alpha 1 [Aegilops tauschii]
contig00982	K07937	ARF1; ADP-ribosylation factor 1	Cellular Processes	Transport and catabolism	04144 Endocytosis	up	gb|EAY92309.1| hypothetical protein OsI_14032 [Oryza sativa Indica Group]
contig19565	K12200	PDCD6IP, ALIX, RIM20; programmed cell death 6-interacting protein	Cellular Processes	Transport and catabolism	04144 Endocytosis	up	dbj|BAJ94284.1| predicted protein [Hordeum vulgare subsp. vulgare]
contig92304	K01115	PLD1_2; phospholipase D1/2 [EC:3.1.4.4]	Cellular Processes	Transport and catabolism	04144 Endocytosis	up	gb|EMT03624.1| Phospholipase D alpha 1 [Aegilops tauschii]
contig17145	K03283	HSPA1_8; heat shock 70kDa protein 1/8	Cellular Processes	Transport and catabolism	04144 Endocytosis	up	dbj|BAJ86014.1| predicted protein [Hordeum vulgare subsp. vulgare]
contig40358	K05692	ACTB_G1; actin beta/gamma 1	Cellular Processes	Transport and catabolism	04145 Phagosome	up	dbj|BAJ85914.1| predicted protein [Hordeum vulgare subsp. vulgare] gb|EMS63944.1| Actin-2 [Triticum urartu] gb|EMT27233.1| Actin-2 [Aegilops tauschii]
contig46961	K08054	CANX; calnexin	Cellular Processes	Transport and catabolism	04145 Phagosome	up	dbj|BAJ89767.1| predicted protein [Hordeum vulgare subsp. vulgare]
L2-GH8N3EB02IHMLD	K02145	ATPeV1A, ATP6A; V-type H+-transporting ATPase subunit A [EC:3.6.3.14]	Cellular Processes	Transport and catabolism	04145 Phagosome	up	dbj|BAB18682.1| vacuolar proton-ATPase [Hordeum vulgare subsp. vulgare] dbj|BAJ90287.1| predicted protein [Hordeum vulgare subsp. vulgare] dbj|BAJ86316.1| predicted protein [Hordeum vulgare subsp. vulgare] dbj|BAJ93578.1| predicted protein [Hordeum vulgar
contig49308	K07375	TUBB; tubulin beta	Cellular Processes	Transport and catabolism	04145 Phagosome	up	emb|CAM58983.1| beta tubulin 5 [Hordeum vulgare subsp. vulgare] dbj|BAJ95180.1| predicted protein [Hordeum vulgare subsp. vulgare] dbj|BAJ97508.1| predicted protein [Hordeum vulgare subsp. vulgare] gb|EMT00938.1| Tubulin beta-4 chain [Aegilops tauschii]
contig15841	K10956	SEC61A; protein transport protein SEC61 subunit alpha	Cellular Processes	Transport and catabolism	04145 Phagosome	up	dbj|BAJ85974.1| predicted protein [Hordeum vulgare subsp. vulgare] dbj|BAJ87666.1| predicted protein [Hordeum vulgare subsp. vulgare]
contig16571	K08008	NOX, GP91; NADPH oxidase	Cellular Processes	Transport and catabolism	04145 Phagosome	up	dbj|BAJ89716.1| predicted protein [Hordeum vulgare subsp. vulgare]
contig93381	K08054	CANX; calnexin	Cellular Processes	Transport and catabolism	04145 Phagosome	up	dbj|BAK00820.1| predicted protein [Hordeum vulgare subsp. vulgare]
contig14210	K08057	CALR; calreticulin	Cellular Processes	Transport and catabolism	04145 Phagosome	up	gb|AAW02798.1| calreticulin-like protein [Triticum aestivum]
contig24473	K07889	RAB5C; Ras-related protein Rab-5C	Cellular Processes	Transport and catabolism	04145 Phagosome	up	dbj|BAJ98200.1| predicted protein [Hordeum vulgare subsp. vulgare]
contig43515	K07889	RAB5C; Ras-related protein Rab-5C	Cellular Processes	Transport and catabolism	04145 Phagosome	up	dbj|BAJ98200.1| predicted protein [Hordeum vulgare subsp. vulgare]
contig39238	K10956	SEC61A; protein transport protein SEC61 subunit alpha	Cellular Processes	Transport and catabolism	04145 Phagosome	up	ref|XP_003578013.1| PREDICTED: protein transport protein Sec61 subunit alpha-like [Brachypodium distachyon]
contig24101	K01365	CTSL; cathepsin L [EC:3.4.22.15]	Cellular Processes	Transport and catabolism	04145 Phagosome	up	dbj|BAF02546.1| triticain alpha [Triticum aestivum] gb|AFK80346.1| cysteine endopeptidase EP alpha [Secale cereale x Triticum durum]
contig02186	K08057	CALR; calreticulin	Cellular Processes	Transport and catabolism	04145 Phagosome	up	gb|ADG85705.1| putative calreticulin [Triticum aestivum]
contig40133	K05692	ACTB_G1; actin beta/gamma 1	Cellular Processes	Transport and catabolism	04145 Phagosome	up	gb|EEE62039.1| hypothetical protein OsJ_16821 [Oryza sativa Japonica Group]
contig36983	K07374	TUBA; tubulin alpha	Cellular Processes	Transport and catabolism	04145 Phagosome	up	dbj|BAJ06364.1| alpha-tubulin [Alopecurus aequalis]
contig37496	K07374	TUBA; tubulin alpha	Cellular Processes	Transport and catabolism	04145 Phagosome	down	sp|Q9ZRR5.1|TBA3_HORVU RecName: Full=Tubulin alpha-3 chain emb|CAA10663.1| alpha-tubulin 3 [Hordeum vulgare subsp. vulgare] gb|ABD92933.1| alpha tubulin-3B [Triticum aestivum] gb|ABD92934.1| alpha tubulin-3A [Triticum aestivum] gb|ABD92935.1| alpha tubuli
contig92007	K00232	E1.3.3.6, ACOX1, ACOX3; acyl-CoA oxidase [EC:1.3.3.6]	Cellular Processes	Transport and catabolism	04146 Peroxisome	up	gb|EMT23704.1| Acyl-coenzyme A oxidase 4, peroxisomal [Aegilops tauschii]
contig45674	K01897	ACSL, fadD; long-chain acyl-CoA synthetase [EC:6.2.1.3]	Cellular Processes	Transport and catabolism	04146 Peroxisome	up	dbj|BAK01853.1| predicted protein [Hordeum vulgare subsp. vulgare]
contig18032	K11517	HAO; (S)-2-hydroxy-acid oxidase [EC:1.1.3.15]	Cellular Processes	Transport and catabolism	04146 Peroxisome	down	ref|XP_003558107.1| PREDICTED: peroxisomal (S)-2-hydroxy-acid oxidase GLO1-like [Brachypodium distachyon]
contig22021	K00031	IDH1, IDH2, icd; isocitrate dehydrogenase [EC:1.1.1.42]	Cellular Processes	Transport and catabolism	04146 Peroxisome	up	gb|EMT15199.1| putative Isocitrate dehydrogenase (NADP), chloroplastic [Aegilops tauschii]
contig24242	K07513	ACAA1; acetyl-CoA acyltransferase 1 [EC:2.3.1.16]	Cellular Processes	Transport and catabolism	04146 Peroxisome	up	dbj|BAJ87577.1| predicted protein [Hordeum vulgare subsp. vulgare]
contig00063	K00106	XDH; xanthine dehydrogenase/oxidase [EC:1.17.1.4 1.17.3.2]	Cellular Processes	Transport and catabolism	04146 Peroxisome	up	gb|EMS45950.1| Xanthine dehydrogenase [Triticum urartu]
contig40319	K11517	HAO; (S)-2-hydroxy-acid oxidase [EC:1.1.3.15]	Cellular Processes	Transport and catabolism	04146 Peroxisome	down	ref|NP_001058909.1| Os07g0152900 [Oryza sativa Japonica Group] sp|Q6YT73.1|GLO5_ORYSJ RecName: Full=Peroxisomal (S)-2-hydroxy-acid oxidase GLO5; AltName: Full=Glycolate oxidase 5; Short=GOX 5; Short=OsGLO5; AltName: Full=Short chain alpha-hydroxy acid oxi
contig14693	K13344	PEX13; peroxin-13	Cellular Processes	Transport and catabolism	04146 Peroxisome	up	dbj|BAK08359.1| predicted protein [Hordeum vulgare subsp. vulgare]
contig39946	K00232	E1.3.3.6, ACOX1, ACOX3; acyl-CoA oxidase [EC:1.3.3.6]	Cellular Processes	Transport and catabolism	04146 Peroxisome	up	dbj|BAJ84915.1| predicted protein [Hordeum vulgare subsp. vulgare]
contig39798	K07513	ACAA1; acetyl-CoA acyltransferase 1 [EC:2.3.1.16]	Cellular Processes	Transport and catabolism	04146 Peroxisome	up	ref|XP_003574006.1| PREDICTED: 3-ketoacyl-CoA thiolase 2, peroxisomal-like [Brachypodium distachyon]
contig38211	K12261	HACL1; 2-hydroxyacyl-CoA lyase 1 [EC:4.1.-.-]	Cellular Processes	Transport and catabolism	04146 Peroxisome	up	dbj|BAJ85044.1| predicted protein [Hordeum vulgare subsp. vulgare]
contig74787	K10112	msmX, msmK, malK, sugC, ggtA, msiK; multiple sugar transport system ATP-binding protein	Environmental Information Processing	Membrane transport	02010 ABC transporters	down	ref|YP_004575126.1| multiple sugar ABC transporter ATP-binding protein [Microlunatus phosphovorus NM-1] ref|WP_013865549.1| sugar ABC transporter ATP-binding protein [Microlunatus phosphovorus] dbj|BAK37723.1| multiple sugar ABC transporter ATP-binding pr
contig00543	K03106	SRP54, ffh; signal recognition particle subunit SRP54	Environmental Information Processing	Membrane transport	03070 Bacterial secretion system	up	gb|EMS65890.1| Signal recognition particle 54 kDa protein 2 [Triticum urartu]
contig38939	K03116	tatA; sec-independent protein translocase protein TatA	Environmental Information Processing	Membrane transport	03070 Bacterial secretion system	down	ref|XP_003562204.1| PREDICTED: sec-independent protein translocase protein TatA-like [Brachypodium distachyon]
contig91566	K10255	FAD6, desA; omega-6 fatty acid desaturase (delta-12 desaturase) [EC:1.14.19.-]	Environmental Information Processing	Signal transduction	02020 Two-component system	down	ref|XP_003574539.1| PREDICTED: omega-6 fatty acid desaturase, chloroplastic-like [Brachypodium distachyon]
contig55515	K15859	SKN7; osomolarity two-component system, response regulator SKN7	Environmental Information Processing	Signal transduction	02020 Two-component system	up	dbj|BAK01600.1| predicted protein [Hordeum vulgare subsp. vulgare] dbj|BAJ85654.1| predicted protein [Hordeum vulgare subsp. vulgare] dbj|BAJ89350.1| predicted protein [Hordeum vulgare subsp. vulgare] gb|AEB26601.1| heat shock factor C2b [Hordeum vulgare
contig03528	K08738	CYC; cytochrome c	Environmental Information Processing	Signal transduction	02020 Two-component system	up	dbj|BAJ95186.1| predicted protein [Hordeum vulgare subsp. vulgare] gb|EMT22143.1| Cytochrome c [Aegilops tauschii]
contig87655	K01113	phoD; alkaline phosphatase D [EC:3.1.3.1]	Environmental Information Processing	Signal transduction	02020 Two-component system	down	ref|YP_003383982.1| alkaline phosphatase [Kribbella flavida DSM 17836] ref|WP_012923736.1| alkaline phosphatase [Kribbella flavida] gb|ADB35183.1| Alkaline phosphatase [Kribbella flavida DSM 17836]
contig38902	K04371	MAPK1_3; mitogen-activated protein kinase 1/3 [EC:2.7.11.24]	Environmental Information Processing	Signal transduction	04010 MAPK signaling pathway	up	gb|EMT18927.1| Mitogen-activated protein kinase 4 [Aegilops tauschii]
contig43342	K03283	HSPA1_8; heat shock 70kDa protein 1/8	Environmental Information Processing	Signal transduction	04010 MAPK signaling pathway	up	ref|XP_003563611.1| PREDICTED: heat shock cognate 70 kDa protein 1-like isoform 1 [Brachypodium distachyon] ref|XP_003563612.1| PREDICTED: heat shock cognate 70 kDa protein 1-like isoform 2 [Brachypodium distachyon] ref|XP_003563613.1| PREDICTED: heat sho
contig37991	K04368	MAP2K1, MEK1; mitogen-activated protein kinase kinase 1 [EC:2.7.12.2]	Environmental Information Processing	Signal transduction	04010 MAPK signaling pathway	up	gb|EMS52542.1| Mitogen-activated protein kinase kinase 1 [Triticum urartu]
contig88229	K04371	MAPK1_3; mitogen-activated protein kinase 1/3 [EC:2.7.11.24]	Environmental Information Processing	Signal transduction	04010 MAPK signaling pathway	up	gb|EMT18927.1| Mitogen-activated protein kinase 4 [Aegilops tauschii]
contig15009	K04368	MAP2K1, MEK1; mitogen-activated protein kinase kinase 1 [EC:2.7.12.2]	Environmental Information Processing	Signal transduction	04010 MAPK signaling pathway	up	gb|EMS52542.1| Mitogen-activated protein kinase kinase 1 [Triticum urartu]
contig16015	K04371	MAPK1_3; mitogen-activated protein kinase 1/3 [EC:2.7.11.24]	Environmental Information Processing	Signal transduction	04010 MAPK signaling pathway	up	gb|ABS11090.1| MAP kinase [Triticum aestivum]
contig17145	K03283	HSPA1_8; heat shock 70kDa protein 1/8	Environmental Information Processing	Signal transduction	04010 MAPK signaling pathway	up	dbj|BAJ86014.1| predicted protein [Hordeum vulgare subsp. vulgare]
contig46985	K01759	E4.4.1.5, GLO1, gloA; lactoylglutathione lyase [EC:4.4.1.5]	Environmental Information Processing	Signal transduction	04011 MAPK signaling pathway - yeast	up	dbj|BAJ92254.1| predicted protein [Hordeum vulgare subsp. vulgare]
contig87250	K01759	E4.4.1.5, GLO1, gloA; lactoylglutathione lyase [EC:4.4.1.5]	Environmental Information Processing	Signal transduction	04011 MAPK signaling pathway - yeast	down	dbj|BAJ89732.1| predicted protein [Hordeum vulgare subsp. vulgare] dbj|BAJ84929.1| predicted protein [Hordeum vulgare subsp. vulgare] dbj|BAJ95589.1| predicted protein [Hordeum vulgare subsp. vulgare] dbj|BAJ88003.1| predicted protein [Hordeum vulgare sub
contig51830	K01759	E4.4.1.5, GLO1, gloA; lactoylglutathione lyase [EC:4.4.1.5]	Environmental Information Processing	Signal transduction	04011 MAPK signaling pathway - yeast	down	gb|EMT03386.1| Putative lactoylglutathione lyase [Aegilops tauschii]
contig38902	K04371	MAPK1_3; mitogen-activated protein kinase 1/3 [EC:2.7.11.24]	Environmental Information Processing	Signal transduction	04012 ErbB signaling pathway	up	gb|EMT18927.1| Mitogen-activated protein kinase 4 [Aegilops tauschii]
contig37991	K04368	MAP2K1, MEK1; mitogen-activated protein kinase kinase 1 [EC:2.7.12.2]	Environmental Information Processing	Signal transduction	04012 ErbB signaling pathway	up	gb|EMS52542.1| Mitogen-activated protein kinase kinase 1 [Triticum urartu]
contig88229	K04371	MAPK1_3; mitogen-activated protein kinase 1/3 [EC:2.7.11.24]	Environmental Information Processing	Signal transduction	04012 ErbB signaling pathway	up	gb|EMT18927.1| Mitogen-activated protein kinase 4 [Aegilops tauschii]
contig15009	K04368	MAP2K1, MEK1; mitogen-activated protein kinase kinase 1 [EC:2.7.12.2]	Environmental Information Processing	Signal transduction	04012 ErbB signaling pathway	up	gb|EMS52542.1| Mitogen-activated protein kinase kinase 1 [Triticum urartu]
contig16015	K04371	MAPK1_3; mitogen-activated protein kinase 1/3 [EC:2.7.11.24]	Environmental Information Processing	Signal transduction	04012 ErbB signaling pathway	up	gb|ABS11090.1| MAP kinase [Triticum aestivum]
contig39293	K03083	GSK3B; glycogen synthase kinase 3 beta [EC:2.7.11.26]	Environmental Information Processing	Signal transduction	04012 ErbB signaling pathway	down	dbj|BAJ89558.1| predicted protein [Hordeum vulgare subsp. vulgare] dbj|BAJ91891.1| predicted protein [Hordeum vulgare subsp. vulgare]
contig38902	K04371	MAPK1_3; mitogen-activated protein kinase 1/3 [EC:2.7.11.24]	Environmental Information Processing	Signal transduction	04013 MAPK signaling pathway - fly	up	gb|EMT18927.1| Mitogen-activated protein kinase 4 [Aegilops tauschii]
contig37991	K04368	MAP2K1, MEK1; mitogen-activated protein kinase kinase 1 [EC:2.7.12.2]	Environmental Information Processing	Signal transduction	04013 MAPK signaling pathway - fly	up	gb|EMS52542.1| Mitogen-activated protein kinase kinase 1 [Triticum urartu]
contig88229	K04371	MAPK1_3; mitogen-activated protein kinase 1/3 [EC:2.7.11.24]	Environmental Information Processing	Signal transduction	04013 MAPK signaling pathway - fly	up	gb|EMT18927.1| Mitogen-activated protein kinase 4 [Aegilops tauschii]
contig15009	K04368	MAP2K1, MEK1; mitogen-activated protein kinase kinase 1 [EC:2.7.12.2]	Environmental Information Processing	Signal transduction	04013 MAPK signaling pathway - fly	up	gb|EMS52542.1| Mitogen-activated protein kinase kinase 1 [Triticum urartu]
contig16015	K04371	MAPK1_3; mitogen-activated protein kinase 1/3 [EC:2.7.11.24]	Environmental Information Processing	Signal transduction	04013 MAPK signaling pathway - fly	up	gb|ABS11090.1| MAP kinase [Triticum aestivum]
contig38902	K04371	MAPK1_3; mitogen-activated protein kinase 1/3 [EC:2.7.11.24]	Environmental Information Processing	Signal transduction	04014 Ras signaling pathway	up	gb|EMT18927.1| Mitogen-activated protein kinase 4 [Aegilops tauschii]
contig37991	K04368	MAP2K1, MEK1; mitogen-activated protein kinase kinase 1 [EC:2.7.12.2]	Environmental Information Processing	Signal transduction	04014 Ras signaling pathway	up	gb|EMS52542.1| Mitogen-activated protein kinase kinase 1 [Triticum urartu]
contig88229	K04371	MAPK1_3; mitogen-activated protein kinase 1/3 [EC:2.7.11.24]	Environmental Information Processing	Signal transduction	04014 Ras signaling pathway	up	gb|EMT18927.1| Mitogen-activated protein kinase 4 [Aegilops tauschii]
contig15009	K04368	MAP2K1, MEK1; mitogen-activated protein kinase kinase 1 [EC:2.7.12.2]	Environmental Information Processing	Signal transduction	04014 Ras signaling pathway	up	gb|EMS52542.1| Mitogen-activated protein kinase kinase 1 [Triticum urartu]
contig24473	K07889	RAB5C; Ras-related protein Rab-5C	Environmental Information Processing	Signal transduction	04014 Ras signaling pathway	up	dbj|BAJ98200.1| predicted protein [Hordeum vulgare subsp. vulgare]
contig91262	K02183	CALM; calmodulin	Environmental Information Processing	Signal transduction	04014 Ras signaling pathway	up	ref|XP_003632230.1| PREDICTED: calmodulin-related protein isoform 4 [Vitis vinifera]
contig43515	K07889	RAB5C; Ras-related protein Rab-5C	Environmental Information Processing	Signal transduction	04014 Ras signaling pathway	up	dbj|BAJ98200.1| predicted protein [Hordeum vulgare subsp. vulgare]
contig16015	K04371	MAPK1_3; mitogen-activated protein kinase 1/3 [EC:2.7.11.24]	Environmental Information Processing	Signal transduction	04014 Ras signaling pathway	up	gb|ABS11090.1| MAP kinase [Triticum aestivum]
contig42374	K01115	PLD1_2; phospholipase D1/2 [EC:3.1.4.4]	Environmental Information Processing	Signal transduction	04014 Ras signaling pathway	up	gb|EMT03624.1| Phospholipase D alpha 1 [Aegilops tauschii]
contig44369	K02183	CALM; calmodulin	Environmental Information Processing	Signal transduction	04014 Ras signaling pathway	up	gb|EMJ03835.1| hypothetical protein PRUPE_ppa012070mg [Prunus persica]
contig61963	K02183	CALM; calmodulin	Environmental Information Processing	Signal transduction	04014 Ras signaling pathway	up	ref|XP_003632230.1| PREDICTED: calmodulin-related protein isoform 4 [Vitis vinifera]
contig92304	K01115	PLD1_2; phospholipase D1/2 [EC:3.1.4.4]	Environmental Information Processing	Signal transduction	04014 Ras signaling pathway	up	gb|EMT03624.1| Phospholipase D alpha 1 [Aegilops tauschii]
contig40358	K05692	ACTB_G1; actin beta/gamma 1	Environmental Information Processing	Signal transduction	04015 Rap1 signaling pathway	up	dbj|BAJ85914.1| predicted protein [Hordeum vulgare subsp. vulgare] gb|EMS63944.1| Actin-2 [Triticum urartu] gb|EMT27233.1| Actin-2 [Aegilops tauschii]
contig38902	K04371	MAPK1_3; mitogen-activated protein kinase 1/3 [EC:2.7.11.24]	Environmental Information Processing	Signal transduction	04015 Rap1 signaling pathway	up	gb|EMT18927.1| Mitogen-activated protein kinase 4 [Aegilops tauschii]
contig39247	K05759	PFN; profilin	Environmental Information Processing	Signal transduction	04015 Rap1 signaling pathway	down	gb|EMT03530.1| Profilin [Aegilops tauschii]
contig37991	K04368	MAP2K1, MEK1; mitogen-activated protein kinase kinase 1 [EC:2.7.12.2]	Environmental Information Processing	Signal transduction	04015 Rap1 signaling pathway	up	gb|EMS52542.1| Mitogen-activated protein kinase kinase 1 [Triticum urartu]
contig88229	K04371	MAPK1_3; mitogen-activated protein kinase 1/3 [EC:2.7.11.24]	Environmental Information Processing	Signal transduction	04015 Rap1 signaling pathway	up	gb|EMT18927.1| Mitogen-activated protein kinase 4 [Aegilops tauschii]
contig15009	K04368	MAP2K1, MEK1; mitogen-activated protein kinase kinase 1 [EC:2.7.12.2]	Environmental Information Processing	Signal transduction	04015 Rap1 signaling pathway	up	gb|EMS52542.1| Mitogen-activated protein kinase kinase 1 [Triticum urartu]
contig91262	K02183	CALM; calmodulin	Environmental Information Processing	Signal transduction	04015 Rap1 signaling pathway	up	ref|XP_003632230.1| PREDICTED: calmodulin-related protein isoform 4 [Vitis vinifera]
contig16015	K04371	MAPK1_3; mitogen-activated protein kinase 1/3 [EC:2.7.11.24]	Environmental Information Processing	Signal transduction	04015 Rap1 signaling pathway	up	gb|ABS11090.1| MAP kinase [Triticum aestivum]
contig40133	K05692	ACTB_G1; actin beta/gamma 1	Environmental Information Processing	Signal transduction	04015 Rap1 signaling pathway	up	gb|EEE62039.1| hypothetical protein OsJ_16821 [Oryza sativa Japonica Group]
contig44369	K02183	CALM; calmodulin	Environmental Information Processing	Signal transduction	04015 Rap1 signaling pathway	up	gb|EMJ03835.1| hypothetical protein PRUPE_ppa012070mg [Prunus persica]
contig61963	K02183	CALM; calmodulin	Environmental Information Processing	Signal transduction	04015 Rap1 signaling pathway	up	ref|XP_003632230.1| PREDICTED: calmodulin-related protein isoform 4 [Vitis vinifera]
contig84435	K05863	SLC25A4S, ANT; solute carrier family 25 (mitochondrial adenine nucleotide translocator), member 4/5/6/31	Environmental Information Processing	Signal transduction	04020 Calcium signaling pathway	up	gb|EMT17760.1| ADP,ATP carrier protein, mitochondrial [Aegilops tauschii]
contig40078	K05857	PLCD; phosphatidylinositol phospholipase C, delta [EC:3.1.4.11]	Environmental Information Processing	Signal transduction	04020 Calcium signaling pathway	up	dbj|BAJ91552.1| predicted protein [Hordeum vulgare subsp. vulgare]
contig92736	K05857	PLCD; phosphatidylinositol phospholipase C, delta [EC:3.1.4.11]	Environmental Information Processing	Signal transduction	04020 Calcium signaling pathway	up	dbj|BAK01542.1| predicted protein [Hordeum vulgare subsp. vulgare]
contig91262	K02183	CALM; calmodulin	Environmental Information Processing	Signal transduction	04020 Calcium signaling pathway	up	ref|XP_003632230.1| PREDICTED: calmodulin-related protein isoform 4 [Vitis vinifera]
contig89804	K05857	PLCD; phosphatidylinositol phospholipase C, delta [EC:3.1.4.11]	Environmental Information Processing	Signal transduction	04020 Calcium signaling pathway	up	dbj|BAJ91552.1| predicted protein [Hordeum vulgare subsp. vulgare]
contig44369	K02183	CALM; calmodulin	Environmental Information Processing	Signal transduction	04020 Calcium signaling pathway	up	gb|EMJ03835.1| hypothetical protein PRUPE_ppa012070mg [Prunus persica]
contig61963	K02183	CALM; calmodulin	Environmental Information Processing	Signal transduction	04020 Calcium signaling pathway	up	ref|XP_003632230.1| PREDICTED: calmodulin-related protein isoform 4 [Vitis vinifera]
contig43258	K05857	PLCD; phosphatidylinositol phospholipase C, delta [EC:3.1.4.11]	Environmental Information Processing	Signal transduction	04020 Calcium signaling pathway	up	dbj|BAK01542.1| predicted protein [Hordeum vulgare subsp. vulgare]
contig38902	K04371	MAPK1_3; mitogen-activated protein kinase 1/3 [EC:2.7.11.24]	Environmental Information Processing	Signal transduction	04022 cGMP - PKG signaling pathway	up	gb|EMT18927.1| Mitogen-activated protein kinase 4 [Aegilops tauschii]
contig39910	K06269	PPP1C; serine/threonine-protein phosphatase PP1 catalytic subunit [EC:3.1.3.16]	Environmental Information Processing	Signal transduction	04022 cGMP - PKG signaling pathway	up	dbj|BAJ89604.1| predicted protein [Hordeum vulgare subsp. vulgare] dbj|BAJ84989.1| predicted protein [Hordeum vulgare subsp. vulgare]
contig37991	K04368	MAP2K1, MEK1; mitogen-activated protein kinase kinase 1 [EC:2.7.12.2]	Environmental Information Processing	Signal transduction	04022 cGMP - PKG signaling pathway	up	gb|EMS52542.1| Mitogen-activated protein kinase kinase 1 [Triticum urartu]
contig88229	K04371	MAPK1_3; mitogen-activated protein kinase 1/3 [EC:2.7.11.24]	Environmental Information Processing	Signal transduction	04022 cGMP - PKG signaling pathway	up	gb|EMT18927.1| Mitogen-activated protein kinase 4 [Aegilops tauschii]
contig84435	K05863	SLC25A4S, ANT; solute carrier family 25 (mitochondrial adenine nucleotide translocator), member 4/5/6/31	Environmental Information Processing	Signal transduction	04022 cGMP - PKG signaling pathway	up	gb|EMT17760.1| ADP,ATP carrier protein, mitochondrial [Aegilops tauschii]
contig15009	K04368	MAP2K1, MEK1; mitogen-activated protein kinase kinase 1 [EC:2.7.12.2]	Environmental Information Processing	Signal transduction	04022 cGMP - PKG signaling pathway	up	gb|EMS52542.1| Mitogen-activated protein kinase kinase 1 [Triticum urartu]
contig91262	K02183	CALM; calmodulin	Environmental Information Processing	Signal transduction	04022 cGMP - PKG signaling pathway	up	ref|XP_003632230.1| PREDICTED: calmodulin-related protein isoform 4 [Vitis vinifera]
contig16015	K04371	MAPK1_3; mitogen-activated protein kinase 1/3 [EC:2.7.11.24]	Environmental Information Processing	Signal transduction	04022 cGMP - PKG signaling pathway	up	gb|ABS11090.1| MAP kinase [Triticum aestivum]
contig44369	K02183	CALM; calmodulin	Environmental Information Processing	Signal transduction	04022 cGMP - PKG signaling pathway	up	gb|EMJ03835.1| hypothetical protein PRUPE_ppa012070mg [Prunus persica]
contig61963	K02183	CALM; calmodulin	Environmental Information Processing	Signal transduction	04022 cGMP - PKG signaling pathway	up	ref|XP_003632230.1| PREDICTED: calmodulin-related protein isoform 4 [Vitis vinifera]
contig38902	K04371	MAPK1_3; mitogen-activated protein kinase 1/3 [EC:2.7.11.24]	Environmental Information Processing	Signal transduction	04024 cAMP signaling pathway	up	gb|EMT18927.1| Mitogen-activated protein kinase 4 [Aegilops tauschii]
contig92007	K00232	E1.3.3.6, ACOX1, ACOX3; acyl-CoA oxidase [EC:1.3.3.6]	Environmental Information Processing	Signal transduction	04024 cAMP signaling pathway	up	gb|EMT23704.1| Acyl-coenzyme A oxidase 4, peroxisomal [Aegilops tauschii]
contig39910	K06269	PPP1C; serine/threonine-protein phosphatase PP1 catalytic subunit [EC:3.1.3.16]	Environmental Information Processing	Signal transduction	04024 cAMP signaling pathway	up	dbj|BAJ89604.1| predicted protein [Hordeum vulgare subsp. vulgare] dbj|BAJ84989.1| predicted protein [Hordeum vulgare subsp. vulgare]
contig37991	K04368	MAP2K1, MEK1; mitogen-activated protein kinase kinase 1 [EC:2.7.12.2]	Environmental Information Processing	Signal transduction	04024 cAMP signaling pathway	up	gb|EMS52542.1| Mitogen-activated protein kinase kinase 1 [Triticum urartu]
contig88229	K04371	MAPK1_3; mitogen-activated protein kinase 1/3 [EC:2.7.11.24]	Environmental Information Processing	Signal transduction	04024 cAMP signaling pathway	up	gb|EMT18927.1| Mitogen-activated protein kinase 4 [Aegilops tauschii]
contig14647	K07188	LIPE, HSL; hormone-sensitive lipase [EC:3.1.1.79]	Environmental Information Processing	Signal transduction	04024 cAMP signaling pathway	up	dbj|BAK02083.1| predicted protein [Hordeum vulgare subsp. vulgare]
contig15009	K04368	MAP2K1, MEK1; mitogen-activated protein kinase kinase 1 [EC:2.7.12.2]	Environmental Information Processing	Signal transduction	04024 cAMP signaling pathway	up	gb|EMS52542.1| Mitogen-activated protein kinase kinase 1 [Triticum urartu]
contig91262	K02183	CALM; calmodulin	Environmental Information Processing	Signal transduction	04024 cAMP signaling pathway	up	ref|XP_003632230.1| PREDICTED: calmodulin-related protein isoform 4 [Vitis vinifera]
contig16015	K04371	MAPK1_3; mitogen-activated protein kinase 1/3 [EC:2.7.11.24]	Environmental Information Processing	Signal transduction	04024 cAMP signaling pathway	up	gb|ABS11090.1| MAP kinase [Triticum aestivum]
contig39946	K00232	E1.3.3.6, ACOX1, ACOX3; acyl-CoA oxidase [EC:1.3.3.6]	Environmental Information Processing	Signal transduction	04024 cAMP signaling pathway	up	dbj|BAJ84915.1| predicted protein [Hordeum vulgare subsp. vulgare]
contig42374	K01115	PLD1_2; phospholipase D1/2 [EC:3.1.4.4]	Environmental Information Processing	Signal transduction	04024 cAMP signaling pathway	up	gb|EMT03624.1| Phospholipase D alpha 1 [Aegilops tauschii]
contig44369	K02183	CALM; calmodulin	Environmental Information Processing	Signal transduction	04024 cAMP signaling pathway	up	gb|EMJ03835.1| hypothetical protein PRUPE_ppa012070mg [Prunus persica]
contig61963	K02183	CALM; calmodulin	Environmental Information Processing	Signal transduction	04024 cAMP signaling pathway	up	ref|XP_003632230.1| PREDICTED: calmodulin-related protein isoform 4 [Vitis vinifera]
contig92304	K01115	PLD1_2; phospholipase D1/2 [EC:3.1.4.4]	Environmental Information Processing	Signal transduction	04024 cAMP signaling pathway	up	gb|EMT03624.1| Phospholipase D alpha 1 [Aegilops tauschii]
contig28292	K03115	CSNK2B; casein kinase II subunit beta	Environmental Information Processing	Signal transduction	04064 NF-kappa B signaling pathway	down	dbj|BAK04279.1| predicted protein [Hordeum vulgare subsp. vulgare]
contig38902	K04371	MAPK1_3; mitogen-activated protein kinase 1/3 [EC:2.7.11.24]	Environmental Information Processing	Signal transduction	04066 HIF-1 signaling pathway	up	gb|EMT18927.1| Mitogen-activated protein kinase 4 [Aegilops tauschii]
contig37991	K04368	MAP2K1, MEK1; mitogen-activated protein kinase kinase 1 [EC:2.7.12.2]	Environmental Information Processing	Signal transduction	04066 HIF-1 signaling pathway	up	gb|EMS52542.1| Mitogen-activated protein kinase kinase 1 [Triticum urartu]
contig88229	K04371	MAPK1_3; mitogen-activated protein kinase 1/3 [EC:2.7.11.24]	Environmental Information Processing	Signal transduction	04066 HIF-1 signaling pathway	up	gb|EMT18927.1| Mitogen-activated protein kinase 4 [Aegilops tauschii]
contig15009	K04368	MAP2K1, MEK1; mitogen-activated protein kinase kinase 1 [EC:2.7.12.2]	Environmental Information Processing	Signal transduction	04066 HIF-1 signaling pathway	up	gb|EMS52542.1| Mitogen-activated protein kinase kinase 1 [Triticum urartu]
contig81376	K00134	GAPDH, gapA; glyceraldehyde 3-phosphate dehydrogenase [EC:1.2.1.12]	Environmental Information Processing	Signal transduction	04066 HIF-1 signaling pathway	up	ref|NP_012483.3| glyceraldehyde-3-phosphate dehydrogenase (phosphorylating) TDH1 [Saccharomyces cerevisiae S288c] sp|P00360.3|G3P1_YEAST RecName: Full=Glyceraldehyde-3-phosphate dehydrogenase 1; Short=GAPDH 1 emb|CAA89343.1| TDH1 [Saccharomyces cerevisiae
contig16571	K08008	NOX, GP91; NADPH oxidase	Environmental Information Processing	Signal transduction	04066 HIF-1 signaling pathway	up	dbj|BAJ89716.1| predicted protein [Hordeum vulgare subsp. vulgare]
contig62411	K02991	RP-S6e, RPS6; small subunit ribosomal protein S6e	Environmental Information Processing	Signal transduction	04066 HIF-1 signaling pathway	up	dbj|BAK06183.1| predicted protein [Hordeum vulgare subsp. vulgare]
contig38822	K02991	RP-S6e, RPS6; small subunit ribosomal protein S6e	Environmental Information Processing	Signal transduction	04066 HIF-1 signaling pathway	up	gb|EMS51115.1| 40S ribosomal protein S6 [Triticum urartu] gb|EMS51116.1| 40S ribosomal protein S6 [Triticum urartu] gb|EMT11003.1| 40S ribosomal protein S6 [Aegilops tauschii]
contig16015	K04371	MAPK1_3; mitogen-activated protein kinase 1/3 [EC:2.7.11.24]	Environmental Information Processing	Signal transduction	04066 HIF-1 signaling pathway	up	gb|ABS11090.1| MAP kinase [Triticum aestivum]
contig37117	K00162	PDHB, pdhB; pyruvate dehydrogenase E1 component beta subunit [EC:1.2.4.1]	Environmental Information Processing	Signal transduction	04066 HIF-1 signaling pathway	down	gb|EMT23130.1| Pyruvate dehydrogenase E1 component subunit beta [Aegilops tauschii]
contig38902	K04371	MAPK1_3; mitogen-activated protein kinase 1/3 [EC:2.7.11.24]	Environmental Information Processing	Signal transduction	04068 FoxO signaling pathway	up	gb|EMT18927.1| Mitogen-activated protein kinase 4 [Aegilops tauschii]
contig37991	K04368	MAP2K1, MEK1; mitogen-activated protein kinase kinase 1 [EC:2.7.12.2]	Environmental Information Processing	Signal transduction	04068 FoxO signaling pathway	up	gb|EMS52542.1| Mitogen-activated protein kinase kinase 1 [Triticum urartu]
contig88229	K04371	MAPK1_3; mitogen-activated protein kinase 1/3 [EC:2.7.11.24]	Environmental Information Processing	Signal transduction	04068 FoxO signaling pathway	up	gb|EMT18927.1| Mitogen-activated protein kinase 4 [Aegilops tauschii]
contig15009	K04368	MAP2K1, MEK1; mitogen-activated protein kinase kinase 1 [EC:2.7.12.2]	Environmental Information Processing	Signal transduction	04068 FoxO signaling pathway	up	gb|EMS52542.1| Mitogen-activated protein kinase kinase 1 [Triticum urartu]
contig16015	K04371	MAPK1_3; mitogen-activated protein kinase 1/3 [EC:2.7.11.24]	Environmental Information Processing	Signal transduction	04068 FoxO signaling pathway	up	gb|ABS11090.1| MAP kinase [Triticum aestivum]
contig18771	K01092	E3.1.3.25, IMPA, suhB; myo-inositol-1(or 4)-monophosphatase [EC:3.1.3.25]	Environmental Information Processing	Signal transduction	04070 Phosphatidylinositol signaling system	down	dbj|BAJ85005.1| predicted protein [Hordeum vulgare subsp. vulgare] dbj|BAJ95628.1| predicted protein [Hordeum vulgare subsp. vulgare] dbj|BAJ95845.1| predicted protein [Hordeum vulgare subsp. vulgare] dbj|BAJ86856.1| predicted protein [Hordeum vulgare sub
contig40078	K05857	PLCD; phosphatidylinositol phospholipase C, delta [EC:3.1.4.11]	Environmental Information Processing	Signal transduction	04070 Phosphatidylinositol signaling system	up	dbj|BAJ91552.1| predicted protein [Hordeum vulgare subsp. vulgare]
contig92736	K05857	PLCD; phosphatidylinositol phospholipase C, delta [EC:3.1.4.11]	Environmental Information Processing	Signal transduction	04070 Phosphatidylinositol signaling system	up	dbj|BAK01542.1| predicted protein [Hordeum vulgare subsp. vulgare]
contig91262	K02183	CALM; calmodulin	Environmental Information Processing	Signal transduction	04070 Phosphatidylinositol signaling system	up	ref|XP_003632230.1| PREDICTED: calmodulin-related protein isoform 4 [Vitis vinifera]
contig82264	K00901	E2.7.1.107, DGK, dgkA; diacylglycerol kinase (ATP dependent) [EC:2.7.1.107]	Environmental Information Processing	Signal transduction	04070 Phosphatidylinositol signaling system	up	gb|EMT30252.1| Diacylglycerol kinase 1 [Aegilops tauschii]
contig17951	K00901	E2.7.1.107, DGK, dgkA; diacylglycerol kinase (ATP dependent) [EC:2.7.1.107]	Environmental Information Processing	Signal transduction	04070 Phosphatidylinositol signaling system	up	dbj|BAJ98363.1| predicted protein [Hordeum vulgare subsp. vulgare]
contig89804	K05857	PLCD; phosphatidylinositol phospholipase C, delta [EC:3.1.4.11]	Environmental Information Processing	Signal transduction	04070 Phosphatidylinositol signaling system	up	dbj|BAJ91552.1| predicted protein [Hordeum vulgare subsp. vulgare]
contig44369	K02183	CALM; calmodulin	Environmental Information Processing	Signal transduction	04070 Phosphatidylinositol signaling system	up	gb|EMJ03835.1| hypothetical protein PRUPE_ppa012070mg [Prunus persica]
contig61963	K02183	CALM; calmodulin	Environmental Information Processing	Signal transduction	04070 Phosphatidylinositol signaling system	up	ref|XP_003632230.1| PREDICTED: calmodulin-related protein isoform 4 [Vitis vinifera]
contig43258	K05857	PLCD; phosphatidylinositol phospholipase C, delta [EC:3.1.4.11]	Environmental Information Processing	Signal transduction	04070 Phosphatidylinositol signaling system	up	dbj|BAK01542.1| predicted protein [Hordeum vulgare subsp. vulgare]
contig42235	K14484	IAA; auxin-responsive protein IAA	Environmental Information Processing	Signal transduction	04075 Plant hormone signal transduction	up	gb|EMT31610.1| Auxin-responsive protein IAA6 [Aegilops tauschii]
contig38492	K14497	PP2C; protein phosphatase 2C [EC:3.1.3.16]	Environmental Information Processing	Signal transduction	04075 Plant hormone signal transduction	up	dbj|BAF62437.1| protein phosphatase 2C [Triticum monococcum]
contig17149	K14432	ABF; ABA responsive element binding factor	Environmental Information Processing	Signal transduction	04075 Plant hormone signal transduction	up	gb|AEF32521.1| stress-related bZIP transcription factor [Elymus repens]
contig19734	K14497	PP2C; protein phosphatase 2C [EC:3.1.3.16]	Environmental Information Processing	Signal transduction	04075 Plant hormone signal transduction	up	dbj|BAJ87284.1| predicted protein [Hordeum vulgare subsp. vulgare]
contig40493	K14498	SNRK2; serine/threonine-protein kinase SRK2 [EC:2.7.11.1]	Environmental Information Processing	Signal transduction	04075 Plant hormone signal transduction	up	dbj|BAJ94902.1| predicted protein [Hordeum vulgare subsp. vulgare]
contig21118	K14514	EIN3; ethylene-insensitive protein 3	Environmental Information Processing	Signal transduction	04075 Plant hormone signal transduction	up	gb|EMT14050.1| Protein ETHYLENE INSENSITIVE 3 [Aegilops tauschii]
contig23160	K14492	ARR-A; two-component response regulator ARR-A family	Environmental Information Processing	Signal transduction	04075 Plant hormone signal transduction	down	gb|EMS50922.1| Two-component response regulator ARR8 [Triticum urartu]
contig39383	K13464	JAZ; jasmonate ZIM domain-containing protein	Environmental Information Processing	Signal transduction	04075 Plant hormone signal transduction	up	gb|EMT31100.1| hypothetical protein F775_32173 [Aegilops tauschii]
contig41577	K14500	BSK; BR-signaling kinase [EC:2.7.11.1]	Environmental Information Processing	Signal transduction	04075 Plant hormone signal transduction	up	gb|ABF50637.1| tetratricopeptide repeat-containing protein kinase 1 [Triticum aestivum]
contig38587	K14484	IAA; auxin-responsive protein IAA	Environmental Information Processing	Signal transduction	04075 Plant hormone signal transduction	down	dbj|BAJ84870.1| predicted protein [Hordeum vulgare subsp. vulgare] dbj|BAJ92398.1| predicted protein [Hordeum vulgare subsp. vulgare]
contig39016	K14431	TGA; transcription factor TGA	Environmental Information Processing	Signal transduction	04075 Plant hormone signal transduction	up	gb|AGH18703.1| TGA-type basic leucine zipper protein [Triticum monococcum]
contig18621	K14484	IAA; auxin-responsive protein IAA	Environmental Information Processing	Signal transduction	04075 Plant hormone signal transduction	up	gb|EMT31610.1| Auxin-responsive protein IAA6 [Aegilops tauschii]
contig14094	K14498	SNRK2; serine/threonine-protein kinase SRK2 [EC:2.7.11.1]	Environmental Information Processing	Signal transduction	04075 Plant hormone signal transduction	up	ref|XP_003574349.1| PREDICTED: serine/threonine-protein kinase SAPK3-like [Brachypodium distachyon]
L1-GH8N3EB01DW119	K14432	ABF; ABA responsive element binding factor	Environmental Information Processing	Signal transduction	04075 Plant hormone signal transduction	up	gb|AED99724.1| stress-related bZIP transcription factor [Lophopyrum elongatum] gb|AEF32522.1| stress-related bZIP transcription factor [Lophopyrum elongatum]
contig01077	K14497	PP2C; protein phosphatase 2C [EC:3.1.3.16]	Environmental Information Processing	Signal transduction	04075 Plant hormone signal transduction	up	dbj|BAK01548.1| predicted protein [Hordeum vulgare subsp. vulgare]
contig91050	K14508	NPR1; regulatory protein NPR1	Environmental Information Processing	Signal transduction	04075 Plant hormone signal transduction	up	dbj|BAJ94508.1| predicted protein [Hordeum vulgare subsp. vulgare] dbj|BAJ86173.1| predicted protein [Hordeum vulgare subsp. vulgare] dbj|BAK03697.1| predicted protein [Hordeum vulgare subsp. vulgare]
contig41322	K13449	PR1; pathogenesis-related protein 1	Environmental Information Processing	Signal transduction	04075 Plant hormone signal transduction	down	gb|AEH25632.1| pathogenesis-related protein 1-17 [Triticum aestivum]
contig38902	K04371	MAPK1_3; mitogen-activated protein kinase 1/3 [EC:2.7.11.24]	Environmental Information Processing	Signal transduction	04150 mTOR signaling pathway	up	gb|EMT18927.1| Mitogen-activated protein kinase 4 [Aegilops tauschii]
contig88229	K04371	MAPK1_3; mitogen-activated protein kinase 1/3 [EC:2.7.11.24]	Environmental Information Processing	Signal transduction	04150 mTOR signaling pathway	up	gb|EMT18927.1| Mitogen-activated protein kinase 4 [Aegilops tauschii]
contig62411	K02991	RP-S6e, RPS6; small subunit ribosomal protein S6e	Environmental Information Processing	Signal transduction	04150 mTOR signaling pathway	up	dbj|BAK06183.1| predicted protein [Hordeum vulgare subsp. vulgare]
contig38822	K02991	RP-S6e, RPS6; small subunit ribosomal protein S6e	Environmental Information Processing	Signal transduction	04150 mTOR signaling pathway	up	gb|EMS51115.1| 40S ribosomal protein S6 [Triticum urartu] gb|EMS51116.1| 40S ribosomal protein S6 [Triticum urartu] gb|EMT11003.1| 40S ribosomal protein S6 [Aegilops tauschii]
contig16015	K04371	MAPK1_3; mitogen-activated protein kinase 1/3 [EC:2.7.11.24]	Environmental Information Processing	Signal transduction	04150 mTOR signaling pathway	up	gb|ABS11090.1| MAP kinase [Triticum aestivum]
contig91977	K08269	ULK1_2_3, ATG1; serine/threonine-protein kinase ULK/ATG1 [EC:2.7.11.1]	Environmental Information Processing	Signal transduction	04150 mTOR signaling pathway	up	ref|XP_003561787.1| PREDICTED: uncharacterized protein LOC100834464 [Brachypodium distachyon]
contig38902	K04371	MAPK1_3; mitogen-activated protein kinase 1/3 [EC:2.7.11.24]	Environmental Information Processing	Signal transduction	04151 PI3K-Akt signaling pathway	up	gb|EMT18927.1| Mitogen-activated protein kinase 4 [Aegilops tauschii]
contig39587	K06630	YWHAE; 14-3-3 protein epsilon	Environmental Information Processing	Signal transduction	04151 PI3K-Akt signaling pathway	up	gb|AEQ53933.1| 14-3-3 protein [Triticum aestivum] gb|AFL70188.1| 14-3-3 protein [Triticum aestivum]
contig00175	K11584	PPP2R5; serine/threonine-protein phosphatase 2A regulatory subunit B'	Environmental Information Processing	Signal transduction	04151 PI3K-Akt signaling pathway	up	gb|EMS66139.1| Serine/threonine protein phosphatase 2A 59 kDa regulatory subunit B' gamma isoform [Triticum urartu]
contig37991	K04368	MAP2K1, MEK1; mitogen-activated protein kinase kinase 1 [EC:2.7.12.2]	Environmental Information Processing	Signal transduction	04151 PI3K-Akt signaling pathway	up	gb|EMS52542.1| Mitogen-activated protein kinase kinase 1 [Triticum urartu]
contig88229	K04371	MAPK1_3; mitogen-activated protein kinase 1/3 [EC:2.7.11.24]	Environmental Information Processing	Signal transduction	04151 PI3K-Akt signaling pathway	up	gb|EMT18927.1| Mitogen-activated protein kinase 4 [Aegilops tauschii]
contig15009	K04368	MAP2K1, MEK1; mitogen-activated protein kinase kinase 1 [EC:2.7.12.2]	Environmental Information Processing	Signal transduction	04151 PI3K-Akt signaling pathway	up	gb|EMS52542.1| Mitogen-activated protein kinase kinase 1 [Triticum urartu]
contig51131	K03456	PPP2R1; serine/threonine-protein phosphatase 2A regulatory subunit A	Environmental Information Processing	Signal transduction	04151 PI3K-Akt signaling pathway	up	gb|AEB40165.1| protein phosphatase 2A structural subunit [Triticum aestivum] gb|AEB40166.1| protein phosphatase 2A structural subunit [Triticum aestivum] gb|AEB40167.1| protein phosphatase 2A structural subunit [Triticum aestivum] gb|EMT17513.1| Serine/th
contig62411	K02991	RP-S6e, RPS6; small subunit ribosomal protein S6e	Environmental Information Processing	Signal transduction	04151 PI3K-Akt signaling pathway	up	dbj|BAK06183.1| predicted protein [Hordeum vulgare subsp. vulgare]
contig38822	K02991	RP-S6e, RPS6; small subunit ribosomal protein S6e	Environmental Information Processing	Signal transduction	04151 PI3K-Akt signaling pathway	up	gb|EMS51115.1| 40S ribosomal protein S6 [Triticum urartu] gb|EMS51116.1| 40S ribosomal protein S6 [Triticum urartu] gb|EMT11003.1| 40S ribosomal protein S6 [Aegilops tauschii]
contig39450	K04382	PPP2C; serine/threonine-protein phosphatase 2A catalytic subunit [EC:3.1.3.16]	Environmental Information Processing	Signal transduction	04151 PI3K-Akt signaling pathway	up	dbj|BAJ90783.1| predicted protein [Hordeum vulgare subsp. vulgare] dbj|BAJ99742.1| predicted protein [Hordeum vulgare subsp. vulgare]
contig93303	K09487	HSP90B, TRA1; heat shock protein 90kDa beta	Environmental Information Processing	Signal transduction	04151 PI3K-Akt signaling pathway	up	sp|P36183.1|ENPL_HORVU RecName: Full=Endoplasmin homolog; AltName: Full=Glucose-regulated protein 94 homolog; Short=GRP-94 homolog; Flags: Precursor emb|CAA48143.1| GRP94 homologue [Hordeum vulgare] dbj|BAJ91793.1| predicted protein [Hordeum vulgare subsp
contig88840	K06630	YWHAE; 14-3-3 protein epsilon	Environmental Information Processing	Signal transduction	04151 PI3K-Akt signaling pathway	up	gb|AEQ53933.1| 14-3-3 protein [Triticum aestivum] gb|AFL70188.1| 14-3-3 protein [Triticum aestivum]
contig16015	K04371	MAPK1_3; mitogen-activated protein kinase 1/3 [EC:2.7.11.24]	Environmental Information Processing	Signal transduction	04151 PI3K-Akt signaling pathway	up	gb|ABS11090.1| MAP kinase [Triticum aestivum]
contig39293	K03083	GSK3B; glycogen synthase kinase 3 beta [EC:2.7.11.26]	Environmental Information Processing	Signal transduction	04151 PI3K-Akt signaling pathway	down	dbj|BAJ89558.1| predicted protein [Hordeum vulgare subsp. vulgare] dbj|BAJ91891.1| predicted protein [Hordeum vulgare subsp. vulgare]
contig00175	K11584	PPP2R5; serine/threonine-protein phosphatase 2A regulatory subunit B'	Environmental Information Processing	Signal transduction	04152 AMPK signaling pathway	up	gb|EMS66139.1| Serine/threonine protein phosphatase 2A 59 kDa regulatory subunit B' gamma isoform [Triticum urartu]
contig37564	K03841	FBP, fbp; fructose-1,6-bisphosphatase I [EC:3.1.3.11]	Environmental Information Processing	Signal transduction	04152 AMPK signaling pathway	down	dbj|BAJ89651.1| predicted protein [Hordeum vulgare subsp. vulgare]
contig14647	K07188	LIPE, HSL; hormone-sensitive lipase [EC:3.1.1.79]	Environmental Information Processing	Signal transduction	04152 AMPK signaling pathway	up	dbj|BAK02083.1| predicted protein [Hordeum vulgare subsp. vulgare]
contig16334	K03841	FBP, fbp; fructose-1,6-bisphosphatase I [EC:3.1.3.11]	Environmental Information Processing	Signal transduction	04152 AMPK signaling pathway	down	sp|P09195.1|F16P1_WHEAT RecName: Full=Fructose-1,6-bisphosphatase, chloroplastic; Short=FBPase; AltName: Full=D-fructose-1,6-bisphosphate 1-phosphohydrolase; Flags: Precursor emb|CAA30612.1| unnamed protein product [Triticum aestivum] emb|CAA37908.1| fruc
contig40268	K00021	HMGCR; hydroxymethylglutaryl-CoA reductase (NADPH) [EC:1.1.1.34]	Environmental Information Processing	Signal transduction	04152 AMPK signaling pathway	up	ref|XP_003578341.1| PREDICTED: 3-hydroxy-3-methylglutaryl-coenzyme A reductase 3-like [Brachypodium distachyon]
contig51131	K03456	PPP2R1; serine/threonine-protein phosphatase 2A regulatory subunit A	Environmental Information Processing	Signal transduction	04152 AMPK signaling pathway	up	gb|AEB40165.1| protein phosphatase 2A structural subunit [Triticum aestivum] gb|AEB40166.1| protein phosphatase 2A structural subunit [Triticum aestivum] gb|AEB40167.1| protein phosphatase 2A structural subunit [Triticum aestivum] gb|EMT17513.1| Serine/th
contig39450	K04382	PPP2C; serine/threonine-protein phosphatase 2A catalytic subunit [EC:3.1.3.16]	Environmental Information Processing	Signal transduction	04152 AMPK signaling pathway	up	dbj|BAJ90783.1| predicted protein [Hordeum vulgare subsp. vulgare] dbj|BAJ99742.1| predicted protein [Hordeum vulgare subsp. vulgare]
contig37317	K07877	RAB2A; Ras-related protein Rab-2A	Environmental Information Processing	Signal transduction	04152 AMPK signaling pathway	up	dbj|BAJ93381.1| predicted protein [Hordeum vulgare subsp. vulgare]
contig86801	K07901	RAB8A, MEL; Ras-related protein Rab-8A	Environmental Information Processing	Signal transduction	04152 AMPK signaling pathway	up	dbj|BAJ84946.1| predicted protein [Hordeum vulgare subsp. vulgare]
contig39422	K07901	RAB8A, MEL; Ras-related protein Rab-8A	Environmental Information Processing	Signal transduction	04152 AMPK signaling pathway	up	dbj|BAJ84946.1| predicted protein [Hordeum vulgare subsp. vulgare]
contig91161	K00850	pfkA, PFK; 6-phosphofructokinase 1 [EC:2.7.1.11]	Environmental Information Processing	Signal transduction	04152 AMPK signaling pathway	up	gb|EMT19126.1| 6-phosphofructokinase 3 [Aegilops tauschii]
contig19607	K03841	FBP, fbp; fructose-1,6-bisphosphatase I [EC:3.1.3.11]	Environmental Information Processing	Signal transduction	04152 AMPK signaling pathway	down	dbj|BAJ89651.1| predicted protein [Hordeum vulgare subsp. vulgare]
contig38759	K00850	pfkA, PFK; 6-phosphofructokinase 1 [EC:2.7.1.11]	Environmental Information Processing	Signal transduction	04152 AMPK signaling pathway	up	gb|EMS52572.1| 6-phosphofructokinase 3 [Triticum urartu]
contig01644	K11262	ACAC; acetyl-CoA carboxylase / biotin carboxylase [EC:6.4.1.2 6.3.4.14]	Environmental Information Processing	Signal transduction	04152 AMPK signaling pathway	up	gb|ACD46682.1| plastid acetyl-CoA carboxylase [Triticum durum] gb|ACD46684.1| plastid acetyl-CoA carboxylase [Triticum aestivum]
contig38004	K03347	CUL1, CDC53; cullin 1	Environmental Information Processing	Signal transduction	04310 Wnt signaling pathway	up	gb|EMT19022.1| Cullin-1 [Aegilops tauschii]
contig91964	K03347	CUL1, CDC53; cullin 1	Environmental Information Processing	Signal transduction	04310 Wnt signaling pathway	up	gb|EMT19022.1| Cullin-1 [Aegilops tauschii]
contig28292	K03115	CSNK2B; casein kinase II subunit beta	Environmental Information Processing	Signal transduction	04310 Wnt signaling pathway	down	dbj|BAK04279.1| predicted protein [Hordeum vulgare subsp. vulgare]
contig39293	K03083	GSK3B; glycogen synthase kinase 3 beta [EC:2.7.11.26]	Environmental Information Processing	Signal transduction	04310 Wnt signaling pathway	down	dbj|BAJ89558.1| predicted protein [Hordeum vulgare subsp. vulgare] dbj|BAJ91891.1| predicted protein [Hordeum vulgare subsp. vulgare]
contig48698	K02218	CSNK1, CK1; casein kinase 1 [EC:2.7.11.1]	Environmental Information Processing	Signal transduction	04340 Hedgehog signaling pathway	up	gb|EMT18264.1| Casein kinase I isoform delta-like protein [Aegilops tauschii]
contig39293	K03083	GSK3B; glycogen synthase kinase 3 beta [EC:2.7.11.26]	Environmental Information Processing	Signal transduction	04340 Hedgehog signaling pathway	down	dbj|BAJ89558.1| predicted protein [Hordeum vulgare subsp. vulgare] dbj|BAJ91891.1| predicted protein [Hordeum vulgare subsp. vulgare]
contig38902	K04371	MAPK1_3; mitogen-activated protein kinase 1/3 [EC:2.7.11.24]	Environmental Information Processing	Signal transduction	04350 TGF-beta signaling pathway	up	gb|EMT18927.1| Mitogen-activated protein kinase 4 [Aegilops tauschii]
contig88229	K04371	MAPK1_3; mitogen-activated protein kinase 1/3 [EC:2.7.11.24]	Environmental Information Processing	Signal transduction	04350 TGF-beta signaling pathway	up	gb|EMT18927.1| Mitogen-activated protein kinase 4 [Aegilops tauschii]
contig38004	K03347	CUL1, CDC53; cullin 1	Environmental Information Processing	Signal transduction	04350 TGF-beta signaling pathway	up	gb|EMT19022.1| Cullin-1 [Aegilops tauschii]
contig51131	K03456	PPP2R1; serine/threonine-protein phosphatase 2A regulatory subunit A	Environmental Information Processing	Signal transduction	04350 TGF-beta signaling pathway	up	gb|AEB40165.1| protein phosphatase 2A structural subunit [Triticum aestivum] gb|AEB40166.1| protein phosphatase 2A structural subunit [Triticum aestivum] gb|AEB40167.1| protein phosphatase 2A structural subunit [Triticum aestivum] gb|EMT17513.1| Serine/th
contig39450	K04382	PPP2C; serine/threonine-protein phosphatase 2A catalytic subunit [EC:3.1.3.16]	Environmental Information Processing	Signal transduction	04350 TGF-beta signaling pathway	up	dbj|BAJ90783.1| predicted protein [Hordeum vulgare subsp. vulgare] dbj|BAJ99742.1| predicted protein [Hordeum vulgare subsp. vulgare]
contig16015	K04371	MAPK1_3; mitogen-activated protein kinase 1/3 [EC:2.7.11.24]	Environmental Information Processing	Signal transduction	04350 TGF-beta signaling pathway	up	gb|ABS11090.1| MAP kinase [Triticum aestivum]
contig91964	K03347	CUL1, CDC53; cullin 1	Environmental Information Processing	Signal transduction	04350 TGF-beta signaling pathway	up	gb|EMT19022.1| Cullin-1 [Aegilops tauschii]
contig38902	K04371	MAPK1_3; mitogen-activated protein kinase 1/3 [EC:2.7.11.24]	Environmental Information Processing	Signal transduction	04370 VEGF signaling pathway	up	gb|EMT18927.1| Mitogen-activated protein kinase 4 [Aegilops tauschii]
contig37991	K04368	MAP2K1, MEK1; mitogen-activated protein kinase kinase 1 [EC:2.7.12.2]	Environmental Information Processing	Signal transduction	04370 VEGF signaling pathway	up	gb|EMS52542.1| Mitogen-activated protein kinase kinase 1 [Triticum urartu]
contig88229	K04371	MAPK1_3; mitogen-activated protein kinase 1/3 [EC:2.7.11.24]	Environmental Information Processing	Signal transduction	04370 VEGF signaling pathway	up	gb|EMT18927.1| Mitogen-activated protein kinase 4 [Aegilops tauschii]
contig15009	K04368	MAP2K1, MEK1; mitogen-activated protein kinase kinase 1 [EC:2.7.12.2]	Environmental Information Processing	Signal transduction	04370 VEGF signaling pathway	up	gb|EMS52542.1| Mitogen-activated protein kinase kinase 1 [Triticum urartu]
contig16015	K04371	MAPK1_3; mitogen-activated protein kinase 1/3 [EC:2.7.11.24]	Environmental Information Processing	Signal transduction	04370 VEGF signaling pathway	up	gb|ABS11090.1| MAP kinase [Triticum aestivum]
contig40358	K05692	ACTB_G1; actin beta/gamma 1	Environmental Information Processing	Signal transduction	04390 Hippo signaling pathway	up	dbj|BAJ85914.1| predicted protein [Hordeum vulgare subsp. vulgare] gb|EMS63944.1| Actin-2 [Triticum urartu] gb|EMT27233.1| Actin-2 [Aegilops tauschii]
contig39587	K06630	YWHAE; 14-3-3 protein epsilon	Environmental Information Processing	Signal transduction	04390 Hippo signaling pathway	up	gb|AEQ53933.1| 14-3-3 protein [Triticum aestivum] gb|AFL70188.1| 14-3-3 protein [Triticum aestivum]
contig39910	K06269	PPP1C; serine/threonine-protein phosphatase PP1 catalytic subunit [EC:3.1.3.16]	Environmental Information Processing	Signal transduction	04390 Hippo signaling pathway	up	dbj|BAJ89604.1| predicted protein [Hordeum vulgare subsp. vulgare] dbj|BAJ84989.1| predicted protein [Hordeum vulgare subsp. vulgare]
contig51131	K03456	PPP2R1; serine/threonine-protein phosphatase 2A regulatory subunit A	Environmental Information Processing	Signal transduction	04390 Hippo signaling pathway	up	gb|AEB40165.1| protein phosphatase 2A structural subunit [Triticum aestivum] gb|AEB40166.1| protein phosphatase 2A structural subunit [Triticum aestivum] gb|AEB40167.1| protein phosphatase 2A structural subunit [Triticum aestivum] gb|EMT17513.1| Serine/th
contig39450	K04382	PPP2C; serine/threonine-protein phosphatase 2A catalytic subunit [EC:3.1.3.16]	Environmental Information Processing	Signal transduction	04390 Hippo signaling pathway	up	dbj|BAJ90783.1| predicted protein [Hordeum vulgare subsp. vulgare] dbj|BAJ99742.1| predicted protein [Hordeum vulgare subsp. vulgare]
contig88840	K06630	YWHAE; 14-3-3 protein epsilon	Environmental Information Processing	Signal transduction	04390 Hippo signaling pathway	up	gb|AEQ53933.1| 14-3-3 protein [Triticum aestivum] gb|AFL70188.1| 14-3-3 protein [Triticum aestivum]
contig40133	K05692	ACTB_G1; actin beta/gamma 1	Environmental Information Processing	Signal transduction	04390 Hippo signaling pathway	up	gb|EEE62039.1| hypothetical protein OsJ_16821 [Oryza sativa Japonica Group]
contig39293	K03083	GSK3B; glycogen synthase kinase 3 beta [EC:2.7.11.26]	Environmental Information Processing	Signal transduction	04390 Hippo signaling pathway	down	dbj|BAJ89558.1| predicted protein [Hordeum vulgare subsp. vulgare] dbj|BAJ91891.1| predicted protein [Hordeum vulgare subsp. vulgare]
contig40358	K05692	ACTB_G1; actin beta/gamma 1	Environmental Information Processing	Signal transduction	04391 Hippo signaling pathway -fly	up	dbj|BAJ85914.1| predicted protein [Hordeum vulgare subsp. vulgare] gb|EMS63944.1| Actin-2 [Triticum urartu] gb|EMT27233.1| Actin-2 [Aegilops tauschii]
contig39587	K06630	YWHAE; 14-3-3 protein epsilon	Environmental Information Processing	Signal transduction	04391 Hippo signaling pathway -fly	up	gb|AEQ53933.1| 14-3-3 protein [Triticum aestivum] gb|AFL70188.1| 14-3-3 protein [Triticum aestivum]
contig51131	K03456	PPP2R1; serine/threonine-protein phosphatase 2A regulatory subunit A	Environmental Information Processing	Signal transduction	04391 Hippo signaling pathway -fly	up	gb|AEB40165.1| protein phosphatase 2A structural subunit [Triticum aestivum] gb|AEB40166.1| protein phosphatase 2A structural subunit [Triticum aestivum] gb|AEB40167.1| protein phosphatase 2A structural subunit [Triticum aestivum] gb|EMT17513.1| Serine/th
contig39450	K04382	PPP2C; serine/threonine-protein phosphatase 2A catalytic subunit [EC:3.1.3.16]	Environmental Information Processing	Signal transduction	04391 Hippo signaling pathway -fly	up	dbj|BAJ90783.1| predicted protein [Hordeum vulgare subsp. vulgare] dbj|BAJ99742.1| predicted protein [Hordeum vulgare subsp. vulgare]
contig88840	K06630	YWHAE; 14-3-3 protein epsilon	Environmental Information Processing	Signal transduction	04391 Hippo signaling pathway -fly	up	gb|AEQ53933.1| 14-3-3 protein [Triticum aestivum] gb|AFL70188.1| 14-3-3 protein [Triticum aestivum]
contig40133	K05692	ACTB_G1; actin beta/gamma 1	Environmental Information Processing	Signal transduction	04391 Hippo signaling pathway -fly	up	gb|EEE62039.1| hypothetical protein OsJ_16821 [Oryza sativa Japonica Group]
contig38902	K04371	MAPK1_3; mitogen-activated protein kinase 1/3 [EC:2.7.11.24]	Environmental Information Processing	Signal transduction	04668 TNF signaling pathway	up	gb|EMT18927.1| Mitogen-activated protein kinase 4 [Aegilops tauschii]
contig37991	K04368	MAP2K1, MEK1; mitogen-activated protein kinase kinase 1 [EC:2.7.12.2]	Environmental Information Processing	Signal transduction	04668 TNF signaling pathway	up	gb|EMS52542.1| Mitogen-activated protein kinase kinase 1 [Triticum urartu]
contig88229	K04371	MAPK1_3; mitogen-activated protein kinase 1/3 [EC:2.7.11.24]	Environmental Information Processing	Signal transduction	04668 TNF signaling pathway	up	gb|EMT18927.1| Mitogen-activated protein kinase 4 [Aegilops tauschii]
contig15009	K04368	MAP2K1, MEK1; mitogen-activated protein kinase kinase 1 [EC:2.7.12.2]	Environmental Information Processing	Signal transduction	04668 TNF signaling pathway	up	gb|EMS52542.1| Mitogen-activated protein kinase kinase 1 [Triticum urartu]
contig16015	K04371	MAPK1_3; mitogen-activated protein kinase 1/3 [EC:2.7.11.24]	Environmental Information Processing	Signal transduction	04668 TNF signaling pathway	up	gb|ABS11090.1| MAP kinase [Triticum aestivum]
contig93804	K05236	COPA; coatomer protein complex, subunit alpha (xenin)	Environmental Information Processing	Signaling molecules and interaction	04080 Neuroactive ligand-receptor interaction	up	gb|EMT27309.1| Coatomer subunit alpha-3 [Aegilops tauschii]
contig37259	K05236	COPA; coatomer protein complex, subunit alpha (xenin)	Environmental Information Processing	Signaling molecules and interaction	04080 Neuroactive ligand-receptor interaction	up	gb|AAS58474.1| coatomer alpha subunit [Hordeum vulgare subsp. vulgare]
contig00392	K13126	PABPC; polyadenylate-binding protein	Genetic Information Processing	Folding, sorting and degradation	03018 RNA degradation	down	dbj|BAJ93016.1| predicted protein [Hordeum vulgare subsp. vulgare]
contig37932	K02727	PSMA3; 20S proteasome subunit alpha 7 [EC:3.4.25.1]	Genetic Information Processing	Folding, sorting and degradation	03050 Proteasome	up	dbj|BAK00162.1| predicted protein [Hordeum vulgare subsp. vulgare]
contig14967	K02725	PSMA1; 20S proteasome subunit alpha 6 [EC:3.4.25.1]	Genetic Information Processing	Folding, sorting and degradation	03050 Proteasome	up	dbj|BAJ91315.1| predicted protein [Hordeum vulgare subsp. vulgare]
contig47833	K03066	PSMC5, RPT6; 26S proteasome regulatory subunit T6	Genetic Information Processing	Folding, sorting and degradation	03050 Proteasome	up	dbj|BAJ99861.1| predicted protein [Hordeum vulgare subsp. vulgare] dbj|BAJ92695.1| predicted protein [Hordeum vulgare subsp. vulgare] gb|EMS49046.1| 26S protease regulatory subunit 8-like protein A [Triticum urartu] gb|EMT18240.1| 26S protease regulatory
contig37860	K03032	PSMD1, RPN2; 26S proteasome regulatory subunit N2	Genetic Information Processing	Folding, sorting and degradation	03050 Proteasome	up	dbj|BAK01843.1| predicted protein [Hordeum vulgare subsp. vulgare] dbj|BAJ92533.1| predicted protein [Hordeum vulgare subsp. vulgare]
contig50050	K03030	PSMD14, RPN11, POH1; 26S proteasome regulatory subunit N11	Genetic Information Processing	Folding, sorting and degradation	03050 Proteasome	up	gb|AEK78081.1| 26s proteasome non-ATPase regulatory subunit [Triticum aestivum]
contig45961	K03035	PSMD12, RPN5; 26S proteasome regulatory subunit N5	Genetic Information Processing	Folding, sorting and degradation	03050 Proteasome	up	gb|EMS63228.1| 26S proteasome non-ATPase regulatory subunit 12 [Triticum urartu]
contig38019	K03033	PSMD3, RPN3; 26S proteasome regulatory subunit N3	Genetic Information Processing	Folding, sorting and degradation	03050 Proteasome	up	dbj|BAK01467.1| predicted protein [Hordeum vulgare subsp. vulgare]
contig61998	K03062	PSMC1, RPT2; 26S proteasome regulatory subunit T2	Genetic Information Processing	Folding, sorting and degradation	03050 Proteasome	up	dbj|BAK03283.1| predicted protein [Hordeum vulgare subsp. vulgare]
contig20926	K03032	PSMD1, RPN2; 26S proteasome regulatory subunit N2	Genetic Information Processing	Folding, sorting and degradation	03050 Proteasome	up	dbj|BAK01843.1| predicted protein [Hordeum vulgare subsp. vulgare] dbj|BAJ92533.1| predicted protein [Hordeum vulgare subsp. vulgare]
contig20883	K06699	PSME4; proteasome activator subunit 4	Genetic Information Processing	Folding, sorting and degradation	03050 Proteasome	up	dbj|BAJ96034.1| predicted protein [Hordeum vulgare subsp. vulgare]
contig42801	K03031	PSMD8, RPN12; 26S proteasome regulatory subunit N12	Genetic Information Processing	Folding, sorting and degradation	03050 Proteasome	up	gb|EMT14491.1| Putative 26S proteasome non-ATPase regulatory subunit 8 [Aegilops tauschii]
contig15841	K10956	SEC61A; protein transport protein SEC61 subunit alpha	Genetic Information Processing	Folding, sorting and degradation	03060 Protein export	up	dbj|BAJ85974.1| predicted protein [Hordeum vulgare subsp. vulgare] dbj|BAJ87666.1| predicted protein [Hordeum vulgare subsp. vulgare]
contig42424	K12946	SPCS1; signal peptidase complex subunit 1 [EC:3.4.-.-]	Genetic Information Processing	Folding, sorting and degradation	03060 Protein export	up	dbj|BAJ85135.1| predicted protein [Hordeum vulgare subsp. vulgare]
contig21993	K09490	HSPA5, BIP; heat shock 70kDa protein 5	Genetic Information Processing	Folding, sorting and degradation	03060 Protein export	up	gb|EMT16454.1| Luminal-binding protein 4 [Aegilops tauschii] gb|AGN94840.1| ER molecular chaperone [Triticum aestivum] gb|AGN94842.1| ER molecular chaperone [Triticum aestivum]
contig90079	K13431	SRPR; signal recognition particle receptor subunit alpha	Genetic Information Processing	Folding, sorting and degradation	03060 Protein export	up	dbj|BAJ90992.1| predicted protein [Hordeum vulgare subsp. vulgare]
contig39238	K10956	SEC61A; protein transport protein SEC61 subunit alpha	Genetic Information Processing	Folding, sorting and degradation	03060 Protein export	up	ref|XP_003578013.1| PREDICTED: protein transport protein Sec61 subunit alpha-like [Brachypodium distachyon]
contig38123	K13431	SRPR; signal recognition particle receptor subunit alpha	Genetic Information Processing	Folding, sorting and degradation	03060 Protein export	up	gb|EMT19954.1| Signal recognition particle receptor subunit alpha [Aegilops tauschii]
contig00543	K03106	SRP54, ffh; signal recognition particle subunit SRP54	Genetic Information Processing	Folding, sorting and degradation	03060 Protein export	up	gb|EMS65890.1| Signal recognition particle 54 kDa protein 2 [Triticum urartu]
contig17221	K03107	SRP68; signal recognition particle subunit SRP68	Genetic Information Processing	Folding, sorting and degradation	03060 Protein export	up	dbj|BAJ98233.1| predicted protein [Hordeum vulgare subsp. vulgare]
contig38939	K03116	tatA; sec-independent protein translocase protein TatA	Genetic Information Processing	Folding, sorting and degradation	03060 Protein export	down	ref|XP_003562204.1| PREDICTED: sec-independent protein translocase protein TatA-like [Brachypodium distachyon]
contig42786	K06689	UBE2D_E, UBC4, UBC5; ubiquitin-conjugating enzyme E2 D/E [EC:6.3.2.19]	Genetic Information Processing	Folding, sorting and degradation	04120 Ubiquitin mediated proteolysis	up	ref|XP_003563818.1| PREDICTED: ubiquitin-conjugating enzyme E2 28-like [Brachypodium distachyon]
contig38821	K10685	UBLE1B, SAE2, UBA2; ubiquitin-like 1-activating enzyme E1 B [EC:6.3.2.19]	Genetic Information Processing	Folding, sorting and degradation	04120 Ubiquitin mediated proteolysis	up	gb|EMS58354.1| SUMO-activating enzyme subunit 2 [Triticum urartu]
contig16610	K10685	UBLE1B, SAE2, UBA2; ubiquitin-like 1-activating enzyme E1 B [EC:6.3.2.19]	Genetic Information Processing	Folding, sorting and degradation	04120 Ubiquitin mediated proteolysis	up	gb|EMT21367.1| SUMO-activating enzyme subunit 2 [Aegilops tauschii]
contig44902	K06689	UBE2D_E, UBC4, UBC5; ubiquitin-conjugating enzyme E2 D/E [EC:6.3.2.19]	Genetic Information Processing	Folding, sorting and degradation	04120 Ubiquitin mediated proteolysis	up	ref|XP_003563818.1| PREDICTED: ubiquitin-conjugating enzyme E2 28-like [Brachypodium distachyon]
contig37283	K03178	UBE1, UBA1; ubiquitin-activating enzyme E1 [EC:6.3.2.19]	Genetic Information Processing	Folding, sorting and degradation	04120 Ubiquitin mediated proteolysis	up	sp|P31251.1|UBE12_WHEAT RecName: Full=Ubiquitin-activating enzyme E1 2 gb|AAA34265.1| ubiquitin activating enyme [Triticum aestivum]
contig21826	K10573	UBE2A, UBC2, RAD6A; ubiquitin-conjugating enzyme E2 A [EC:6.3.2.19]	Genetic Information Processing	Folding, sorting and degradation	04120 Ubiquitin mediated proteolysis	up	sp|P25866.1|UBC2_WHEAT RecName: Full=Ubiquitin-conjugating enzyme E2 2; AltName: Full=Ubiquitin carrier protein 2; AltName: Full=Ubiquitin-conjugating enzyme E2-16 kDa; AltName: Full=Ubiquitin-protein ligase 2 gb|AAA34310.1| ubiquitin carrier protein [Tri
contig38004	K03347	CUL1, CDC53; cullin 1	Genetic Information Processing	Folding, sorting and degradation	04120 Ubiquitin mediated proteolysis	up	gb|EMT19022.1| Cullin-1 [Aegilops tauschii]
contig36978	K10576	UBE2H, UBC8; ubiquitin-conjugating enzyme E2 H [EC:6.3.2.19]	Genetic Information Processing	Folding, sorting and degradation	04120 Ubiquitin mediated proteolysis	down	gb|EMS63342.1| Ubiquitin-conjugating enzyme E2 5 [Triticum urartu]
contig02230	K03178	UBE1, UBA1; ubiquitin-activating enzyme E1 [EC:6.3.2.19]	Genetic Information Processing	Folding, sorting and degradation	04120 Ubiquitin mediated proteolysis	up	sp|P31251.1|UBE12_WHEAT RecName: Full=Ubiquitin-activating enzyme E1 2 gb|AAA34265.1| ubiquitin activating enyme [Triticum aestivum]
contig41449	K03360	GRR1; F-box and leucine-rich repeat protein GRR1	Genetic Information Processing	Folding, sorting and degradation	04120 Ubiquitin mediated proteolysis	up	gb|EMS52741.1| hypothetical protein TRIUR3_22762 [Triticum urartu]
contig21688	K10601	SYVN1, HRD1; E3 ubiquitin-protein ligase synoviolin [EC:6.3.2.19]	Genetic Information Processing	Folding, sorting and degradation	04120 Ubiquitin mediated proteolysis	up	ref|XP_003563928.1| PREDICTED: E3 ubiquitin-protein ligase synoviolin-like [Brachypodium distachyon]
contig83924	K10573	UBE2A, UBC2, RAD6A; ubiquitin-conjugating enzyme E2 A [EC:6.3.2.19]	Genetic Information Processing	Folding, sorting and degradation	04120 Ubiquitin mediated proteolysis	up	sp|P25866.1|UBC2_WHEAT RecName: Full=Ubiquitin-conjugating enzyme E2 2; AltName: Full=Ubiquitin carrier protein 2; AltName: Full=Ubiquitin-conjugating enzyme E2-16 kDa; AltName: Full=Ubiquitin-protein ligase 2 gb|AAA34310.1| ubiquitin carrier protein [Tri
contig91964	K03347	CUL1, CDC53; cullin 1	Genetic Information Processing	Folding, sorting and degradation	04120 Ubiquitin mediated proteolysis	up	gb|EMT19022.1| Cullin-1 [Aegilops tauschii]
contig86813	K04554	UBE2J2, NCUBE2, UBC6; ubiquitin-conjugating enzyme E2 J2 [EC:6.3.2.19]	Genetic Information Processing	Folding, sorting and degradation	04120 Ubiquitin mediated proteolysis	up	gb|EMS52702.1| putative ubiquitin-conjugating enzyme E2 33 [Triticum urartu]
contig38056	K10573	UBE2A, UBC2, RAD6A; ubiquitin-conjugating enzyme E2 A [EC:6.3.2.19]	Genetic Information Processing	Folding, sorting and degradation	04120 Ubiquitin mediated proteolysis	up	sp|P25866.1|UBC2_WHEAT RecName: Full=Ubiquitin-conjugating enzyme E2 2; AltName: Full=Ubiquitin carrier protein 2; AltName: Full=Ubiquitin-conjugating enzyme E2-16 kDa; AltName: Full=Ubiquitin-protein ligase 2 gb|AAA34310.1| ubiquitin carrier protein [Tri
contig39456	K10688	UBE2W, UBC16; ubiquitin-conjugating enzyme E2 W [EC:6.3.2.19]	Genetic Information Processing	Folding, sorting and degradation	04120 Ubiquitin mediated proteolysis	up	dbj|BAJ97916.1| predicted protein [Hordeum vulgare subsp. vulgare]
contig86599	K08515	VAMP7; vesicle-associated membrane protein 7	Genetic Information Processing	Folding, sorting and degradation	04130 SNARE interactions in vesicular transport	up	gb|ACG45159.1| vesicle-associated membrane protein 712 [Zea mays] gb|ACN30747.1| unknown [Zea mays] gb|AFW77117.1| putative vesicle-associated membrane protein family protein [Zea mays]
contig17376	K08490	STX5; syntaxin 5	Genetic Information Processing	Folding, sorting and degradation	04130 SNARE interactions in vesicular transport	up	dbj|BAK01470.1| predicted protein [Hordeum vulgare subsp. vulgare]
contig44706	K08513	VAMP4; vesicle-associated membrane protein 4	Genetic Information Processing	Folding, sorting and degradation	04130 SNARE interactions in vesicular transport	up	ref|XP_003557429.1| PREDICTED: putative vesicle-associated membrane protein 726-like [Brachypodium distachyon]
contig37730	K08493	VTI1; vesicle transport through interaction with t-SNAREs 1	Genetic Information Processing	Folding, sorting and degradation	04130 SNARE interactions in vesicular transport	up	gb|EMS66770.1| Vesicle transport v-SNARE 13 [Triticum urartu]
contig16443	K08496	GOSR2, BOS1; golgi SNAP receptor complex member 2	Genetic Information Processing	Folding, sorting and degradation	04130 SNARE interactions in vesicular transport	up	dbj|BAK05771.1| predicted protein [Hordeum vulgare subsp. vulgare]
contig39483	K08515	VAMP7; vesicle-associated membrane protein 7	Genetic Information Processing	Folding, sorting and degradation	04130 SNARE interactions in vesicular transport	up	gb|ACG45159.1| vesicle-associated membrane protein 712 [Zea mays] gb|ACN30747.1| unknown [Zea mays] gb|AFW77117.1| putative vesicle-associated membrane protein family protein [Zea mays]
contig42786	K06689	UBE2D_E, UBC4, UBC5; ubiquitin-conjugating enzyme E2 D/E [EC:6.3.2.19]	Genetic Information Processing	Folding, sorting and degradation	04141 Protein processing in endoplasmic reticulum	up	ref|XP_003563818.1| PREDICTED: ubiquitin-conjugating enzyme E2 28-like [Brachypodium distachyon]
contig25440	K13993	HSP20; HSP20 family protein	Genetic Information Processing	Folding, sorting and degradation	04141 Protein processing in endoplasmic reticulum	down	gb|EMT19289.1| hypothetical protein F775_07048 [Aegilops tauschii]
contig43342	K03283	HSPA1_8; heat shock 70kDa protein 1/8	Genetic Information Processing	Folding, sorting and degradation	04141 Protein processing in endoplasmic reticulum	up	ref|XP_003563611.1| PREDICTED: heat shock cognate 70 kDa protein 1-like isoform 1 [Brachypodium distachyon] ref|XP_003563612.1| PREDICTED: heat shock cognate 70 kDa protein 1-like isoform 2 [Brachypodium distachyon] ref|XP_003563613.1| PREDICTED: heat sho
contig46961	K08054	CANX; calnexin	Genetic Information Processing	Folding, sorting and degradation	04141 Protein processing in endoplasmic reticulum	up	dbj|BAJ89767.1| predicted protein [Hordeum vulgare subsp. vulgare]
contig00462	K10661	MARCH6, DOA10; E3 ubiquitin-protein ligase MARCH6 [EC:6.3.2.19]	Genetic Information Processing	Folding, sorting and degradation	04141 Protein processing in endoplasmic reticulum	up	dbj|BAJ93994.1| predicted protein [Hordeum vulgare subsp. vulgare]
contig00097	K14005	SEC31; protein transport protein SEC31	Genetic Information Processing	Folding, sorting and degradation	04141 Protein processing in endoplasmic reticulum	up	dbj|BAJ96195.1| predicted protein [Hordeum vulgare subsp. vulgare]
contig86579	K13250	SSR2; translocon-associated protein subunit beta	Genetic Information Processing	Folding, sorting and degradation	04141 Protein processing in endoplasmic reticulum	up	gb|EMS46378.1| Translocon-associated protein subunit beta [Triticum urartu]
contig40207	K09584	PDIA6, TXNDC7; protein disulfide-isomerase A6 [EC:5.3.4.1]	Genetic Information Processing	Folding, sorting and degradation	04141 Protein processing in endoplasmic reticulum	up	emb|CBG91907.1| putative PDI-like protein [Triticum aestivum]
contig03930	K09580	PDIA1, P4HB; protein disulfide-isomerase A1 [EC:5.3.4.1]	Genetic Information Processing	Folding, sorting and degradation	04141 Protein processing in endoplasmic reticulum	up	dbj|BAH20800.1| protein disulfide isomerase [Triticum aestivum]
contig39779	K10661	MARCH6, DOA10; E3 ubiquitin-protein ligase MARCH6 [EC:6.3.2.19]	Genetic Information Processing	Folding, sorting and degradation	04141 Protein processing in endoplasmic reticulum	up	dbj|BAJ93994.1| predicted protein [Hordeum vulgare subsp. vulgare]
contig44902	K06689	UBE2D_E, UBC4, UBC5; ubiquitin-conjugating enzyme E2 D/E [EC:6.3.2.19]	Genetic Information Processing	Folding, sorting and degradation	04141 Protein processing in endoplasmic reticulum	up	ref|XP_003563818.1| PREDICTED: ubiquitin-conjugating enzyme E2 28-like [Brachypodium distachyon]
contig15841	K10956	SEC61A; protein transport protein SEC61 subunit alpha	Genetic Information Processing	Folding, sorting and degradation	04141 Protein processing in endoplasmic reticulum	up	dbj|BAJ85974.1| predicted protein [Hordeum vulgare subsp. vulgare] dbj|BAJ87666.1| predicted protein [Hordeum vulgare subsp. vulgare]
contig90499	K09517	DNAJB11; DnaJ homolog subfamily B member 11	Genetic Information Processing	Folding, sorting and degradation	04141 Protein processing in endoplasmic reticulum	up	gb|EMT15727.1| DnaJ homolog subfamily B member 11 [Aegilops tauschii]
contig38004	K03347	CUL1, CDC53; cullin 1	Genetic Information Processing	Folding, sorting and degradation	04141 Protein processing in endoplasmic reticulum	up	gb|EMT19022.1| Cullin-1 [Aegilops tauschii]
contig18125	K04523	UBQLN, DSK2; ubiquilin	Genetic Information Processing	Folding, sorting and degradation	04141 Protein processing in endoplasmic reticulum	up	dbj|BAJ95849.1| predicted protein [Hordeum vulgare subsp. vulgare]
contig45336	K13525	VCP, CDC48; transitional endoplasmic reticulum ATPase	Genetic Information Processing	Folding, sorting and degradation	04141 Protein processing in endoplasmic reticulum	up	gb|EMS63012.1| Cell division cycle protein 48-like protein [Triticum urartu]
contig93381	K08054	CANX; calnexin	Genetic Information Processing	Folding, sorting and degradation	04141 Protein processing in endoplasmic reticulum	up	dbj|BAK00820.1| predicted protein [Hordeum vulgare subsp. vulgare]
contig23056	K07953	SAR1; GTP-binding protein SAR1 [EC:3.6.5.-]	Genetic Information Processing	Folding, sorting and degradation	04141 Protein processing in endoplasmic reticulum	up	gb|ACD03829.1| GTPase SAR1 [Triticum aestivum] gb|ACD03830.1| GTPase SAR1 [Triticum aestivum]
contig21430	K07953	SAR1; GTP-binding protein SAR1 [EC:3.6.5.-]	Genetic Information Processing	Folding, sorting and degradation	04141 Protein processing in endoplasmic reticulum	up	gb|AFW80714.1| GTP-binding protein SAR1A [Zea mays]
contig40141	K12667	SWP1, RPN2; oligosaccharyltransferase complex subunit delta (ribophorin II)	Genetic Information Processing	Folding, sorting and degradation	04141 Protein processing in endoplasmic reticulum	up	dbj|BAJ85530.1| predicted protein [Hordeum vulgare subsp. vulgare]
contig14210	K08057	CALR; calreticulin	Genetic Information Processing	Folding, sorting and degradation	04141 Protein processing in endoplasmic reticulum	up	gb|AAW02798.1| calreticulin-like protein [Triticum aestivum]
contig21993	K09490	HSPA5, BIP; heat shock 70kDa protein 5	Genetic Information Processing	Folding, sorting and degradation	04141 Protein processing in endoplasmic reticulum	up	gb|EMT16454.1| Luminal-binding protein 4 [Aegilops tauschii] gb|AGN94840.1| ER molecular chaperone [Triticum aestivum] gb|AGN94842.1| ER molecular chaperone [Triticum aestivum]
contig19935	K01230	MAN1; mannosyl-oligosaccharide alpha-1,2-mannosidase [EC:3.2.1.113]	Genetic Information Processing	Folding, sorting and degradation	04141 Protein processing in endoplasmic reticulum	up	gb|EMS66530.1| Mannosyl-oligosaccharide 1,2-alpha-mannosidase MNS1 [Triticum urartu]
contig18664	K10085	EDEM2; ER degradation enhancer, mannosidase alpha-like 2	Genetic Information Processing	Folding, sorting and degradation	04141 Protein processing in endoplasmic reticulum	down	dbj|BAJ85126.1| predicted protein [Hordeum vulgare subsp. vulgare]
contig39238	K10956	SEC61A; protein transport protein SEC61 subunit alpha	Genetic Information Processing	Folding, sorting and degradation	04141 Protein processing in endoplasmic reticulum	up	ref|XP_003578013.1| PREDICTED: protein transport protein Sec61 subunit alpha-like [Brachypodium distachyon]
contig93303	K09487	HSP90B, TRA1; heat shock protein 90kDa beta	Genetic Information Processing	Folding, sorting and degradation	04141 Protein processing in endoplasmic reticulum	up	sp|P36183.1|ENPL_HORVU RecName: Full=Endoplasmin homolog; AltName: Full=Glucose-regulated protein 94 homolog; Short=GRP-94 homolog; Flags: Precursor emb|CAA48143.1| GRP94 homologue [Hordeum vulgare] dbj|BAJ91793.1| predicted protein [Hordeum vulgare subsp
contig37422	K13249	SSR1; translocon-associated protein subunit alpha	Genetic Information Processing	Folding, sorting and degradation	04141 Protein processing in endoplasmic reticulum	up	dbj|BAJ84936.1| predicted protein [Hordeum vulgare subsp. vulgare] dbj|BAJ94893.1| predicted protein [Hordeum vulgare subsp. vulgare] dbj|BAJ99724.1| predicted protein [Hordeum vulgare subsp. vulgare]
contig14673	K09503	DNAJA2; DnaJ homolog subfamily A member 2	Genetic Information Processing	Folding, sorting and degradation	04141 Protein processing in endoplasmic reticulum	up	gb|AGR45906.1| DnaJ protein 2-like protein [Triticum aestivum]
contig21688	K10601	SYVN1, HRD1; E3 ubiquitin-protein ligase synoviolin [EC:6.3.2.19]	Genetic Information Processing	Folding, sorting and degradation	04141 Protein processing in endoplasmic reticulum	up	ref|XP_003563928.1| PREDICTED: E3 ubiquitin-protein ligase synoviolin-like [Brachypodium distachyon]
contig44105	K13993	HSP20; HSP20 family protein	Genetic Information Processing	Folding, sorting and degradation	04141 Protein processing in endoplasmic reticulum	down	gb|EMT19289.1| hypothetical protein F775_07048 [Aegilops tauschii]
contig93985	K13993	HSP20; HSP20 family protein	Genetic Information Processing	Folding, sorting and degradation	04141 Protein processing in endoplasmic reticulum	up	ref|NP_009628.1| Hsp26p [Saccharomyces cerevisiae S288c] sp|P15992.3|HSP26_YEAST RecName: Full=Heat shock protein 26; AltName: Full=26 kDa heat shock protein gb|AAA66914.1| heat shock protein 26 [Saccharomyces cerevisiae] emb|CAA53929.1| unnamed protein p
contig02186	K08057	CALR; calreticulin	Genetic Information Processing	Folding, sorting and degradation	04141 Protein processing in endoplasmic reticulum	up	gb|ADG85705.1| putative calreticulin [Triticum aestivum]
contig40277	K14005	SEC31; protein transport protein SEC31	Genetic Information Processing	Folding, sorting and degradation	04141 Protein processing in endoplasmic reticulum	up	dbj|BAJ96195.1| predicted protein [Hordeum vulgare subsp. vulgare]
contig00532	K14007	SEC24; protein transport protein SEC24	Genetic Information Processing	Folding, sorting and degradation	04141 Protein processing in endoplasmic reticulum	up	ref|XP_003580210.1| PREDICTED: protein transport protein Sec24-like At3g07100-like [Brachypodium distachyon]
contig17924	K12669	OST3, OST6; oligosaccharyltransferase complex subunit gamma	Genetic Information Processing	Folding, sorting and degradation	04141 Protein processing in endoplasmic reticulum	up	ref|XP_003577754.1| PREDICTED: uncharacterized protein LOC100826386 isoform 1 [Brachypodium distachyon] ref|XP_003577755.1| PREDICTED: uncharacterized protein LOC100826386 isoform 2 [Brachypodium distachyon]
contig91964	K03347	CUL1, CDC53; cullin 1	Genetic Information Processing	Folding, sorting and degradation	04141 Protein processing in endoplasmic reticulum	up	gb|EMT19022.1| Cullin-1 [Aegilops tauschii]
contig50970	K09503	DNAJA2; DnaJ homolog subfamily A member 2	Genetic Information Processing	Folding, sorting and degradation	04141 Protein processing in endoplasmic reticulum	up	gb|EMT10718.1| DnaJ protein-like protein [Aegilops tauschii]
contig23924	K09523	DNAJC3; DnaJ homolog subfamily C member 3	Genetic Information Processing	Folding, sorting and degradation	04141 Protein processing in endoplasmic reticulum	up	gb|EMS66333.1| DnaJ homolog subfamily C member 3 [Triticum urartu]
contig86813	K04554	UBE2J2, NCUBE2, UBC6; ubiquitin-conjugating enzyme E2 J2 [EC:6.3.2.19]	Genetic Information Processing	Folding, sorting and degradation	04141 Protein processing in endoplasmic reticulum	up	gb|EMS52702.1| putative ubiquitin-conjugating enzyme E2 33 [Triticum urartu]
contig40563	K09517	DNAJB11; DnaJ homolog subfamily B member 11	Genetic Information Processing	Folding, sorting and degradation	04141 Protein processing in endoplasmic reticulum	up	gb|EMT15727.1| DnaJ homolog subfamily B member 11 [Aegilops tauschii]
contig39623	K04523	UBQLN, DSK2; ubiquilin	Genetic Information Processing	Folding, sorting and degradation	04141 Protein processing in endoplasmic reticulum	up	dbj|BAJ95849.1| predicted protein [Hordeum vulgare subsp. vulgare]
contig86862	K13249	SSR1; translocon-associated protein subunit alpha	Genetic Information Processing	Folding, sorting and degradation	04141 Protein processing in endoplasmic reticulum	up	dbj|BAJ84936.1| predicted protein [Hordeum vulgare subsp. vulgare] dbj|BAJ94893.1| predicted protein [Hordeum vulgare subsp. vulgare] dbj|BAJ99724.1| predicted protein [Hordeum vulgare subsp. vulgare]
contig17145	K03283	HSPA1_8; heat shock 70kDa protein 1/8	Genetic Information Processing	Folding, sorting and degradation	04141 Protein processing in endoplasmic reticulum	up	dbj|BAJ86014.1| predicted protein [Hordeum vulgare subsp. vulgare]
contig43976	K07466	RFA1, RPA1, rpa; replication factor A1	Genetic Information Processing	Replication and repair	03030 DNA replication	up	gb|EMS48531.1| hypothetical protein TRIUR3_00701 [Triticum urartu]
contig45282	K07466	RFA1, RPA1, rpa; replication factor A1	Genetic Information Processing	Replication and repair	03030 DNA replication	up	gb|EMS48531.1| hypothetical protein TRIUR3_00701 [Triticum urartu]
contig43976	K07466	RFA1, RPA1, rpa; replication factor A1	Genetic Information Processing	Replication and repair	03420 Nucleotide excision repair	up	gb|EMS48531.1| hypothetical protein TRIUR3_00701 [Triticum urartu]
contig45282	K07466	RFA1, RPA1, rpa; replication factor A1	Genetic Information Processing	Replication and repair	03420 Nucleotide excision repair	up	gb|EMS48531.1| hypothetical protein TRIUR3_00701 [Triticum urartu]
contig43976	K07466	RFA1, RPA1, rpa; replication factor A1	Genetic Information Processing	Replication and repair	03430 Mismatch repair	up	gb|EMS48531.1| hypothetical protein TRIUR3_00701 [Triticum urartu]
contig45282	K07466	RFA1, RPA1, rpa; replication factor A1	Genetic Information Processing	Replication and repair	03430 Mismatch repair	up	gb|EMS48531.1| hypothetical protein TRIUR3_00701 [Triticum urartu]
contig43976	K07466	RFA1, RPA1, rpa; replication factor A1	Genetic Information Processing	Replication and repair	03440 Homologous recombination	up	gb|EMS48531.1| hypothetical protein TRIUR3_00701 [Triticum urartu]
contig45282	K07466	RFA1, RPA1, rpa; replication factor A1	Genetic Information Processing	Replication and repair	03440 Homologous recombination	up	gb|EMS48531.1| hypothetical protein TRIUR3_00701 [Triticum urartu]
contig43976	K07466	RFA1, RPA1, rpa; replication factor A1	Genetic Information Processing	Replication and repair	03460 Fanconi anemia pathway	up	gb|EMS48531.1| hypothetical protein TRIUR3_00701 [Triticum urartu]
contig45282	K07466	RFA1, RPA1, rpa; replication factor A1	Genetic Information Processing	Replication and repair	03460 Fanconi anemia pathway	up	gb|EMS48531.1| hypothetical protein TRIUR3_00701 [Triticum urartu]
contig91379	K03040	rpoA; DNA-directed RNA polymerase subunit alpha [EC:2.7.7.6]	Genetic Information Processing	Transcription	03020 RNA polymerase	down	ref|YP_005296132.1| rpoA gene product (chloroplast) [Pentactina rupicola] gb|AEX31764.1| RNA polymerase alpha subunit (chloroplast) [Pentactina rupicola]
contig02492	K03006	RPB1, POLR2A; DNA-directed RNA polymerase II subunit RPB1 [EC:2.7.7.6]	Genetic Information Processing	Transcription	03020 RNA polymerase	up	dbj|BAK02300.1| predicted protein [Hordeum vulgare subsp. vulgare]
contig42346	K03020	RPC19, POLR1D; DNA-directed RNA polymerases I and III subunit RPAC2	Genetic Information Processing	Transcription	03020 RNA polymerase	down	gb|EMS57021.1| DNA-directed RNA polymerases I and III subunit RPAC2 [Triticum urartu]
contig18160	K03046	rpoC; DNA-directed RNA polymerase subunit beta' [EC:2.7.7.6]	Genetic Information Processing	Transcription	03020 RNA polymerase	down	ref|NP_114251.1| RNA polymerase beta'' chain [Triticum aestivum] ref|YP_008474383.1| RNA polymerase beta' subunit (chloroplast) [Aegilops speltoides] sp|Q9XPS9.1|RPOC2_WHEAT RecName: Full=DNA-directed RNA polymerase subunit beta''; AltName: Full=PEP; AltN
contig91369	K03040	rpoA; DNA-directed RNA polymerase subunit alpha [EC:2.7.7.6]	Genetic Information Processing	Transcription	03020 RNA polymerase	down	ref|YP_004072494.1| RNA polymerase alpha subunit [Corynocarpus laevigata] gb|ADO60342.1| RNA polymerase alpha subunit [Corynocarpus laevigata]
contig41482	K03124	TFIIB, GTF2B, SUA7, tfb; transcription initiation factor TFIIB	Genetic Information Processing	Transcription	03022 Basal transcription factors	up	gb|EMT25381.1| Transcription initiation factor IIB [Aegilops tauschii]
contig19214	K14649	TAF8; transcription initiation factor TFIID subunit 8	Genetic Information Processing	Transcription	03022 Basal transcription factors	up	gb|EMS57050.1| Asparagine synthetase domain-containing protein 1 [Triticum urartu]
contig43342	K03283	HSPA1_8; heat shock 70kDa protein 1/8	Genetic Information Processing	Transcription	03040 Spliceosome	up	ref|XP_003563611.1| PREDICTED: heat shock cognate 70 kDa protein 1-like isoform 1 [Brachypodium distachyon] ref|XP_003563612.1| PREDICTED: heat shock cognate 70 kDa protein 1-like isoform 2 [Brachypodium distachyon] ref|XP_003563613.1| PREDICTED: heat sho
contig61904	K12823	DDX5, DBP2; ATP-dependent RNA helicase DDX5/DBP2 [EC:3.6.4.13]	Genetic Information Processing	Transcription	03040 Spliceosome	up	gb|EMS66298.1| DEAD-box ATP-dependent RNA helicase 30 [Triticum urartu]
contig40181	K12823	DDX5, DBP2; ATP-dependent RNA helicase DDX5/DBP2 [EC:3.6.4.13]	Genetic Information Processing	Transcription	03040 Spliceosome	up	dbj|BAK00243.1| predicted protein [Hordeum vulgare subsp. vulgare]
contig38675	K12812	UAP56, BAT1, SUB2; ATP-dependent RNA helicase UAP56/SUB2 [EC:3.6.4.13]	Genetic Information Processing	Transcription	03040 Spliceosome	up	ref|XP_003569186.1| PREDICTED: DEAD-box ATP-dependent RNA helicase 56-like [Brachypodium distachyon]
contig37446	K12836	U2AF1; splicing factor U2AF 35 kDa subunit	Genetic Information Processing	Transcription	03040 Spliceosome	up	ref|XP_003569528.1| PREDICTED: splicing factor U2af small subunit B-like isoform 1 [Brachypodium distachyon] ref|XP_003569529.1| PREDICTED: splicing factor U2af small subunit B-like isoform 2 [Brachypodium distachyon] ref|XP_003569530.1| PREDICTED: splici
contig40699	K12741	HNRNPA1_3; heterogeneous nuclear ribonucleoprotein A1/A3	Genetic Information Processing	Transcription	03040 Spliceosome	up	ref|XP_003573706.1| PREDICTED: RNA-binding protein Musashi homolog 2-like [Brachypodium distachyon]
contig36730	K12881	THOC4, ALY; THO complex subunit 4	Genetic Information Processing	Transcription	03040 Spliceosome	up	dbj|BAJ86524.1| predicted protein [Hordeum vulgare subsp. vulgare]
contig02054	K12872	RBM22, SLT11; pre-mRNA-splicing factor RBM22/SLT11	Genetic Information Processing	Transcription	03040 Spliceosome	up	gb|EMT27491.1| Zinc finger CCCH domain-containing protein 40 [Aegilops tauschii]
contig20901	K12823	DDX5, DBP2; ATP-dependent RNA helicase DDX5/DBP2 [EC:3.6.4.13]	Genetic Information Processing	Transcription	03040 Spliceosome	up	dbj|BAK00243.1| predicted protein [Hordeum vulgare subsp. vulgare]
contig38940	K12881	THOC4, ALY; THO complex subunit 4	Genetic Information Processing	Transcription	03040 Spliceosome	up	emb|CAE53910.1| putative DIP2 protein [Triticum aestivum]
contig37376	K12896	SFRS7; splicing factor, arginine/serine-rich 7	Genetic Information Processing	Transcription	03040 Spliceosome	up	ref|XP_003567963.1| PREDICTED: arginine/serine-rich-splicing factor RSP31-like [Brachypodium distachyon]
contig17145	K03283	HSPA1_8; heat shock 70kDa protein 1/8	Genetic Information Processing	Transcription	03040 Spliceosome	up	dbj|BAJ86014.1| predicted protein [Hordeum vulgare subsp. vulgare]
contig42002	K12827	SF3A3, SAP61, PRP9; splicing factor 3A subunit 3	Genetic Information Processing	Transcription	03040 Spliceosome	up	gb|EMT30741.1| Splicing factor 3A subunit 3 [Aegilops tauschii]
contig00999	K02435	gatC, GATC; aspartyl-tRNA(Asn)/glutamyl-tRNA(Gln) amidotransferase subunit C [EC:6.3.5.6 6.3.5.7]	Genetic Information Processing	Translation	00970 Aminoacyl-tRNA biosynthesis	down	dbj|BAJ91157.1| predicted protein [Hordeum vulgare subsp. vulgare] dbj|BAJ89504.1| predicted protein [Hordeum vulgare subsp. vulgare]
contig28292	K03115	CSNK2B; casein kinase II subunit beta	Genetic Information Processing	Translation	03008 Ribosome biogenesis in eukaryotes	down	dbj|BAK04279.1| predicted protein [Hordeum vulgare subsp. vulgare]
contig45574	K14564	NOP56; nucleolar protein 56	Genetic Information Processing	Translation	03008 Ribosome biogenesis in eukaryotes	up	dbj|BAK00655.1| predicted protein [Hordeum vulgare subsp. vulgare]
contig22446	K02871	RP-L13, MRPL13, rplM; large subunit ribosomal protein L13	Genetic Information Processing	Translation	03010 Ribosome	down	ref|XP_003569810.1| PREDICTED: 50S ribosomal protein L13, chloroplastic-like [Brachypodium distachyon]
contig83392	K02984	RP-S3Ae, RPS3A; small subunit ribosomal protein S3Ae	Genetic Information Processing	Translation	03010 Ribosome	up	gb|EMT30223.1| 40S ribosomal protein S3a [Aegilops tauschii]
contig49047	K02975	RP-S25e, RPS25; small subunit ribosomal protein S25e	Genetic Information Processing	Translation	03010 Ribosome	up	dbj|BAJ87069.1| predicted protein [Hordeum vulgare subsp. vulgare] dbj|BAJ91830.1| predicted protein [Hordeum vulgare subsp. vulgare]
contig23201	K02977	RP-S27Ae, RPS27A; small subunit ribosomal protein S27Ae	Genetic Information Processing	Translation	03010 Ribosome	up	ref|XP_002452705.1| hypothetical protein SORBIDRAFT_04g031060 [Sorghum bicolor] gb|EES05681.1| hypothetical protein SORBIDRAFT_04g031060 [Sorghum bicolor]
contig91372	K02982	RP-S3, rpsC; small subunit ribosomal protein S3	Genetic Information Processing	Translation	03010 Ribosome	down	ref|YP_004072500.1| ribosomal protein S3 [Corynocarpus laevigata] gb|ADO60348.1| ribosomal protein S3 [Corynocarpus laevigata]
contig44258	K02975	RP-S25e, RPS25; small subunit ribosomal protein S25e	Genetic Information Processing	Translation	03010 Ribosome	up	dbj|BAJ87069.1| predicted protein [Hordeum vulgare subsp. vulgare] dbj|BAJ91830.1| predicted protein [Hordeum vulgare subsp. vulgare]
contig39073	K02989	RP-S5e, RPS5; small subunit ribosomal protein S5e	Genetic Information Processing	Translation	03010 Ribosome	up	gb|EMT07494.1| 40S ribosomal protein S5-1 [Aegilops tauschii]
contig37244	K02995	RP-S8e, RPS8; small subunit ribosomal protein S8e	Genetic Information Processing	Translation	03010 Ribosome	up	gb|EMT18438.1| 40S ribosomal protein S8 [Aegilops tauschii]
contig48325	K02977	RP-S27Ae, RPS27A; small subunit ribosomal protein S27Ae	Genetic Information Processing	Translation	03010 Ribosome	up	ref|XP_003574865.1| PREDICTED: polyubiquitin-like [Brachypodium distachyon]
contig37250	K02984	RP-S3Ae, RPS3A; small subunit ribosomal protein S3Ae	Genetic Information Processing	Translation	03010 Ribosome	up	gb|EMT30223.1| 40S ribosomal protein S3a [Aegilops tauschii]
contig62411	K02991	RP-S6e, RPS6; small subunit ribosomal protein S6e	Genetic Information Processing	Translation	03010 Ribosome	up	dbj|BAK06183.1| predicted protein [Hordeum vulgare subsp. vulgare]
contig41765	K02932	RP-L5e, RPL5; large subunit ribosomal protein L5e	Genetic Information Processing	Translation	03010 Ribosome	up	ref|XP_003577351.1| PREDICTED: 60S ribosomal protein L5-1-like [Brachypodium distachyon]
contig38822	K02991	RP-S6e, RPS6; small subunit ribosomal protein S6e	Genetic Information Processing	Translation	03010 Ribosome	up	gb|EMS51115.1| 40S ribosomal protein S6 [Triticum urartu] gb|EMS51116.1| 40S ribosomal protein S6 [Triticum urartu] gb|EMT11003.1| 40S ribosomal protein S6 [Aegilops tauschii]
contig44725	K02932	RP-L5e, RPL5; large subunit ribosomal protein L5e	Genetic Information Processing	Translation	03010 Ribosome	up	gb|AEV92989.1| 60S ribosomal protein L5 [Triticum aestivum]
contig45233	K02958	RP-S15e, RPS15; small subunit ribosomal protein S15e	Genetic Information Processing	Translation	03010 Ribosome	up	dbj|BAJ98910.1| predicted protein [Hordeum vulgare subsp. vulgare]
contig45467	K02916	RP-L35, MRPL35, rpmI; large subunit ribosomal protein L35	Genetic Information Processing	Translation	03010 Ribosome	down	dbj|BAJ90874.1| predicted protein [Hordeum vulgare subsp. vulgare] dbj|BAK01393.1| predicted protein [Hordeum vulgare subsp. vulgare] dbj|BAJ89239.1| predicted protein [Hordeum vulgare subsp. vulgare]
contig91378	K02994	RP-S8, rpsH; small subunit ribosomal protein S8	Genetic Information Processing	Translation	03010 Ribosome	down	gb|ADZ54453.1| ribosomal protein S8 [Mirabilis sanguinea]
contig44424	K02952	RP-S13, rpsM; small subunit ribosomal protein S13	Genetic Information Processing	Translation	03010 Ribosome	down	gb|ADP02222.1| putative 30S ribosomal protein S13 [Triticum aestivum]
contig42780	K02951	RP-S12e, RPS12; small subunit ribosomal protein S12e	Genetic Information Processing	Translation	03010 Ribosome	up	gb|EMS45774.1| 40S ribosomal protein S12 [Triticum urartu]
contig02972	K02947	RP-S10e, RPS10; small subunit ribosomal protein S10e	Genetic Information Processing	Translation	03010 Ribosome	up	ref|XP_003574946.1| PREDICTED: 40S ribosomal protein S10-like [Brachypodium distachyon]
contig02041	K02925	RP-L3e, RPL3; large subunit ribosomal protein L3e	Genetic Information Processing	Translation	03010 Ribosome	up	gb|EMT10766.1| 60S ribosomal protein L3 [Aegilops tauschii]
contig13372	K02997	RP-S9e, RPS9; small subunit ribosomal protein S9e	Genetic Information Processing	Translation	03010 Ribosome	up	dbj|BAJ90873.1| predicted protein [Hordeum vulgare subsp. vulgare] dbj|BAJ99877.1| predicted protein [Hordeum vulgare subsp. vulgare]
contig03596	K02881	RP-L18, MRPL18, rplR; large subunit ribosomal protein L18	Genetic Information Processing	Translation	03010 Ribosome	down	dbj|BAK03461.1| predicted protein [Hordeum vulgare subsp. vulgare]
contig00477	K02866	RP-L10e, RPL10; large subunit ribosomal protein L10e	Genetic Information Processing	Translation	03010 Ribosome	up	dbj|BAK07136.1| predicted protein [Hordeum vulgare subsp. vulgare]
contig84835	K02936	RP-L7Ae, RPL7A; large subunit ribosomal protein L7Ae	Genetic Information Processing	Translation	03010 Ribosome	up	dbj|BAK06028.1| predicted protein [Hordeum vulgare subsp. vulgare] dbj|BAJ93334.1| predicted protein [Hordeum vulgare subsp. vulgare]
contig11853	K02953	RP-S13e, RPS13; small subunit ribosomal protein S13e	Genetic Information Processing	Translation	03010 Ribosome	up	gb|AAU82114.1| cytoplasmatic ribosomal protein S13 [Triticum aestivum]
contig91377	K02890	RP-L22, MRPL22, rplV; large subunit ribosomal protein L22	Genetic Information Processing	Translation	03010 Ribosome	down	ref|YP_004072501.1| ribosomal protein L22 [Corynocarpus laevigata] gb|ADO60349.1| ribosomal protein L22 [Corynocarpus laevigata]
contig13147	K02895	RP-L24, MRPL24, rplX; large subunit ribosomal protein L24	Genetic Information Processing	Translation	03010 Ribosome	down	gb|EMS61849.1| 50S ribosomal protein L24, chloroplastic [Triticum urartu] gb|EMT00548.1| 50S ribosomal protein L24, chloroplastic [Aegilops tauschii]
contig37508	K02895	RP-L24, MRPL24, rplX; large subunit ribosomal protein L24	Genetic Information Processing	Translation	03010 Ribosome	down	gb|EMS61849.1| 50S ribosomal protein L24, chloroplastic [Triticum urartu] gb|EMT00548.1| 50S ribosomal protein L24, chloroplastic [Aegilops tauschii]
contig13513	K02864	RP-L10, MRPL10, rplJ; large subunit ribosomal protein L10	Genetic Information Processing	Translation	03010 Ribosome	down	dbj|BAJ86662.1| predicted protein [Hordeum vulgare subsp. vulgare] dbj|BAJ88071.1| predicted protein [Hordeum vulgare subsp. vulgare] dbj|BAJ93043.1| predicted protein [Hordeum vulgare subsp. vulgare]
contig49143	K02903	RP-L28e, RPL28; large subunit ribosomal protein L28e	Genetic Information Processing	Translation	03010 Ribosome	up	gb|EMS51532.1| 60S ribosomal protein L28-1 [Triticum urartu]
contig37086	K02997	RP-S9e, RPS9; small subunit ribosomal protein S9e	Genetic Information Processing	Translation	03010 Ribosome	up	dbj|BAJ90873.1| predicted protein [Hordeum vulgare subsp. vulgare] dbj|BAJ99877.1| predicted protein [Hordeum vulgare subsp. vulgare]
contig86530	K02903	RP-L28e, RPL28; large subunit ribosomal protein L28e	Genetic Information Processing	Translation	03010 Ribosome	up	gb|EMS51532.1| 60S ribosomal protein L28-1 [Triticum urartu]
contig46501	K02962	RP-S17e, RPS17; small subunit ribosomal protein S17e	Genetic Information Processing	Translation	03010 Ribosome	up	gb|EMT02584.1| hypothetical protein F775_52330 [Aegilops tauschii]
contig43340	K02916	RP-L35, MRPL35, rpmI; large subunit ribosomal protein L35	Genetic Information Processing	Translation	03010 Ribosome	down	dbj|BAJ90874.1| predicted protein [Hordeum vulgare subsp. vulgare] dbj|BAK01393.1| predicted protein [Hordeum vulgare subsp. vulgare] dbj|BAJ89239.1| predicted protein [Hordeum vulgare subsp. vulgare]
contig21532	K02895	RP-L24, MRPL24, rplX; large subunit ribosomal protein L24	Genetic Information Processing	Translation	03010 Ribosome	down	gb|EMS61849.1| 50S ribosomal protein L24, chloroplastic [Triticum urartu] gb|EMT00548.1| 50S ribosomal protein L24, chloroplastic [Aegilops tauschii]
contig39474	K02867	RP-L11, MRPL11, rplK; large subunit ribosomal protein L11	Genetic Information Processing	Translation	03010 Ribosome	down	ref|XP_003558943.1| PREDICTED: 50S ribosomal protein L11, chloroplastic-like [Brachypodium distachyon]
contig30469	K02946	RP-S10, MRPS10, rpsJ; small subunit ribosomal protein S10	Genetic Information Processing	Translation	03010 Ribosome	down	ref|XP_003558591.1| PREDICTED: 30S ribosomal protein S10, chloroplastic-like [Brachypodium distachyon]
contig47379	K02977	RP-S27Ae, RPS27A; small subunit ribosomal protein S27Ae	Genetic Information Processing	Translation	03010 Ribosome	up	gb|EMS54972.1| Polyubiquitin-A [Triticum urartu]
contig44252	K02898	RP-L26e, RPL26; large subunit ribosomal protein L26e	Genetic Information Processing	Translation	03010 Ribosome	up	dbj|BAK04470.1| predicted protein [Hordeum vulgare subsp. vulgare]
contig43165	K02977	RP-S27Ae, RPS27A; small subunit ribosomal protein S27Ae	Genetic Information Processing	Translation	03010 Ribosome	up	ref|XP_003626479.1| Ubiquitin-like protein [Medicago truncatula] gb|AES82697.1| Ubiquitin-like protein [Medicago truncatula]
contig51121	K02977	RP-S27Ae, RPS27A; small subunit ribosomal protein S27Ae	Genetic Information Processing	Translation	03010 Ribosome	up	emb|CBI22354.3| unnamed protein product [Vitis vinifera]
contig00220	K02906	RP-L3, MRPL3, rplC; large subunit ribosomal protein L3	Genetic Information Processing	Translation	03010 Ribosome	down	gb|EMT10045.1| putative 50S ribosomal protein L3, chloroplastic [Aegilops tauschii]
contig40606	K02884	RP-L19, MRPL19, rplS; large subunit ribosomal protein L19	Genetic Information Processing	Translation	03010 Ribosome	down	dbj|BAJ91899.1| predicted protein [Hordeum vulgare subsp. vulgare]
contig39512	K02993	RP-S7e, RPS7; small subunit ribosomal protein S7e	Genetic Information Processing	Translation	03010 Ribosome	up	dbj|BAK06366.1| predicted protein [Hordeum vulgare subsp. vulgare]
contig87291	K02884	RP-L19, MRPL19, rplS; large subunit ribosomal protein L19	Genetic Information Processing	Translation	03010 Ribosome	down	gb|EMT15756.1| 50S ribosomal protein L19, chloroplastic [Aegilops tauschii]
contig42986	K02976	RP-S26e, RPS26; small subunit ribosomal protein S26e	Genetic Information Processing	Translation	03010 Ribosome	up	gb|EMS51411.1| 40S ribosomal protein S26-3 [Triticum urartu]
contig44349	K02952	RP-S13, rpsM; small subunit ribosomal protein S13	Genetic Information Processing	Translation	03010 Ribosome	down	gb|ADP02222.1| putative 30S ribosomal protein S13 [Triticum aestivum]
contig61887	K02927	RP-L40e, RPL40; large subunit ribosomal protein L40e	Genetic Information Processing	Translation	03010 Ribosome	up	ref|XP_003558419.1| PREDICTED: ubiquitin-60S ribosomal protein L40-2-like [Brachypodium distachyon] ref|XP_003578682.1| PREDICTED: ubiquitin-60S ribosomal protein L40-2-like [Brachypodium distachyon] gb|EMS48574.1| Ubiquitin-60S ribosomal protein L40-2 [T
contig47614	K02997	RP-S9e, RPS9; small subunit ribosomal protein S9e	Genetic Information Processing	Translation	03010 Ribosome	up	gb|EMS50632.1| 40S ribosomal protein S9-2 [Triticum urartu] gb|EMT06699.1| 40S ribosomal protein S9-2 [Aegilops tauschii]
contig41717	K02973	RP-S23e, RPS23; small subunit ribosomal protein S23e	Genetic Information Processing	Translation	03010 Ribosome	up	gb|EAZ14059.1| hypothetical protein OsJ_03983 [Oryza sativa Japonica Group]
contig14165	K02995	RP-S8e, RPS8; small subunit ribosomal protein S8e	Genetic Information Processing	Translation	03010 Ribosome	up	gb|EMT18438.1| 40S ribosomal protein S8 [Aegilops tauschii]
contig38189	K03262	EIF5; translation initiation factor 5	Genetic Information Processing	Translation	03013 RNA transport	up	dbj|BAJ87466.1| predicted protein [Hordeum vulgare subsp. vulgare]
contig83399	K03113	EIF1, SUI1; translation initiation factor 1	Genetic Information Processing	Translation	03013 RNA transport	up	gb|EMS51805.1| Protein translation factor SUI1-like protein [Triticum urartu]
contig12318	K03113	EIF1, SUI1; translation initiation factor 1	Genetic Information Processing	Translation	03013 RNA transport	up	gb|ABO15891.1| translation initiation factor eIF1 [synthetic construct] gb|ABX61094.1| putative translation initiation factor [Triticum aestivum] gb|ADD62702.1| eukaryotic translation initiation factor 1 [Leymus chinensis]
contig92864	K03262	EIF5; translation initiation factor 5	Genetic Information Processing	Translation	03013 RNA transport	up	dbj|BAJ87466.1| predicted protein [Hordeum vulgare subsp. vulgare]
contig38452	K03113	EIF1, SUI1; translation initiation factor 1	Genetic Information Processing	Translation	03013 RNA transport	up	gb|EMS51805.1| Protein translation factor SUI1-like protein [Triticum urartu]
contig38675	K12812	UAP56, BAT1, SUB2; ATP-dependent RNA helicase UAP56/SUB2 [EC:3.6.4.13]	Genetic Information Processing	Translation	03013 RNA transport	up	ref|XP_003569186.1| PREDICTED: DEAD-box ATP-dependent RNA helicase 56-like [Brachypodium distachyon]
contig38891	K03257	EIF4A; translation initiation factor 4A	Genetic Information Processing	Translation	03013 RNA transport	up	gb|EMS68416.1| Eukaryotic initiation factor 4A-1 [Triticum urartu] gb|EMT30822.1| Eukaryotic initiation factor 4A-1 [Aegilops tauschii]
contig61908	K03253	EIF3B; translation initiation factor 3 subunit B	Genetic Information Processing	Translation	03013 RNA transport	up	dbj|BAJ85622.1| predicted protein [Hordeum vulgare subsp. vulgare]
contig00392	K13126	PABPC; polyadenylate-binding protein	Genetic Information Processing	Translation	03013 RNA transport	down	dbj|BAJ93016.1| predicted protein [Hordeum vulgare subsp. vulgare]
contig37960	K03113	EIF1, SUI1; translation initiation factor 1	Genetic Information Processing	Translation	03013 RNA transport	up	gb|ABO15891.1| translation initiation factor eIF1 [synthetic construct] gb|ABX61094.1| putative translation initiation factor [Triticum aestivum] gb|ADD62702.1| eukaryotic translation initiation factor 1 [Leymus chinensis]
contig36730	K12881	THOC4, ALY; THO complex subunit 4	Genetic Information Processing	Translation	03013 RNA transport	up	dbj|BAJ86524.1| predicted protein [Hordeum vulgare subsp. vulgare]
contig56677	K03113	EIF1, SUI1; translation initiation factor 1	Genetic Information Processing	Translation	03013 RNA transport	up	gb|EEC82174.1| hypothetical protein OsI_26284 [Oryza sativa Indica Group]
contig21638	K03231	EEF1A; elongation factor 1-alpha	Genetic Information Processing	Translation	03013 RNA transport	up	sp|Q03033.1|EF1A_WHEAT RecName: Full=Elongation factor 1-alpha; Short=EF-1-alpha gb|AAA34306.1| translation elongation factor 1 alpha-subunit [Triticum aestivum] emb|CAA90651.1| elongation factor 1-alpha [Hordeum vulgare subsp. vulgare] dbj|BAJ85443.1| pr
contig42923	K03113	EIF1, SUI1; translation initiation factor 1	Genetic Information Processing	Translation	03013 RNA transport	up	gb|EEC82174.1| hypothetical protein OsI_26284 [Oryza sativa Indica Group]
contig38940	K12881	THOC4, ALY; THO complex subunit 4	Genetic Information Processing	Translation	03013 RNA transport	up	emb|CAE53910.1| putative DIP2 protein [Triticum aestivum]
contig00175	K11584	PPP2R5; serine/threonine-protein phosphatase 2A regulatory subunit B'	Genetic Information Processing	Translation	03015 mRNA surveillance pathway	up	gb|EMS66139.1| Serine/threonine protein phosphatase 2A 59 kDa regulatory subunit B' gamma isoform [Triticum urartu]
contig38232	K14396	PABPN1, PABP2; polyadenylate-binding protein 2	Genetic Information Processing	Translation	03015 mRNA surveillance pathway	up	ref|XP_003564078.1| PREDICTED: polyadenylate-binding protein 2-like [Brachypodium distachyon]
contig39910	K06269	PPP1C; serine/threonine-protein phosphatase PP1 catalytic subunit [EC:3.1.3.16]	Genetic Information Processing	Translation	03015 mRNA surveillance pathway	up	dbj|BAJ89604.1| predicted protein [Hordeum vulgare subsp. vulgare] dbj|BAJ84989.1| predicted protein [Hordeum vulgare subsp. vulgare]
contig51131	K03456	PPP2R1; serine/threonine-protein phosphatase 2A regulatory subunit A	Genetic Information Processing	Translation	03015 mRNA surveillance pathway	up	gb|AEB40165.1| protein phosphatase 2A structural subunit [Triticum aestivum] gb|AEB40166.1| protein phosphatase 2A structural subunit [Triticum aestivum] gb|AEB40167.1| protein phosphatase 2A structural subunit [Triticum aestivum] gb|EMT17513.1| Serine/th
contig39450	K04382	PPP2C; serine/threonine-protein phosphatase 2A catalytic subunit [EC:3.1.3.16]	Genetic Information Processing	Translation	03015 mRNA surveillance pathway	up	dbj|BAJ90783.1| predicted protein [Hordeum vulgare subsp. vulgare] dbj|BAJ99742.1| predicted protein [Hordeum vulgare subsp. vulgare]
contig38675	K12812	UAP56, BAT1, SUB2; ATP-dependent RNA helicase UAP56/SUB2 [EC:3.6.4.13]	Genetic Information Processing	Translation	03015 mRNA surveillance pathway	up	ref|XP_003569186.1| PREDICTED: DEAD-box ATP-dependent RNA helicase 56-like [Brachypodium distachyon]
contig00392	K13126	PABPC; polyadenylate-binding protein	Genetic Information Processing	Translation	03015 mRNA surveillance pathway	down	dbj|BAJ93016.1| predicted protein [Hordeum vulgare subsp. vulgare]
contig36730	K12881	THOC4, ALY; THO complex subunit 4	Genetic Information Processing	Translation	03015 mRNA surveillance pathway	up	dbj|BAJ86524.1| predicted protein [Hordeum vulgare subsp. vulgare]
contig38940	K12881	THOC4, ALY; THO complex subunit 4	Genetic Information Processing	Translation	03015 mRNA surveillance pathway	up	emb|CAE53910.1| putative DIP2 protein [Triticum aestivum]
contig84772	K14397	NUDT21, CPSF5, CFIM25; cleavage and polyadenylation specificity factor subunit 5	Genetic Information Processing	Translation	03015 mRNA surveillance pathway	up	dbj|BAJ95546.1| predicted protein [Hordeum vulgare subsp. vulgare]
contig00714	K01953	asnB, ASNS; asparagine synthase (glutamine-hydrolysing) [EC:6.3.5.4]	Metabolism	Amino acid metabolism	00250 Alanine, aspartate and glutamate metabolism	up	dbj|BAJ84981.1| predicted protein [Hordeum vulgare subsp. vulgare]
contig21119	K00264	GLT1; glutamate synthase (NADPH/NADH) [EC:1.4.1.13 1.4.1.14]	Metabolism	Amino acid metabolism	00250 Alanine, aspartate and glutamate metabolism	up	gb|AGT29557.1| NADH-dependent glutamate synthase [Triticum turgidum]
contig93584	K01580	E4.1.1.15, gadB, gadA, GAD; glutamate decarboxylase [EC:4.1.1.15]	Metabolism	Amino acid metabolism	00250 Alanine, aspartate and glutamate metabolism	up	gb|EMT01917.1| Glutamate decarboxylase [Aegilops tauschii]
contig21481	K14272	GGAT; glutamate--glyoxylate aminotransferase [EC:2.6.1.4 2.6.1.2 2.6.1.44 2.6.1.-]	Metabolism	Amino acid metabolism	00250 Alanine, aspartate and glutamate metabolism	down	gb|EMS58349.1| Alanine aminotransferase 2 [Triticum urartu]
contig40419	K00294	E1.2.1.88; 1-pyrroline-5-carboxylate dehydrogenase [EC:1.2.1.88]	Metabolism	Amino acid metabolism	00250 Alanine, aspartate and glutamate metabolism	up	gb|AAL70109.1|AF467542_1 putative aldehyde dehydrogenase WIS1 [Triticum aestivum]
contig23748	K01580	E4.1.1.15, gadB, gadA, GAD; glutamate decarboxylase [EC:4.1.1.15]	Metabolism	Amino acid metabolism	00250 Alanine, aspartate and glutamate metabolism	up	gb|EMT25413.1| Glutamate decarboxylase 1 [Aegilops tauschii]
contig00168	K17761	SSADH; succinate-semialdehyde dehydrogenase, mitochondrial [EC:1.2.1.24]	Metabolism	Amino acid metabolism	00250 Alanine, aspartate and glutamate metabolism	up	ref|XP_003570336.1| PREDICTED: succinate-semialdehyde dehydrogenase, mitochondrial-like [Brachypodium distachyon]
contig37746	K00928	lysC; aspartate kinase [EC:2.7.2.4]	Metabolism	Amino acid metabolism	00260 Glycine, serine and threonine metabolism	down	ref|XP_003562409.1| PREDICTED: aspartokinase 1, chloroplastic-like [Brachypodium distachyon]
contig36967	K00600	glyA, SHMT; glycine hydroxymethyltransferase [EC:2.1.2.1]	Metabolism	Amino acid metabolism	00260 Glycine, serine and threonine metabolism	down	gb|ABJ15727.1| serine hydroxymethyltransferase [Triticum monococcum]
contig88725	K00382	DLD, lpd, pdhD; dihydrolipoamide dehydrogenase [EC:1.8.1.4]	Metabolism	Amino acid metabolism	00260 Glycine, serine and threonine metabolism	up	dbj|BAK03695.1| predicted protein [Hordeum vulgare subsp. vulgare]
contig25644	K15919	HPR2; hydroxypyruvate reductase 2	Metabolism	Amino acid metabolism	00260 Glycine, serine and threonine metabolism	down	dbj|BAJ84809.1| predicted protein [Hordeum vulgare subsp. vulgare]
contig22231	K01696	trpB; tryptophan synthase beta chain [EC:4.2.1.20]	Metabolism	Amino acid metabolism	00260 Glycine, serine and threonine metabolism	up	gb|EMS49383.1| Tryptophan synthase beta chain 2, chloroplastic [Triticum urartu]
contig40352	K00276	AOC3, AOC2, tynA; primary-amine oxidase [EC:1.4.3.21]	Metabolism	Amino acid metabolism	00260 Glycine, serine and threonine metabolism	up	gb|EMS63127.1| Primary amine oxidase [Triticum urartu]
contig36974	K15893	HPR1; hydroxypyruvate reductase 1	Metabolism	Amino acid metabolism	00260 Glycine, serine and threonine metabolism	down	gb|EMT19090.1| Glycerate dehydrogenase [Aegilops tauschii]
contig92126	K00382	DLD, lpd, pdhD; dihydrolipoamide dehydrogenase [EC:1.8.1.4]	Metabolism	Amino acid metabolism	00260 Glycine, serine and threonine metabolism	down	dbj|BAK02719.1| predicted protein [Hordeum vulgare subsp. vulgare]
contig21481	K14272	GGAT; glutamate--glyoxylate aminotransferase [EC:2.6.1.4 2.6.1.2 2.6.1.44 2.6.1.-]	Metabolism	Amino acid metabolism	00260 Glycine, serine and threonine metabolism	down	gb|EMS58349.1| Alanine aminotransferase 2 [Triticum urartu]
contig83930	K02437	gcvH, GCSH; glycine cleavage system H protein	Metabolism	Amino acid metabolism	00260 Glycine, serine and threonine metabolism	down	dbj|BAJ93279.1| predicted protein [Hordeum vulgare subsp. vulgare] dbj|BAK04847.1| predicted protein [Hordeum vulgare subsp. vulgare]
contig93601	K00281	GLDC, gcvP; glycine dehydrogenase [EC:1.4.4.2]	Metabolism	Amino acid metabolism	00260 Glycine, serine and threonine metabolism	down	gb|AAB82711.1| glycine decarboxylase P subunit [x Tritordeum sp.]
contig22194	K00605	gcvT, AMT; aminomethyltransferase [EC:2.1.2.10]	Metabolism	Amino acid metabolism	00260 Glycine, serine and threonine metabolism	down	dbj|BAK00392.1| predicted protein [Hordeum vulgare subsp. vulgare]
contig22289	K02437	gcvH, GCSH; glycine cleavage system H protein	Metabolism	Amino acid metabolism	00260 Glycine, serine and threonine metabolism	down	dbj|BAJ93279.1| predicted protein [Hordeum vulgare subsp. vulgare] dbj|BAK04847.1| predicted protein [Hordeum vulgare subsp. vulgare]
contig40468	K00382	DLD, lpd, pdhD; dihydrolipoamide dehydrogenase [EC:1.8.1.4]	Metabolism	Amino acid metabolism	00260 Glycine, serine and threonine metabolism	down	gb|EMT19176.1| Dihydrolipoyl dehydrogenase 1, mitochondrial [Aegilops tauschii]
contig90659	K00605	gcvT, AMT; aminomethyltransferase [EC:2.1.2.10]	Metabolism	Amino acid metabolism	00260 Glycine, serine and threonine metabolism	down	dbj|BAK00392.1| predicted protein [Hordeum vulgare subsp. vulgare]
contig16755	K15634	gpmB; probable phosphoglycerate mutase [EC:5.4.2.12]	Metabolism	Amino acid metabolism	00260 Glycine, serine and threonine metabolism	down	dbj|BAJ85269.1| predicted protein [Hordeum vulgare subsp. vulgare]
contig92353	K00276	AOC3, AOC2, tynA; primary-amine oxidase [EC:1.4.3.21]	Metabolism	Amino acid metabolism	00260 Glycine, serine and threonine metabolism	up	gb|EMS63127.1| Primary amine oxidase [Triticum urartu]
contig45993	K00282	gcvPA; glycine dehydrogenase subunit 1 [EC:1.4.4.2]	Metabolism	Amino acid metabolism	00260 Glycine, serine and threonine metabolism	down	gb|AAB82711.1| glycine decarboxylase P subunit [x Tritordeum sp.]
contig14058	K15918	GLYK; D-glycerate 3-kinase [EC:2.7.1.31]	Metabolism	Amino acid metabolism	00260 Glycine, serine and threonine metabolism	down	dbj|BAJ90876.1| predicted protein [Hordeum vulgare subsp. vulgare] dbj|BAJ88298.1| predicted protein [Hordeum vulgare subsp. vulgare] dbj|BAJ88443.1| predicted protein [Hordeum vulgare subsp. vulgare]
contig90763	K15919	HPR2; hydroxypyruvate reductase 2	Metabolism	Amino acid metabolism	00260 Glycine, serine and threonine metabolism	down	dbj|BAJ84809.1| predicted protein [Hordeum vulgare subsp. vulgare]
contig92849	K00928	lysC; aspartate kinase [EC:2.7.2.4]	Metabolism	Amino acid metabolism	00260 Glycine, serine and threonine metabolism	down	ref|XP_003562409.1| PREDICTED: aspartokinase 1, chloroplastic-like [Brachypodium distachyon]
contig19284	K01754	E4.3.1.19, ilvA, tdcB; threonine dehydratase [EC:4.3.1.19]	Metabolism	Amino acid metabolism	00260 Glycine, serine and threonine metabolism	up	ref|XP_003559531.1| PREDICTED: threonine dehydratase biosynthetic, chloroplastic-like [Brachypodium distachyon]
contig42348	K14085	ALDH7A1; aldehyde dehydrogenase family 7 member A1 [EC:1.2.1.31 1.2.1.8 1.2.1.3]	Metabolism	Amino acid metabolism	00260 Glycine, serine and threonine metabolism	up	dbj|BAJ87483.1| predicted protein [Hordeum vulgare subsp. vulgare]
contig19495	K00600	glyA, SHMT; glycine hydroxymethyltransferase [EC:2.1.2.1]	Metabolism	Amino acid metabolism	00260 Glycine, serine and threonine metabolism	up	ref|XP_003564749.1| PREDICTED: serine hydroxymethyltransferase 1-like [Brachypodium distachyon]
contig39989	K02437	gcvH, GCSH; glycine cleavage system H protein	Metabolism	Amino acid metabolism	00260 Glycine, serine and threonine metabolism	down	gb|EMS55121.1| Glycine cleavage system H protein, mitochondrial [Triticum urartu]
contig87938	K00600	glyA, SHMT; glycine hydroxymethyltransferase [EC:2.1.2.1]	Metabolism	Amino acid metabolism	00260 Glycine, serine and threonine metabolism	down	gb|ABJ15727.1| serine hydroxymethyltransferase [Triticum monococcum]
contig01109	K00058	serA, PHGDH; D-3-phosphoglycerate dehydrogenase [EC:1.1.1.95]	Metabolism	Amino acid metabolism	00260 Glycine, serine and threonine metabolism	up	dbj|BAJ91228.1| predicted protein [Hordeum vulgare subsp. vulgare] dbj|BAJ99786.1| predicted protein [Hordeum vulgare subsp. vulgare]
contig37294	K01695	trpA; tryptophan synthase alpha chain [EC:4.2.1.20]	Metabolism	Amino acid metabolism	00260 Glycine, serine and threonine metabolism	down	gb|EMT19699.1| Indole-3-glycerol phosphate lyase, chloroplastic [Aegilops tauschii]
contig40237	K00281	GLDC, gcvP; glycine dehydrogenase [EC:1.4.4.2]	Metabolism	Amino acid metabolism	00260 Glycine, serine and threonine metabolism	down	gb|EMT12369.1| Glycine dehydrogenase (decarboxylating), mitochondrial [Aegilops tauschii]
contig37746	K00928	lysC; aspartate kinase [EC:2.7.2.4]	Metabolism	Amino acid metabolism	00270 Cysteine and methionine metabolism	down	ref|XP_003562409.1| PREDICTED: aspartokinase 1, chloroplastic-like [Brachypodium distachyon]
contig21739	K01738	cysK; cysteine synthase A [EC:2.5.1.47]	Metabolism	Amino acid metabolism	00270 Cysteine and methionine metabolism	down	sp|P38076.1|CYSK_WHEAT RecName: Full=Cysteine synthase; AltName: Full=CSase A; AltName: Full=O-acetylserine (thiol)-lyase; Short=OAS-TL A; AltName: Full=O-acetylserine sulfhydrylase dbj|BAA02438.1| O-acetylserine (thiol) lyase [Triticum aestivum]
contig44245	K08967	mtnD, mtnZ, ADI1; 1,2-dihydroxy-3-keto-5-methylthiopentene dioxygenase [EC:1.13.11.53 1.13.11.54]	Metabolism	Amino acid metabolism	00270 Cysteine and methionine metabolism	down	gb|EMT24569.1| 1,2-dihydroxy-3-keto-5-methylthiopentene dioxygenase 4 [Aegilops tauschii]
contig91529	K01244	MTN; 5'-methylthioadenosine nucleosidase [EC:3.2.2.16]	Metabolism	Amino acid metabolism	00270 Cysteine and methionine metabolism	up	dbj|BAK03317.1| predicted protein [Hordeum vulgare subsp. vulgare] dbj|BAJ89409.1| predicted protein [Hordeum vulgare subsp. vulgare]
contig15454	K01762	ACS; 1-aminocyclopropane-1-carboxylate synthase [EC:4.4.1.14]	Metabolism	Amino acid metabolism	00270 Cysteine and methionine metabolism	up	gb|AFO63003.1| ACC synthase [Hordeum vulgare]
contig51696	K01244	MTN; 5'-methylthioadenosine nucleosidase [EC:3.2.2.16]	Metabolism	Amino acid metabolism	00270 Cysteine and methionine metabolism	up	dbj|BAK03317.1| predicted protein [Hordeum vulgare subsp. vulgare] dbj|BAJ89409.1| predicted protein [Hordeum vulgare subsp. vulgare]
contig40269	K08967	mtnD, mtnZ, ADI1; 1,2-dihydroxy-3-keto-5-methylthiopentene dioxygenase [EC:1.13.11.53 1.13.11.54]	Metabolism	Amino acid metabolism	00270 Cysteine and methionine metabolism	down	gb|EMT24569.1| 1,2-dihydroxy-3-keto-5-methylthiopentene dioxygenase 4 [Aegilops tauschii]
contig37213	K05933	E1.14.17.4; aminocyclopropanecarboxylate oxidase [EC:1.14.17.4]	Metabolism	Amino acid metabolism	00270 Cysteine and methionine metabolism	up	dbj|BAK00833.1| predicted protein [Hordeum vulgare subsp. vulgare]
contig20732	K01761	E4.4.1.11; methionine-gamma-lyase [EC:4.4.1.11]	Metabolism	Amino acid metabolism	00270 Cysteine and methionine metabolism	up	dbj|BAK03127.1| predicted protein [Hordeum vulgare subsp. vulgare]
contig44937	K00789	metK; S-adenosylmethionine synthetase [EC:2.5.1.6]	Metabolism	Amino acid metabolism	00270 Cysteine and methionine metabolism	down	sp|Q4LB22.1|METK3_HORVU RecName: Full=S-adenosylmethionine synthase 3; Short=AdoMet synthase 3; AltName: Full=Methionine adenosyltransferase 3; Short=MAT 3 emb|CAJ01704.1| putative AdoMet synthase 3 [Hordeum vulgare subsp. vulgare] dbj|BAJ85492.1| predict
contig93560	K00026	MDH2; malate dehydrogenase [EC:1.1.1.37]	Metabolism	Amino acid metabolism	00270 Cysteine and methionine metabolism	up	gb|EMS56651.1| Malate dehydrogenase, chloroplastic [Triticum urartu]
contig92849	K00928	lysC; aspartate kinase [EC:2.7.2.4]	Metabolism	Amino acid metabolism	00270 Cysteine and methionine metabolism	down	ref|XP_003562409.1| PREDICTED: aspartokinase 1, chloroplastic-like [Brachypodium distachyon]
contig22718	K00789	metK; S-adenosylmethionine synthetase [EC:2.5.1.6]	Metabolism	Amino acid metabolism	00270 Cysteine and methionine metabolism	up	gb|EMS52834.1| S-adenosylmethionine synthase 4 [Triticum urartu]
contig00555	K01738	cysK; cysteine synthase A [EC:2.5.1.47]	Metabolism	Amino acid metabolism	00270 Cysteine and methionine metabolism	down	dbj|BAJ91393.1| predicted protein [Hordeum vulgare subsp. vulgare]
contig00214	K01611	speD, AMD1; S-adenosylmethionine decarboxylase [EC:4.1.1.50]	Metabolism	Amino acid metabolism	00270 Cysteine and methionine metabolism	up	gb|EMS62883.1| S-adenosylmethionine decarboxylase proenzyme [Triticum urartu]
contig88725	K00382	DLD, lpd, pdhD; dihydrolipoamide dehydrogenase [EC:1.8.1.4]	Metabolism	Amino acid metabolism	00280 Valine, leucine and isoleucine degradation	up	dbj|BAK03695.1| predicted protein [Hordeum vulgare subsp. vulgare]
contig18680	K00128	E1.2.1.3; aldehyde dehydrogenase (NAD+) [EC:1.2.1.3]	Metabolism	Amino acid metabolism	00280 Valine, leucine and isoleucine degradation	up	dbj|BAK01937.1| predicted protein [Hordeum vulgare subsp. vulgare]
contig24242	K07513	ACAA1; acetyl-CoA acyltransferase 1 [EC:2.3.1.16]	Metabolism	Amino acid metabolism	00280 Valine, leucine and isoleucine degradation	up	dbj|BAJ87577.1| predicted protein [Hordeum vulgare subsp. vulgare]
contig92126	K00382	DLD, lpd, pdhD; dihydrolipoamide dehydrogenase [EC:1.8.1.4]	Metabolism	Amino acid metabolism	00280 Valine, leucine and isoleucine degradation	down	dbj|BAK02719.1| predicted protein [Hordeum vulgare subsp. vulgare]
contig40468	K00382	DLD, lpd, pdhD; dihydrolipoamide dehydrogenase [EC:1.8.1.4]	Metabolism	Amino acid metabolism	00280 Valine, leucine and isoleucine degradation	down	gb|EMT19176.1| Dihydrolipoyl dehydrogenase 1, mitochondrial [Aegilops tauschii]
contig37498	K00166	BCKDHA, bkdA1; 2-oxoisovalerate dehydrogenase E1 component alpha subunit [EC:1.2.4.4]	Metabolism	Amino acid metabolism	00280 Valine, leucine and isoleucine degradation	up	dbj|BAI66425.1| 2-oxoisovalerate dehydrogenase [Triticum aestivum]
contig18357	K00632	E2.3.1.16, fadA; acetyl-CoA acyltransferase [EC:2.3.1.16]	Metabolism	Amino acid metabolism	00280 Valine, leucine and isoleucine degradation	up	ref|XP_003574006.1| PREDICTED: 3-ketoacyl-CoA thiolase 2, peroxisomal-like [Brachypodium distachyon]
contig42348	K14085	ALDH7A1; aldehyde dehydrogenase family 7 member A1 [EC:1.2.1.31 1.2.1.8 1.2.1.3]	Metabolism	Amino acid metabolism	00280 Valine, leucine and isoleucine degradation	up	dbj|BAJ87483.1| predicted protein [Hordeum vulgare subsp. vulgare]
contig37440	K00253	IVD, ivd; isovaleryl-CoA dehydrogenase [EC:1.3.8.4]	Metabolism	Amino acid metabolism	00280 Valine, leucine and isoleucine degradation	up	ref|XP_003569046.1| PREDICTED: isovaleryl-CoA dehydrogenase 1, mitochondrial-like [Brachypodium distachyon]
contig39798	K07513	ACAA1; acetyl-CoA acyltransferase 1 [EC:2.3.1.16]	Metabolism	Amino acid metabolism	00280 Valine, leucine and isoleucine degradation	up	ref|XP_003574006.1| PREDICTED: 3-ketoacyl-CoA thiolase 2, peroxisomal-like [Brachypodium distachyon]
contig00033	K01652	E2.2.1.6L, ilvB, ilvG, ilvI; acetolactate synthase I/II/III large subunit [EC:2.2.1.6]	Metabolism	Amino acid metabolism	00290 Valine, leucine and isoleucine biosynthesis	down	dbj|BAJ92591.1| predicted protein [Hordeum vulgare subsp. vulgare]
contig20018	K01703	leuC; 3-isopropylmalate/(R)-2-methylmalate dehydratase large subunit [EC:4.2.1.33 4.2.1.35]	Metabolism	Amino acid metabolism	00290 Valine, leucine and isoleucine biosynthesis	up	dbj|BAJ85661.1| predicted protein [Hordeum vulgare subsp. vulgare]
contig19284	K01754	E4.3.1.19, ilvA, tdcB; threonine dehydratase [EC:4.3.1.19]	Metabolism	Amino acid metabolism	00290 Valine, leucine and isoleucine biosynthesis	up	ref|XP_003559531.1| PREDICTED: threonine dehydratase biosynthetic, chloroplastic-like [Brachypodium distachyon]
contig37746	K00928	lysC; aspartate kinase [EC:2.7.2.4]	Metabolism	Amino acid metabolism	00300 Lysine biosynthesis	down	ref|XP_003562409.1| PREDICTED: aspartokinase 1, chloroplastic-like [Brachypodium distachyon]
contig92849	K00928	lysC; aspartate kinase [EC:2.7.2.4]	Metabolism	Amino acid metabolism	00300 Lysine biosynthesis	down	ref|XP_003562409.1| PREDICTED: aspartokinase 1, chloroplastic-like [Brachypodium distachyon]
contig42348	K14085	ALDH7A1; aldehyde dehydrogenase family 7 member A1 [EC:1.2.1.31 1.2.1.8 1.2.1.3]	Metabolism	Amino acid metabolism	00300 Lysine biosynthesis	up	dbj|BAJ87483.1| predicted protein [Hordeum vulgare subsp. vulgare]
contig39824	K00658	DLST, sucB; 2-oxoglutarate dehydrogenase E2 component (dihydrolipoamide succinyltransferase) [EC:2.3.1.61]	Metabolism	Amino acid metabolism	00310 Lysine degradation	up	ref|NP_001052652.1| Os04g0394200 [Oryza sativa Japonica Group] emb|CAD40552.1| OSJNBa0072K14.5 [Oryza sativa Japonica Group] dbj|BAF14566.1| Os04g0394200 [Oryza sativa Japonica Group] emb|CAH66460.1| H0718E12.4 [Oryza sativa Indica Group] gb|EAZ30565.1| h
contig18680	K00128	E1.2.1.3; aldehyde dehydrogenase (NAD+) [EC:1.2.1.3]	Metabolism	Amino acid metabolism	00310 Lysine degradation	up	dbj|BAK01937.1| predicted protein [Hordeum vulgare subsp. vulgare]
contig42348	K14085	ALDH7A1; aldehyde dehydrogenase family 7 member A1 [EC:1.2.1.31 1.2.1.8 1.2.1.3]	Metabolism	Amino acid metabolism	00310 Lysine degradation	up	dbj|BAJ87483.1| predicted protein [Hordeum vulgare subsp. vulgare]
contig62108	K13366	MPAO, PAO1; polyamine oxidase [EC:1.5.3.14 1.5.3.16 1.5.3.-]	Metabolism	Amino acid metabolism	00330 Arginine and proline metabolism	down	emb|CAC42081.1| polyamine oxidase [Hordeum vulgare subsp. vulgare] emb|CAC42119.1| flavin containing polyamine oxidase [Hordeum vulgare subsp. vulgare]
contig01710	K00472	E1.14.11.2; prolyl 4-hydroxylase [EC:1.14.11.2]	Metabolism	Amino acid metabolism	00330 Arginine and proline metabolism	up	dbj|BAJ86235.1| predicted protein [Hordeum vulgare subsp. vulgare] dbj|BAJ88090.1| predicted protein [Hordeum vulgare subsp. vulgare]
contig18680	K00128	E1.2.1.3; aldehyde dehydrogenase (NAD+) [EC:1.2.1.3]	Metabolism	Amino acid metabolism	00330 Arginine and proline metabolism	up	dbj|BAK01937.1| predicted protein [Hordeum vulgare subsp. vulgare]
contig39521	K17839	PAO4, PAO3, PAO2; polyamine oxidase [EC:1.5.3.17 1.5.3.-]	Metabolism	Amino acid metabolism	00330 Arginine and proline metabolism	up	gb|EMS59123.1| putative polyamine oxidase 2 [Triticum urartu]
contig93378	K12657	ALDH18A1, P5CS; delta-1-pyrroline-5-carboxylate synthetase [EC:2.7.2.11 1.2.1.41]	Metabolism	Amino acid metabolism	00330 Arginine and proline metabolism	up	gb|AAX35536.1| delta 1-pyrroline-5-carboxylate synthetase [Triticum aestivum]
contig40419	K00294	E1.2.1.88; 1-pyrroline-5-carboxylate dehydrogenase [EC:1.2.1.88]	Metabolism	Amino acid metabolism	00330 Arginine and proline metabolism	up	gb|AAL70109.1|AF467542_1 putative aldehyde dehydrogenase WIS1 [Triticum aestivum]
contig19075	K17839	PAO4, PAO3, PAO2; polyamine oxidase [EC:1.5.3.17 1.5.3.-]	Metabolism	Amino acid metabolism	00330 Arginine and proline metabolism	up	gb|EMS59123.1| putative polyamine oxidase 2 [Triticum urartu]
contig88754	K01259	pip; proline iminopeptidase [EC:3.4.11.5]	Metabolism	Amino acid metabolism	00330 Arginine and proline metabolism	up	gb|AEV23270.2| putative prolyl aminopeptidase 1 [Secale cereale x Triticum durum]
contig42348	K14085	ALDH7A1; aldehyde dehydrogenase family 7 member A1 [EC:1.2.1.31 1.2.1.8 1.2.1.3]	Metabolism	Amino acid metabolism	00330 Arginine and proline metabolism	up	dbj|BAJ87483.1| predicted protein [Hordeum vulgare subsp. vulgare]
contig00214	K01611	speD, AMD1; S-adenosylmethionine decarboxylase [EC:4.1.1.50]	Metabolism	Amino acid metabolism	00330 Arginine and proline metabolism	up	gb|EMS62883.1| S-adenosylmethionine decarboxylase proenzyme [Triticum urartu]
contig18680	K00128	E1.2.1.3; aldehyde dehydrogenase (NAD+) [EC:1.2.1.3]	Metabolism	Amino acid metabolism	00340 Histidine metabolism	up	dbj|BAK01937.1| predicted protein [Hordeum vulgare subsp. vulgare]
contig42348	K14085	ALDH7A1; aldehyde dehydrogenase family 7 member A1 [EC:1.2.1.31 1.2.1.8 1.2.1.3]	Metabolism	Amino acid metabolism	00340 Histidine metabolism	up	dbj|BAJ87483.1| predicted protein [Hordeum vulgare subsp. vulgare]
contig40352	K00276	AOC3, AOC2, tynA; primary-amine oxidase [EC:1.4.3.21]	Metabolism	Amino acid metabolism	00350 Tyrosine metabolism	up	gb|EMS63127.1| Primary amine oxidase [Triticum urartu]
contig23444	K01800	maiA, GSTZ1; maleylacetoacetate isomerase [EC:5.2.1.2]	Metabolism	Amino acid metabolism	00350 Tyrosine metabolism	up	gb|EMT04298.1| Glutathione S-transferase [Aegilops tauschii]
contig92353	K00276	AOC3, AOC2, tynA; primary-amine oxidase [EC:1.4.3.21]	Metabolism	Amino acid metabolism	00350 Tyrosine metabolism	up	gb|EMS63127.1| Primary amine oxidase [Triticum urartu]
contig23592	K01800	maiA, GSTZ1; maleylacetoacetate isomerase [EC:5.2.1.2]	Metabolism	Amino acid metabolism	00350 Tyrosine metabolism	up	sp|O04437.1|GSTZ_WHEAT RecName: Full=Glutathione S-transferase; AltName: Full=GST class-zeta gb|AAB60886.1| glutathione-S-transferase [Triticum aestivum] gb|AAD09190.1| glutathione S-transferase [Triticum aestivum]
contig40629	K10775	E4.3.1.24; phenylalanine ammonia-lyase [EC:4.3.1.24]	Metabolism	Amino acid metabolism	00360 Phenylalanine metabolism	up	dbj|BAJ87762.1| predicted protein [Hordeum vulgare subsp. vulgare]
contig39596	K00430	E1.11.1.7; peroxidase [EC:1.11.1.7]	Metabolism	Amino acid metabolism	00360 Phenylalanine metabolism	down	gb|EMS52565.1| Peroxidase 54 [Triticum urartu]
contig40352	K00276	AOC3, AOC2, tynA; primary-amine oxidase [EC:1.4.3.21]	Metabolism	Amino acid metabolism	00360 Phenylalanine metabolism	up	gb|EMS63127.1| Primary amine oxidase [Triticum urartu]
contig41960	K11188	PRDX6; peroxiredoxin 6, 1-Cys peroxiredoxin [EC:1.11.1.7 1.11.1.15 3.1.1.-]	Metabolism	Amino acid metabolism	00360 Phenylalanine metabolism	up	sp|Q6W8Q2.1|REHY_WHEAT RecName: Full=1-Cys peroxiredoxin PER1; AltName: Full=Rehydrin homolog; AltName: Full=Thioredoxin peroxidase gb|AAQ74769.1| 1-Cys-peroxiredoxine [Triticum aestivum]
contig92353	K00276	AOC3, AOC2, tynA; primary-amine oxidase [EC:1.4.3.21]	Metabolism	Amino acid metabolism	00360 Phenylalanine metabolism	up	gb|EMS63127.1| Primary amine oxidase [Triticum urartu]
contig49123	K01904	E6.2.1.12; 4-coumarate--CoA ligase [EC:6.2.1.12]	Metabolism	Amino acid metabolism	00360 Phenylalanine metabolism	up	dbj|BAJ87958.1| predicted protein [Hordeum vulgare subsp. vulgare]
contig37980	K10775	E4.3.1.24; phenylalanine ammonia-lyase [EC:4.3.1.24]	Metabolism	Amino acid metabolism	00360 Phenylalanine metabolism	up	dbj|BAJ88975.1| predicted protein [Hordeum vulgare subsp. vulgare]
contig39070	K07130	kynB; arylformamidase [EC:3.5.1.9]	Metabolism	Amino acid metabolism	00380 Tryptophan metabolism	down	ref|XP_003570941.1| PREDICTED: kynurenine formamidase-like [Brachypodium distachyon]
contig23153	K07130	kynB; arylformamidase [EC:3.5.1.9]	Metabolism	Amino acid metabolism	00380 Tryptophan metabolism	up	ref|XP_003570941.1| PREDICTED: kynurenine formamidase-like [Brachypodium distachyon]
contig23960	K00493	E1.14.14.1; unspecific monooxygenase [EC:1.14.14.1]	Metabolism	Amino acid metabolism	00380 Tryptophan metabolism	up	ref|XP_003569397.1| PREDICTED: secologanin synthase-like [Brachypodium distachyon]
contig21081	K11817	AAO1_2; indole-3-acetaldehyde oxidase [EC:1.2.3.7]	Metabolism	Amino acid metabolism	00380 Tryptophan metabolism	up	dbj|BAK02080.1| predicted protein [Hordeum vulgare subsp. vulgare]
contig18680	K00128	E1.2.1.3; aldehyde dehydrogenase (NAD+) [EC:1.2.1.3]	Metabolism	Amino acid metabolism	00380 Tryptophan metabolism	up	dbj|BAK01937.1| predicted protein [Hordeum vulgare subsp. vulgare]
contig42348	K14085	ALDH7A1; aldehyde dehydrogenase family 7 member A1 [EC:1.2.1.31 1.2.1.8 1.2.1.3]	Metabolism	Amino acid metabolism	00380 Tryptophan metabolism	up	dbj|BAJ87483.1| predicted protein [Hordeum vulgare subsp. vulgare]
contig23190	K01658	trpG; anthranilate synthase component II [EC:4.1.3.27]	Metabolism	Amino acid metabolism	00400 Phenylalanine, tyrosine and tryptophan biosynthesis	up	dbj|BAJ90553.1| predicted protein [Hordeum vulgare subsp. vulgare] dbj|BAJ96396.1| predicted protein [Hordeum vulgare subsp. vulgare]
contig41994	K01657	trpE; anthranilate synthase component I [EC:4.1.3.27]	Metabolism	Amino acid metabolism	00400 Phenylalanine, tyrosine and tryptophan biosynthesis	down	dbj|BAK01731.1| predicted protein [Hordeum vulgare subsp. vulgare]
contig24041	K05359	ADT, PDT; arogenate/prephenate dehydratase [EC:4.2.1.91 4.2.1.51]	Metabolism	Amino acid metabolism	00400 Phenylalanine, tyrosine and tryptophan biosynthesis	up	dbj|BAJ97473.1| predicted protein [Hordeum vulgare subsp. vulgare]
contig22231	K01696	trpB; tryptophan synthase beta chain [EC:4.2.1.20]	Metabolism	Amino acid metabolism	00400 Phenylalanine, tyrosine and tryptophan biosynthesis	up	gb|EMS49383.1| Tryptophan synthase beta chain 2, chloroplastic [Triticum urartu]
contig52663	K00800	aroA; 3-phosphoshikimate 1-carboxyvinyltransferase [EC:2.5.1.19]	Metabolism	Amino acid metabolism	00400 Phenylalanine, tyrosine and tryptophan biosynthesis	down	sp|P17688.1|AROA_BRANA RecName: Full=3-phosphoshikimate 1-carboxyvinyltransferase, chloroplastic; AltName: Full=5-enolpyruvylshikimate-3-phosphate synthase; Short=EPSP synthase; Flags: Precursor emb|CAA35839.1| 5-enolpyruvylshikimate-3-phosphate synthase
contig16363	K01736	aroC; chorismate synthase [EC:4.2.3.5]	Metabolism	Amino acid metabolism	00400 Phenylalanine, tyrosine and tryptophan biosynthesis	up	gb|ACF36173.1| chorismate synthase [Hordeum vulgare subsp. vulgare] dbj|BAK02940.1| predicted protein [Hordeum vulgare subsp. vulgare]
contig91284	K05359	ADT, PDT; arogenate/prephenate dehydratase [EC:4.2.1.91 4.2.1.51]	Metabolism	Amino acid metabolism	00400 Phenylalanine, tyrosine and tryptophan biosynthesis	up	dbj|BAK05493.1| predicted protein [Hordeum vulgare subsp. vulgare] dbj|BAJ99463.1| predicted protein [Hordeum vulgare subsp. vulgare]
contig37294	K01695	trpA; tryptophan synthase alpha chain [EC:4.2.1.20]	Metabolism	Amino acid metabolism	00400 Phenylalanine, tyrosine and tryptophan biosynthesis	down	gb|EMT19699.1| Indole-3-glycerol phosphate lyase, chloroplastic [Aegilops tauschii]
contig00063	K00106	XDH; xanthine dehydrogenase/oxidase [EC:1.17.1.4 1.17.3.2]	Metabolism	Biosynthesis of other secondary metabolites	00232 Caffeine metabolism	up	gb|EMS45950.1| Xanthine dehydrogenase [Triticum urartu]
contig01644	K11262	ACAC; acetyl-CoA carboxylase / biotin carboxylase [EC:6.4.1.2 6.3.4.14]	Metabolism	Biosynthesis of other secondary metabolites	00254 Aflatoxin biosynthesis	up	gb|ACD46682.1| plastid acetyl-CoA carboxylase [Triticum durum] gb|ACD46684.1| plastid acetyl-CoA carboxylase [Triticum aestivum]
contig18771	K01092	E3.1.3.25, IMPA, suhB; myo-inositol-1(or 4)-monophosphatase [EC:3.1.3.25]	Metabolism	Biosynthesis of other secondary metabolites	00521 Streptomycin biosynthesis	down	dbj|BAJ85005.1| predicted protein [Hordeum vulgare subsp. vulgare] dbj|BAJ95628.1| predicted protein [Hordeum vulgare subsp. vulgare] dbj|BAJ95845.1| predicted protein [Hordeum vulgare subsp. vulgare] dbj|BAJ86856.1| predicted protein [Hordeum vulgare sub
contig82084	K08233	E3.1.1.78; polyneuridine-aldehyde esterase [EC:3.1.1.78]	Metabolism	Biosynthesis of other secondary metabolites	00901 Indole alkaloid biosynthesis	down	dbj|BAJ96010.1| predicted protein [Hordeum vulgare subsp. vulgare]
contig40629	K10775	E4.3.1.24; phenylalanine ammonia-lyase [EC:4.3.1.24]	Metabolism	Biosynthesis of other secondary metabolites	00940 Phenylpropanoid biosynthesis	up	dbj|BAJ87762.1| predicted protein [Hordeum vulgare subsp. vulgare]
contig43176	K00083	E1.1.1.195; cinnamyl-alcohol dehydrogenase [EC:1.1.1.195]	Metabolism	Biosynthesis of other secondary metabolites	00940 Phenylpropanoid biosynthesis	down	dbj|BAJ98589.1| predicted protein [Hordeum vulgare subsp. vulgare] dbj|BAK00028.1| predicted protein [Hordeum vulgare subsp. vulgare] dbj|BAJ88804.1| predicted protein [Hordeum vulgare subsp. vulgare]
contig62135	K00083	E1.1.1.195; cinnamyl-alcohol dehydrogenase [EC:1.1.1.195]	Metabolism	Biosynthesis of other secondary metabolites	00940 Phenylpropanoid biosynthesis	up	dbj|BAJ94260.1| predicted protein [Hordeum vulgare subsp. vulgare]
contig39596	K00430	E1.11.1.7; peroxidase [EC:1.11.1.7]	Metabolism	Biosynthesis of other secondary metabolites	00940 Phenylpropanoid biosynthesis	down	gb|EMS52565.1| Peroxidase 54 [Triticum urartu]
contig41960	K11188	PRDX6; peroxiredoxin 6, 1-Cys peroxiredoxin [EC:1.11.1.7 1.11.1.15 3.1.1.-]	Metabolism	Biosynthesis of other secondary metabolites	00940 Phenylpropanoid biosynthesis	up	sp|Q6W8Q2.1|REHY_WHEAT RecName: Full=1-Cys peroxiredoxin PER1; AltName: Full=Rehydrin homolog; AltName: Full=Thioredoxin peroxidase gb|AAQ74769.1| 1-Cys-peroxiredoxine [Triticum aestivum]
contig41467	K01188	E3.2.1.21; beta-glucosidase [EC:3.2.1.21]	Metabolism	Biosynthesis of other secondary metabolites	00940 Phenylpropanoid biosynthesis	up	gb|EMS48763.1| Beta-glucosidase 31 [Triticum urartu]
contig49123	K01904	E6.2.1.12; 4-coumarate--CoA ligase [EC:6.2.1.12]	Metabolism	Biosynthesis of other secondary metabolites	00940 Phenylpropanoid biosynthesis	up	dbj|BAJ87958.1| predicted protein [Hordeum vulgare subsp. vulgare]
contig50160	K13065	E2.3.1.133, HCT; shikimate O-hydroxycinnamoyltransferase [EC:2.3.1.133]	Metabolism	Biosynthesis of other secondary metabolites	00940 Phenylpropanoid biosynthesis	up	dbj|BAK06288.1| predicted protein [Hordeum vulgare subsp. vulgare] dbj|BAJ95561.1| predicted protein [Hordeum vulgare subsp. vulgare]
contig37980	K10775	E4.3.1.24; phenylalanine ammonia-lyase [EC:4.3.1.24]	Metabolism	Biosynthesis of other secondary metabolites	00940 Phenylpropanoid biosynthesis	up	dbj|BAJ88975.1| predicted protein [Hordeum vulgare subsp. vulgare]
contig48411	K13066	E2.1.1.68, COMT; caffeic acid 3-O-methyltransferase [EC:2.1.1.68]	Metabolism	Biosynthesis of other secondary metabolites	00940 Phenylpropanoid biosynthesis	down	sp|Q38J50.1|FOMT2_WHEAT RecName: Full=Tricetin 3',4',5'-O-trimethyltransferase; Short=TaOMT2; AltName: Full=Caffeic acid 3-O-methyltransferase; Short=TaCM; AltName: Full=Flavone O-methyltransferase 2 gb|ABB03907.1| flavonoid O-methyltransferase [Triticum
contig15624	K13082	DFR; bifunctional dihydroflavonol 4-reductase/flavanone 4-reductase [EC:1.1.1.219 1.1.1.234]	Metabolism	Biosynthesis of other secondary metabolites	00941 Flavonoid biosynthesis	down	dbj|BAH36916.1| dihydroflavonol-4-reductase [Aegilops tauschii x Triticum turgidum] dbj|BAH36917.1| dihydroflavonol-4-reductase [Aegilops tauschii] gb|EMT10743.1| Dihydroflavonol-4-reductase [Aegilops tauschii]
contig93436	K05280	E1.14.13.21; flavonoid 3'-monooxygenase [EC:1.14.13.21]	Metabolism	Biosynthesis of other secondary metabolites	00941 Flavonoid biosynthesis	up	gb|EMS57898.1| Flavonoid 3'-monooxygenase [Triticum urartu]
contig25494	K00660	CHS; chalcone synthase [EC:2.3.1.74]	Metabolism	Biosynthesis of other secondary metabolites	00941 Flavonoid biosynthesis	down	sp|P26018.1|CHS1_HORVU RecName: Full=Chalcone synthase 1; AltName: Full=Naringenin-chalcone synthase 1 emb|CAA41250.1| chalcone synthase [Hordeum vulgare]
contig50160	K13065	E2.3.1.133, HCT; shikimate O-hydroxycinnamoyltransferase [EC:2.3.1.133]	Metabolism	Biosynthesis of other secondary metabolites	00941 Flavonoid biosynthesis	up	dbj|BAK06288.1| predicted protein [Hordeum vulgare subsp. vulgare] dbj|BAJ95561.1| predicted protein [Hordeum vulgare subsp. vulgare]
contig93436	K05280	E1.14.13.21; flavonoid 3'-monooxygenase [EC:1.14.13.21]	Metabolism	Biosynthesis of other secondary metabolites	00944 Flavone and flavonol biosynthesis	up	gb|EMS57898.1| Flavonoid 3'-monooxygenase [Triticum urartu]
contig50160	K13065	E2.3.1.133, HCT; shikimate O-hydroxycinnamoyltransferase [EC:2.3.1.133]	Metabolism	Biosynthesis of other secondary metabolites	00945 Stilbenoid, diarylheptanoid and gingerol biosynthesis	up	dbj|BAK06288.1| predicted protein [Hordeum vulgare subsp. vulgare] dbj|BAJ95561.1| predicted protein [Hordeum vulgare subsp. vulgare]
contig40352	K00276	AOC3, AOC2, tynA; primary-amine oxidase [EC:1.4.3.21]	Metabolism	Biosynthesis of other secondary metabolites	00950 Isoquinoline alkaloid biosynthesis	up	gb|EMS63127.1| Primary amine oxidase [Triticum urartu]
contig92353	K00276	AOC3, AOC2, tynA; primary-amine oxidase [EC:1.4.3.21]	Metabolism	Biosynthesis of other secondary metabolites	00950 Isoquinoline alkaloid biosynthesis	up	gb|EMS63127.1| Primary amine oxidase [Triticum urartu]
contig40352	K00276	AOC3, AOC2, tynA; primary-amine oxidase [EC:1.4.3.21]	Metabolism	Biosynthesis of other secondary metabolites	00960 Tropane, piperidine and pyridine alkaloid biosynthesis	up	gb|EMS63127.1| Primary amine oxidase [Triticum urartu]
contig80669	K08081	TR1; Tropinone reductase 1 [EC:1.1.1.206]	Metabolism	Biosynthesis of other secondary metabolites	00960 Tropane, piperidine and pyridine alkaloid biosynthesis	down	gb|EMT01687.1| Tropinone reductase-like protein [Aegilops tauschii]
contig92353	K00276	AOC3, AOC2, tynA; primary-amine oxidase [EC:1.4.3.21]	Metabolism	Biosynthesis of other secondary metabolites	00960 Tropane, piperidine and pyridine alkaloid biosynthesis	up	gb|EMS63127.1| Primary amine oxidase [Triticum urartu]
contig37494	K01623	ALDO; fructose-bisphosphate aldolase, class I [EC:4.1.2.13]	Metabolism	Carbohydrate metabolism	00010 Glycolysis / Gluconeogenesis	up	gb|ACO44683.1| fructose-bisphosphate aldolase [Secale cereale]
contig18514	K01792	E5.1.3.15; glucose-6-phosphate 1-epimerase [EC:5.1.3.15]	Metabolism	Carbohydrate metabolism	00010 Glycolysis / Gluconeogenesis	down	gb|EMS64571.1| Putative glucose-6-phosphate 1-epimerase [Triticum urartu]
contig25414	K00627	DLAT, aceF, pdhC; pyruvate dehydrogenase E2 component (dihydrolipoamide acetyltransferase) [EC:2.3.1.12]	Metabolism	Carbohydrate metabolism	00010 Glycolysis / Gluconeogenesis	up	dbj|BAJ97318.1| predicted protein [Hordeum vulgare subsp. vulgare]
contig37564	K03841	FBP, fbp; fructose-1,6-bisphosphatase I [EC:3.1.3.11]	Metabolism	Carbohydrate metabolism	00010 Glycolysis / Gluconeogenesis	down	dbj|BAJ89651.1| predicted protein [Hordeum vulgare subsp. vulgare]
contig16334	K03841	FBP, fbp; fructose-1,6-bisphosphatase I [EC:3.1.3.11]	Metabolism	Carbohydrate metabolism	00010 Glycolysis / Gluconeogenesis	down	sp|P09195.1|F16P1_WHEAT RecName: Full=Fructose-1,6-bisphosphatase, chloroplastic; Short=FBPase; AltName: Full=D-fructose-1,6-bisphosphate 1-phosphohydrolase; Flags: Precursor emb|CAA30612.1| unnamed protein product [Triticum aestivum] emb|CAA37908.1| fruc
contig81376	K00134	GAPDH, gapA; glyceraldehyde 3-phosphate dehydrogenase [EC:1.2.1.12]	Metabolism	Carbohydrate metabolism	00010 Glycolysis / Gluconeogenesis	up	ref|NP_012483.3| glyceraldehyde-3-phosphate dehydrogenase (phosphorylating) TDH1 [Saccharomyces cerevisiae S288c] sp|P00360.3|G3P1_YEAST RecName: Full=Glyceraldehyde-3-phosphate dehydrogenase 1; Short=GAPDH 1 emb|CAA89343.1| TDH1 [Saccharomyces cerevisiae
contig88725	K00382	DLD, lpd, pdhD; dihydrolipoamide dehydrogenase [EC:1.8.1.4]	Metabolism	Carbohydrate metabolism	00010 Glycolysis / Gluconeogenesis	up	dbj|BAK03695.1| predicted protein [Hordeum vulgare subsp. vulgare]
contig41716	K01895	ACSS, acs; acetyl-CoA synthetase [EC:6.2.1.1]	Metabolism	Carbohydrate metabolism	00010 Glycolysis / Gluconeogenesis	up	dbj|BAJ88313.1| predicted protein [Hordeum vulgare subsp. vulgare]
contig18680	K00128	E1.2.1.3; aldehyde dehydrogenase (NAD+) [EC:1.2.1.3]	Metabolism	Carbohydrate metabolism	00010 Glycolysis / Gluconeogenesis	up	dbj|BAK01937.1| predicted protein [Hordeum vulgare subsp. vulgare]
contig92126	K00382	DLD, lpd, pdhD; dihydrolipoamide dehydrogenase [EC:1.8.1.4]	Metabolism	Carbohydrate metabolism	00010 Glycolysis / Gluconeogenesis	down	dbj|BAK02719.1| predicted protein [Hordeum vulgare subsp. vulgare]
contig40468	K00382	DLD, lpd, pdhD; dihydrolipoamide dehydrogenase [EC:1.8.1.4]	Metabolism	Carbohydrate metabolism	00010 Glycolysis / Gluconeogenesis	down	gb|EMT19176.1| Dihydrolipoyl dehydrogenase 1, mitochondrial [Aegilops tauschii]
contig16755	K15634	gpmB; probable phosphoglycerate mutase [EC:5.4.2.12]	Metabolism	Carbohydrate metabolism	00010 Glycolysis / Gluconeogenesis	down	dbj|BAJ85269.1| predicted protein [Hordeum vulgare subsp. vulgare]
contig85802	K00873	PK, pyk; pyruvate kinase [EC:2.7.1.40]	Metabolism	Carbohydrate metabolism	00010 Glycolysis / Gluconeogenesis	up	gb|EMT02217.1| Pyruvate kinase, cytosolic isozyme [Aegilops tauschii]
contig91161	K00850	pfkA, PFK; 6-phosphofructokinase 1 [EC:2.7.1.11]	Metabolism	Carbohydrate metabolism	00010 Glycolysis / Gluconeogenesis	up	gb|EMT19126.1| 6-phosphofructokinase 3 [Aegilops tauschii]
contig37183	K01623	ALDO; fructose-bisphosphate aldolase, class I [EC:4.1.2.13]	Metabolism	Carbohydrate metabolism	00010 Glycolysis / Gluconeogenesis	down	dbj|BAK08153.1| predicted protein [Hordeum vulgare subsp. vulgare]
contig50359	K01623	ALDO; fructose-bisphosphate aldolase, class I [EC:4.1.2.13]	Metabolism	Carbohydrate metabolism	00010 Glycolysis / Gluconeogenesis	down	dbj|BAJ90789.1| predicted protein [Hordeum vulgare subsp. vulgare]
contig83368	K01623	ALDO; fructose-bisphosphate aldolase, class I [EC:4.1.2.13]	Metabolism	Carbohydrate metabolism	00010 Glycolysis / Gluconeogenesis	down	dbj|BAJ90789.1| predicted protein [Hordeum vulgare subsp. vulgare]
contig17319	K01803	TPI, tpiA; triosephosphate isomerase (TIM) [EC:5.3.1.1]	Metabolism	Carbohydrate metabolism	00010 Glycolysis / Gluconeogenesis	down	sp|P46225.1|TPIC_SECCE RecName: Full=Triosephosphate isomerase, chloroplastic; Short=TIM; Short=Triose-phosphate isomerase; Flags: Precursor emb|CAA83533.1| triosephosphate isomerase [Secale cereale] prf||2109226B triosephosphate isomerase
contig42348	K14085	ALDH7A1; aldehyde dehydrogenase family 7 member A1 [EC:1.2.1.31 1.2.1.8 1.2.1.3]	Metabolism	Carbohydrate metabolism	00010 Glycolysis / Gluconeogenesis	up	dbj|BAJ87483.1| predicted protein [Hordeum vulgare subsp. vulgare]
contig19607	K03841	FBP, fbp; fructose-1,6-bisphosphatase I [EC:3.1.3.11]	Metabolism	Carbohydrate metabolism	00010 Glycolysis / Gluconeogenesis	down	dbj|BAJ89651.1| predicted protein [Hordeum vulgare subsp. vulgare]
contig38759	K00850	pfkA, PFK; 6-phosphofructokinase 1 [EC:2.7.1.11]	Metabolism	Carbohydrate metabolism	00010 Glycolysis / Gluconeogenesis	up	gb|EMS52572.1| 6-phosphofructokinase 3 [Triticum urartu]
contig40714	K01803	TPI, tpiA; triosephosphate isomerase (TIM) [EC:5.3.1.1]	Metabolism	Carbohydrate metabolism	00010 Glycolysis / Gluconeogenesis	down	dbj|BAJ98333.1| predicted protein [Hordeum vulgare subsp. vulgare] dbj|BAK08008.1| predicted protein [Hordeum vulgare subsp. vulgare]
contig61965	K01623	ALDO; fructose-bisphosphate aldolase, class I [EC:4.1.2.13]	Metabolism	Carbohydrate metabolism	00010 Glycolysis / Gluconeogenesis	up	gb|EMT31985.1| Fructose-bisphosphate aldolase cytoplasmic isozyme [Aegilops tauschii]
contig37117	K00162	PDHB, pdhB; pyruvate dehydrogenase E1 component beta subunit [EC:1.2.4.1]	Metabolism	Carbohydrate metabolism	00010 Glycolysis / Gluconeogenesis	down	gb|EMT23130.1| Pyruvate dehydrogenase E1 component subunit beta [Aegilops tauschii]
contig38126	K00234	SDHA, SDH1; succinate dehydrogenase (ubiquinone) flavoprotein subunit [EC:1.3.5.1]	Metabolism	Carbohydrate metabolism	00020 Citrate cycle (TCA cycle)	up	dbj|BAK02783.1| predicted protein [Hordeum vulgare subsp. vulgare]
contig25414	K00627	DLAT, aceF, pdhC; pyruvate dehydrogenase E2 component (dihydrolipoamide acetyltransferase) [EC:2.3.1.12]	Metabolism	Carbohydrate metabolism	00020 Citrate cycle (TCA cycle)	up	dbj|BAJ97318.1| predicted protein [Hordeum vulgare subsp. vulgare]
contig45299	K01647	CS, gltA; citrate synthase [EC:2.3.3.1]	Metabolism	Carbohydrate metabolism	00020 Citrate cycle (TCA cycle)	up	dbj|BAK04892.1| predicted protein [Hordeum vulgare subsp. vulgare]
contig22021	K00031	IDH1, IDH2, icd; isocitrate dehydrogenase [EC:1.1.1.42]	Metabolism	Carbohydrate metabolism	00020 Citrate cycle (TCA cycle)	up	gb|EMT15199.1| putative Isocitrate dehydrogenase (NADP), chloroplastic [Aegilops tauschii]
contig88725	K00382	DLD, lpd, pdhD; dihydrolipoamide dehydrogenase [EC:1.8.1.4]	Metabolism	Carbohydrate metabolism	00020 Citrate cycle (TCA cycle)	up	dbj|BAK03695.1| predicted protein [Hordeum vulgare subsp. vulgare]
contig43542	K00235	SDHB, SDH2; succinate dehydrogenase (ubiquinone) iron-sulfur subunit [EC:1.3.5.1]	Metabolism	Carbohydrate metabolism	00020 Citrate cycle (TCA cycle)	up	emb|CAD62367.1| succinate dehydrogenase [Triticum aestivum]
contig39824	K00658	DLST, sucB; 2-oxoglutarate dehydrogenase E2 component (dihydrolipoamide succinyltransferase) [EC:2.3.1.61]	Metabolism	Carbohydrate metabolism	00020 Citrate cycle (TCA cycle)	up	ref|NP_001052652.1| Os04g0394200 [Oryza sativa Japonica Group] emb|CAD40552.1| OSJNBa0072K14.5 [Oryza sativa Japonica Group] dbj|BAF14566.1| Os04g0394200 [Oryza sativa Japonica Group] emb|CAH66460.1| H0718E12.4 [Oryza sativa Indica Group] gb|EAZ30565.1| h
contig92126	K00382	DLD, lpd, pdhD; dihydrolipoamide dehydrogenase [EC:1.8.1.4]	Metabolism	Carbohydrate metabolism	00020 Citrate cycle (TCA cycle)	down	dbj|BAK02719.1| predicted protein [Hordeum vulgare subsp. vulgare]
contig89574	K01647	CS, gltA; citrate synthase [EC:2.3.3.1]	Metabolism	Carbohydrate metabolism	00020 Citrate cycle (TCA cycle)	up	ref|XP_003571200.1| PREDICTED: citrate synthase 4, mitochondrial-like [Brachypodium distachyon]
contig40468	K00382	DLD, lpd, pdhD; dihydrolipoamide dehydrogenase [EC:1.8.1.4]	Metabolism	Carbohydrate metabolism	00020 Citrate cycle (TCA cycle)	down	gb|EMT19176.1| Dihydrolipoyl dehydrogenase 1, mitochondrial [Aegilops tauschii]
contig93560	K00026	MDH2; malate dehydrogenase [EC:1.1.1.37]	Metabolism	Carbohydrate metabolism	00020 Citrate cycle (TCA cycle)	up	gb|EMS56651.1| Malate dehydrogenase, chloroplastic [Triticum urartu]
contig37885	K01647	CS, gltA; citrate synthase [EC:2.3.3.1]	Metabolism	Carbohydrate metabolism	00020 Citrate cycle (TCA cycle)	up	ref|XP_003571200.1| PREDICTED: citrate synthase 4, mitochondrial-like [Brachypodium distachyon]
contig92222	K00234	SDHA, SDH1; succinate dehydrogenase (ubiquinone) flavoprotein subunit [EC:1.3.5.1]	Metabolism	Carbohydrate metabolism	00020 Citrate cycle (TCA cycle)	up	dbj|BAK02783.1| predicted protein [Hordeum vulgare subsp. vulgare]
contig40351	K01681	ACO, acnA; aconitate hydratase [EC:4.2.1.3]	Metabolism	Carbohydrate metabolism	00020 Citrate cycle (TCA cycle)	up	dbj|BAJ85661.1| predicted protein [Hordeum vulgare subsp. vulgare]
contig37117	K00162	PDHB, pdhB; pyruvate dehydrogenase E1 component beta subunit [EC:1.2.4.1]	Metabolism	Carbohydrate metabolism	00020 Citrate cycle (TCA cycle)	down	gb|EMT23130.1| Pyruvate dehydrogenase E1 component subunit beta [Aegilops tauschii]
contig46367	K00615	E2.2.1.1, tktA, tktB; transketolase [EC:2.2.1.1]	Metabolism	Carbohydrate metabolism	00030 Pentose phosphate pathway	down	dbj|BAJ93658.1| predicted protein [Hordeum vulgare subsp. vulgare]
contig37494	K01623	ALDO; fructose-bisphosphate aldolase, class I [EC:4.1.2.13]	Metabolism	Carbohydrate metabolism	00030 Pentose phosphate pathway	up	gb|ACO44683.1| fructose-bisphosphate aldolase [Secale cereale]
contig37564	K03841	FBP, fbp; fructose-1,6-bisphosphatase I [EC:3.1.3.11]	Metabolism	Carbohydrate metabolism	00030 Pentose phosphate pathway	down	dbj|BAJ89651.1| predicted protein [Hordeum vulgare subsp. vulgare]
contig55501	K01807	rpiA; ribose 5-phosphate isomerase A [EC:5.3.1.6]	Metabolism	Carbohydrate metabolism	00030 Pentose phosphate pathway	down	dbj|BAJ94179.1| predicted protein [Hordeum vulgare subsp. vulgare]
contig16334	K03841	FBP, fbp; fructose-1,6-bisphosphatase I [EC:3.1.3.11]	Metabolism	Carbohydrate metabolism	00030 Pentose phosphate pathway	down	sp|P09195.1|F16P1_WHEAT RecName: Full=Fructose-1,6-bisphosphatase, chloroplastic; Short=FBPase; AltName: Full=D-fructose-1,6-bisphosphate 1-phosphohydrolase; Flags: Precursor emb|CAA30612.1| unnamed protein product [Triticum aestivum] emb|CAA37908.1| fruc
contig61972	K01783	rpe, RPE; ribulose-phosphate 3-epimerase [EC:5.1.3.1]	Metabolism	Carbohydrate metabolism	00030 Pentose phosphate pathway	down	ref|XP_003558725.1| PREDICTED: ribulose-phosphate 3-epimerase, chloroplastic-like [Brachypodium distachyon]
contig19707	K00033	PGD, gnd; 6-phosphogluconate dehydrogenase [EC:1.1.1.44]	Metabolism	Carbohydrate metabolism	00030 Pentose phosphate pathway	up	gb|EMT33408.1| 6-phosphogluconate dehydrogenase, decarboxylating [Aegilops tauschii]
contig20251	K00615	E2.2.1.1, tktA, tktB; transketolase [EC:2.2.1.1]	Metabolism	Carbohydrate metabolism	00030 Pentose phosphate pathway	down	dbj|BAJ93658.1| predicted protein [Hordeum vulgare subsp. vulgare]
contig40641	K01807	rpiA; ribose 5-phosphate isomerase A [EC:5.3.1.6]	Metabolism	Carbohydrate metabolism	00030 Pentose phosphate pathway	down	ref|XP_003557503.1| PREDICTED: probable ribose-5-phosphate isomerase-like [Brachypodium distachyon]
contig84406	K01807	rpiA; ribose 5-phosphate isomerase A [EC:5.3.1.6]	Metabolism	Carbohydrate metabolism	00030 Pentose phosphate pathway	down	ref|XP_003557503.1| PREDICTED: probable ribose-5-phosphate isomerase-like [Brachypodium distachyon]
contig91161	K00850	pfkA, PFK; 6-phosphofructokinase 1 [EC:2.7.1.11]	Metabolism	Carbohydrate metabolism	00030 Pentose phosphate pathway	up	gb|EMT19126.1| 6-phosphofructokinase 3 [Aegilops tauschii]
contig25276	K00036	G6PD, zwf; glucose-6-phosphate 1-dehydrogenase [EC:1.1.1.49]	Metabolism	Carbohydrate metabolism	00030 Pentose phosphate pathway	up	gb|EMT23941.1| Glucose-6-phosphate 1-dehydrogenase, cytoplasmic isoform [Aegilops tauschii]
contig37183	K01623	ALDO; fructose-bisphosphate aldolase, class I [EC:4.1.2.13]	Metabolism	Carbohydrate metabolism	00030 Pentose phosphate pathway	down	dbj|BAK08153.1| predicted protein [Hordeum vulgare subsp. vulgare]
contig50359	K01623	ALDO; fructose-bisphosphate aldolase, class I [EC:4.1.2.13]	Metabolism	Carbohydrate metabolism	00030 Pentose phosphate pathway	down	dbj|BAJ90789.1| predicted protein [Hordeum vulgare subsp. vulgare]
contig83368	K01623	ALDO; fructose-bisphosphate aldolase, class I [EC:4.1.2.13]	Metabolism	Carbohydrate metabolism	00030 Pentose phosphate pathway	down	dbj|BAJ90789.1| predicted protein [Hordeum vulgare subsp. vulgare]
contig19607	K03841	FBP, fbp; fructose-1,6-bisphosphatase I [EC:3.1.3.11]	Metabolism	Carbohydrate metabolism	00030 Pentose phosphate pathway	down	dbj|BAJ89651.1| predicted protein [Hordeum vulgare subsp. vulgare]
contig38759	K00850	pfkA, PFK; 6-phosphofructokinase 1 [EC:2.7.1.11]	Metabolism	Carbohydrate metabolism	00030 Pentose phosphate pathway	up	gb|EMS52572.1| 6-phosphofructokinase 3 [Triticum urartu]
contig61965	K01623	ALDO; fructose-bisphosphate aldolase, class I [EC:4.1.2.13]	Metabolism	Carbohydrate metabolism	00030 Pentose phosphate pathway	up	gb|EMT31985.1| Fructose-bisphosphate aldolase cytoplasmic isozyme [Aegilops tauschii]
contig88719	K01783	rpe, RPE; ribulose-phosphate 3-epimerase [EC:5.1.3.1]	Metabolism	Carbohydrate metabolism	00030 Pentose phosphate pathway	down	ref|XP_003558725.1| PREDICTED: ribulose-phosphate 3-epimerase, chloroplastic-like [Brachypodium distachyon]
contig90604	K00699	UGT; glucuronosyltransferase [EC:2.4.1.17]	Metabolism	Carbohydrate metabolism	00040 Pentose and glucuronate interconversions	up	dbj|BAK05008.1| predicted protein [Hordeum vulgare subsp. vulgare]
contig87459	K00012	UGDH, ugd; UDPglucose 6-dehydrogenase [EC:1.1.1.22]	Metabolism	Carbohydrate metabolism	00040 Pentose and glucuronate interconversions	up	ref|XP_003577799.1| PREDICTED: UDP-glucose 6-dehydrogenase-like [Brachypodium distachyon]
contig61972	K01783	rpe, RPE; ribulose-phosphate 3-epimerase [EC:5.1.3.1]	Metabolism	Carbohydrate metabolism	00040 Pentose and glucuronate interconversions	down	ref|XP_003558725.1| PREDICTED: ribulose-phosphate 3-epimerase, chloroplastic-like [Brachypodium distachyon]
contig18680	K00128	E1.2.1.3; aldehyde dehydrogenase (NAD+) [EC:1.2.1.3]	Metabolism	Carbohydrate metabolism	00040 Pentose and glucuronate interconversions	up	dbj|BAK01937.1| predicted protein [Hordeum vulgare subsp. vulgare]
contig07914	K00699	UGT; glucuronosyltransferase [EC:2.4.1.17]	Metabolism	Carbohydrate metabolism	00040 Pentose and glucuronate interconversions	up	gb|EMT02135.1| Anthocyanidin 5,3-O-glucosyltransferase [Aegilops tauschii]
contig88719	K01783	rpe, RPE; ribulose-phosphate 3-epimerase [EC:5.1.3.1]	Metabolism	Carbohydrate metabolism	00040 Pentose and glucuronate interconversions	down	ref|XP_003558725.1| PREDICTED: ribulose-phosphate 3-epimerase, chloroplastic-like [Brachypodium distachyon]
contig38379	K00012	UGDH, ugd; UDPglucose 6-dehydrogenase [EC:1.1.1.22]	Metabolism	Carbohydrate metabolism	00040 Pentose and glucuronate interconversions	up	ref|XP_003559248.1| PREDICTED: UDP-glucose 6-dehydrogenase-like [Brachypodium distachyon]
contig37494	K01623	ALDO; fructose-bisphosphate aldolase, class I [EC:4.1.2.13]	Metabolism	Carbohydrate metabolism	00051 Fructose and mannose metabolism	up	gb|ACO44683.1| fructose-bisphosphate aldolase [Secale cereale]
contig38070	K00847	E2.7.1.4, scrK; fructokinase [EC:2.7.1.4]	Metabolism	Carbohydrate metabolism	00051 Fructose and mannose metabolism	up	dbj|BAK01819.1| predicted protein [Hordeum vulgare subsp. vulgare]
contig37564	K03841	FBP, fbp; fructose-1,6-bisphosphatase I [EC:3.1.3.11]	Metabolism	Carbohydrate metabolism	00051 Fructose and mannose metabolism	down	dbj|BAJ89651.1| predicted protein [Hordeum vulgare subsp. vulgare]
contig16334	K03841	FBP, fbp; fructose-1,6-bisphosphatase I [EC:3.1.3.11]	Metabolism	Carbohydrate metabolism	00051 Fructose and mannose metabolism	down	sp|P09195.1|F16P1_WHEAT RecName: Full=Fructose-1,6-bisphosphatase, chloroplastic; Short=FBPase; AltName: Full=D-fructose-1,6-bisphosphate 1-phosphohydrolase; Flags: Precursor emb|CAA30612.1| unnamed protein product [Triticum aestivum] emb|CAA37908.1| fruc
contig91161	K00850	pfkA, PFK; 6-phosphofructokinase 1 [EC:2.7.1.11]	Metabolism	Carbohydrate metabolism	00051 Fructose and mannose metabolism	up	gb|EMT19126.1| 6-phosphofructokinase 3 [Aegilops tauschii]
contig37183	K01623	ALDO; fructose-bisphosphate aldolase, class I [EC:4.1.2.13]	Metabolism	Carbohydrate metabolism	00051 Fructose and mannose metabolism	down	dbj|BAK08153.1| predicted protein [Hordeum vulgare subsp. vulgare]
contig50359	K01623	ALDO; fructose-bisphosphate aldolase, class I [EC:4.1.2.13]	Metabolism	Carbohydrate metabolism	00051 Fructose and mannose metabolism	down	dbj|BAJ90789.1| predicted protein [Hordeum vulgare subsp. vulgare]
contig83368	K01623	ALDO; fructose-bisphosphate aldolase, class I [EC:4.1.2.13]	Metabolism	Carbohydrate metabolism	00051 Fructose and mannose metabolism	down	dbj|BAJ90789.1| predicted protein [Hordeum vulgare subsp. vulgare]
contig17319	K01803	TPI, tpiA; triosephosphate isomerase (TIM) [EC:5.3.1.1]	Metabolism	Carbohydrate metabolism	00051 Fructose and mannose metabolism	down	sp|P46225.1|TPIC_SECCE RecName: Full=Triosephosphate isomerase, chloroplastic; Short=TIM; Short=Triose-phosphate isomerase; Flags: Precursor emb|CAA83533.1| triosephosphate isomerase [Secale cereale] prf||2109226B triosephosphate isomerase
contig19607	K03841	FBP, fbp; fructose-1,6-bisphosphatase I [EC:3.1.3.11]	Metabolism	Carbohydrate metabolism	00051 Fructose and mannose metabolism	down	dbj|BAJ89651.1| predicted protein [Hordeum vulgare subsp. vulgare]
contig38759	K00850	pfkA, PFK; 6-phosphofructokinase 1 [EC:2.7.1.11]	Metabolism	Carbohydrate metabolism	00051 Fructose and mannose metabolism	up	gb|EMS52572.1| 6-phosphofructokinase 3 [Triticum urartu]
contig40714	K01803	TPI, tpiA; triosephosphate isomerase (TIM) [EC:5.3.1.1]	Metabolism	Carbohydrate metabolism	00051 Fructose and mannose metabolism	down	dbj|BAJ98333.1| predicted protein [Hordeum vulgare subsp. vulgare] dbj|BAK08008.1| predicted protein [Hordeum vulgare subsp. vulgare]
contig61965	K01623	ALDO; fructose-bisphosphate aldolase, class I [EC:4.1.2.13]	Metabolism	Carbohydrate metabolism	00051 Fructose and mannose metabolism	up	gb|EMT31985.1| Fructose-bisphosphate aldolase cytoplasmic isozyme [Aegilops tauschii]
contig36676	K01193	E3.2.1.26, sacA; beta-fructofuranosidase [EC:3.2.1.26]	Metabolism	Carbohydrate metabolism	00052 Galactose metabolism	up	gb|AAS88729.1| vacuolar invertase1 [Triticum monococcum]
contig21104	K00849	galK; galactokinase [EC:2.7.1.6]	Metabolism	Carbohydrate metabolism	00052 Galactose metabolism	up	gb|EMT24874.1| Galactokinase [Aegilops tauschii]
contig91579	K01193	E3.2.1.26, sacA; beta-fructofuranosidase [EC:3.2.1.26]	Metabolism	Carbohydrate metabolism	00052 Galactose metabolism	up	dbj|BAJ88320.1| predicted protein [Hordeum vulgare subsp. vulgare]
contig39219	K01784	galE, GALE; UDP-glucose 4-epimerase [EC:5.1.3.2]	Metabolism	Carbohydrate metabolism	00052 Galactose metabolism	up	gb|AAX49504.1| UDP-D-glucose epimerase 1 [Hordeum vulgare]
contig42416	K01193	E3.2.1.26, sacA; beta-fructofuranosidase [EC:3.2.1.26]	Metabolism	Carbohydrate metabolism	00052 Galactose metabolism	up	dbj|BAM74039.1| fructan 6-exohydrolase [Triticum aestivum]
contig93916	K00849	galK; galactokinase [EC:2.7.1.6]	Metabolism	Carbohydrate metabolism	00052 Galactose metabolism	up	ref|NP_009576.1| galactokinase [Saccharomyces cerevisiae S288c] sp|P04385.4|GAL1_YEAST RecName: Full=Galactokinase; AltName: Full=Galactose kinase emb|CAA53677.1| galactokinase [Saccharomyces cerevisiae] emb|CAA84962.1| GAL1 [Saccharomyces cerevisiae] gb|
contig62138	K01193	E3.2.1.26, sacA; beta-fructofuranosidase [EC:3.2.1.26]	Metabolism	Carbohydrate metabolism	00052 Galactose metabolism	up	dbj|BAJ88320.1| predicted protein [Hordeum vulgare subsp. vulgare]
contig21457	K01193	E3.2.1.26, sacA; beta-fructofuranosidase [EC:3.2.1.26]	Metabolism	Carbohydrate metabolism	00052 Galactose metabolism	up	dbj|BAM74039.1| fructan 6-exohydrolase [Triticum aestivum]
contig91161	K00850	pfkA, PFK; 6-phosphofructokinase 1 [EC:2.7.1.11]	Metabolism	Carbohydrate metabolism	00052 Galactose metabolism	up	gb|EMT19126.1| 6-phosphofructokinase 3 [Aegilops tauschii]
contig93927	K01784	galE, GALE; UDP-glucose 4-epimerase [EC:5.1.3.2]	Metabolism	Carbohydrate metabolism	00052 Galactose metabolism	up	ref|NP_009575.1| bifunctional UDP-glucose 4-epimerase/aldose 1-epimerase [Saccharomyces cerevisiae S288c] sp|P04397.2|GAL10_YEAST RecName: Full=Bifunctional protein GAL10; Includes: RecName: Full=UDP-glucose 4-epimerase; AltName: Full=Galactowaldenase; In
contig38759	K00850	pfkA, PFK; 6-phosphofructokinase 1 [EC:2.7.1.11]	Metabolism	Carbohydrate metabolism	00052 Galactose metabolism	up	gb|EMS52572.1| 6-phosphofructokinase 3 [Triticum urartu]
contig46922	K10046	GME; GDP-D-mannose 3', 5'-epimerase [EC:5.1.3.18 5.1.3.-]	Metabolism	Carbohydrate metabolism	00053 Ascorbate and aldarate metabolism	up	gb|EMS65770.1| GDP-mannose 3,5-epimerase 2 [Triticum urartu]
contig46551	K08232	E1.6.5.4; monodehydroascorbate reductase (NADH) [EC:1.6.5.4]	Metabolism	Carbohydrate metabolism	00053 Ascorbate and aldarate metabolism	up	gb|EMT04135.1| Monodehydroascorbate reductase [Aegilops tauschii]
contig90604	K00699	UGT; glucuronosyltransferase [EC:2.4.1.17]	Metabolism	Carbohydrate metabolism	00053 Ascorbate and aldarate metabolism	up	dbj|BAK05008.1| predicted protein [Hordeum vulgare subsp. vulgare]
contig87356	K14190	VTC2_5; GDP-L-galactose phosphorylase [EC:2.7.7.69]	Metabolism	Carbohydrate metabolism	00053 Ascorbate and aldarate metabolism	down	gb|EMT04185.1| hypothetical protein F775_27680 [Aegilops tauschii]
contig87459	K00012	UGDH, ugd; UDPglucose 6-dehydrogenase [EC:1.1.1.22]	Metabolism	Carbohydrate metabolism	00053 Ascorbate and aldarate metabolism	up	ref|XP_003577799.1| PREDICTED: UDP-glucose 6-dehydrogenase-like [Brachypodium distachyon]
contig46663	K14190	VTC2_5; GDP-L-galactose phosphorylase [EC:2.7.7.69]	Metabolism	Carbohydrate metabolism	00053 Ascorbate and aldarate metabolism	down	gb|EMT04185.1| hypothetical protein F775_27680 [Aegilops tauschii]
contig18680	K00128	E1.2.1.3; aldehyde dehydrogenase (NAD+) [EC:1.2.1.3]	Metabolism	Carbohydrate metabolism	00053 Ascorbate and aldarate metabolism	up	dbj|BAK01937.1| predicted protein [Hordeum vulgare subsp. vulgare]
contig17959	K00469	MIOX; inositol oxygenase [EC:1.13.99.1]	Metabolism	Carbohydrate metabolism	00053 Ascorbate and aldarate metabolism	up	ref|XP_003563752.1| PREDICTED: probable inositol oxygenase-like [Brachypodium distachyon]
contig44086	K00434	E1.11.1.11; L-ascorbate peroxidase [EC:1.11.1.11]	Metabolism	Carbohydrate metabolism	00053 Ascorbate and aldarate metabolism	up	gb|EMS61931.1| L-ascorbate peroxidase 1, cytosolic [Triticum urartu] gb|EMT33286.1| L-ascorbate peroxidase 1, cytosolic [Aegilops tauschii]
contig40380	K00469	MIOX; inositol oxygenase [EC:1.13.99.1]	Metabolism	Carbohydrate metabolism	00053 Ascorbate and aldarate metabolism	up	ref|XP_004966088.1| PREDICTED: probable inositol oxygenase-like [Setaria italica]
contig42348	K14085	ALDH7A1; aldehyde dehydrogenase family 7 member A1 [EC:1.2.1.31 1.2.1.8 1.2.1.3]	Metabolism	Carbohydrate metabolism	00053 Ascorbate and aldarate metabolism	up	dbj|BAJ87483.1| predicted protein [Hordeum vulgare subsp. vulgare]
contig07914	K00699	UGT; glucuronosyltransferase [EC:2.4.1.17]	Metabolism	Carbohydrate metabolism	00053 Ascorbate and aldarate metabolism	up	gb|EMT02135.1| Anthocyanidin 5,3-O-glucosyltransferase [Aegilops tauschii]
contig90640	K00434	E1.11.1.11; L-ascorbate peroxidase [EC:1.11.1.11]	Metabolism	Carbohydrate metabolism	00053 Ascorbate and aldarate metabolism	down	dbj|BAJ87776.1| predicted protein [Hordeum vulgare subsp. vulgare]
contig38379	K00012	UGDH, ugd; UDPglucose 6-dehydrogenase [EC:1.1.1.22]	Metabolism	Carbohydrate metabolism	00053 Ascorbate and aldarate metabolism	up	ref|XP_003559248.1| PREDICTED: UDP-glucose 6-dehydrogenase-like [Brachypodium distachyon]
contig38070	K00847	E2.7.1.4, scrK; fructokinase [EC:2.7.1.4]	Metabolism	Carbohydrate metabolism	00500 Starch and sucrose metabolism	up	dbj|BAK01819.1| predicted protein [Hordeum vulgare subsp. vulgare]
contig90604	K00699	UGT; glucuronosyltransferase [EC:2.4.1.17]	Metabolism	Carbohydrate metabolism	00500 Starch and sucrose metabolism	up	dbj|BAK05008.1| predicted protein [Hordeum vulgare subsp. vulgare]
contig38473	K01177	E3.2.1.2; beta-amylase [EC:3.2.1.2]	Metabolism	Carbohydrate metabolism	00500 Starch and sucrose metabolism	up	dbj|BAJ90222.1| predicted protein [Hordeum vulgare subsp. vulgare]
contig87459	K00012	UGDH, ugd; UDPglucose 6-dehydrogenase [EC:1.1.1.22]	Metabolism	Carbohydrate metabolism	00500 Starch and sucrose metabolism	up	ref|XP_003577799.1| PREDICTED: UDP-glucose 6-dehydrogenase-like [Brachypodium distachyon]
contig24653	K16055	TPS; trehalose 6-phosphate synthase/phosphatase [EC:2.4.1.15 3.1.3.12]	Metabolism	Carbohydrate metabolism	00500 Starch and sucrose metabolism	up	ref|XP_003578083.1| PREDICTED: alpha,alpha-trehalose-phosphate synthase [UDP-forming] 6-like [Brachypodium distachyon]
contig37293	K00975	glgC; glucose-1-phosphate adenylyltransferase [EC:2.7.7.27]	Metabolism	Carbohydrate metabolism	00500 Starch and sucrose metabolism	down	dbj|BAJ88358.1| predicted protein [Hordeum vulgare subsp. vulgare]
contig36676	K01193	E3.2.1.26, sacA; beta-fructofuranosidase [EC:3.2.1.26]	Metabolism	Carbohydrate metabolism	00500 Starch and sucrose metabolism	up	gb|AAS88729.1| vacuolar invertase1 [Triticum monococcum]
contig91579	K01193	E3.2.1.26, sacA; beta-fructofuranosidase [EC:3.2.1.26]	Metabolism	Carbohydrate metabolism	00500 Starch and sucrose metabolism	up	dbj|BAJ88320.1| predicted protein [Hordeum vulgare subsp. vulgare]
contig20366	K01210	E3.2.1.58; glucan 1,3-beta-glucosidase [EC:3.2.1.58]	Metabolism	Carbohydrate metabolism	00500 Starch and sucrose metabolism	up	gb|EMT07887.1| Glucan 1,3-beta-glucosidase [Aegilops tauschii]
contig20888	K16055	TPS; trehalose 6-phosphate synthase/phosphatase [EC:2.4.1.15 3.1.3.12]	Metabolism	Carbohydrate metabolism	00500 Starch and sucrose metabolism	up	ref|XP_003578083.1| PREDICTED: alpha,alpha-trehalose-phosphate synthase [UDP-forming] 6-like [Brachypodium distachyon]
contig42416	K01193	E3.2.1.26, sacA; beta-fructofuranosidase [EC:3.2.1.26]	Metabolism	Carbohydrate metabolism	00500 Starch and sucrose metabolism	up	dbj|BAM74039.1| fructan 6-exohydrolase [Triticum aestivum]
contig37536	K01210	E3.2.1.58; glucan 1,3-beta-glucosidase [EC:3.2.1.58]	Metabolism	Carbohydrate metabolism	00500 Starch and sucrose metabolism	up	gb|EMT07888.1| Glucan 1,3-beta-glucosidase [Aegilops tauschii]
contig51881	K01177	E3.2.1.2; beta-amylase [EC:3.2.1.2]	Metabolism	Carbohydrate metabolism	00500 Starch and sucrose metabolism	up	dbj|BAJ96121.1| predicted protein [Hordeum vulgare subsp. vulgare]
contig62138	K01193	E3.2.1.26, sacA; beta-fructofuranosidase [EC:3.2.1.26]	Metabolism	Carbohydrate metabolism	00500 Starch and sucrose metabolism	up	dbj|BAJ88320.1| predicted protein [Hordeum vulgare subsp. vulgare]
contig41467	K01188	E3.2.1.21; beta-glucosidase [EC:3.2.1.21]	Metabolism	Carbohydrate metabolism	00500 Starch and sucrose metabolism	up	gb|EMS48763.1| Beta-glucosidase 31 [Triticum urartu]
contig21457	K01193	E3.2.1.26, sacA; beta-fructofuranosidase [EC:3.2.1.26]	Metabolism	Carbohydrate metabolism	00500 Starch and sucrose metabolism	up	dbj|BAM74039.1| fructan 6-exohydrolase [Triticum aestivum]
contig91730	K01177	E3.2.1.2; beta-amylase [EC:3.2.1.2]	Metabolism	Carbohydrate metabolism	00500 Starch and sucrose metabolism	up	dbj|BAJ90222.1| predicted protein [Hordeum vulgare subsp. vulgare]
contig07914	K00699	UGT; glucuronosyltransferase [EC:2.4.1.17]	Metabolism	Carbohydrate metabolism	00500 Starch and sucrose metabolism	up	gb|EMT02135.1| Anthocyanidin 5,3-O-glucosyltransferase [Aegilops tauschii]
contig38985	K01087	otsB; trehalose 6-phosphate phosphatase [EC:3.1.3.12]	Metabolism	Carbohydrate metabolism	00500 Starch and sucrose metabolism	up	gb|EMS59182.1| Trehalose-phosphate phosphatase [Triticum urartu]
contig20995	K00705	malQ; 4-alpha-glucanotransferase [EC:2.4.1.25]	Metabolism	Carbohydrate metabolism	00500 Starch and sucrose metabolism	down	dbj|BAJ94874.1| predicted protein [Hordeum vulgare subsp. vulgare]
contig19816	K01087	otsB; trehalose 6-phosphate phosphatase [EC:3.1.3.12]	Metabolism	Carbohydrate metabolism	00500 Starch and sucrose metabolism	up	ref|XP_003574308.1| PREDICTED: uncharacterized glycosyl hydrolase Rv2006/MT2062-like [Brachypodium distachyon]
contig39530	K00706	E2.4.1.34; 1,3-beta-glucan synthase [EC:2.4.1.34]	Metabolism	Carbohydrate metabolism	00500 Starch and sucrose metabolism	up	gb|AAO46087.1| putative callose synthase [Hordeum vulgare subsp. vulgare]
contig38379	K00012	UGDH, ugd; UDPglucose 6-dehydrogenase [EC:1.1.1.22]	Metabolism	Carbohydrate metabolism	00500 Starch and sucrose metabolism	up	ref|XP_003559248.1| PREDICTED: UDP-glucose 6-dehydrogenase-like [Brachypodium distachyon]
contig46922	K10046	GME; GDP-D-mannose 3', 5'-epimerase [EC:5.1.3.18 5.1.3.-]	Metabolism	Carbohydrate metabolism	00520 Amino sugar and nucleotide sugar metabolism	up	gb|EMS65770.1| GDP-mannose 3,5-epimerase 2 [Triticum urartu]
contig38070	K00847	E2.7.1.4, scrK; fructokinase [EC:2.7.1.4]	Metabolism	Carbohydrate metabolism	00520 Amino sugar and nucleotide sugar metabolism	up	dbj|BAK01819.1| predicted protein [Hordeum vulgare subsp. vulgare]
contig87459	K00012	UGDH, ugd; UDPglucose 6-dehydrogenase [EC:1.1.1.22]	Metabolism	Carbohydrate metabolism	00520 Amino sugar and nucleotide sugar metabolism	up	ref|XP_003577799.1| PREDICTED: UDP-glucose 6-dehydrogenase-like [Brachypodium distachyon]
contig84786	K01183	E3.2.1.14; chitinase [EC:3.2.1.14]	Metabolism	Carbohydrate metabolism	00520 Amino sugar and nucleotide sugar metabolism	down	dbj|BAK02041.1| predicted protein [Hordeum vulgare subsp. vulgare] dbj|BAJ90914.1| predicted protein [Hordeum vulgare subsp. vulgare] dbj|BAK02590.1| predicted protein [Hordeum vulgare subsp. vulgare]
contig86370	K01183	E3.2.1.14; chitinase [EC:3.2.1.14]	Metabolism	Carbohydrate metabolism	00520 Amino sugar and nucleotide sugar metabolism	up	gb|AAD28733.1|AF112966_1 chitinase IV precursor [Triticum aestivum]
contig37293	K00975	glgC; glucose-1-phosphate adenylyltransferase [EC:2.7.7.27]	Metabolism	Carbohydrate metabolism	00520 Amino sugar and nucleotide sugar metabolism	down	dbj|BAJ88358.1| predicted protein [Hordeum vulgare subsp. vulgare]
contig21104	K00849	galK; galactokinase [EC:2.7.1.6]	Metabolism	Carbohydrate metabolism	00520 Amino sugar and nucleotide sugar metabolism	up	gb|EMT24874.1| Galactokinase [Aegilops tauschii]
contig24639	K12448	UXE; UDP-arabinose 4-epimerase [EC:5.1.3.5]	Metabolism	Carbohydrate metabolism	00520 Amino sugar and nucleotide sugar metabolism	up	dbj|BAK01474.1| predicted protein [Hordeum vulgare subsp. vulgare]
contig39219	K01784	galE, GALE; UDP-glucose 4-epimerase [EC:5.1.3.2]	Metabolism	Carbohydrate metabolism	00520 Amino sugar and nucleotide sugar metabolism	up	gb|AAX49504.1| UDP-D-glucose epimerase 1 [Hordeum vulgare]
contig93916	K00849	galK; galactokinase [EC:2.7.1.6]	Metabolism	Carbohydrate metabolism	00520 Amino sugar and nucleotide sugar metabolism	up	ref|NP_009576.1| galactokinase [Saccharomyces cerevisiae S288c] sp|P04385.4|GAL1_YEAST RecName: Full=Galactokinase; AltName: Full=Galactose kinase emb|CAA53677.1| galactokinase [Saccharomyces cerevisiae] emb|CAA84962.1| GAL1 [Saccharomyces cerevisiae] gb|
contig43402	K01183	E3.2.1.14; chitinase [EC:3.2.1.14]	Metabolism	Carbohydrate metabolism	00520 Amino sugar and nucleotide sugar metabolism	down	dbj|BAK02041.1| predicted protein [Hordeum vulgare subsp. vulgare] dbj|BAJ90914.1| predicted protein [Hordeum vulgare subsp. vulgare] dbj|BAK02590.1| predicted protein [Hordeum vulgare subsp. vulgare]
contig39099	K12450	RHM; UDP-glucose 4,6-dehydratase [EC:4.2.1.76]	Metabolism	Carbohydrate metabolism	00520 Amino sugar and nucleotide sugar metabolism	up	gb|EMS45937.1| putative rhamnose biosynthetic enzyme 1 [Triticum urartu]
contig93927	K01784	galE, GALE; UDP-glucose 4-epimerase [EC:5.1.3.2]	Metabolism	Carbohydrate metabolism	00520 Amino sugar and nucleotide sugar metabolism	up	ref|NP_009575.1| bifunctional UDP-glucose 4-epimerase/aldose 1-epimerase [Saccharomyces cerevisiae S288c] sp|P04397.2|GAL10_YEAST RecName: Full=Bifunctional protein GAL10; Includes: RecName: Full=UDP-glucose 4-epimerase; AltName: Full=Galactowaldenase; In
contig38379	K00012	UGDH, ugd; UDPglucose 6-dehydrogenase [EC:1.1.1.22]	Metabolism	Carbohydrate metabolism	00520 Amino sugar and nucleotide sugar metabolism	up	ref|XP_003559248.1| PREDICTED: UDP-glucose 6-dehydrogenase-like [Brachypodium distachyon]
contig18771	K01092	E3.1.3.25, IMPA, suhB; myo-inositol-1(or 4)-monophosphatase [EC:3.1.3.25]	Metabolism	Carbohydrate metabolism	00562 Inositol phosphate metabolism	down	dbj|BAJ85005.1| predicted protein [Hordeum vulgare subsp. vulgare] dbj|BAJ95628.1| predicted protein [Hordeum vulgare subsp. vulgare] dbj|BAJ95845.1| predicted protein [Hordeum vulgare subsp. vulgare] dbj|BAJ86856.1| predicted protein [Hordeum vulgare sub
contig40078	K05857	PLCD; phosphatidylinositol phospholipase C, delta [EC:3.1.4.11]	Metabolism	Carbohydrate metabolism	00562 Inositol phosphate metabolism	up	dbj|BAJ91552.1| predicted protein [Hordeum vulgare subsp. vulgare]
contig92736	K05857	PLCD; phosphatidylinositol phospholipase C, delta [EC:3.1.4.11]	Metabolism	Carbohydrate metabolism	00562 Inositol phosphate metabolism	up	dbj|BAK01542.1| predicted protein [Hordeum vulgare subsp. vulgare]
contig17959	K00469	MIOX; inositol oxygenase [EC:1.13.99.1]	Metabolism	Carbohydrate metabolism	00562 Inositol phosphate metabolism	up	ref|XP_003563752.1| PREDICTED: probable inositol oxygenase-like [Brachypodium distachyon]
contig40380	K00469	MIOX; inositol oxygenase [EC:1.13.99.1]	Metabolism	Carbohydrate metabolism	00562 Inositol phosphate metabolism	up	ref|XP_004966088.1| PREDICTED: probable inositol oxygenase-like [Setaria italica]
contig17319	K01803	TPI, tpiA; triosephosphate isomerase (TIM) [EC:5.3.1.1]	Metabolism	Carbohydrate metabolism	00562 Inositol phosphate metabolism	down	sp|P46225.1|TPIC_SECCE RecName: Full=Triosephosphate isomerase, chloroplastic; Short=TIM; Short=Triose-phosphate isomerase; Flags: Precursor emb|CAA83533.1| triosephosphate isomerase [Secale cereale] prf||2109226B triosephosphate isomerase
contig89804	K05857	PLCD; phosphatidylinositol phospholipase C, delta [EC:3.1.4.11]	Metabolism	Carbohydrate metabolism	00562 Inositol phosphate metabolism	up	dbj|BAJ91552.1| predicted protein [Hordeum vulgare subsp. vulgare]
contig40714	K01803	TPI, tpiA; triosephosphate isomerase (TIM) [EC:5.3.1.1]	Metabolism	Carbohydrate metabolism	00562 Inositol phosphate metabolism	down	dbj|BAJ98333.1| predicted protein [Hordeum vulgare subsp. vulgare] dbj|BAK08008.1| predicted protein [Hordeum vulgare subsp. vulgare]
contig43258	K05857	PLCD; phosphatidylinositol phospholipase C, delta [EC:3.1.4.11]	Metabolism	Carbohydrate metabolism	00562 Inositol phosphate metabolism	up	dbj|BAK01542.1| predicted protein [Hordeum vulgare subsp. vulgare]
contig13852	K00051	E1.1.1.82; malate dehydrogenase (NADP+) [EC:1.1.1.82]	Metabolism	Carbohydrate metabolism	00620 Pyruvate metabolism	down	gb|EMS52743.1| Malate dehydrogenase [NADP] 1, chloroplastic [Triticum urartu]
contig25414	K00627	DLAT, aceF, pdhC; pyruvate dehydrogenase E2 component (dihydrolipoamide acetyltransferase) [EC:2.3.1.12]	Metabolism	Carbohydrate metabolism	00620 Pyruvate metabolism	up	dbj|BAJ97318.1| predicted protein [Hordeum vulgare subsp. vulgare]
contig46985	K01759	E4.4.1.5, GLO1, gloA; lactoylglutathione lyase [EC:4.4.1.5]	Metabolism	Carbohydrate metabolism	00620 Pyruvate metabolism	up	dbj|BAJ92254.1| predicted protein [Hordeum vulgare subsp. vulgare]
contig88725	K00382	DLD, lpd, pdhD; dihydrolipoamide dehydrogenase [EC:1.8.1.4]	Metabolism	Carbohydrate metabolism	00620 Pyruvate metabolism	up	dbj|BAK03695.1| predicted protein [Hordeum vulgare subsp. vulgare]
contig41716	K01895	ACSS, acs; acetyl-CoA synthetase [EC:6.2.1.1]	Metabolism	Carbohydrate metabolism	00620 Pyruvate metabolism	up	dbj|BAJ88313.1| predicted protein [Hordeum vulgare subsp. vulgare]
contig18680	K00128	E1.2.1.3; aldehyde dehydrogenase (NAD+) [EC:1.2.1.3]	Metabolism	Carbohydrate metabolism	00620 Pyruvate metabolism	up	dbj|BAK01937.1| predicted protein [Hordeum vulgare subsp. vulgare]
contig92126	K00382	DLD, lpd, pdhD; dihydrolipoamide dehydrogenase [EC:1.8.1.4]	Metabolism	Carbohydrate metabolism	00620 Pyruvate metabolism	down	dbj|BAK02719.1| predicted protein [Hordeum vulgare subsp. vulgare]
contig92243	K00029	E1.1.1.40, maeB; malate dehydrogenase (oxaloacetate-decarboxylating)(NADP+) [EC:1.1.1.40]	Metabolism	Carbohydrate metabolism	00620 Pyruvate metabolism	up	gb|ACI46151.1| NADP-dependent malic enzyme [Hordeum vulgare]
contig40468	K00382	DLD, lpd, pdhD; dihydrolipoamide dehydrogenase [EC:1.8.1.4]	Metabolism	Carbohydrate metabolism	00620 Pyruvate metabolism	down	gb|EMT19176.1| Dihydrolipoyl dehydrogenase 1, mitochondrial [Aegilops tauschii]
contig87250	K01759	E4.4.1.5, GLO1, gloA; lactoylglutathione lyase [EC:4.4.1.5]	Metabolism	Carbohydrate metabolism	00620 Pyruvate metabolism	down	dbj|BAJ89732.1| predicted protein [Hordeum vulgare subsp. vulgare] dbj|BAJ84929.1| predicted protein [Hordeum vulgare subsp. vulgare] dbj|BAJ95589.1| predicted protein [Hordeum vulgare subsp. vulgare] dbj|BAJ88003.1| predicted protein [Hordeum vulgare sub
contig22982	K01069	E3.1.2.6, gloB; hydroxyacylglutathione hydrolase [EC:3.1.2.6]	Metabolism	Carbohydrate metabolism	00620 Pyruvate metabolism	up	ref|XP_003578443.1| PREDICTED: probable hydroxyacylglutathione hydrolase 2, chloroplast-like [Brachypodium distachyon]
contig93560	K00026	MDH2; malate dehydrogenase [EC:1.1.1.37]	Metabolism	Carbohydrate metabolism	00620 Pyruvate metabolism	up	gb|EMS56651.1| Malate dehydrogenase, chloroplastic [Triticum urartu]
contig85802	K00873	PK, pyk; pyruvate kinase [EC:2.7.1.40]	Metabolism	Carbohydrate metabolism	00620 Pyruvate metabolism	up	gb|EMT02217.1| Pyruvate kinase, cytosolic isozyme [Aegilops tauschii]
contig85946	K00028	E1.1.1.39; malate dehydrogenase (decarboxylating) [EC:1.1.1.39]	Metabolism	Carbohydrate metabolism	00620 Pyruvate metabolism	up	gb|EMT06598.1| NAD-dependent malic enzyme 62 kDa isoform, mitochondrial [Aegilops tauschii]
contig93332	K01595	ppc; phosphoenolpyruvate carboxylase [EC:4.1.1.31]	Metabolism	Carbohydrate metabolism	00620 Pyruvate metabolism	down	dbj|BAJ94338.1| predicted protein [Hordeum vulgare subsp. vulgare] dbj|BAJ88050.1| predicted protein [Hordeum vulgare subsp. vulgare]
contig42348	K14085	ALDH7A1; aldehyde dehydrogenase family 7 member A1 [EC:1.2.1.31 1.2.1.8 1.2.1.3]	Metabolism	Carbohydrate metabolism	00620 Pyruvate metabolism	up	dbj|BAJ87483.1| predicted protein [Hordeum vulgare subsp. vulgare]
contig92993	K01963	accD; acetyl-CoA carboxylase carboxyl transferase subunit beta [EC:6.4.1.2]	Metabolism	Carbohydrate metabolism	00620 Pyruvate metabolism	down	ref|YP_004072471.1| acetyl-CoA carboxylase beta subunit [Corynocarpus laevigata] gb|ADO60319.1| acetyl-CoA carboxylase beta subunit [Corynocarpus laevigata]
contig51830	K01759	E4.4.1.5, GLO1, gloA; lactoylglutathione lyase [EC:4.4.1.5]	Metabolism	Carbohydrate metabolism	00620 Pyruvate metabolism	down	gb|EMT03386.1| Putative lactoylglutathione lyase [Aegilops tauschii]
contig37117	K00162	PDHB, pdhB; pyruvate dehydrogenase E1 component beta subunit [EC:1.2.4.1]	Metabolism	Carbohydrate metabolism	00620 Pyruvate metabolism	down	gb|EMT23130.1| Pyruvate dehydrogenase E1 component subunit beta [Aegilops tauschii]
contig01644	K11262	ACAC; acetyl-CoA carboxylase / biotin carboxylase [EC:6.4.1.2 6.3.4.14]	Metabolism	Carbohydrate metabolism	00620 Pyruvate metabolism	up	gb|ACD46682.1| plastid acetyl-CoA carboxylase [Triticum durum] gb|ACD46684.1| plastid acetyl-CoA carboxylase [Triticum aestivum]
contig39070	K07130	kynB; arylformamidase [EC:3.5.1.9]	Metabolism	Carbohydrate metabolism	00630 Glyoxylate and dicarboxylate metabolism	down	ref|XP_003570941.1| PREDICTED: kynurenine formamidase-like [Brachypodium distachyon]
contig45299	K01647	CS, gltA; citrate synthase [EC:2.3.3.1]	Metabolism	Carbohydrate metabolism	00630 Glyoxylate and dicarboxylate metabolism	up	dbj|BAK04892.1| predicted protein [Hordeum vulgare subsp. vulgare]
contig23153	K07130	kynB; arylformamidase [EC:3.5.1.9]	Metabolism	Carbohydrate metabolism	00630 Glyoxylate and dicarboxylate metabolism	up	ref|XP_003570941.1| PREDICTED: kynurenine formamidase-like [Brachypodium distachyon]
contig36967	K00600	glyA, SHMT; glycine hydroxymethyltransferase [EC:2.1.2.1]	Metabolism	Carbohydrate metabolism	00630 Glyoxylate and dicarboxylate metabolism	down	gb|ABJ15727.1| serine hydroxymethyltransferase [Triticum monococcum]
contig18032	K11517	HAO; (S)-2-hydroxy-acid oxidase [EC:1.1.3.15]	Metabolism	Carbohydrate metabolism	00630 Glyoxylate and dicarboxylate metabolism	down	ref|XP_003558107.1| PREDICTED: peroxisomal (S)-2-hydroxy-acid oxidase GLO1-like [Brachypodium distachyon]
contig25644	K15919	HPR2; hydroxypyruvate reductase 2	Metabolism	Carbohydrate metabolism	00630 Glyoxylate and dicarboxylate metabolism	down	dbj|BAJ84809.1| predicted protein [Hordeum vulgare subsp. vulgare]
contig40849	K01602	rbcS; ribulose-bisphosphate carboxylase small chain [EC:4.1.1.39]	Metabolism	Carbohydrate metabolism	00630 Glyoxylate and dicarboxylate metabolism	down	dbj|BAJ89663.1| predicted protein [Hordeum vulgare subsp. vulgare]
contig36974	K15893	HPR1; hydroxypyruvate reductase 1	Metabolism	Carbohydrate metabolism	00630 Glyoxylate and dicarboxylate metabolism	down	gb|EMT19090.1| Glycerate dehydrogenase [Aegilops tauschii]
contig21481	K14272	GGAT; glutamate--glyoxylate aminotransferase [EC:2.6.1.4 2.6.1.2 2.6.1.44 2.6.1.-]	Metabolism	Carbohydrate metabolism	00630 Glyoxylate and dicarboxylate metabolism	down	gb|EMS58349.1| Alanine aminotransferase 2 [Triticum urartu]
contig83930	K02437	gcvH, GCSH; glycine cleavage system H protein	Metabolism	Carbohydrate metabolism	00630 Glyoxylate and dicarboxylate metabolism	down	dbj|BAJ93279.1| predicted protein [Hordeum vulgare subsp. vulgare] dbj|BAK04847.1| predicted protein [Hordeum vulgare subsp. vulgare]
contig89574	K01647	CS, gltA; citrate synthase [EC:2.3.3.1]	Metabolism	Carbohydrate metabolism	00630 Glyoxylate and dicarboxylate metabolism	up	ref|XP_003571200.1| PREDICTED: citrate synthase 4, mitochondrial-like [Brachypodium distachyon]
contig44646	K01602	rbcS; ribulose-bisphosphate carboxylase small chain [EC:4.1.1.39]	Metabolism	Carbohydrate metabolism	00630 Glyoxylate and dicarboxylate metabolism	down	dbj|BAJ89884.1| predicted protein [Hordeum vulgare subsp. vulgare] dbj|BAJ90046.1| predicted protein [Hordeum vulgare subsp. vulgare] dbj|BAJ86062.1| predicted protein [Hordeum vulgare subsp. vulgare] dbj|BAK00853.1| predicted protein [Hordeum vulgare sub
contig22289	K02437	gcvH, GCSH; glycine cleavage system H protein	Metabolism	Carbohydrate metabolism	00630 Glyoxylate and dicarboxylate metabolism	down	dbj|BAJ93279.1| predicted protein [Hordeum vulgare subsp. vulgare] dbj|BAK04847.1| predicted protein [Hordeum vulgare subsp. vulgare]
contig24858	K01455	E3.5.1.49; formamidase [EC:3.5.1.49]	Metabolism	Carbohydrate metabolism	00630 Glyoxylate and dicarboxylate metabolism	down	ref|XP_003569890.1| PREDICTED: formamidase-like [Brachypodium distachyon]
contig40319	K11517	HAO; (S)-2-hydroxy-acid oxidase [EC:1.1.3.15]	Metabolism	Carbohydrate metabolism	00630 Glyoxylate and dicarboxylate metabolism	down	ref|NP_001058909.1| Os07g0152900 [Oryza sativa Japonica Group] sp|Q6YT73.1|GLO5_ORYSJ RecName: Full=Peroxisomal (S)-2-hydroxy-acid oxidase GLO5; AltName: Full=Glycolate oxidase 5; Short=GOX 5; Short=OsGLO5; AltName: Full=Short chain alpha-hydroxy acid oxi
contig93560	K00026	MDH2; malate dehydrogenase [EC:1.1.1.37]	Metabolism	Carbohydrate metabolism	00630 Glyoxylate and dicarboxylate metabolism	up	gb|EMS56651.1| Malate dehydrogenase, chloroplastic [Triticum urartu]
contig14058	K15918	GLYK; D-glycerate 3-kinase [EC:2.7.1.31]	Metabolism	Carbohydrate metabolism	00630 Glyoxylate and dicarboxylate metabolism	down	dbj|BAJ90876.1| predicted protein [Hordeum vulgare subsp. vulgare] dbj|BAJ88298.1| predicted protein [Hordeum vulgare subsp. vulgare] dbj|BAJ88443.1| predicted protein [Hordeum vulgare subsp. vulgare]
contig37885	K01647	CS, gltA; citrate synthase [EC:2.3.3.1]	Metabolism	Carbohydrate metabolism	00630 Glyoxylate and dicarboxylate metabolism	up	ref|XP_003571200.1| PREDICTED: citrate synthase 4, mitochondrial-like [Brachypodium distachyon]
contig86244	K01602	rbcS; ribulose-bisphosphate carboxylase small chain [EC:4.1.1.39]	Metabolism	Carbohydrate metabolism	00630 Glyoxylate and dicarboxylate metabolism	down	gb|EMT06085.1| hypothetical protein F775_43781 [Aegilops tauschii]
contig38156	K01602	rbcS; ribulose-bisphosphate carboxylase small chain [EC:4.1.1.39]	Metabolism	Carbohydrate metabolism	00630 Glyoxylate and dicarboxylate metabolism	down	gb|EMT21850.1| Ribulose bisphosphate carboxylase small chain PW9, chloroplastic [Aegilops tauschii]
contig90763	K15919	HPR2; hydroxypyruvate reductase 2	Metabolism	Carbohydrate metabolism	00630 Glyoxylate and dicarboxylate metabolism	down	dbj|BAJ84809.1| predicted protein [Hordeum vulgare subsp. vulgare]
contig19495	K00600	glyA, SHMT; glycine hydroxymethyltransferase [EC:2.1.2.1]	Metabolism	Carbohydrate metabolism	00630 Glyoxylate and dicarboxylate metabolism	up	ref|XP_003564749.1| PREDICTED: serine hydroxymethyltransferase 1-like [Brachypodium distachyon]
contig39989	K02437	gcvH, GCSH; glycine cleavage system H protein	Metabolism	Carbohydrate metabolism	00630 Glyoxylate and dicarboxylate metabolism	down	gb|EMS55121.1| Glycine cleavage system H protein, mitochondrial [Triticum urartu]
contig87938	K00600	glyA, SHMT; glycine hydroxymethyltransferase [EC:2.1.2.1]	Metabolism	Carbohydrate metabolism	00630 Glyoxylate and dicarboxylate metabolism	down	gb|ABJ15727.1| serine hydroxymethyltransferase [Triticum monococcum]
contig40351	K01681	ACO, acnA; aconitate hydratase [EC:4.2.1.3]	Metabolism	Carbohydrate metabolism	00630 Glyoxylate and dicarboxylate metabolism	up	dbj|BAJ85661.1| predicted protein [Hordeum vulgare subsp. vulgare]
contig45086	K01602	rbcS; ribulose-bisphosphate carboxylase small chain [EC:4.1.1.39]	Metabolism	Carbohydrate metabolism	00630 Glyoxylate and dicarboxylate metabolism	down	gb|EMT06085.1| hypothetical protein F775_43781 [Aegilops tauschii]
contig00701	K01091	E3.1.3.18, gph; phosphoglycolate phosphatase [EC:3.1.3.18]	Metabolism	Carbohydrate metabolism	00630 Glyoxylate and dicarboxylate metabolism	down	ref|XP_003580034.1| PREDICTED: phosphoglycolate phosphatase-like [Brachypodium distachyon]
contig41716	K01895	ACSS, acs; acetyl-CoA synthetase [EC:6.2.1.1]	Metabolism	Carbohydrate metabolism	00640 Propanoate metabolism	up	dbj|BAJ88313.1| predicted protein [Hordeum vulgare subsp. vulgare]
contig18680	K00128	E1.2.1.3; aldehyde dehydrogenase (NAD+) [EC:1.2.1.3]	Metabolism	Carbohydrate metabolism	00640 Propanoate metabolism	up	dbj|BAK01937.1| predicted protein [Hordeum vulgare subsp. vulgare]
contig42348	K14085	ALDH7A1; aldehyde dehydrogenase family 7 member A1 [EC:1.2.1.31 1.2.1.8 1.2.1.3]	Metabolism	Carbohydrate metabolism	00640 Propanoate metabolism	up	dbj|BAJ87483.1| predicted protein [Hordeum vulgare subsp. vulgare]
contig92993	K01963	accD; acetyl-CoA carboxylase carboxyl transferase subunit beta [EC:6.4.1.2]	Metabolism	Carbohydrate metabolism	00640 Propanoate metabolism	down	ref|YP_004072471.1| acetyl-CoA carboxylase beta subunit [Corynocarpus laevigata] gb|ADO60319.1| acetyl-CoA carboxylase beta subunit [Corynocarpus laevigata]
contig01644	K11262	ACAC; acetyl-CoA carboxylase / biotin carboxylase [EC:6.4.1.2 6.3.4.14]	Metabolism	Carbohydrate metabolism	00640 Propanoate metabolism	up	gb|ACD46682.1| plastid acetyl-CoA carboxylase [Triticum durum] gb|ACD46684.1| plastid acetyl-CoA carboxylase [Triticum aestivum]
contig93584	K01580	E4.1.1.15, gadB, gadA, GAD; glutamate decarboxylase [EC:4.1.1.15]	Metabolism	Carbohydrate metabolism	00650 Butanoate metabolism	up	gb|EMT01917.1| Glutamate decarboxylase [Aegilops tauschii]
contig00033	K01652	E2.2.1.6L, ilvB, ilvG, ilvI; acetolactate synthase I/II/III large subunit [EC:2.2.1.6]	Metabolism	Carbohydrate metabolism	00650 Butanoate metabolism	down	dbj|BAJ92591.1| predicted protein [Hordeum vulgare subsp. vulgare]
contig23748	K01580	E4.1.1.15, gadB, gadA, GAD; glutamate decarboxylase [EC:4.1.1.15]	Metabolism	Carbohydrate metabolism	00650 Butanoate metabolism	up	gb|EMT25413.1| Glutamate decarboxylase 1 [Aegilops tauschii]
contig24194	K18121	GLYR; glyoxylate/succinic semialdehyde reductase [EC:1.1.1.79 1.1.1.-]	Metabolism	Carbohydrate metabolism	00650 Butanoate metabolism	down	dbj|BAJ90544.1| predicted protein [Hordeum vulgare subsp. vulgare] dbj|BAJ88924.1| predicted protein [Hordeum vulgare subsp. vulgare]
contig00168	K17761	SSADH; succinate-semialdehyde dehydrogenase, mitochondrial [EC:1.2.1.24]	Metabolism	Carbohydrate metabolism	00650 Butanoate metabolism	up	ref|XP_003570336.1| PREDICTED: succinate-semialdehyde dehydrogenase, mitochondrial-like [Brachypodium distachyon]
contig00033	K01652	E2.2.1.6L, ilvB, ilvG, ilvI; acetolactate synthase I/II/III large subunit [EC:2.2.1.6]	Metabolism	Carbohydrate metabolism	00660 C5-Branched dibasic acid metabolism	down	dbj|BAJ92591.1| predicted protein [Hordeum vulgare subsp. vulgare]
contig20018	K01703	leuC; 3-isopropylmalate/(R)-2-methylmalate dehydratase large subunit [EC:4.2.1.33 4.2.1.35]	Metabolism	Carbohydrate metabolism	00660 C5-Branched dibasic acid metabolism	up	dbj|BAJ85661.1| predicted protein [Hordeum vulgare subsp. vulgare]
contig38126	K00234	SDHA, SDH1; succinate dehydrogenase (ubiquinone) flavoprotein subunit [EC:1.3.5.1]	Metabolism	Energy metabolism	00190 Oxidative phosphorylation	up	dbj|BAK02783.1| predicted protein [Hordeum vulgare subsp. vulgare]
L2-GH8N3EB02IHMLD	K02145	ATPeV1A, ATP6A; V-type H+-transporting ATPase subunit A [EC:3.6.3.14]	Metabolism	Energy metabolism	00190 Oxidative phosphorylation	up	dbj|BAB18682.1| vacuolar proton-ATPase [Hordeum vulgare subsp. vulgare] dbj|BAJ90287.1| predicted protein [Hordeum vulgare subsp. vulgare] dbj|BAJ86316.1| predicted protein [Hordeum vulgare subsp. vulgare] dbj|BAJ93578.1| predicted protein [Hordeum vulgar
contig43542	K00235	SDHB, SDH2; succinate dehydrogenase (ubiquinone) iron-sulfur subunit [EC:1.3.5.1]	Metabolism	Energy metabolism	00190 Oxidative phosphorylation	up	emb|CAD62367.1| succinate dehydrogenase [Triticum aestivum]
contig04721	K01507	ppa; inorganic pyrophosphatase [EC:3.6.1.1]	Metabolism	Energy metabolism	00190 Oxidative phosphorylation	up	sp|Q06572.2|AVP_HORVU RecName: Full=Pyrophosphate-energized vacuolar membrane proton pump; AltName: Full=Pyrophosphate-energized inorganic pyrophosphatase; Short=H(+)-PPase dbj|BAA02717.2| inorganic pyrophosphatase [Hordeum vulgare subsp. vulgare]
contig92992	K02112	ATPF1B, atpD; F-type H+-transporting ATPase subunit beta [EC:3.6.3.14]	Metabolism	Energy metabolism	00190 Oxidative phosphorylation	down	gb|AAK72855.1| ATP synthase beta subunit [Stylobasium spathulatum]
contig66933	K03891	qcrB; ubiquinol-cytochrome c reductase cytochrome b subunit	Metabolism	Energy metabolism	00190 Oxidative phosphorylation	down	ref|WP_018191342.1| menaquinol-cytochrome C reductase cytochrome b subunit [Microbacteriaceae]
contig92222	K00234	SDHA, SDH1; succinate dehydrogenase (ubiquinone) flavoprotein subunit [EC:1.3.5.1]	Metabolism	Energy metabolism	00190 Oxidative phosphorylation	up	dbj|BAK02783.1| predicted protein [Hordeum vulgare subsp. vulgare]
contig00324	K01535	E3.6.3.6; H+-transporting ATPase [EC:3.6.3.6]	Metabolism	Energy metabolism	00190 Oxidative phosphorylation	up	gb|EMT26270.1| Plasma membrane ATPase [Aegilops tauschii]
contig02202	K03940	NDUFS7; NADH dehydrogenase (ubiquinone) Fe-S protein 7 [EC:1.6.5.3 1.6.99.3]	Metabolism	Energy metabolism	00190 Oxidative phosphorylation	up	dbj|BAK01656.1| predicted protein [Hordeum vulgare subsp. vulgare] dbj|BAJ87697.1| predicted protein [Hordeum vulgare subsp. vulgare]
contig90403	K05575	ndhD; NAD(P)H-quinone oxidoreductase subunit 4 [EC:1.6.5.3]	Metabolism	Energy metabolism	00190 Oxidative phosphorylation	down	dbj|BAD27359.1| NADH dehydrogenase ND4 subunit [Saccharum hybrid cultivar NCo 310]
contig85521	K02704	psbB; photosystem II CP47 chlorophyll apoprotein	Metabolism	Energy metabolism	00195 Photosynthesis	down	ref|YP_008239117.1| photosystem II 47 kDa protein (chloroplast) [Triticum monococcum] ref|YP_008239195.1| photosystem II 47 kDa protein (chloroplast) [Secale cereale] ref|YP_008239262.1| photosystem II 47 kDa protein (chloroplast) [Triticum urartu] ref|YP
contig21538	K02641	petH; ferredoxin--NADP+ reductase [EC:1.18.1.2]	Metabolism	Energy metabolism	00195 Photosynthesis	down	emb|CAD30025.1| ferredoxin-NADP(H) oxidoreductase [Triticum aestivum]
contig04103	K08901	psbQ; photosystem II oxygen-evolving enhancer protein 3	Metabolism	Energy metabolism	00195 Photosynthesis	down	gb|EMT10187.1| Oxygen-evolving enhancer protein 3-1, chloroplastic [Aegilops tauschii]
contig40337	K08901	psbQ; photosystem II oxygen-evolving enhancer protein 3	Metabolism	Energy metabolism	00195 Photosynthesis	down	dbj|BAJ90882.1| predicted protein [Hordeum vulgare subsp. vulgare]
contig81156	K02717	psbP; photosystem II oxygen-evolving enhancer protein 2	Metabolism	Energy metabolism	00195 Photosynthesis	down	sp|Q00434.1|PSBP_WHEAT RecName: Full=Oxygen-evolving enhancer protein 2, chloroplastic; Short=OEE2; AltName: Full=23 kDa subunit of oxygen evolving system of photosystem II; AltName: Full=23 kDa thylakoid membrane protein; AltName: Full=OEC 23 kDa subunit
contig41134	K02636	petC; cytochrome b6-f complex iron-sulfur subunit [EC:1.10.9.1]	Metabolism	Energy metabolism	00195 Photosynthesis	down	dbj|BAJ88246.1| predicted protein [Hordeum vulgare subsp. vulgare] dbj|BAJ92614.1| predicted protein [Hordeum vulgare subsp. vulgare]
contig90406	K02712	psbK; photosystem II PsbK protein	Metabolism	Energy metabolism	00195 Photosynthesis	down	gb|ADD63090.1| photosystem II protein K [Microlaena stipoides]
contig43083	K03542	psbS; photosystem II 22kDa protein	Metabolism	Energy metabolism	00195 Photosynthesis	down	dbj|BAJ90394.1| predicted protein [Hordeum vulgare subsp. vulgare] dbj|BAJ96994.1| predicted protein [Hordeum vulgare subsp. vulgare]
contig18968	K02689	psaA; photosystem I P700 chlorophyll a apoprotein A1	Metabolism	Energy metabolism	00195 Photosynthesis	down	gb|AAS46055.1| photosystem I P700 chlorophyll A apoprotein A1 [Oryza sativa Indica Group] gb|AAS46121.1| photosystem I P700 chlorophyll A apoprotein A1 [Oryza sativa Japonica Group] gb|AAS46184.1| photosystem I P700 chlorophyll A apoprotein A1 [Oryza sati
contig40444	K02717	psbP; photosystem II oxygen-evolving enhancer protein 2	Metabolism	Energy metabolism	00195 Photosynthesis	down	dbj|BAJ93986.1| predicted protein [Hordeum vulgare subsp. vulgare] dbj|BAJ96843.1| predicted protein [Hordeum vulgare subsp. vulgare]
contig10263	K02693	psaE; photosystem I subunit IV	Metabolism	Energy metabolism	00195 Photosynthesis	down	sp|P13194.2|PSAE_HORVU RecName: Full=Photosystem I reaction center subunit IV, chloroplastic; Short=PSI-E; AltName: Full=Photosystem I 10.8 kDa polypeptide; Flags: Precursor emb|CAA68782.1| unnamed protein product [Hordeum vulgare] dbj|BAJ99180.1| predict
contig28515	K02717	psbP; photosystem II oxygen-evolving enhancer protein 2	Metabolism	Energy metabolism	00195 Photosynthesis	down	dbj|BAJ93986.1| predicted protein [Hordeum vulgare subsp. vulgare] dbj|BAJ96843.1| predicted protein [Hordeum vulgare subsp. vulgare]
contig88317	K02699	psaL; photosystem I subunit XI	Metabolism	Energy metabolism	00195 Photosynthesis	down	gb|EMT01873.1| Photosystem I reaction center subunit XI, chloroplastic [Aegilops tauschii]
contig90279	K02641	petH; ferredoxin--NADP+ reductase [EC:1.18.1.2]	Metabolism	Energy metabolism	00195 Photosynthesis	down	dbj|BAJ93902.1| predicted protein [Hordeum vulgare subsp. vulgare]
contig44587	K08903	psb28; photosystem II 13kDa protein	Metabolism	Energy metabolism	00195 Photosynthesis	down	dbj|BAJ96696.1| predicted protein [Hordeum vulgare subsp. vulgare]
contig83321	K02717	psbP; photosystem II oxygen-evolving enhancer protein 2	Metabolism	Energy metabolism	00195 Photosynthesis	down	dbj|BAJ93986.1| predicted protein [Hordeum vulgare subsp. vulgare] dbj|BAJ96843.1| predicted protein [Hordeum vulgare subsp. vulgare]
contig92992	K02112	ATPF1B, atpD; F-type H+-transporting ATPase subunit beta [EC:3.6.3.14]	Metabolism	Energy metabolism	00195 Photosynthesis	down	gb|AAK72855.1| ATP synthase beta subunit [Stylobasium spathulatum]
contig53688	K02716	psbO; photosystem II oxygen-evolving enhancer protein 1	Metabolism	Energy metabolism	00195 Photosynthesis	down	gb|ABQ52657.1| chloroplast oxygen-evolving enhancer protein 1 [Leymus chinensis]
contig37227	K02717	psbP; photosystem II oxygen-evolving enhancer protein 2	Metabolism	Energy metabolism	00195 Photosynthesis	down	sp|Q00434.1|PSBP_WHEAT RecName: Full=Oxygen-evolving enhancer protein 2, chloroplastic; Short=OEE2; AltName: Full=23 kDa subunit of oxygen evolving system of photosystem II; AltName: Full=23 kDa thylakoid membrane protein; AltName: Full=OEC 23 kDa subunit
contig42584	K02699	psaL; photosystem I subunit XI	Metabolism	Energy metabolism	00195 Photosynthesis	down	gb|EMS46316.1| Photosystem I reaction center subunit XI, chloroplastic [Triticum urartu]
contig91370	K02703	psbA; photosystem II P680 reaction center D1 protein	Metabolism	Energy metabolism	00195 Photosynthesis	down	ref|XP_004505849.1| PREDICTED: uncharacterized protein LOC101495255 [Cicer arietinum]
contig49105	K02639	petF; ferredoxin	Metabolism	Energy metabolism	00195 Photosynthesis	down	ref|XP_003561243.1| PREDICTED: ferredoxin-1-like [Brachypodium distachyon]
contig24111	K08901	psbQ; photosystem II oxygen-evolving enhancer protein 3	Metabolism	Energy metabolism	00195 Photosynthesis	down	gb|EMT10187.1| Oxygen-evolving enhancer protein 3-1, chloroplastic [Aegilops tauschii]
contig23502	K02641	petH; ferredoxin--NADP+ reductase [EC:1.18.1.2]	Metabolism	Energy metabolism	00195 Photosynthesis	down	gb|EMT16236.1| Ferredoxin--NADP reductase, root isozyme, chloroplastic [Aegilops tauschii]
contig83322	K08901	psbQ; photosystem II oxygen-evolving enhancer protein 3	Metabolism	Energy metabolism	00195 Photosynthesis	down	dbj|BAJ90882.1| predicted protein [Hordeum vulgare subsp. vulgare]
contig21462	K08914	LHCB3; light-harvesting complex II chlorophyll a/b binding protein 3	Metabolism	Energy metabolism	00196 Photosynthesis - antenna proteins	down	gb|EMT32357.1| Chlorophyll a-b binding protein of LHCII type III, chloroplastic [Aegilops tauschii]
contig40966	K08912	LHCB1; light-harvesting complex II chlorophyll a/b binding protein 1	Metabolism	Energy metabolism	00196 Photosynthesis - antenna proteins	down	gb|EMT29002.1| Chlorophyll a-b binding protein, chloroplastic [Aegilops tauschii]
contig44596	K08913	LHCB2; light-harvesting complex II chlorophyll a/b binding protein 2	Metabolism	Energy metabolism	00196 Photosynthesis - antenna proteins	down	gb|EMS46868.1| Chlorophyll a-b binding protein, chloroplastic [Triticum urartu]
contig37071	K08917	LHCB6; light-harvesting complex II chlorophyll a/b binding protein 6	Metabolism	Energy metabolism	00196 Photosynthesis - antenna proteins	down	dbj|BAJ89706.1| predicted protein [Hordeum vulgare subsp. vulgare] dbj|BAJ85189.1| predicted protein [Hordeum vulgare subsp. vulgare] dbj|BAK04677.1| predicted protein [Hordeum vulgare subsp. vulgare]
contig86951	K08907	LHCA1; light-harvesting complex I chlorophyll a/b binding protein 1	Metabolism	Energy metabolism	00196 Photosynthesis - antenna proteins	down	sp|Q9SDM1.1|CB121_HORVU RecName: Full=Chlorophyll a-b binding protein 1B-21, chloroplastic; AltName: Full=LHCI type I CAB-1B-21; AltName: Full=LHCI-730 chlorophyll a/b binding protein; AltName: Full=Light-harvesting complex I 21 kDa protein; Flags: Precur
contig37216	K08912	LHCB1; light-harvesting complex II chlorophyll a/b binding protein 1	Metabolism	Energy metabolism	00196 Photosynthesis - antenna proteins	down	dbj|BAJ90643.1| predicted protein [Hordeum vulgare subsp. vulgare] dbj|BAJ86302.1| predicted protein [Hordeum vulgare subsp. vulgare]
contig40771	K08912	LHCB1; light-harvesting complex II chlorophyll a/b binding protein 1	Metabolism	Energy metabolism	00196 Photosynthesis - antenna proteins	down	gb|EMT29002.1| Chlorophyll a-b binding protein, chloroplastic [Aegilops tauschii]
contig61537	K08908	LHCA2; light-harvesting complex I chlorophyll a/b binding protein 2	Metabolism	Energy metabolism	00196 Photosynthesis - antenna proteins	down	emb|CAA59049.1| LHCI-680, photosystem I antenna protein [Hordeum vulgare subsp. vulgare] dbj|BAJ85253.1| predicted protein [Hordeum vulgare subsp. vulgare]
contig04729	K08908	LHCA2; light-harvesting complex I chlorophyll a/b binding protein 2	Metabolism	Energy metabolism	00196 Photosynthesis - antenna proteins	down	dbj|BAJ86784.1| predicted protein [Hordeum vulgare subsp. vulgare] dbj|BAK00811.1| predicted protein [Hordeum vulgare subsp. vulgare]
contig23027	K08913	LHCB2; light-harvesting complex II chlorophyll a/b binding protein 2	Metabolism	Energy metabolism	00196 Photosynthesis - antenna proteins	down	gb|EMS46868.1| Chlorophyll a-b binding protein, chloroplastic [Triticum urartu]
contig25337	K08913	LHCB2; light-harvesting complex II chlorophyll a/b binding protein 2	Metabolism	Energy metabolism	00196 Photosynthesis - antenna proteins	down	gb|EMS46868.1| Chlorophyll a-b binding protein, chloroplastic [Triticum urartu]
contig43993	K08912	LHCB1; light-harvesting complex II chlorophyll a/b binding protein 1	Metabolism	Energy metabolism	00196 Photosynthesis - antenna proteins	down	gb|EMT23952.1| Chlorophyll a-b binding protein 1B, chloroplastic [Aegilops tauschii]
contig61862	K08912	LHCB1; light-harvesting complex II chlorophyll a/b binding protein 1	Metabolism	Energy metabolism	00196 Photosynthesis - antenna proteins	down	gb|EMS51257.1| Chlorophyll a-b binding protein 1, chloroplastic [Triticum urartu]
contig62136	K08909	LHCA3; light-harvesting complex I chlorophyll a/b binding protein 3	Metabolism	Energy metabolism	00196 Photosynthesis - antenna proteins	down	gb|EMS56059.1| Chlorophyll a-b binding protein 8, chloroplastic [Triticum urartu]
contig40300	K08911	LHCA5; light-harvesting complex I chlorophyll a/b binding protein 5	Metabolism	Energy metabolism	00196 Photosynthesis - antenna proteins	down	dbj|BAJ98426.1| predicted protein [Hordeum vulgare subsp. vulgare] dbj|BAJ91651.1| predicted protein [Hordeum vulgare subsp. vulgare] dbj|BAJ87039.1| predicted protein [Hordeum vulgare subsp. vulgare]
contig36970	K08912	LHCB1; light-harvesting complex II chlorophyll a/b binding protein 1	Metabolism	Energy metabolism	00196 Photosynthesis - antenna proteins	down	gb|EMT29002.1| Chlorophyll a-b binding protein, chloroplastic [Aegilops tauschii]
contig15301	K08910	LHCA4; light-harvesting complex I chlorophyll a/b binding protein 4	Metabolism	Energy metabolism	00196 Photosynthesis - antenna proteins	down	gb|EMT16884.1| hypothetical protein F775_43922 [Aegilops tauschii]
contig02084	K08916	LHCB5; light-harvesting complex II chlorophyll a/b binding protein 5	Metabolism	Energy metabolism	00196 Photosynthesis - antenna proteins	down	gb|EMS49688.1| Chlorophyll a-b binding protein CP26, chloroplastic [Triticum urartu]
contig44263	K08912	LHCB1; light-harvesting complex II chlorophyll a/b binding protein 1	Metabolism	Energy metabolism	00196 Photosynthesis - antenna proteins	down	gb|AAH53854.1| Unknown (protein for IMAGE:5194336), partial [Homo sapiens] gb|AAI11385.1| Unknown (protein for IMAGE:5198300), partial [Homo sapiens]
contig37494	K01623	ALDO; fructose-bisphosphate aldolase, class I [EC:4.1.2.13]	Metabolism	Energy metabolism	00680 Methane metabolism	up	gb|ACO44683.1| fructose-bisphosphate aldolase [Secale cereale]
contig37564	K03841	FBP, fbp; fructose-1,6-bisphosphatase I [EC:3.1.3.11]	Metabolism	Energy metabolism	00680 Methane metabolism	down	dbj|BAJ89651.1| predicted protein [Hordeum vulgare subsp. vulgare]
contig36967	K00600	glyA, SHMT; glycine hydroxymethyltransferase [EC:2.1.2.1]	Metabolism	Energy metabolism	00680 Methane metabolism	down	gb|ABJ15727.1| serine hydroxymethyltransferase [Triticum monococcum]
contig16334	K03841	FBP, fbp; fructose-1,6-bisphosphatase I [EC:3.1.3.11]	Metabolism	Energy metabolism	00680 Methane metabolism	down	sp|P09195.1|F16P1_WHEAT RecName: Full=Fructose-1,6-bisphosphatase, chloroplastic; Short=FBPase; AltName: Full=D-fructose-1,6-bisphosphate 1-phosphohydrolase; Flags: Precursor emb|CAA30612.1| unnamed protein product [Triticum aestivum] emb|CAA37908.1| fruc
contig03110	K00863	E2.7.1.29, DAK1, DAK2; dihydroxyacetone kinase [EC:2.7.1.29]	Metabolism	Energy metabolism	00680 Methane metabolism	up	gb|EMS57486.1| Putative 3,4-dihydroxy-2-butanone kinase [Triticum urartu]
contig41716	K01895	ACSS, acs; acetyl-CoA synthetase [EC:6.2.1.1]	Metabolism	Energy metabolism	00680 Methane metabolism	up	dbj|BAJ88313.1| predicted protein [Hordeum vulgare subsp. vulgare]
contig16755	K15634	gpmB; probable phosphoglycerate mutase [EC:5.4.2.12]	Metabolism	Energy metabolism	00680 Methane metabolism	down	dbj|BAJ85269.1| predicted protein [Hordeum vulgare subsp. vulgare]
contig91161	K00850	pfkA, PFK; 6-phosphofructokinase 1 [EC:2.7.1.11]	Metabolism	Energy metabolism	00680 Methane metabolism	up	gb|EMT19126.1| 6-phosphofructokinase 3 [Aegilops tauschii]
contig37183	K01623	ALDO; fructose-bisphosphate aldolase, class I [EC:4.1.2.13]	Metabolism	Energy metabolism	00680 Methane metabolism	down	dbj|BAK08153.1| predicted protein [Hordeum vulgare subsp. vulgare]
contig50359	K01623	ALDO; fructose-bisphosphate aldolase, class I [EC:4.1.2.13]	Metabolism	Energy metabolism	00680 Methane metabolism	down	dbj|BAJ90789.1| predicted protein [Hordeum vulgare subsp. vulgare]
contig83368	K01623	ALDO; fructose-bisphosphate aldolase, class I [EC:4.1.2.13]	Metabolism	Energy metabolism	00680 Methane metabolism	down	dbj|BAJ90789.1| predicted protein [Hordeum vulgare subsp. vulgare]
contig93332	K01595	ppc; phosphoenolpyruvate carboxylase [EC:4.1.1.31]	Metabolism	Energy metabolism	00680 Methane metabolism	down	dbj|BAJ94338.1| predicted protein [Hordeum vulgare subsp. vulgare] dbj|BAJ88050.1| predicted protein [Hordeum vulgare subsp. vulgare]
contig19607	K03841	FBP, fbp; fructose-1,6-bisphosphatase I [EC:3.1.3.11]	Metabolism	Energy metabolism	00680 Methane metabolism	down	dbj|BAJ89651.1| predicted protein [Hordeum vulgare subsp. vulgare]
contig38759	K00850	pfkA, PFK; 6-phosphofructokinase 1 [EC:2.7.1.11]	Metabolism	Energy metabolism	00680 Methane metabolism	up	gb|EMS52572.1| 6-phosphofructokinase 3 [Triticum urartu]
contig19495	K00600	glyA, SHMT; glycine hydroxymethyltransferase [EC:2.1.2.1]	Metabolism	Energy metabolism	00680 Methane metabolism	up	ref|XP_003564749.1| PREDICTED: serine hydroxymethyltransferase 1-like [Brachypodium distachyon]
contig87938	K00600	glyA, SHMT; glycine hydroxymethyltransferase [EC:2.1.2.1]	Metabolism	Energy metabolism	00680 Methane metabolism	down	gb|ABJ15727.1| serine hydroxymethyltransferase [Triticum monococcum]
contig01109	K00058	serA, PHGDH; D-3-phosphoglycerate dehydrogenase [EC:1.1.1.95]	Metabolism	Energy metabolism	00680 Methane metabolism	up	dbj|BAJ91228.1| predicted protein [Hordeum vulgare subsp. vulgare] dbj|BAJ99786.1| predicted protein [Hordeum vulgare subsp. vulgare]
contig61965	K01623	ALDO; fructose-bisphosphate aldolase, class I [EC:4.1.2.13]	Metabolism	Energy metabolism	00680 Methane metabolism	up	gb|EMT31985.1| Fructose-bisphosphate aldolase cytoplasmic isozyme [Aegilops tauschii]
contig46367	K00615	E2.2.1.1, tktA, tktB; transketolase [EC:2.2.1.1]	Metabolism	Energy metabolism	00710 Carbon fixation in photosynthetic organisms	down	dbj|BAJ93658.1| predicted protein [Hordeum vulgare subsp. vulgare]
contig37494	K01623	ALDO; fructose-bisphosphate aldolase, class I [EC:4.1.2.13]	Metabolism	Energy metabolism	00710 Carbon fixation in photosynthetic organisms	up	gb|ACO44683.1| fructose-bisphosphate aldolase [Secale cereale]
contig13852	K00051	E1.1.1.82; malate dehydrogenase (NADP+) [EC:1.1.1.82]	Metabolism	Energy metabolism	00710 Carbon fixation in photosynthetic organisms	down	gb|EMS52743.1| Malate dehydrogenase [NADP] 1, chloroplastic [Triticum urartu]
contig37564	K03841	FBP, fbp; fructose-1,6-bisphosphatase I [EC:3.1.3.11]	Metabolism	Energy metabolism	00710 Carbon fixation in photosynthetic organisms	down	dbj|BAJ89651.1| predicted protein [Hordeum vulgare subsp. vulgare]
contig55501	K01807	rpiA; ribose 5-phosphate isomerase A [EC:5.3.1.6]	Metabolism	Energy metabolism	00710 Carbon fixation in photosynthetic organisms	down	dbj|BAJ94179.1| predicted protein [Hordeum vulgare subsp. vulgare]
contig16334	K03841	FBP, fbp; fructose-1,6-bisphosphatase I [EC:3.1.3.11]	Metabolism	Energy metabolism	00710 Carbon fixation in photosynthetic organisms	down	sp|P09195.1|F16P1_WHEAT RecName: Full=Fructose-1,6-bisphosphatase, chloroplastic; Short=FBPase; AltName: Full=D-fructose-1,6-bisphosphate 1-phosphohydrolase; Flags: Precursor emb|CAA30612.1| unnamed protein product [Triticum aestivum] emb|CAA37908.1| fruc
contig55357	K00855	PRK, prkB; phosphoribulokinase [EC:2.7.1.19]	Metabolism	Energy metabolism	00710 Carbon fixation in photosynthetic organisms	down	sp|P26302.1|KPPR_WHEAT RecName: Full=Phosphoribulokinase, chloroplastic; Short=PRK; Short=PRKase; AltName: Full=Phosphopentokinase; Flags: Precursor pir||S15743 phosphoribulokinase (EC 2.7.1.19) - wheat emb|CAB56544.1| phosphoribulokinase [Triticum aestiv
contig81376	K00134	GAPDH, gapA; glyceraldehyde 3-phosphate dehydrogenase [EC:1.2.1.12]	Metabolism	Energy metabolism	00710 Carbon fixation in photosynthetic organisms	up	ref|NP_012483.3| glyceraldehyde-3-phosphate dehydrogenase (phosphorylating) TDH1 [Saccharomyces cerevisiae S288c] sp|P00360.3|G3P1_YEAST RecName: Full=Glyceraldehyde-3-phosphate dehydrogenase 1; Short=GAPDH 1 emb|CAA89343.1| TDH1 [Saccharomyces cerevisiae
contig40849	K01602	rbcS; ribulose-bisphosphate carboxylase small chain [EC:4.1.1.39]	Metabolism	Energy metabolism	00710 Carbon fixation in photosynthetic organisms	down	dbj|BAJ89663.1| predicted protein [Hordeum vulgare subsp. vulgare]
contig61972	K01783	rpe, RPE; ribulose-phosphate 3-epimerase [EC:5.1.3.1]	Metabolism	Energy metabolism	00710 Carbon fixation in photosynthetic organisms	down	ref|XP_003558725.1| PREDICTED: ribulose-phosphate 3-epimerase, chloroplastic-like [Brachypodium distachyon]
contig21481	K14272	GGAT; glutamate--glyoxylate aminotransferase [EC:2.6.1.4 2.6.1.2 2.6.1.44 2.6.1.-]	Metabolism	Energy metabolism	00710 Carbon fixation in photosynthetic organisms	down	gb|EMS58349.1| Alanine aminotransferase 2 [Triticum urartu]
contig92243	K00029	E1.1.1.40, maeB; malate dehydrogenase (oxaloacetate-decarboxylating)(NADP+) [EC:1.1.1.40]	Metabolism	Energy metabolism	00710 Carbon fixation in photosynthetic organisms	up	gb|ACI46151.1| NADP-dependent malic enzyme [Hordeum vulgare]
contig44646	K01602	rbcS; ribulose-bisphosphate carboxylase small chain [EC:4.1.1.39]	Metabolism	Energy metabolism	00710 Carbon fixation in photosynthetic organisms	down	dbj|BAJ89884.1| predicted protein [Hordeum vulgare subsp. vulgare] dbj|BAJ90046.1| predicted protein [Hordeum vulgare subsp. vulgare] dbj|BAJ86062.1| predicted protein [Hordeum vulgare subsp. vulgare] dbj|BAK00853.1| predicted protein [Hordeum vulgare sub
contig20251	K00615	E2.2.1.1, tktA, tktB; transketolase [EC:2.2.1.1]	Metabolism	Energy metabolism	00710 Carbon fixation in photosynthetic organisms	down	dbj|BAJ93658.1| predicted protein [Hordeum vulgare subsp. vulgare]
contig40641	K01807	rpiA; ribose 5-phosphate isomerase A [EC:5.3.1.6]	Metabolism	Energy metabolism	00710 Carbon fixation in photosynthetic organisms	down	ref|XP_003557503.1| PREDICTED: probable ribose-5-phosphate isomerase-like [Brachypodium distachyon]
contig84406	K01807	rpiA; ribose 5-phosphate isomerase A [EC:5.3.1.6]	Metabolism	Energy metabolism	00710 Carbon fixation in photosynthetic organisms	down	ref|XP_003557503.1| PREDICTED: probable ribose-5-phosphate isomerase-like [Brachypodium distachyon]
contig93560	K00026	MDH2; malate dehydrogenase [EC:1.1.1.37]	Metabolism	Energy metabolism	00710 Carbon fixation in photosynthetic organisms	up	gb|EMS56651.1| Malate dehydrogenase, chloroplastic [Triticum urartu]
contig85946	K00028	E1.1.1.39; malate dehydrogenase (decarboxylating) [EC:1.1.1.39]	Metabolism	Energy metabolism	00710 Carbon fixation in photosynthetic organisms	up	gb|EMT06598.1| NAD-dependent malic enzyme 62 kDa isoform, mitochondrial [Aegilops tauschii]
contig37183	K01623	ALDO; fructose-bisphosphate aldolase, class I [EC:4.1.2.13]	Metabolism	Energy metabolism	00710 Carbon fixation in photosynthetic organisms	down	dbj|BAK08153.1| predicted protein [Hordeum vulgare subsp. vulgare]
contig50359	K01623	ALDO; fructose-bisphosphate aldolase, class I [EC:4.1.2.13]	Metabolism	Energy metabolism	00710 Carbon fixation in photosynthetic organisms	down	dbj|BAJ90789.1| predicted protein [Hordeum vulgare subsp. vulgare]
contig83368	K01623	ALDO; fructose-bisphosphate aldolase, class I [EC:4.1.2.13]	Metabolism	Energy metabolism	00710 Carbon fixation in photosynthetic organisms	down	dbj|BAJ90789.1| predicted protein [Hordeum vulgare subsp. vulgare]
contig86244	K01602	rbcS; ribulose-bisphosphate carboxylase small chain [EC:4.1.1.39]	Metabolism	Energy metabolism	00710 Carbon fixation in photosynthetic organisms	down	gb|EMT06085.1| hypothetical protein F775_43781 [Aegilops tauschii]
contig38156	K01602	rbcS; ribulose-bisphosphate carboxylase small chain [EC:4.1.1.39]	Metabolism	Energy metabolism	00710 Carbon fixation in photosynthetic organisms	down	gb|EMT21850.1| Ribulose bisphosphate carboxylase small chain PW9, chloroplastic [Aegilops tauschii]
contig93332	K01595	ppc; phosphoenolpyruvate carboxylase [EC:4.1.1.31]	Metabolism	Energy metabolism	00710 Carbon fixation in photosynthetic organisms	down	dbj|BAJ94338.1| predicted protein [Hordeum vulgare subsp. vulgare] dbj|BAJ88050.1| predicted protein [Hordeum vulgare subsp. vulgare]
contig17319	K01803	TPI, tpiA; triosephosphate isomerase (TIM) [EC:5.3.1.1]	Metabolism	Energy metabolism	00710 Carbon fixation in photosynthetic organisms	down	sp|P46225.1|TPIC_SECCE RecName: Full=Triosephosphate isomerase, chloroplastic; Short=TIM; Short=Triose-phosphate isomerase; Flags: Precursor emb|CAA83533.1| triosephosphate isomerase [Secale cereale] prf||2109226B triosephosphate isomerase
contig19607	K03841	FBP, fbp; fructose-1,6-bisphosphatase I [EC:3.1.3.11]	Metabolism	Energy metabolism	00710 Carbon fixation in photosynthetic organisms	down	dbj|BAJ89651.1| predicted protein [Hordeum vulgare subsp. vulgare]
contig16546	K01100	E3.1.3.37; sedoheptulose-bisphosphatase [EC:3.1.3.37]	Metabolism	Energy metabolism	00710 Carbon fixation in photosynthetic organisms	down	emb|CBH32512.1| sedoheptulose-1,7-bisphosphatase, chloroplast precursor, expressed [Triticum aestivum]
contig45086	K01602	rbcS; ribulose-bisphosphate carboxylase small chain [EC:4.1.1.39]	Metabolism	Energy metabolism	00710 Carbon fixation in photosynthetic organisms	down	gb|EMT06085.1| hypothetical protein F775_43781 [Aegilops tauschii]
contig40714	K01803	TPI, tpiA; triosephosphate isomerase (TIM) [EC:5.3.1.1]	Metabolism	Energy metabolism	00710 Carbon fixation in photosynthetic organisms	down	dbj|BAJ98333.1| predicted protein [Hordeum vulgare subsp. vulgare] dbj|BAK08008.1| predicted protein [Hordeum vulgare subsp. vulgare]
contig61965	K01623	ALDO; fructose-bisphosphate aldolase, class I [EC:4.1.2.13]	Metabolism	Energy metabolism	00710 Carbon fixation in photosynthetic organisms	up	gb|EMT31985.1| Fructose-bisphosphate aldolase cytoplasmic isozyme [Aegilops tauschii]
contig88719	K01783	rpe, RPE; ribulose-phosphate 3-epimerase [EC:5.1.3.1]	Metabolism	Energy metabolism	00710 Carbon fixation in photosynthetic organisms	down	ref|XP_003558725.1| PREDICTED: ribulose-phosphate 3-epimerase, chloroplastic-like [Brachypodium distachyon]
contig22021	K00031	IDH1, IDH2, icd; isocitrate dehydrogenase [EC:1.1.1.42]	Metabolism	Energy metabolism	00720 Carbon fixation pathways in prokaryotes	up	gb|EMT15199.1| putative Isocitrate dehydrogenase (NADP), chloroplastic [Aegilops tauschii]
contig41716	K01895	ACSS, acs; acetyl-CoA synthetase [EC:6.2.1.1]	Metabolism	Energy metabolism	00720 Carbon fixation pathways in prokaryotes	up	dbj|BAJ88313.1| predicted protein [Hordeum vulgare subsp. vulgare]
contig93332	K01595	ppc; phosphoenolpyruvate carboxylase [EC:4.1.1.31]	Metabolism	Energy metabolism	00720 Carbon fixation pathways in prokaryotes	down	dbj|BAJ94338.1| predicted protein [Hordeum vulgare subsp. vulgare] dbj|BAJ88050.1| predicted protein [Hordeum vulgare subsp. vulgare]
contig92993	K01963	accD; acetyl-CoA carboxylase carboxyl transferase subunit beta [EC:6.4.1.2]	Metabolism	Energy metabolism	00720 Carbon fixation pathways in prokaryotes	down	ref|YP_004072471.1| acetyl-CoA carboxylase beta subunit [Corynocarpus laevigata] gb|ADO60319.1| acetyl-CoA carboxylase beta subunit [Corynocarpus laevigata]
contig40351	K01681	ACO, acnA; aconitate hydratase [EC:4.2.1.3]	Metabolism	Energy metabolism	00720 Carbon fixation pathways in prokaryotes	up	dbj|BAJ85661.1| predicted protein [Hordeum vulgare subsp. vulgare]
contig19671	K01673	cynT, can; carbonic anhydrase [EC:4.2.1.1]	Metabolism	Energy metabolism	00910 Nitrogen metabolism	up	dbj|BAJ98754.1| predicted protein [Hordeum vulgare subsp. vulgare] dbj|BAJ93561.1| predicted protein [Hordeum vulgare subsp. vulgare]
contig21119	K00264	GLT1; glutamate synthase (NADPH/NADH) [EC:1.4.1.13 1.4.1.14]	Metabolism	Energy metabolism	00910 Nitrogen metabolism	up	gb|AGT29557.1| NADH-dependent glutamate synthase [Triticum turgidum]
contig39606	K01673	cynT, can; carbonic anhydrase [EC:4.2.1.1]	Metabolism	Energy metabolism	00910 Nitrogen metabolism	up	ref|XP_003576619.1| PREDICTED: carbonic anhydrase 2, chloroplastic-like [Brachypodium distachyon]
contig37439	K01673	cynT, can; carbonic anhydrase [EC:4.2.1.1]	Metabolism	Energy metabolism	00910 Nitrogen metabolism	down	gb|ADD65763.1| putative carbonic anhydrase [Secale cereale x Triticum durum]
contig24858	K01455	E3.5.1.49; formamidase [EC:3.5.1.49]	Metabolism	Energy metabolism	00910 Nitrogen metabolism	down	ref|XP_003569890.1| PREDICTED: formamidase-like [Brachypodium distachyon]
contig20462	K00366	nirA; ferredoxin-nitrite reductase [EC:1.7.7.1]	Metabolism	Energy metabolism	00910 Nitrogen metabolism	down	dbj|BAK02992.1| predicted protein [Hordeum vulgare subsp. vulgare]
contig11272	K01673	cynT, can; carbonic anhydrase [EC:4.2.1.1]	Metabolism	Energy metabolism	00910 Nitrogen metabolism	up	gb|EMT09837.1| Carbonic anhydrase, chloroplastic [Aegilops tauschii]
contig21739	K01738	cysK; cysteine synthase A [EC:2.5.1.47]	Metabolism	Energy metabolism	00920 Sulfur metabolism	down	sp|P38076.1|CYSK_WHEAT RecName: Full=Cysteine synthase; AltName: Full=CSase A; AltName: Full=O-acetylserine (thiol)-lyase; Short=OAS-TL A; AltName: Full=O-acetylserine sulfhydrylase dbj|BAA02438.1| O-acetylserine (thiol) lyase [Triticum aestivum]
contig03528	K08738	CYC; cytochrome c	Metabolism	Energy metabolism	00920 Sulfur metabolism	up	dbj|BAJ95186.1| predicted protein [Hordeum vulgare subsp. vulgare] gb|EMT22143.1| Cytochrome c [Aegilops tauschii]
contig04322	K05907	APR; adenylyl-sulfate reductase (glutathione) [EC:1.8.4.9]	Metabolism	Energy metabolism	00920 Sulfur metabolism	up	gb|EMS45005.1| putative 5'-adenylylsulfate reductase 1, chloroplastic [Triticum urartu]
contig00555	K01738	cysK; cysteine synthase A [EC:2.5.1.47]	Metabolism	Energy metabolism	00920 Sulfur metabolism	down	dbj|BAJ91393.1| predicted protein [Hordeum vulgare subsp. vulgare]
contig89731	K00380	cysJ; sulfite reductase (NADPH) flavoprotein alpha-component [EC:1.8.1.2]	Metabolism	Energy metabolism	00920 Sulfur metabolism	up	ref|NP_849472.2| NADPH--cytochrome P450 reductase 2 [Arabidopsis thaliana] gb|AEE85737.1| NADPH--cytochrome P450 reductase 2 [Arabidopsis thaliana]
contig00029	K07252	E3.6.1.43; dolichyldiphosphatase [EC:3.6.1.43]	Metabolism	Glycan biosynthesis and metabolism	00510 N-Glycan biosynthesis	up	dbj|BAK06046.1| predicted protein [Hordeum vulgare subsp. vulgare]
contig39353	K00737	MGAT3; beta-1,4-mannosyl-glycoprotein beta-1,4-N-acetylglucosaminyltransferase [EC:2.4.1.144]	Metabolism	Glycan biosynthesis and metabolism	00510 N-Glycan biosynthesis	up	gb|EMT06395.1| Beta-1,4-mannosyl-glycoprotein 4-beta-N-acetylglucosaminyltransferase [Aegilops tauschii]
contig19333	K00737	MGAT3; beta-1,4-mannosyl-glycoprotein beta-1,4-N-acetylglucosaminyltransferase [EC:2.4.1.144]	Metabolism	Glycan biosynthesis and metabolism	00510 N-Glycan biosynthesis	up	gb|EMT06395.1| Beta-1,4-mannosyl-glycoprotein 4-beta-N-acetylglucosaminyltransferase [Aegilops tauschii]
contig40141	K12667	SWP1, RPN2; oligosaccharyltransferase complex subunit delta (ribophorin II)	Metabolism	Glycan biosynthesis and metabolism	00510 N-Glycan biosynthesis	up	dbj|BAJ85530.1| predicted protein [Hordeum vulgare subsp. vulgare]
contig19935	K01230	MAN1; mannosyl-oligosaccharide alpha-1,2-mannosidase [EC:3.2.1.113]	Metabolism	Glycan biosynthesis and metabolism	00510 N-Glycan biosynthesis	up	gb|EMS66530.1| Mannosyl-oligosaccharide 1,2-alpha-mannosidase MNS1 [Triticum urartu]
contig17924	K12669	OST3, OST6; oligosaccharyltransferase complex subunit gamma	Metabolism	Glycan biosynthesis and metabolism	00510 N-Glycan biosynthesis	up	ref|XP_003577754.1| PREDICTED: uncharacterized protein LOC100826386 isoform 1 [Brachypodium distachyon] ref|XP_003577755.1| PREDICTED: uncharacterized protein LOC100826386 isoform 2 [Brachypodium distachyon]
contig86500	K17108	GBA2; non-lysosomal glucosylceramidase [EC:3.2.1.45]	Metabolism	Glycan biosynthesis and metabolism	00511 Other glycan degradation	up	ref|XP_003577664.1| PREDICTED: non-lysosomal glucosylceramidase-like [Brachypodium distachyon]
contig40141	K12667	SWP1, RPN2; oligosaccharyltransferase complex subunit delta (ribophorin II)	Metabolism	Glycan biosynthesis and metabolism	00513 Various types of N-glycan biosynthesis	up	dbj|BAJ85530.1| predicted protein [Hordeum vulgare subsp. vulgare]
contig19935	K01230	MAN1; mannosyl-oligosaccharide alpha-1,2-mannosidase [EC:3.2.1.113]	Metabolism	Glycan biosynthesis and metabolism	00513 Various types of N-glycan biosynthesis	up	gb|EMS66530.1| Mannosyl-oligosaccharide 1,2-alpha-mannosidase MNS1 [Triticum urartu]
contig17924	K12669	OST3, OST6; oligosaccharyltransferase complex subunit gamma	Metabolism	Glycan biosynthesis and metabolism	00513 Various types of N-glycan biosynthesis	up	ref|XP_003577754.1| PREDICTED: uncharacterized protein LOC100826386 isoform 1 [Brachypodium distachyon] ref|XP_003577755.1| PREDICTED: uncharacterized protein LOC100826386 isoform 2 [Brachypodium distachyon]
contig23569	K18134	EOGT; protein O-GlcNAc transferase [EC:2.4.1.255]	Metabolism	Glycan biosynthesis and metabolism	00514 Other types of O-glycan biosynthesis	up	emb|CCG47989.1| glycosyltransferase, HGA-like, expressed [Triticum aestivum]
contig20050	K10781	FATB; fatty acyl-ACP thioesterase B [EC:3.1.2.14 3.1.2.-]	Metabolism	Lipid metabolism	00061 Fatty acid biosynthesis	up	gb|EMT12172.1| hypothetical protein F775_17809 [Aegilops tauschii]
contig92993	K01963	accD; acetyl-CoA carboxylase carboxyl transferase subunit beta [EC:6.4.1.2]	Metabolism	Lipid metabolism	00061 Fatty acid biosynthesis	down	ref|YP_004072471.1| acetyl-CoA carboxylase beta subunit [Corynocarpus laevigata] gb|ADO60319.1| acetyl-CoA carboxylase beta subunit [Corynocarpus laevigata]
contig01644	K11262	ACAC; acetyl-CoA carboxylase / biotin carboxylase [EC:6.4.1.2 6.3.4.14]	Metabolism	Lipid metabolism	00061 Fatty acid biosynthesis	up	gb|ACD46682.1| plastid acetyl-CoA carboxylase [Triticum durum] gb|ACD46684.1| plastid acetyl-CoA carboxylase [Triticum aestivum]
contig37318	K10258	TER, TSC13, CER10; very-long-chain enoyl-CoA reductase [EC:1.3.1.93]	Metabolism	Lipid metabolism	00062 Fatty acid elongation	down	ref|XP_003568862.1| PREDICTED: trans-2,3-enoyl-CoA reductase-like [Brachypodium distachyon]
contig91874	K10258	TER, TSC13, CER10; very-long-chain enoyl-CoA reductase [EC:1.3.1.93]	Metabolism	Lipid metabolism	00062 Fatty acid elongation	down	ref|XP_003568862.1| PREDICTED: trans-2,3-enoyl-CoA reductase-like [Brachypodium distachyon]
contig39216	K10703	PHS1, PAS2; very-long-chain (3R)-3-hydroxyacyl-[acyl-carrier protein] dehydratase [EC:4.2.1.134]	Metabolism	Lipid metabolism	00062 Fatty acid elongation	down	gb|EMT13075.1| hypothetical protein F775_09786 [Aegilops tauschii]
contig45164	K15397	KCS; 3-ketoacyl-CoA synthase [EC:2.3.1.199]	Metabolism	Lipid metabolism	00062 Fatty acid elongation	up	dbj|BAJ93555.1| predicted protein [Hordeum vulgare subsp. vulgare]
contig92007	K00232	E1.3.3.6, ACOX1, ACOX3; acyl-CoA oxidase [EC:1.3.3.6]	Metabolism	Lipid metabolism	00071 Fatty acid degradation	up	gb|EMT23704.1| Acyl-coenzyme A oxidase 4, peroxisomal [Aegilops tauschii]
contig45674	K01897	ACSL, fadD; long-chain acyl-CoA synthetase [EC:6.2.1.3]	Metabolism	Lipid metabolism	00071 Fatty acid degradation	up	dbj|BAK01853.1| predicted protein [Hordeum vulgare subsp. vulgare]
contig37862	K10527	MFP2; enoyl-CoA hydratase/3-hydroxyacyl-CoA dehydrogenase [EC:4.2.1.17 1.1.1.35 1.1.1.211]	Metabolism	Lipid metabolism	00071 Fatty acid degradation	up	dbj|BAK04391.1| predicted protein [Hordeum vulgare subsp. vulgare] dbj|BAJ88897.1| predicted protein [Hordeum vulgare subsp. vulgare]
contig23960	K00493	E1.14.14.1; unspecific monooxygenase [EC:1.14.14.1]	Metabolism	Lipid metabolism	00071 Fatty acid degradation	up	ref|XP_003569397.1| PREDICTED: secologanin synthase-like [Brachypodium distachyon]
contig18680	K00128	E1.2.1.3; aldehyde dehydrogenase (NAD+) [EC:1.2.1.3]	Metabolism	Lipid metabolism	00071 Fatty acid degradation	up	dbj|BAK01937.1| predicted protein [Hordeum vulgare subsp. vulgare]
contig24242	K07513	ACAA1; acetyl-CoA acyltransferase 1 [EC:2.3.1.16]	Metabolism	Lipid metabolism	00071 Fatty acid degradation	up	dbj|BAJ87577.1| predicted protein [Hordeum vulgare subsp. vulgare]
contig18357	K00632	E2.3.1.16, fadA; acetyl-CoA acyltransferase [EC:2.3.1.16]	Metabolism	Lipid metabolism	00071 Fatty acid degradation	up	ref|XP_003574006.1| PREDICTED: 3-ketoacyl-CoA thiolase 2, peroxisomal-like [Brachypodium distachyon]
contig42348	K14085	ALDH7A1; aldehyde dehydrogenase family 7 member A1 [EC:1.2.1.31 1.2.1.8 1.2.1.3]	Metabolism	Lipid metabolism	00071 Fatty acid degradation	up	dbj|BAJ87483.1| predicted protein [Hordeum vulgare subsp. vulgare]
contig39946	K00232	E1.3.3.6, ACOX1, ACOX3; acyl-CoA oxidase [EC:1.3.3.6]	Metabolism	Lipid metabolism	00071 Fatty acid degradation	up	dbj|BAJ84915.1| predicted protein [Hordeum vulgare subsp. vulgare]
contig39798	K07513	ACAA1; acetyl-CoA acyltransferase 1 [EC:2.3.1.16]	Metabolism	Lipid metabolism	00071 Fatty acid degradation	up	ref|XP_003574006.1| PREDICTED: 3-ketoacyl-CoA thiolase 2, peroxisomal-like [Brachypodium distachyon]
contig20540	K14674	TGL4; TAG lipase / steryl ester hydrolase / phospholipase A2 / LPA acyltransferase [EC:3.1.1.3 3.1.1.13 3.1.1.4 2.3.1.51]	Metabolism	Lipid metabolism	00100 Steroid biosynthesis	up	dbj|BAK03290.1| predicted protein [Hordeum vulgare subsp. vulgare]
contig20023	K00801	FDFT1; farnesyl-diphosphate farnesyltransferase [EC:2.5.1.21]	Metabolism	Lipid metabolism	00100 Steroid biosynthesis	up	dbj|BAJ87710.1| predicted protein [Hordeum vulgare subsp. vulgare] dbj|BAK05111.1| predicted protein [Hordeum vulgare subsp. vulgare]
contig48711	K00801	FDFT1; farnesyl-diphosphate farnesyltransferase [EC:2.5.1.21]	Metabolism	Lipid metabolism	00100 Steroid biosynthesis	up	dbj|BAJ87710.1| predicted protein [Hordeum vulgare subsp. vulgare] dbj|BAK05111.1| predicted protein [Hordeum vulgare subsp. vulgare]
contig90604	K00699	UGT; glucuronosyltransferase [EC:2.4.1.17]	Metabolism	Lipid metabolism	00140 Steroid hormone biosynthesis	up	dbj|BAK05008.1| predicted protein [Hordeum vulgare subsp. vulgare]
contig07914	K00699	UGT; glucuronosyltransferase [EC:2.4.1.17]	Metabolism	Lipid metabolism	00140 Steroid hormone biosynthesis	up	gb|EMT02135.1| Anthocyanidin 5,3-O-glucosyltransferase [Aegilops tauschii]
contig20540	K14674	TGL4; TAG lipase / steryl ester hydrolase / phospholipase A2 / LPA acyltransferase [EC:3.1.1.3 3.1.1.13 3.1.1.4 2.3.1.51]	Metabolism	Lipid metabolism	00561 Glycerolipid metabolism	up	dbj|BAK03290.1| predicted protein [Hordeum vulgare subsp. vulgare]
contig22685	K01054	MGLL; acylglycerol lipase [EC:3.1.1.23]	Metabolism	Lipid metabolism	00561 Glycerolipid metabolism	up	dbj|BAJ95672.1| predicted protein [Hordeum vulgare subsp. vulgare]
contig03110	K00863	E2.7.1.29, DAK1, DAK2; dihydroxyacetone kinase [EC:2.7.1.29]	Metabolism	Lipid metabolism	00561 Glycerolipid metabolism	up	gb|EMS57486.1| Putative 3,4-dihydroxy-2-butanone kinase [Triticum urartu]
contig18680	K00128	E1.2.1.3; aldehyde dehydrogenase (NAD+) [EC:1.2.1.3]	Metabolism	Lipid metabolism	00561 Glycerolipid metabolism	up	dbj|BAK01937.1| predicted protein [Hordeum vulgare subsp. vulgare]
contig82264	K00901	E2.7.1.107, DGK, dgkA; diacylglycerol kinase (ATP dependent) [EC:2.7.1.107]	Metabolism	Lipid metabolism	00561 Glycerolipid metabolism	up	gb|EMT30252.1| Diacylglycerol kinase 1 [Aegilops tauschii]
contig14058	K15918	GLYK; D-glycerate 3-kinase [EC:2.7.1.31]	Metabolism	Lipid metabolism	00561 Glycerolipid metabolism	down	dbj|BAJ90876.1| predicted protein [Hordeum vulgare subsp. vulgare] dbj|BAJ88298.1| predicted protein [Hordeum vulgare subsp. vulgare] dbj|BAJ88443.1| predicted protein [Hordeum vulgare subsp. vulgare]
contig17951	K00901	E2.7.1.107, DGK, dgkA; diacylglycerol kinase (ATP dependent) [EC:2.7.1.107]	Metabolism	Lipid metabolism	00561 Glycerolipid metabolism	up	dbj|BAJ98363.1| predicted protein [Hordeum vulgare subsp. vulgare]
contig42348	K14085	ALDH7A1; aldehyde dehydrogenase family 7 member A1 [EC:1.2.1.31 1.2.1.8 1.2.1.3]	Metabolism	Lipid metabolism	00561 Glycerolipid metabolism	up	dbj|BAJ87483.1| predicted protein [Hordeum vulgare subsp. vulgare]
contig20540	K14674	TGL4; TAG lipase / steryl ester hydrolase / phospholipase A2 / LPA acyltransferase [EC:3.1.1.3 3.1.1.13 3.1.1.4 2.3.1.51]	Metabolism	Lipid metabolism	00564 Glycerophospholipid metabolism	up	dbj|BAK03290.1| predicted protein [Hordeum vulgare subsp. vulgare]
contig39333	K14156	CHK; choline/ethanolamine kinase [EC:2.7.1.32 2.7.1.82]	Metabolism	Lipid metabolism	00564 Glycerophospholipid metabolism	up	dbj|BAJ93400.1| predicted protein [Hordeum vulgare subsp. vulgare]
contig54993	K05929	E2.1.1.103, NMT; phosphoethanolamine N-methyltransferase [EC:2.1.1.103]	Metabolism	Lipid metabolism	00564 Glycerophospholipid metabolism	up	gb|ACV89824.1| S-adenosyl-L-methionine:phosphoethanolamine N-methyltransferase [Triticum aestivum]
contig39158	K01613	psd, PISD; phosphatidylserine decarboxylase [EC:4.1.1.65]	Metabolism	Lipid metabolism	00564 Glycerophospholipid metabolism	up	gb|EMT23694.1| C2 domain-containing protein [Aegilops tauschii]
contig36996	K00967	PCYT2; ethanolamine-phosphate cytidylyltransferase [EC:2.7.7.14]	Metabolism	Lipid metabolism	00564 Glycerophospholipid metabolism	up	gb|EMT02889.1| Ethanolamine-phosphate cytidylyltransferase [Aegilops tauschii]
contig18863	K01126	E3.1.4.46, glpQ, ugpQ; glycerophosphoryl diester phosphodiesterase [EC:3.1.4.46]	Metabolism	Lipid metabolism	00564 Glycerophospholipid metabolism	down	dbj|BAJ92666.1| predicted protein [Hordeum vulgare subsp. vulgare]
contig82264	K00901	E2.7.1.107, DGK, dgkA; diacylglycerol kinase (ATP dependent) [EC:2.7.1.107]	Metabolism	Lipid metabolism	00564 Glycerophospholipid metabolism	up	gb|EMT30252.1| Diacylglycerol kinase 1 [Aegilops tauschii]
contig17951	K00901	E2.7.1.107, DGK, dgkA; diacylglycerol kinase (ATP dependent) [EC:2.7.1.107]	Metabolism	Lipid metabolism	00564 Glycerophospholipid metabolism	up	dbj|BAJ98363.1| predicted protein [Hordeum vulgare subsp. vulgare]
contig05358	K00967	PCYT2; ethanolamine-phosphate cytidylyltransferase [EC:2.7.7.14]	Metabolism	Lipid metabolism	00564 Glycerophospholipid metabolism	up	dbj|BAJ86064.1| predicted protein [Hordeum vulgare subsp. vulgare]
contig42374	K01115	PLD1_2; phospholipase D1/2 [EC:3.1.4.4]	Metabolism	Lipid metabolism	00564 Glycerophospholipid metabolism	up	gb|EMT03624.1| Phospholipase D alpha 1 [Aegilops tauschii]
contig45247	K00968	PCYT1; choline-phosphate cytidylyltransferase [EC:2.7.7.15]	Metabolism	Lipid metabolism	00564 Glycerophospholipid metabolism	up	gb|EMT06636.1| Choline-phosphate cytidylyltransferase B [Aegilops tauschii]
contig00946	K00993	EPT1; ethanolaminephosphotransferase [EC:2.7.8.1]	Metabolism	Lipid metabolism	00564 Glycerophospholipid metabolism	up	dbj|BAK03762.1| predicted protein [Hordeum vulgare subsp. vulgare]
contig92304	K01115	PLD1_2; phospholipase D1/2 [EC:3.1.4.4]	Metabolism	Lipid metabolism	00564 Glycerophospholipid metabolism	up	gb|EMT03624.1| Phospholipase D alpha 1 [Aegilops tauschii]
contig20540	K14674	TGL4; TAG lipase / steryl ester hydrolase / phospholipase A2 / LPA acyltransferase [EC:3.1.1.3 3.1.1.13 3.1.1.4 2.3.1.51]	Metabolism	Lipid metabolism	00565 Ether lipid metabolism	up	dbj|BAK03290.1| predicted protein [Hordeum vulgare subsp. vulgare]
contig42374	K01115	PLD1_2; phospholipase D1/2 [EC:3.1.4.4]	Metabolism	Lipid metabolism	00565 Ether lipid metabolism	up	gb|EMT03624.1| Phospholipase D alpha 1 [Aegilops tauschii]
contig00946	K00993	EPT1; ethanolaminephosphotransferase [EC:2.7.8.1]	Metabolism	Lipid metabolism	00565 Ether lipid metabolism	up	dbj|BAK03762.1| predicted protein [Hordeum vulgare subsp. vulgare]
contig92304	K01115	PLD1_2; phospholipase D1/2 [EC:3.1.4.4]	Metabolism	Lipid metabolism	00565 Ether lipid metabolism	up	gb|EMT03624.1| Phospholipase D alpha 1 [Aegilops tauschii]
contig20540	K14674	TGL4; TAG lipase / steryl ester hydrolase / phospholipase A2 / LPA acyltransferase [EC:3.1.1.3 3.1.1.13 3.1.1.4 2.3.1.51]	Metabolism	Lipid metabolism	00590 Arachidonic acid metabolism	up	dbj|BAK03290.1| predicted protein [Hordeum vulgare subsp. vulgare]
contig81040	K00432	E1.11.1.9; glutathione peroxidase [EC:1.11.1.9]	Metabolism	Lipid metabolism	00590 Arachidonic acid metabolism	up	gb|AGU41827.1| glutathione peroxidase W69 mutant [Triticum aestivum]
contig37732	K00432	E1.11.1.9; glutathione peroxidase [EC:1.11.1.9]	Metabolism	Lipid metabolism	00590 Arachidonic acid metabolism	up	gb|AGU41827.1| glutathione peroxidase W69 mutant [Triticum aestivum]
contig39835	K00432	E1.11.1.9; glutathione peroxidase [EC:1.11.1.9]	Metabolism	Lipid metabolism	00590 Arachidonic acid metabolism	up	dbj|BAJ84899.1| predicted protein [Hordeum vulgare subsp. vulgare] dbj|BAJ86804.1| predicted protein [Hordeum vulgare subsp. vulgare]
contig20540	K14674	TGL4; TAG lipase / steryl ester hydrolase / phospholipase A2 / LPA acyltransferase [EC:3.1.1.3 3.1.1.13 3.1.1.4 2.3.1.51]	Metabolism	Lipid metabolism	00591 Linoleic acid metabolism	up	dbj|BAK03290.1| predicted protein [Hordeum vulgare subsp. vulgare]
contig92007	K00232	E1.3.3.6, ACOX1, ACOX3; acyl-CoA oxidase [EC:1.3.3.6]	Metabolism	Lipid metabolism	00592 alpha-Linolenic acid metabolism	up	gb|EMT23704.1| Acyl-coenzyme A oxidase 4, peroxisomal [Aegilops tauschii]
contig20540	K14674	TGL4; TAG lipase / steryl ester hydrolase / phospholipase A2 / LPA acyltransferase [EC:3.1.1.3 3.1.1.13 3.1.1.4 2.3.1.51]	Metabolism	Lipid metabolism	00592 alpha-Linolenic acid metabolism	up	dbj|BAK03290.1| predicted protein [Hordeum vulgare subsp. vulgare]
contig37862	K10527	MFP2; enoyl-CoA hydratase/3-hydroxyacyl-CoA dehydrogenase [EC:4.2.1.17 1.1.1.35 1.1.1.211]	Metabolism	Lipid metabolism	00592 alpha-Linolenic acid metabolism	up	dbj|BAK04391.1| predicted protein [Hordeum vulgare subsp. vulgare] dbj|BAJ88897.1| predicted protein [Hordeum vulgare subsp. vulgare]
contig24242	K07513	ACAA1; acetyl-CoA acyltransferase 1 [EC:2.3.1.16]	Metabolism	Lipid metabolism	00592 alpha-Linolenic acid metabolism	up	dbj|BAJ87577.1| predicted protein [Hordeum vulgare subsp. vulgare]
contig10404	K10529	DOX1; alpha-dioxygenase [EC:1.-.-.-]	Metabolism	Lipid metabolism	00592 alpha-Linolenic acid metabolism	up	gb|EMT04702.1| Dual oxidase 1 [Aegilops tauschii]
contig18357	K00632	E2.3.1.16, fadA; acetyl-CoA acyltransferase [EC:2.3.1.16]	Metabolism	Lipid metabolism	00592 alpha-Linolenic acid metabolism	up	ref|XP_003574006.1| PREDICTED: 3-ketoacyl-CoA thiolase 2, peroxisomal-like [Brachypodium distachyon]
contig39946	K00232	E1.3.3.6, ACOX1, ACOX3; acyl-CoA oxidase [EC:1.3.3.6]	Metabolism	Lipid metabolism	00592 alpha-Linolenic acid metabolism	up	dbj|BAJ84915.1| predicted protein [Hordeum vulgare subsp. vulgare]
contig39798	K07513	ACAA1; acetyl-CoA acyltransferase 1 [EC:2.3.1.16]	Metabolism	Lipid metabolism	00592 alpha-Linolenic acid metabolism	up	ref|XP_003574006.1| PREDICTED: 3-ketoacyl-CoA thiolase 2, peroxisomal-like [Brachypodium distachyon]
contig21550	K10525	E5.3.99.6, aoc; allene oxide cyclase [EC:5.3.99.6]	Metabolism	Lipid metabolism	00592 alpha-Linolenic acid metabolism	up	gb|AFP87304.1| chloroplast allene oxide cyclase [Leymus mollis]
contig93695	K12349	ASAH2; neutral ceramidase [EC:3.5.1.23]	Metabolism	Lipid metabolism	00600 Sphingolipid metabolism	up	gb|ABX76295.1| neutral ceramidase [Triticum aestivum]
contig86500	K17108	GBA2; non-lysosomal glucosylceramidase [EC:3.2.1.45]	Metabolism	Lipid metabolism	00600 Sphingolipid metabolism	up	ref|XP_003577664.1| PREDICTED: non-lysosomal glucosylceramidase-like [Brachypodium distachyon]
contig89010	K04711	YDC1; dihydroceramidase [EC:3.5.1.-]	Metabolism	Lipid metabolism	00600 Sphingolipid metabolism	up	dbj|BAJ86801.1| predicted protein [Hordeum vulgare subsp. vulgare]
contig23205	K01634	E4.1.2.27; sphinganine-1-phosphate aldolase [EC:4.1.2.27]	Metabolism	Lipid metabolism	00600 Sphingolipid metabolism	up	ref|XP_003568679.1| PREDICTED: sphingosine-1-phosphate lyase-like [Brachypodium distachyon]
contig17721	K00654	E2.3.1.50; serine palmitoyltransferase [EC:2.3.1.50]	Metabolism	Lipid metabolism	00600 Sphingolipid metabolism	up	dbj|BAJ95346.1| predicted protein [Hordeum vulgare subsp. vulgare]
contig90166	K00654	E2.3.1.50; serine palmitoyltransferase [EC:2.3.1.50]	Metabolism	Lipid metabolism	00600 Sphingolipid metabolism	up	gb|EMT23338.1| Serine palmitoyltransferase 2 [Aegilops tauschii]
contig03010	K00654	E2.3.1.50; serine palmitoyltransferase [EC:2.3.1.50]	Metabolism	Lipid metabolism	00600 Sphingolipid metabolism	up	gb|EMT23506.1| Serine palmitoyltransferase 1 [Aegilops tauschii]
contig25394	K04711	YDC1; dihydroceramidase [EC:3.5.1.-]	Metabolism	Lipid metabolism	00600 Sphingolipid metabolism	up	dbj|BAJ86801.1| predicted protein [Hordeum vulgare subsp. vulgare]
contig37318	K10258	TER, TSC13, CER10; very-long-chain enoyl-CoA reductase [EC:1.3.1.93]	Metabolism	Lipid metabolism	01040 Biosynthesis of unsaturated fatty acids	down	ref|XP_003568862.1| PREDICTED: trans-2,3-enoyl-CoA reductase-like [Brachypodium distachyon]
contig92007	K00232	E1.3.3.6, ACOX1, ACOX3; acyl-CoA oxidase [EC:1.3.3.6]	Metabolism	Lipid metabolism	01040 Biosynthesis of unsaturated fatty acids	up	gb|EMT23704.1| Acyl-coenzyme A oxidase 4, peroxisomal [Aegilops tauschii]
contig91566	K10255	FAD6, desA; omega-6 fatty acid desaturase (delta-12 desaturase) [EC:1.14.19.-]	Metabolism	Lipid metabolism	01040 Biosynthesis of unsaturated fatty acids	down	ref|XP_003574539.1| PREDICTED: omega-6 fatty acid desaturase, chloroplastic-like [Brachypodium distachyon]
contig24242	K07513	ACAA1; acetyl-CoA acyltransferase 1 [EC:2.3.1.16]	Metabolism	Lipid metabolism	01040 Biosynthesis of unsaturated fatty acids	up	dbj|BAJ87577.1| predicted protein [Hordeum vulgare subsp. vulgare]
contig25344	K10256	FAD2; omega-6 fatty acid desaturase (delta-12 desaturase) [EC:1.14.19.-]	Metabolism	Lipid metabolism	01040 Biosynthesis of unsaturated fatty acids	down	dbj|BAJ86651.1| predicted protein [Hordeum vulgare subsp. vulgare] dbj|BAJ91784.1| predicted protein [Hordeum vulgare subsp. vulgare] dbj|BAJ88886.1| predicted protein [Hordeum vulgare subsp. vulgare]
contig91874	K10258	TER, TSC13, CER10; very-long-chain enoyl-CoA reductase [EC:1.3.1.93]	Metabolism	Lipid metabolism	01040 Biosynthesis of unsaturated fatty acids	down	ref|XP_003568862.1| PREDICTED: trans-2,3-enoyl-CoA reductase-like [Brachypodium distachyon]
contig39216	K10703	PHS1, PAS2; very-long-chain (3R)-3-hydroxyacyl-[acyl-carrier protein] dehydratase [EC:4.2.1.134]	Metabolism	Lipid metabolism	01040 Biosynthesis of unsaturated fatty acids	down	gb|EMT13075.1| hypothetical protein F775_09786 [Aegilops tauschii]
contig39946	K00232	E1.3.3.6, ACOX1, ACOX3; acyl-CoA oxidase [EC:1.3.3.6]	Metabolism	Lipid metabolism	01040 Biosynthesis of unsaturated fatty acids	up	dbj|BAJ84915.1| predicted protein [Hordeum vulgare subsp. vulgare]
contig39798	K07513	ACAA1; acetyl-CoA acyltransferase 1 [EC:2.3.1.16]	Metabolism	Lipid metabolism	01040 Biosynthesis of unsaturated fatty acids	up	ref|XP_003574006.1| PREDICTED: 3-ketoacyl-CoA thiolase 2, peroxisomal-like [Brachypodium distachyon]
contig49123	K01904	E6.2.1.12; 4-coumarate--CoA ligase [EC:6.2.1.12]	Metabolism	Metabolism of cofactors and vitamins	00130 Ubiquinone and other terpenoid-quinone biosynthesis	up	dbj|BAJ87958.1| predicted protein [Hordeum vulgare subsp. vulgare]
contig13636	K03183	ubiE; ubiquinone/menaquinone biosynthesis methyltransferase [EC:2.1.1.163 2.1.1.201]	Metabolism	Metabolism of cofactors and vitamins	00130 Ubiquinone and other terpenoid-quinone biosynthesis	down	ref|XP_003580103.1| PREDICTED: 2-phytyl-1,4-naphtoquinone methyltransferase, chloroplastic-like [Brachypodium distachyon]
contig36967	K00600	glyA, SHMT; glycine hydroxymethyltransferase [EC:2.1.2.1]	Metabolism	Metabolism of cofactors and vitamins	00670 One carbon pool by folate	down	gb|ABJ15727.1| serine hydroxymethyltransferase [Triticum monococcum]
contig22194	K00605	gcvT, AMT; aminomethyltransferase [EC:2.1.2.10]	Metabolism	Metabolism of cofactors and vitamins	00670 One carbon pool by folate	down	dbj|BAK00392.1| predicted protein [Hordeum vulgare subsp. vulgare]
contig90659	K00605	gcvT, AMT; aminomethyltransferase [EC:2.1.2.10]	Metabolism	Metabolism of cofactors and vitamins	00670 One carbon pool by folate	down	dbj|BAK00392.1| predicted protein [Hordeum vulgare subsp. vulgare]
contig19495	K00600	glyA, SHMT; glycine hydroxymethyltransferase [EC:2.1.2.1]	Metabolism	Metabolism of cofactors and vitamins	00670 One carbon pool by folate	up	ref|XP_003564749.1| PREDICTED: serine hydroxymethyltransferase 1-like [Brachypodium distachyon]
contig87938	K00600	glyA, SHMT; glycine hydroxymethyltransferase [EC:2.1.2.1]	Metabolism	Metabolism of cofactors and vitamins	00670 One carbon pool by folate	down	gb|ABJ15727.1| serine hydroxymethyltransferase [Triticum monococcum]
contig87492	K03146	THI4, THI1; thiamine thiazole synthase	Metabolism	Metabolism of cofactors and vitamins	00730 Thiamine metabolism	down	gb|EMS66450.1| Thiazole biosynthetic enzyme 1-2, chloroplastic [Triticum urartu]
contig38623	K01497	ribA, RIB1; GTP cyclohydrolase II [EC:3.5.4.25]	Metabolism	Metabolism of cofactors and vitamins	00740 Riboflavin metabolism	up	ref|XP_004952849.1| PREDICTED: riboflavin biosynthesis protein ribBA, chloroplastic-like isoform X2 [Setaria italica]
contig89462	K02858	ribB, RIB3; 3,4-dihydroxy 2-butanone 4-phosphate synthase [EC:4.1.99.12]	Metabolism	Metabolism of cofactors and vitamins	00740 Riboflavin metabolism	up	gb|EMT10315.1| Riboflavin biosynthesis protein ribBA, chloroplastic [Aegilops tauschii]
contig37260	K07758	PDXP; pyridoxal phosphatase [EC:3.1.3.74]	Metabolism	Metabolism of cofactors and vitamins	00750 Vitamin B6 metabolism	down	ref|XP_003580034.1| PREDICTED: phosphoglycolate phosphatase-like [Brachypodium distachyon]
contig00033	K01652	E2.2.1.6L, ilvB, ilvG, ilvI; acetolactate synthase I/II/III large subunit [EC:2.2.1.6]	Metabolism	Metabolism of cofactors and vitamins	00770 Pantothenate and CoA biosynthesis	down	dbj|BAJ92591.1| predicted protein [Hordeum vulgare subsp. vulgare]
contig87655	K01113	phoD; alkaline phosphatase D [EC:3.1.3.1]	Metabolism	Metabolism of cofactors and vitamins	00790 Folate biosynthesis	down	ref|YP_003383982.1| alkaline phosphatase [Kribbella flavida DSM 17836] ref|WP_012923736.1| alkaline phosphatase [Kribbella flavida] gb|ADB35183.1| Alkaline phosphatase [Kribbella flavida DSM 17836]
contig90604	K00699	UGT; glucuronosyltransferase [EC:2.4.1.17]	Metabolism	Metabolism of cofactors and vitamins	00830 Retinol metabolism	up	dbj|BAK05008.1| predicted protein [Hordeum vulgare subsp. vulgare]
contig07914	K00699	UGT; glucuronosyltransferase [EC:2.4.1.17]	Metabolism	Metabolism of cofactors and vitamins	00830 Retinol metabolism	up	gb|EMT02135.1| Anthocyanidin 5,3-O-glucosyltransferase [Aegilops tauschii]
contig15207	K04035	E1.14.13.81, acsF, chlE; magnesium-protoporphyrin IX monomethyl ester (oxidative) cyclase [EC:1.14.13.81]	Metabolism	Metabolism of cofactors and vitamins	00860 Porphyrin and chlorophyll metabolism	down	ref|NP_001042745.1| Os01g0279100 [Oryza sativa Japonica Group] dbj|BAA87823.1| putative ZIP [Oryza sativa Japonica Group] dbj|BAA89564.1| putative ZIP [Oryza sativa Japonica Group] dbj|BAF04659.1| Os01g0279100 [Oryza sativa Japonica Group] dbj|BAG91384.1|
contig90604	K00699	UGT; glucuronosyltransferase [EC:2.4.1.17]	Metabolism	Metabolism of cofactors and vitamins	00860 Porphyrin and chlorophyll metabolism	up	dbj|BAK05008.1| predicted protein [Hordeum vulgare subsp. vulgare]
contig15083	K02492	hemA; glutamyl-tRNA reductase [EC:1.2.1.70]	Metabolism	Metabolism of cofactors and vitamins	00860 Porphyrin and chlorophyll metabolism	down	gb|EMT04240.1| Glutamyl-tRNA reductase 1, chloroplastic [Aegilops tauschii]
contig39674	K00522	FTH1; ferritin heavy chain [EC:1.16.3.1]	Metabolism	Metabolism of cofactors and vitamins	00860 Porphyrin and chlorophyll metabolism	up	gb|ABR26678.1| ferritin 1 [Hordeum vulgare]
contig00700	K13606	NOL, NYC1; chlorophyll(ide) b reductase [EC:1.1.1.294]	Metabolism	Metabolism of cofactors and vitamins	00860 Porphyrin and chlorophyll metabolism	up	dbj|BAJ87391.1| predicted protein [Hordeum vulgare subsp. vulgare]
contig37150	K00218	E1.3.1.33, por; protochlorophyllide reductase [EC:1.3.1.33]	Metabolism	Metabolism of cofactors and vitamins	00860 Porphyrin and chlorophyll metabolism	down	sp|Q42850.1|PORB_HORVU RecName: Full=Protochlorophyllide reductase B, chloroplastic; Short=PCR B; AltName: Full=NADPH-protochlorophyllide oxidoreductase B; Short=POR B; Flags: Precursor emb|CAA59228.1| NADPH dehydrogenase [Hordeum vulgare] dbj|BAJ97965.1|
contig07914	K00699	UGT; glucuronosyltransferase [EC:2.4.1.17]	Metabolism	Metabolism of cofactors and vitamins	00860 Porphyrin and chlorophyll metabolism	up	gb|EMT02135.1| Anthocyanidin 5,3-O-glucosyltransferase [Aegilops tauschii]
contig17683	K10960	chlP, bchP; geranylgeranyl reductase [EC:1.3.1.83]	Metabolism	Metabolism of cofactors and vitamins	00860 Porphyrin and chlorophyll metabolism	down	sp|Q9ZS34.1|CHLP_TOBAC RecName: Full=Geranylgeranyl diphosphate reductase, chloroplastic; AltName: Full=Geranylgeranyl reductase; Flags: Precursor emb|CAA07683.1| geranylgeranyl reductase [Nicotiana tabacum]
contig38738	K02492	hemA; glutamyl-tRNA reductase [EC:1.2.1.70]	Metabolism	Metabolism of cofactors and vitamins	00860 Porphyrin and chlorophyll metabolism	down	dbj|BAL04917.1| glutamyl tRNA reductase [Triticum aestivum]
contig20993	K03403	chlH, bchH; magnesium chelatase subunit H [EC:6.6.1.1]	Metabolism	Metabolism of cofactors and vitamins	00860 Porphyrin and chlorophyll metabolism	down	gb|AAK72401.1| Mg-chelatase subunit XANTHA-F [Hordeum vulgare subsp. vulgare]
contig62108	K13366	MPAO, PAO1; polyamine oxidase [EC:1.5.3.14 1.5.3.16 1.5.3.-]	Metabolism	Metabolism of other amino acids	00410 beta-Alanine metabolism	down	emb|CAC42081.1| polyamine oxidase [Hordeum vulgare subsp. vulgare] emb|CAC42119.1| flavin containing polyamine oxidase [Hordeum vulgare subsp. vulgare]
contig93584	K01580	E4.1.1.15, gadB, gadA, GAD; glutamate decarboxylase [EC:4.1.1.15]	Metabolism	Metabolism of other amino acids	00410 beta-Alanine metabolism	up	gb|EMT01917.1| Glutamate decarboxylase [Aegilops tauschii]
contig40352	K00276	AOC3, AOC2, tynA; primary-amine oxidase [EC:1.4.3.21]	Metabolism	Metabolism of other amino acids	00410 beta-Alanine metabolism	up	gb|EMS63127.1| Primary amine oxidase [Triticum urartu]
contig18680	K00128	E1.2.1.3; aldehyde dehydrogenase (NAD+) [EC:1.2.1.3]	Metabolism	Metabolism of other amino acids	00410 beta-Alanine metabolism	up	dbj|BAK01937.1| predicted protein [Hordeum vulgare subsp. vulgare]
contig39521	K17839	PAO4, PAO3, PAO2; polyamine oxidase [EC:1.5.3.17 1.5.3.-]	Metabolism	Metabolism of other amino acids	00410 beta-Alanine metabolism	up	gb|EMS59123.1| putative polyamine oxidase 2 [Triticum urartu]
contig19075	K17839	PAO4, PAO3, PAO2; polyamine oxidase [EC:1.5.3.17 1.5.3.-]	Metabolism	Metabolism of other amino acids	00410 beta-Alanine metabolism	up	gb|EMS59123.1| putative polyamine oxidase 2 [Triticum urartu]
contig92353	K00276	AOC3, AOC2, tynA; primary-amine oxidase [EC:1.4.3.21]	Metabolism	Metabolism of other amino acids	00410 beta-Alanine metabolism	up	gb|EMS63127.1| Primary amine oxidase [Triticum urartu]
contig23748	K01580	E4.1.1.15, gadB, gadA, GAD; glutamate decarboxylase [EC:4.1.1.15]	Metabolism	Metabolism of other amino acids	00410 beta-Alanine metabolism	up	gb|EMT25413.1| Glutamate decarboxylase 1 [Aegilops tauschii]
contig42348	K14085	ALDH7A1; aldehyde dehydrogenase family 7 member A1 [EC:1.2.1.31 1.2.1.8 1.2.1.3]	Metabolism	Metabolism of other amino acids	00410 beta-Alanine metabolism	up	dbj|BAJ87483.1| predicted protein [Hordeum vulgare subsp. vulgare]
contig93584	K01580	E4.1.1.15, gadB, gadA, GAD; glutamate decarboxylase [EC:4.1.1.15]	Metabolism	Metabolism of other amino acids	00430 Taurine and hypotaurine metabolism	up	gb|EMT01917.1| Glutamate decarboxylase [Aegilops tauschii]
contig23748	K01580	E4.1.1.15, gadB, gadA, GAD; glutamate decarboxylase [EC:4.1.1.15]	Metabolism	Metabolism of other amino acids	00430 Taurine and hypotaurine metabolism	up	gb|EMT25413.1| Glutamate decarboxylase 1 [Aegilops tauschii]
contig36996	K00967	PCYT2; ethanolamine-phosphate cytidylyltransferase [EC:2.7.7.14]	Metabolism	Metabolism of other amino acids	00440 Phosphonate and phosphinate metabolism	up	gb|EMT02889.1| Ethanolamine-phosphate cytidylyltransferase [Aegilops tauschii]
contig05358	K00967	PCYT2; ethanolamine-phosphate cytidylyltransferase [EC:2.7.7.14]	Metabolism	Metabolism of other amino acids	00440 Phosphonate and phosphinate metabolism	up	dbj|BAJ86064.1| predicted protein [Hordeum vulgare subsp. vulgare]
contig45247	K00968	PCYT1; choline-phosphate cytidylyltransferase [EC:2.7.7.15]	Metabolism	Metabolism of other amino acids	00440 Phosphonate and phosphinate metabolism	up	gb|EMT06636.1| Choline-phosphate cytidylyltransferase B [Aegilops tauschii]
contig00946	K00993	EPT1; ethanolaminephosphotransferase [EC:2.7.8.1]	Metabolism	Metabolism of other amino acids	00440 Phosphonate and phosphinate metabolism	up	dbj|BAK03762.1| predicted protein [Hordeum vulgare subsp. vulgare]
contig38300	K00384	E1.8.1.9, trxB; thioredoxin reductase (NADPH) [EC:1.8.1.9]	Metabolism	Metabolism of other amino acids	00450 Selenocompound metabolism	down	ref|XP_003562531.1| PREDICTED: thioredoxin reductase NTRC-like [Brachypodium distachyon]
contig20732	K01761	E4.4.1.11; methionine-gamma-lyase [EC:4.4.1.11]	Metabolism	Metabolism of other amino acids	00450 Selenocompound metabolism	up	dbj|BAK03127.1| predicted protein [Hordeum vulgare subsp. vulgare]
contig38811	K00384	E1.8.1.9, trxB; thioredoxin reductase (NADPH) [EC:1.8.1.9]	Metabolism	Metabolism of other amino acids	00450 Selenocompound metabolism	up	dbj|BAJ85247.1| predicted protein [Hordeum vulgare subsp. vulgare]
contig36967	K00600	glyA, SHMT; glycine hydroxymethyltransferase [EC:2.1.2.1]	Metabolism	Metabolism of other amino acids	00460 Cyanoamino acid metabolism	down	gb|ABJ15727.1| serine hydroxymethyltransferase [Triticum monococcum]
contig24858	K01455	E3.5.1.49; formamidase [EC:3.5.1.49]	Metabolism	Metabolism of other amino acids	00460 Cyanoamino acid metabolism	down	ref|XP_003569890.1| PREDICTED: formamidase-like [Brachypodium distachyon]
contig41467	K01188	E3.2.1.21; beta-glucosidase [EC:3.2.1.21]	Metabolism	Metabolism of other amino acids	00460 Cyanoamino acid metabolism	up	gb|EMS48763.1| Beta-glucosidase 31 [Triticum urartu]
contig19495	K00600	glyA, SHMT; glycine hydroxymethyltransferase [EC:2.1.2.1]	Metabolism	Metabolism of other amino acids	00460 Cyanoamino acid metabolism	up	ref|XP_003564749.1| PREDICTED: serine hydroxymethyltransferase 1-like [Brachypodium distachyon]
contig87938	K00600	glyA, SHMT; glycine hydroxymethyltransferase [EC:2.1.2.1]	Metabolism	Metabolism of other amino acids	00460 Cyanoamino acid metabolism	down	gb|ABJ15727.1| serine hydroxymethyltransferase [Triticum monococcum]
contig81040	K00432	E1.11.1.9; glutathione peroxidase [EC:1.11.1.9]	Metabolism	Metabolism of other amino acids	00480 Glutathione metabolism	up	gb|AGU41827.1| glutathione peroxidase W69 mutant [Triticum aestivum]
contig45245	K01255	CARP, pepA; leucyl aminopeptidase [EC:3.4.11.1]	Metabolism	Metabolism of other amino acids	00480 Glutathione metabolism	up	gb|EMS53149.1| Leucine aminopeptidase 2, chloroplastic [Triticum urartu]
contig22021	K00031	IDH1, IDH2, icd; isocitrate dehydrogenase [EC:1.1.1.42]	Metabolism	Metabolism of other amino acids	00480 Glutathione metabolism	up	gb|EMT15199.1| putative Isocitrate dehydrogenase (NADP), chloroplastic [Aegilops tauschii]
contig91487	K00383	GSR, gor; glutathione reductase (NADPH) [EC:1.8.1.7]	Metabolism	Metabolism of other amino acids	00480 Glutathione metabolism	up	dbj|BAF80309.1| cytosolic glutathione reductase [Hordeum vulgare]
contig38501	K00799	GST, gst; glutathione S-transferase [EC:2.5.1.18]	Metabolism	Metabolism of other amino acids	00480 Glutathione metabolism	up	gb|EMT07647.1| hypothetical protein F775_27563 [Aegilops tauschii]
contig19707	K00033	PGD, gnd; 6-phosphogluconate dehydrogenase [EC:1.1.1.44]	Metabolism	Metabolism of other amino acids	00480 Glutathione metabolism	up	gb|EMT33408.1| 6-phosphogluconate dehydrogenase, decarboxylating [Aegilops tauschii]
contig37732	K00432	E1.11.1.9; glutathione peroxidase [EC:1.11.1.9]	Metabolism	Metabolism of other amino acids	00480 Glutathione metabolism	up	gb|AGU41827.1| glutathione peroxidase W69 mutant [Triticum aestivum]
contig44086	K00434	E1.11.1.11; L-ascorbate peroxidase [EC:1.11.1.11]	Metabolism	Metabolism of other amino acids	00480 Glutathione metabolism	up	gb|EMS61931.1| L-ascorbate peroxidase 1, cytosolic [Triticum urartu] gb|EMT33286.1| L-ascorbate peroxidase 1, cytosolic [Aegilops tauschii]
contig39835	K00432	E1.11.1.9; glutathione peroxidase [EC:1.11.1.9]	Metabolism	Metabolism of other amino acids	00480 Glutathione metabolism	up	dbj|BAJ84899.1| predicted protein [Hordeum vulgare subsp. vulgare] dbj|BAJ86804.1| predicted protein [Hordeum vulgare subsp. vulgare]
contig86612	K00799	GST, gst; glutathione S-transferase [EC:2.5.1.18]	Metabolism	Metabolism of other amino acids	00480 Glutathione metabolism	up	gb|EMT24482.1| hypothetical protein F775_10138 [Aegilops tauschii]
contig39581	K00383	GSR, gor; glutathione reductase (NADPH) [EC:1.8.1.7]	Metabolism	Metabolism of other amino acids	00480 Glutathione metabolism	up	gb|AAQ64632.1| cytosolic glutathione reductase [Triticum monococcum]
contig25276	K00036	G6PD, zwf; glucose-6-phosphate 1-dehydrogenase [EC:1.1.1.49]	Metabolism	Metabolism of other amino acids	00480 Glutathione metabolism	up	gb|EMT23941.1| Glucose-6-phosphate 1-dehydrogenase, cytoplasmic isoform [Aegilops tauschii]
contig37340	K00799	GST, gst; glutathione S-transferase [EC:2.5.1.18]	Metabolism	Metabolism of other amino acids	00480 Glutathione metabolism	up	gb|EMT07647.1| hypothetical protein F775_27563 [Aegilops tauschii]
contig90640	K00434	E1.11.1.11; L-ascorbate peroxidase [EC:1.11.1.11]	Metabolism	Metabolism of other amino acids	00480 Glutathione metabolism	down	dbj|BAJ87776.1| predicted protein [Hordeum vulgare subsp. vulgare]
contig92993	K01963	accD; acetyl-CoA carboxylase carboxyl transferase subunit beta [EC:6.4.1.2]	Metabolism	Metabolism of terpenoids and polyketides	00253 Tetracycline biosynthesis	down	ref|YP_004072471.1| acetyl-CoA carboxylase beta subunit [Corynocarpus laevigata] gb|ADO60319.1| acetyl-CoA carboxylase beta subunit [Corynocarpus laevigata]
contig18357	K00632	E2.3.1.16, fadA; acetyl-CoA acyltransferase [EC:2.3.1.16]	Metabolism	Metabolism of terpenoids and polyketides	00281 Geraniol degradation	up	ref|XP_003574006.1| PREDICTED: 3-ketoacyl-CoA thiolase 2, peroxisomal-like [Brachypodium distachyon]
contig15981	K05356	SPS, sds; all-trans-nonaprenyl-diphosphate synthase [EC:2.5.1.84 2.5.1.85]	Metabolism	Metabolism of terpenoids and polyketides	00900 Terpenoid backbone biosynthesis	down	dbj|BAK00672.1| predicted protein [Hordeum vulgare subsp. vulgare]
contig43308	K01770	ispF; 2-C-methyl-D-erythritol 2,4-cyclodiphosphate synthase [EC:4.6.1.12]	Metabolism	Metabolism of terpenoids and polyketides	00900 Terpenoid backbone biosynthesis	down	dbj|BAK03169.1| predicted protein [Hordeum vulgare subsp. vulgare] dbj|BAJ91560.1| predicted protein [Hordeum vulgare subsp. vulgare] dbj|BAK00718.1| predicted protein [Hordeum vulgare subsp. vulgare]
contig40268	K00021	HMGCR; hydroxymethylglutaryl-CoA reductase (NADPH) [EC:1.1.1.34]	Metabolism	Metabolism of terpenoids and polyketides	00900 Terpenoid backbone biosynthesis	up	ref|XP_003578341.1| PREDICTED: 3-hydroxy-3-methylglutaryl-coenzyme A reductase 3-like [Brachypodium distachyon]
contig88519	K14066	GPS; geranyl diphosphate synthase [EC:2.5.1.1]	Metabolism	Metabolism of terpenoids and polyketides	00900 Terpenoid backbone biosynthesis	up	dbj|BAK05302.1| predicted protein [Hordeum vulgare subsp. vulgare]
contig37777	K11778	DHDDS, RER2, SRT1; ditrans,polycis-polyprenyl diphosphate synthase [EC:2.5.1.87]	Metabolism	Metabolism of terpenoids and polyketides	00900 Terpenoid backbone biosynthesis	up	ref|XP_003564260.1| PREDICTED: dehydrodolichyl diphosphate synthase 6-like [Brachypodium distachyon]
contig85009	K00991	ispD; 2-C-methyl-D-erythritol 4-phosphate cytidylyltransferase [EC:2.7.7.60]	Metabolism	Metabolism of terpenoids and polyketides	00900 Terpenoid backbone biosynthesis	down	dbj|BAJ91237.1| predicted protein [Hordeum vulgare subsp. vulgare]
contig17683	K10960	chlP, bchP; geranylgeranyl reductase [EC:1.3.1.83]	Metabolism	Metabolism of terpenoids and polyketides	00900 Terpenoid backbone biosynthesis	down	sp|Q9ZS34.1|CHLP_TOBAC RecName: Full=Geranylgeranyl diphosphate reductase, chloroplastic; AltName: Full=Geranylgeranyl reductase; Flags: Precursor emb|CAA07683.1| geranylgeranyl reductase [Nicotiana tabacum]
contig39995	K01823	idi, IDI; isopentenyl-diphosphate delta-isomerase [EC:5.3.3.2]	Metabolism	Metabolism of terpenoids and polyketides	00900 Terpenoid backbone biosynthesis	down	dbj|BAJ86792.1| predicted protein [Hordeum vulgare subsp. vulgare]
contig18680	K00128	E1.2.1.3; aldehyde dehydrogenase (NAD+) [EC:1.2.1.3]	Metabolism	Metabolism of terpenoids and polyketides	00903 Limonene and pinene degradation	up	dbj|BAK01937.1| predicted protein [Hordeum vulgare subsp. vulgare]
contig17354	K04120	E5.5.1.13; ent-copalyl diphosphate synthase [EC:5.5.1.13]	Metabolism	Metabolism of terpenoids and polyketides	00904 Diterpenoid biosynthesis	up	dbj|BAH56560.1| ent-copalyl diphosphate synthase [Triticum aestivum]
contig41504	K02291	crtB; phytoene synthase [EC:2.5.1.32]	Metabolism	Metabolism of terpenoids and polyketides	00906 Carotenoid biosynthesis	up	gb|EMT04591.1| Phytoene synthase, chloroplastic [Aegilops tauschii]
contig89424	K09840	NCED; 9-cis-epoxycarotenoid dioxygenase [EC:1.13.11.51]	Metabolism	Metabolism of terpenoids and polyketides	00906 Carotenoid biosynthesis	down	dbj|BAK03427.1| predicted protein [Hordeum vulgare subsp. vulgare]
contig20600	K09838	ZEP, ABA1; zeaxanthin epoxidase [EC:1.14.13.90]	Metabolism	Metabolism of terpenoids and polyketides	00906 Carotenoid biosynthesis	up	dbj|BAK08085.1| predicted protein [Hordeum vulgare subsp. vulgare]
contig22344	K09835	crtISO, crtH; prolycopene isomerase [EC:5.2.1.13]	Metabolism	Metabolism of terpenoids and polyketides	00906 Carotenoid biosynthesis	up	gb|EMS60250.1| Carotenoid isomerase, chloroplastic [Triticum urartu]
contig02988	K09839	VDE, NPQ1; violaxanthin de-epoxidase [EC:1.10.99.3]	Metabolism	Metabolism of terpenoids and polyketides	00906 Carotenoid biosynthesis	down	gb|EMS56971.1| Violaxanthin de-epoxidase, chloroplastic [Triticum urartu]
contig86425	K02291	crtB; phytoene synthase [EC:2.5.1.32]	Metabolism	Metabolism of terpenoids and polyketides	00906 Carotenoid biosynthesis	down	ref|XP_003579110.1| PREDICTED: phytoene synthase, chloroplastic-like [Brachypodium distachyon]
contig38729	K09840	NCED; 9-cis-epoxycarotenoid dioxygenase [EC:1.13.11.51]	Metabolism	Metabolism of terpenoids and polyketides	00906 Carotenoid biosynthesis	up	gb|EMT29848.1| hypothetical protein F775_05318 [Aegilops tauschii]
contig06255	K15746	crtZ; beta-carotene 3-hydroxylase [EC:1.14.13.129]	Metabolism	Metabolism of terpenoids and polyketides	00906 Carotenoid biosynthesis	up	gb|AFX79623.1| beta-carotene hydroxylase D2 [Triticum aestivum]
contig61864	K09841	ABA2; xanthoxin dehydrogenase [EC:1.1.1.288]	Metabolism	Metabolism of terpenoids and polyketides	00906 Carotenoid biosynthesis	up	gb|EMT02624.1| Xanthoxin dehydrogenase [Aegilops tauschii]
contig41251	K02291	crtB; phytoene synthase [EC:2.5.1.32]	Metabolism	Metabolism of terpenoids and polyketides	00906 Carotenoid biosynthesis	down	ref|XP_003579110.1| PREDICTED: phytoene synthase, chloroplastic-like [Brachypodium distachyon]
contig87316	K00279	CKX; cytokinin dehydrogenase [EC:1.5.99.12]	Metabolism	Metabolism of terpenoids and polyketides	00908 Zeatin biosynthesis	down	gb|AAN16383.1| cytokinin dehydrogenase 2 [Hordeum vulgare] gb|AFK79780.1| cytokinin oxidase/dehydrogenase [Hordeum vulgare subsp. vulgare]
contig20023	K00801	FDFT1; farnesyl-diphosphate farnesyltransferase [EC:2.5.1.21]	Metabolism	Metabolism of terpenoids and polyketides	00909 Sesquiterpenoid and triterpenoid biosynthesis	up	dbj|BAJ87710.1| predicted protein [Hordeum vulgare subsp. vulgare] dbj|BAK05111.1| predicted protein [Hordeum vulgare subsp. vulgare]
contig48711	K00801	FDFT1; farnesyl-diphosphate farnesyltransferase [EC:2.5.1.21]	Metabolism	Metabolism of terpenoids and polyketides	00909 Sesquiterpenoid and triterpenoid biosynthesis	up	dbj|BAJ87710.1| predicted protein [Hordeum vulgare subsp. vulgare] dbj|BAK05111.1| predicted protein [Hordeum vulgare subsp. vulgare]
contig46367	K00615	E2.2.1.1, tktA, tktB; transketolase [EC:2.2.1.1]	Metabolism	Metabolism of terpenoids and polyketides	01051 Biosynthesis of ansamycins	down	dbj|BAJ93658.1| predicted protein [Hordeum vulgare subsp. vulgare]
contig20251	K00615	E2.2.1.1, tktA, tktB; transketolase [EC:2.2.1.1]	Metabolism	Metabolism of terpenoids and polyketides	01051 Biosynthesis of ansamycins	down	dbj|BAJ93658.1| predicted protein [Hordeum vulgare subsp. vulgare]
contig91379	K03040	rpoA; DNA-directed RNA polymerase subunit alpha [EC:2.7.7.6]	Metabolism	Nucleotide metabolism	00230 Purine metabolism	down	ref|YP_005296132.1| rpoA gene product (chloroplast) [Pentactina rupicola] gb|AEX31764.1| RNA polymerase alpha subunit (chloroplast) [Pentactina rupicola]
contig02492	K03006	RPB1, POLR2A; DNA-directed RNA polymerase II subunit RPB1 [EC:2.7.7.6]	Metabolism	Nucleotide metabolism	00230 Purine metabolism	up	dbj|BAK02300.1| predicted protein [Hordeum vulgare subsp. vulgare]
contig05390	K02083	allC; allantoate deiminase [EC:3.5.3.9]	Metabolism	Nucleotide metabolism	00230 Purine metabolism	up	gb|EMS60014.1| Allantoate deiminase, chloroplastic [Triticum urartu]
contig39242	K00942	E2.7.4.8, gmk; guanylate kinase [EC:2.7.4.8]	Metabolism	Nucleotide metabolism	00230 Purine metabolism	up	gb|EMS66388.1| Guanylate kinase [Triticum urartu]
contig40738	K14641	APY1_2; apyrase [EC:3.6.1.5]	Metabolism	Nucleotide metabolism	00230 Purine metabolism	up	dbj|BAJ85095.1| predicted protein [Hordeum vulgare subsp. vulgare]
contig42346	K03020	RPC19, POLR1D; DNA-directed RNA polymerases I and III subunit RPAC2	Metabolism	Nucleotide metabolism	00230 Purine metabolism	down	gb|EMS57021.1| DNA-directed RNA polymerases I and III subunit RPAC2 [Triticum urartu]
contig00429	K01490	AMPD; AMP deaminase [EC:3.5.4.6]	Metabolism	Nucleotide metabolism	00230 Purine metabolism	up	dbj|BAK03224.1| predicted protein [Hordeum vulgare subsp. vulgare]
contig14057	K00940	E2.7.4.6, ndk; nucleoside-diphosphate kinase [EC:2.7.4.6]	Metabolism	Nucleotide metabolism	00230 Purine metabolism	down	ref|XP_002442297.1| hypothetical protein SORBIDRAFT_08g017600 [Sorghum bicolor] gb|EES16135.1| hypothetical protein SORBIDRAFT_08g017600 [Sorghum bicolor]
contig00063	K00106	XDH; xanthine dehydrogenase/oxidase [EC:1.17.1.4 1.17.3.2]	Metabolism	Nucleotide metabolism	00230 Purine metabolism	up	gb|EMS45950.1| Xanthine dehydrogenase [Triticum urartu]
contig18160	K03046	rpoC; DNA-directed RNA polymerase subunit beta' [EC:2.7.7.6]	Metabolism	Nucleotide metabolism	00230 Purine metabolism	down	ref|NP_114251.1| RNA polymerase beta'' chain [Triticum aestivum] ref|YP_008474383.1| RNA polymerase beta' subunit (chloroplast) [Aegilops speltoides] sp|Q9XPS9.1|RPOC2_WHEAT RecName: Full=DNA-directed RNA polymerase subunit beta''; AltName: Full=PEP; AltN
contig91369	K03040	rpoA; DNA-directed RNA polymerase subunit alpha [EC:2.7.7.6]	Metabolism	Nucleotide metabolism	00230 Purine metabolism	down	ref|YP_004072494.1| RNA polymerase alpha subunit [Corynocarpus laevigata] gb|ADO60342.1| RNA polymerase alpha subunit [Corynocarpus laevigata]
contig15776	K01488	add, ADA; adenosine deaminase [EC:3.5.4.4]	Metabolism	Nucleotide metabolism	00230 Purine metabolism	down	ref|XP_003559844.1| PREDICTED: adenosine deaminase-like protein-like [Brachypodium distachyon]
contig85802	K00873	PK, pyk; pyruvate kinase [EC:2.7.1.40]	Metabolism	Nucleotide metabolism	00230 Purine metabolism	up	gb|EMT02217.1| Pyruvate kinase, cytosolic isozyme [Aegilops tauschii]
contig42868	K01511	ENTPD5_6; ectonucleoside triphosphate diphosphohydrolase 5/6 [EC:3.6.1.6]	Metabolism	Nucleotide metabolism	00230 Purine metabolism	down	gb|EMS57965.1| Nucleoside-triphosphatase [Triticum urartu]
contig21683	K01490	AMPD; AMP deaminase [EC:3.5.4.6]	Metabolism	Nucleotide metabolism	00230 Purine metabolism	up	dbj|BAK03224.1| predicted protein [Hordeum vulgare subsp. vulgare]
contig91379	K03040	rpoA; DNA-directed RNA polymerase subunit alpha [EC:2.7.7.6]	Metabolism	Nucleotide metabolism	00240 Pyrimidine metabolism	down	ref|YP_005296132.1| rpoA gene product (chloroplast) [Pentactina rupicola] gb|AEX31764.1| RNA polymerase alpha subunit (chloroplast) [Pentactina rupicola]
contig02492	K03006	RPB1, POLR2A; DNA-directed RNA polymerase II subunit RPB1 [EC:2.7.7.6]	Metabolism	Nucleotide metabolism	00240 Pyrimidine metabolism	up	dbj|BAK02300.1| predicted protein [Hordeum vulgare subsp. vulgare]
contig40738	K14641	APY1_2; apyrase [EC:3.6.1.5]	Metabolism	Nucleotide metabolism	00240 Pyrimidine metabolism	up	dbj|BAJ85095.1| predicted protein [Hordeum vulgare subsp. vulgare]
contig42346	K03020	RPC19, POLR1D; DNA-directed RNA polymerases I and III subunit RPAC2	Metabolism	Nucleotide metabolism	00240 Pyrimidine metabolism	down	gb|EMS57021.1| DNA-directed RNA polymerases I and III subunit RPAC2 [Triticum urartu]
contig37204	K13800	CMPK1, UMPK; UMP-CMP kinase [EC:2.7.4.- 2.7.4.14]	Metabolism	Nucleotide metabolism	00240 Pyrimidine metabolism	up	dbj|BAJ89068.1| predicted protein [Hordeum vulgare subsp. vulgare]
contig14057	K00940	E2.7.4.6, ndk; nucleoside-diphosphate kinase [EC:2.7.4.6]	Metabolism	Nucleotide metabolism	00240 Pyrimidine metabolism	down	ref|XP_002442297.1| hypothetical protein SORBIDRAFT_08g017600 [Sorghum bicolor] gb|EES16135.1| hypothetical protein SORBIDRAFT_08g017600 [Sorghum bicolor]
contig18160	K03046	rpoC; DNA-directed RNA polymerase subunit beta' [EC:2.7.7.6]	Metabolism	Nucleotide metabolism	00240 Pyrimidine metabolism	down	ref|NP_114251.1| RNA polymerase beta'' chain [Triticum aestivum] ref|YP_008474383.1| RNA polymerase beta' subunit (chloroplast) [Aegilops speltoides] sp|Q9XPS9.1|RPOC2_WHEAT RecName: Full=DNA-directed RNA polymerase subunit beta''; AltName: Full=PEP; AltN
contig38300	K00384	E1.8.1.9, trxB; thioredoxin reductase (NADPH) [EC:1.8.1.9]	Metabolism	Nucleotide metabolism	00240 Pyrimidine metabolism	down	ref|XP_003562531.1| PREDICTED: thioredoxin reductase NTRC-like [Brachypodium distachyon]
contig91369	K03040	rpoA; DNA-directed RNA polymerase subunit alpha [EC:2.7.7.6]	Metabolism	Nucleotide metabolism	00240 Pyrimidine metabolism	down	ref|YP_004072494.1| RNA polymerase alpha subunit [Corynocarpus laevigata] gb|ADO60342.1| RNA polymerase alpha subunit [Corynocarpus laevigata]
contig16703	K13800	CMPK1, UMPK; UMP-CMP kinase [EC:2.7.4.- 2.7.4.14]	Metabolism	Nucleotide metabolism	00240 Pyrimidine metabolism	up	dbj|BAJ89068.1| predicted protein [Hordeum vulgare subsp. vulgare]
contig42868	K01511	ENTPD5_6; ectonucleoside triphosphate diphosphohydrolase 5/6 [EC:3.6.1.6]	Metabolism	Nucleotide metabolism	00240 Pyrimidine metabolism	down	gb|EMS57965.1| Nucleoside-triphosphatase [Triticum urartu]
contig38811	K00384	E1.8.1.9, trxB; thioredoxin reductase (NADPH) [EC:1.8.1.9]	Metabolism	Nucleotide metabolism	00240 Pyrimidine metabolism	up	dbj|BAJ85247.1| predicted protein [Hordeum vulgare subsp. vulgare]
contig46367	K00615	E2.2.1.1, tktA, tktB; transketolase [EC:2.2.1.1]	Metabolism	Overview	01200 Carbon metabolism	down	dbj|BAJ93658.1| predicted protein [Hordeum vulgare subsp. vulgare]
contig37494	K01623	ALDO; fructose-bisphosphate aldolase, class I [EC:4.1.2.13]	Metabolism	Overview	01200 Carbon metabolism	up	gb|ACO44683.1| fructose-bisphosphate aldolase [Secale cereale]
contig38126	K00234	SDHA, SDH1; succinate dehydrogenase (ubiquinone) flavoprotein subunit [EC:1.3.5.1]	Metabolism	Overview	01200 Carbon metabolism	up	dbj|BAK02783.1| predicted protein [Hordeum vulgare subsp. vulgare]
contig13852	K00051	E1.1.1.82; malate dehydrogenase (NADP+) [EC:1.1.1.82]	Metabolism	Overview	01200 Carbon metabolism	down	gb|EMS52743.1| Malate dehydrogenase [NADP] 1, chloroplastic [Triticum urartu]
contig25414	K00627	DLAT, aceF, pdhC; pyruvate dehydrogenase E2 component (dihydrolipoamide acetyltransferase) [EC:2.3.1.12]	Metabolism	Overview	01200 Carbon metabolism	up	dbj|BAJ97318.1| predicted protein [Hordeum vulgare subsp. vulgare]
contig37564	K03841	FBP, fbp; fructose-1,6-bisphosphatase I [EC:3.1.3.11]	Metabolism	Overview	01200 Carbon metabolism	down	dbj|BAJ89651.1| predicted protein [Hordeum vulgare subsp. vulgare]
contig45299	K01647	CS, gltA; citrate synthase [EC:2.3.3.1]	Metabolism	Overview	01200 Carbon metabolism	up	dbj|BAK04892.1| predicted protein [Hordeum vulgare subsp. vulgare]
contig55501	K01807	rpiA; ribose 5-phosphate isomerase A [EC:5.3.1.6]	Metabolism	Overview	01200 Carbon metabolism	down	dbj|BAJ94179.1| predicted protein [Hordeum vulgare subsp. vulgare]
contig36967	K00600	glyA, SHMT; glycine hydroxymethyltransferase [EC:2.1.2.1]	Metabolism	Overview	01200 Carbon metabolism	down	gb|ABJ15727.1| serine hydroxymethyltransferase [Triticum monococcum]
contig21739	K01738	cysK; cysteine synthase A [EC:2.5.1.47]	Metabolism	Overview	01200 Carbon metabolism	down	sp|P38076.1|CYSK_WHEAT RecName: Full=Cysteine synthase; AltName: Full=CSase A; AltName: Full=O-acetylserine (thiol)-lyase; Short=OAS-TL A; AltName: Full=O-acetylserine sulfhydrylase dbj|BAA02438.1| O-acetylserine (thiol) lyase [Triticum aestivum]
contig16334	K03841	FBP, fbp; fructose-1,6-bisphosphatase I [EC:3.1.3.11]	Metabolism	Overview	01200 Carbon metabolism	down	sp|P09195.1|F16P1_WHEAT RecName: Full=Fructose-1,6-bisphosphatase, chloroplastic; Short=FBPase; AltName: Full=D-fructose-1,6-bisphosphate 1-phosphohydrolase; Flags: Precursor emb|CAA30612.1| unnamed protein product [Triticum aestivum] emb|CAA37908.1| fruc
contig55357	K00855	PRK, prkB; phosphoribulokinase [EC:2.7.1.19]	Metabolism	Overview	01200 Carbon metabolism	down	sp|P26302.1|KPPR_WHEAT RecName: Full=Phosphoribulokinase, chloroplastic; Short=PRK; Short=PRKase; AltName: Full=Phosphopentokinase; Flags: Precursor pir||S15743 phosphoribulokinase (EC 2.7.1.19) - wheat emb|CAB56544.1| phosphoribulokinase [Triticum aestiv
contig22021	K00031	IDH1, IDH2, icd; isocitrate dehydrogenase [EC:1.1.1.42]	Metabolism	Overview	01200 Carbon metabolism	up	gb|EMT15199.1| putative Isocitrate dehydrogenase (NADP), chloroplastic [Aegilops tauschii]
contig03110	K00863	E2.7.1.29, DAK1, DAK2; dihydroxyacetone kinase [EC:2.7.1.29]	Metabolism	Overview	01200 Carbon metabolism	up	gb|EMS57486.1| Putative 3,4-dihydroxy-2-butanone kinase [Triticum urartu]
contig81376	K00134	GAPDH, gapA; glyceraldehyde 3-phosphate dehydrogenase [EC:1.2.1.12]	Metabolism	Overview	01200 Carbon metabolism	up	ref|NP_012483.3| glyceraldehyde-3-phosphate dehydrogenase (phosphorylating) TDH1 [Saccharomyces cerevisiae S288c] sp|P00360.3|G3P1_YEAST RecName: Full=Glyceraldehyde-3-phosphate dehydrogenase 1; Short=GAPDH 1 emb|CAA89343.1| TDH1 [Saccharomyces cerevisiae
contig88725	K00382	DLD, lpd, pdhD; dihydrolipoamide dehydrogenase [EC:1.8.1.4]	Metabolism	Overview	01200 Carbon metabolism	up	dbj|BAK03695.1| predicted protein [Hordeum vulgare subsp. vulgare]
contig43542	K00235	SDHB, SDH2; succinate dehydrogenase (ubiquinone) iron-sulfur subunit [EC:1.3.5.1]	Metabolism	Overview	01200 Carbon metabolism	up	emb|CAD62367.1| succinate dehydrogenase [Triticum aestivum]
contig39824	K00658	DLST, sucB; 2-oxoglutarate dehydrogenase E2 component (dihydrolipoamide succinyltransferase) [EC:2.3.1.61]	Metabolism	Overview	01200 Carbon metabolism	up	ref|NP_001052652.1| Os04g0394200 [Oryza sativa Japonica Group] emb|CAD40552.1| OSJNBa0072K14.5 [Oryza sativa Japonica Group] dbj|BAF14566.1| Os04g0394200 [Oryza sativa Japonica Group] emb|CAH66460.1| H0718E12.4 [Oryza sativa Indica Group] gb|EAZ30565.1| h
contig40849	K01602	rbcS; ribulose-bisphosphate carboxylase small chain [EC:4.1.1.39]	Metabolism	Overview	01200 Carbon metabolism	down	dbj|BAJ89663.1| predicted protein [Hordeum vulgare subsp. vulgare]
contig61972	K01783	rpe, RPE; ribulose-phosphate 3-epimerase [EC:5.1.3.1]	Metabolism	Overview	01200 Carbon metabolism	down	ref|XP_003558725.1| PREDICTED: ribulose-phosphate 3-epimerase, chloroplastic-like [Brachypodium distachyon]
contig41716	K01895	ACSS, acs; acetyl-CoA synthetase [EC:6.2.1.1]	Metabolism	Overview	01200 Carbon metabolism	up	dbj|BAJ88313.1| predicted protein [Hordeum vulgare subsp. vulgare]
contig92126	K00382	DLD, lpd, pdhD; dihydrolipoamide dehydrogenase [EC:1.8.1.4]	Metabolism	Overview	01200 Carbon metabolism	down	dbj|BAK02719.1| predicted protein [Hordeum vulgare subsp. vulgare]
contig21481	K14272	GGAT; glutamate--glyoxylate aminotransferase [EC:2.6.1.4 2.6.1.2 2.6.1.44 2.6.1.-]	Metabolism	Overview	01200 Carbon metabolism	down	gb|EMS58349.1| Alanine aminotransferase 2 [Triticum urartu]
contig92243	K00029	E1.1.1.40, maeB; malate dehydrogenase (oxaloacetate-decarboxylating)(NADP+) [EC:1.1.1.40]	Metabolism	Overview	01200 Carbon metabolism	up	gb|ACI46151.1| NADP-dependent malic enzyme [Hordeum vulgare]
contig93601	K00281	GLDC, gcvP; glycine dehydrogenase [EC:1.4.4.2]	Metabolism	Overview	01200 Carbon metabolism	down	gb|AAB82711.1| glycine decarboxylase P subunit [x Tritordeum sp.]
contig89574	K01647	CS, gltA; citrate synthase [EC:2.3.3.1]	Metabolism	Overview	01200 Carbon metabolism	up	ref|XP_003571200.1| PREDICTED: citrate synthase 4, mitochondrial-like [Brachypodium distachyon]
contig22194	K00605	gcvT, AMT; aminomethyltransferase [EC:2.1.2.10]	Metabolism	Overview	01200 Carbon metabolism	down	dbj|BAK00392.1| predicted protein [Hordeum vulgare subsp. vulgare]
contig19707	K00033	PGD, gnd; 6-phosphogluconate dehydrogenase [EC:1.1.1.44]	Metabolism	Overview	01200 Carbon metabolism	up	gb|EMT33408.1| 6-phosphogluconate dehydrogenase, decarboxylating [Aegilops tauschii]
contig44646	K01602	rbcS; ribulose-bisphosphate carboxylase small chain [EC:4.1.1.39]	Metabolism	Overview	01200 Carbon metabolism	down	dbj|BAJ89884.1| predicted protein [Hordeum vulgare subsp. vulgare] dbj|BAJ90046.1| predicted protein [Hordeum vulgare subsp. vulgare] dbj|BAJ86062.1| predicted protein [Hordeum vulgare subsp. vulgare] dbj|BAK00853.1| predicted protein [Hordeum vulgare sub
contig20251	K00615	E2.2.1.1, tktA, tktB; transketolase [EC:2.2.1.1]	Metabolism	Overview	01200 Carbon metabolism	down	dbj|BAJ93658.1| predicted protein [Hordeum vulgare subsp. vulgare]
contig40468	K00382	DLD, lpd, pdhD; dihydrolipoamide dehydrogenase [EC:1.8.1.4]	Metabolism	Overview	01200 Carbon metabolism	down	gb|EMT19176.1| Dihydrolipoyl dehydrogenase 1, mitochondrial [Aegilops tauschii]
contig24858	K01455	E3.5.1.49; formamidase [EC:3.5.1.49]	Metabolism	Overview	01200 Carbon metabolism	down	ref|XP_003569890.1| PREDICTED: formamidase-like [Brachypodium distachyon]
contig40641	K01807	rpiA; ribose 5-phosphate isomerase A [EC:5.3.1.6]	Metabolism	Overview	01200 Carbon metabolism	down	ref|XP_003557503.1| PREDICTED: probable ribose-5-phosphate isomerase-like [Brachypodium distachyon]
contig90659	K00605	gcvT, AMT; aminomethyltransferase [EC:2.1.2.10]	Metabolism	Overview	01200 Carbon metabolism	down	dbj|BAK00392.1| predicted protein [Hordeum vulgare subsp. vulgare]
contig84406	K01807	rpiA; ribose 5-phosphate isomerase A [EC:5.3.1.6]	Metabolism	Overview	01200 Carbon metabolism	down	ref|XP_003557503.1| PREDICTED: probable ribose-5-phosphate isomerase-like [Brachypodium distachyon]
contig16755	K15634	gpmB; probable phosphoglycerate mutase [EC:5.4.2.12]	Metabolism	Overview	01200 Carbon metabolism	down	dbj|BAJ85269.1| predicted protein [Hordeum vulgare subsp. vulgare]
contig45993	K00282	gcvPA; glycine dehydrogenase subunit 1 [EC:1.4.4.2]	Metabolism	Overview	01200 Carbon metabolism	down	gb|AAB82711.1| glycine decarboxylase P subunit [x Tritordeum sp.]
contig93560	K00026	MDH2; malate dehydrogenase [EC:1.1.1.37]	Metabolism	Overview	01200 Carbon metabolism	up	gb|EMS56651.1| Malate dehydrogenase, chloroplastic [Triticum urartu]
contig85802	K00873	PK, pyk; pyruvate kinase [EC:2.7.1.40]	Metabolism	Overview	01200 Carbon metabolism	up	gb|EMT02217.1| Pyruvate kinase, cytosolic isozyme [Aegilops tauschii]
contig85946	K00028	E1.1.1.39; malate dehydrogenase (decarboxylating) [EC:1.1.1.39]	Metabolism	Overview	01200 Carbon metabolism	up	gb|EMT06598.1| NAD-dependent malic enzyme 62 kDa isoform, mitochondrial [Aegilops tauschii]
contig91161	K00850	pfkA, PFK; 6-phosphofructokinase 1 [EC:2.7.1.11]	Metabolism	Overview	01200 Carbon metabolism	up	gb|EMT19126.1| 6-phosphofructokinase 3 [Aegilops tauschii]
contig25276	K00036	G6PD, zwf; glucose-6-phosphate 1-dehydrogenase [EC:1.1.1.49]	Metabolism	Overview	01200 Carbon metabolism	up	gb|EMT23941.1| Glucose-6-phosphate 1-dehydrogenase, cytoplasmic isoform [Aegilops tauschii]
contig37885	K01647	CS, gltA; citrate synthase [EC:2.3.3.1]	Metabolism	Overview	01200 Carbon metabolism	up	ref|XP_003571200.1| PREDICTED: citrate synthase 4, mitochondrial-like [Brachypodium distachyon]
contig37183	K01623	ALDO; fructose-bisphosphate aldolase, class I [EC:4.1.2.13]	Metabolism	Overview	01200 Carbon metabolism	down	dbj|BAK08153.1| predicted protein [Hordeum vulgare subsp. vulgare]
contig24194	K18121	GLYR; glyoxylate/succinic semialdehyde reductase [EC:1.1.1.79 1.1.1.-]	Metabolism	Overview	01200 Carbon metabolism	down	dbj|BAJ90544.1| predicted protein [Hordeum vulgare subsp. vulgare] dbj|BAJ88924.1| predicted protein [Hordeum vulgare subsp. vulgare]
contig50359	K01623	ALDO; fructose-bisphosphate aldolase, class I [EC:4.1.2.13]	Metabolism	Overview	01200 Carbon metabolism	down	dbj|BAJ90789.1| predicted protein [Hordeum vulgare subsp. vulgare]
contig83368	K01623	ALDO; fructose-bisphosphate aldolase, class I [EC:4.1.2.13]	Metabolism	Overview	01200 Carbon metabolism	down	dbj|BAJ90789.1| predicted protein [Hordeum vulgare subsp. vulgare]
contig86244	K01602	rbcS; ribulose-bisphosphate carboxylase small chain [EC:4.1.1.39]	Metabolism	Overview	01200 Carbon metabolism	down	gb|EMT06085.1| hypothetical protein F775_43781 [Aegilops tauschii]
contig38156	K01602	rbcS; ribulose-bisphosphate carboxylase small chain [EC:4.1.1.39]	Metabolism	Overview	01200 Carbon metabolism	down	gb|EMT21850.1| Ribulose bisphosphate carboxylase small chain PW9, chloroplastic [Aegilops tauschii]
contig93332	K01595	ppc; phosphoenolpyruvate carboxylase [EC:4.1.1.31]	Metabolism	Overview	01200 Carbon metabolism	down	dbj|BAJ94338.1| predicted protein [Hordeum vulgare subsp. vulgare] dbj|BAJ88050.1| predicted protein [Hordeum vulgare subsp. vulgare]
contig17319	K01803	TPI, tpiA; triosephosphate isomerase (TIM) [EC:5.3.1.1]	Metabolism	Overview	01200 Carbon metabolism	down	sp|P46225.1|TPIC_SECCE RecName: Full=Triosephosphate isomerase, chloroplastic; Short=TIM; Short=Triose-phosphate isomerase; Flags: Precursor emb|CAA83533.1| triosephosphate isomerase [Secale cereale] prf||2109226B triosephosphate isomerase
contig19284	K01754	E4.3.1.19, ilvA, tdcB; threonine dehydratase [EC:4.3.1.19]	Metabolism	Overview	01200 Carbon metabolism	up	ref|XP_003559531.1| PREDICTED: threonine dehydratase biosynthetic, chloroplastic-like [Brachypodium distachyon]
contig92222	K00234	SDHA, SDH1; succinate dehydrogenase (ubiquinone) flavoprotein subunit [EC:1.3.5.1]	Metabolism	Overview	01200 Carbon metabolism	up	dbj|BAK02783.1| predicted protein [Hordeum vulgare subsp. vulgare]
contig19607	K03841	FBP, fbp; fructose-1,6-bisphosphatase I [EC:3.1.3.11]	Metabolism	Overview	01200 Carbon metabolism	down	dbj|BAJ89651.1| predicted protein [Hordeum vulgare subsp. vulgare]
contig92993	K01963	accD; acetyl-CoA carboxylase carboxyl transferase subunit beta [EC:6.4.1.2]	Metabolism	Overview	01200 Carbon metabolism	down	ref|YP_004072471.1| acetyl-CoA carboxylase beta subunit [Corynocarpus laevigata] gb|ADO60319.1| acetyl-CoA carboxylase beta subunit [Corynocarpus laevigata]
contig38759	K00850	pfkA, PFK; 6-phosphofructokinase 1 [EC:2.7.1.11]	Metabolism	Overview	01200 Carbon metabolism	up	gb|EMS52572.1| 6-phosphofructokinase 3 [Triticum urartu]
contig16546	K01100	E3.1.3.37; sedoheptulose-bisphosphatase [EC:3.1.3.37]	Metabolism	Overview	01200 Carbon metabolism	down	emb|CBH32512.1| sedoheptulose-1,7-bisphosphatase, chloroplast precursor, expressed [Triticum aestivum]
contig19495	K00600	glyA, SHMT; glycine hydroxymethyltransferase [EC:2.1.2.1]	Metabolism	Overview	01200 Carbon metabolism	up	ref|XP_003564749.1| PREDICTED: serine hydroxymethyltransferase 1-like [Brachypodium distachyon]
contig87938	K00600	glyA, SHMT; glycine hydroxymethyltransferase [EC:2.1.2.1]	Metabolism	Overview	01200 Carbon metabolism	down	gb|ABJ15727.1| serine hydroxymethyltransferase [Triticum monococcum]
contig40351	K01681	ACO, acnA; aconitate hydratase [EC:4.2.1.3]	Metabolism	Overview	01200 Carbon metabolism	up	dbj|BAJ85661.1| predicted protein [Hordeum vulgare subsp. vulgare]
contig45086	K01602	rbcS; ribulose-bisphosphate carboxylase small chain [EC:4.1.1.39]	Metabolism	Overview	01200 Carbon metabolism	down	gb|EMT06085.1| hypothetical protein F775_43781 [Aegilops tauschii]
contig00555	K01738	cysK; cysteine synthase A [EC:2.5.1.47]	Metabolism	Overview	01200 Carbon metabolism	down	dbj|BAJ91393.1| predicted protein [Hordeum vulgare subsp. vulgare]
contig01109	K00058	serA, PHGDH; D-3-phosphoglycerate dehydrogenase [EC:1.1.1.95]	Metabolism	Overview	01200 Carbon metabolism	up	dbj|BAJ91228.1| predicted protein [Hordeum vulgare subsp. vulgare] dbj|BAJ99786.1| predicted protein [Hordeum vulgare subsp. vulgare]
contig40714	K01803	TPI, tpiA; triosephosphate isomerase (TIM) [EC:5.3.1.1]	Metabolism	Overview	01200 Carbon metabolism	down	dbj|BAJ98333.1| predicted protein [Hordeum vulgare subsp. vulgare] dbj|BAK08008.1| predicted protein [Hordeum vulgare subsp. vulgare]
contig61965	K01623	ALDO; fructose-bisphosphate aldolase, class I [EC:4.1.2.13]	Metabolism	Overview	01200 Carbon metabolism	up	gb|EMT31985.1| Fructose-bisphosphate aldolase cytoplasmic isozyme [Aegilops tauschii]
contig37117	K00162	PDHB, pdhB; pyruvate dehydrogenase E1 component beta subunit [EC:1.2.4.1]	Metabolism	Overview	01200 Carbon metabolism	down	gb|EMT23130.1| Pyruvate dehydrogenase E1 component subunit beta [Aegilops tauschii]
contig88719	K01783	rpe, RPE; ribulose-phosphate 3-epimerase [EC:5.1.3.1]	Metabolism	Overview	01200 Carbon metabolism	down	ref|XP_003558725.1| PREDICTED: ribulose-phosphate 3-epimerase, chloroplastic-like [Brachypodium distachyon]
contig40237	K00281	GLDC, gcvP; glycine dehydrogenase [EC:1.4.4.2]	Metabolism	Overview	01200 Carbon metabolism	down	gb|EMT12369.1| Glycine dehydrogenase (decarboxylating), mitochondrial [Aegilops tauschii]
contig37746	K00928	lysC; aspartate kinase [EC:2.7.2.4]	Metabolism	Overview	01210 2-Oxocarboxylic acid metabolism	down	ref|XP_003562409.1| PREDICTED: aspartokinase 1, chloroplastic-like [Brachypodium distachyon]
contig45299	K01647	CS, gltA; citrate synthase [EC:2.3.3.1]	Metabolism	Overview	01210 2-Oxocarboxylic acid metabolism	up	dbj|BAK04892.1| predicted protein [Hordeum vulgare subsp. vulgare]
contig22021	K00031	IDH1, IDH2, icd; isocitrate dehydrogenase [EC:1.1.1.42]	Metabolism	Overview	01210 2-Oxocarboxylic acid metabolism	up	gb|EMT15199.1| putative Isocitrate dehydrogenase (NADP), chloroplastic [Aegilops tauschii]
contig21481	K14272	GGAT; glutamate--glyoxylate aminotransferase [EC:2.6.1.4 2.6.1.2 2.6.1.44 2.6.1.-]	Metabolism	Overview	01210 2-Oxocarboxylic acid metabolism	down	gb|EMS58349.1| Alanine aminotransferase 2 [Triticum urartu]
contig00033	K01652	E2.2.1.6L, ilvB, ilvG, ilvI; acetolactate synthase I/II/III large subunit [EC:2.2.1.6]	Metabolism	Overview	01210 2-Oxocarboxylic acid metabolism	down	dbj|BAJ92591.1| predicted protein [Hordeum vulgare subsp. vulgare]
contig89574	K01647	CS, gltA; citrate synthase [EC:2.3.3.1]	Metabolism	Overview	01210 2-Oxocarboxylic acid metabolism	up	ref|XP_003571200.1| PREDICTED: citrate synthase 4, mitochondrial-like [Brachypodium distachyon]
contig20018	K01703	leuC; 3-isopropylmalate/(R)-2-methylmalate dehydratase large subunit [EC:4.2.1.33 4.2.1.35]	Metabolism	Overview	01210 2-Oxocarboxylic acid metabolism	up	dbj|BAJ85661.1| predicted protein [Hordeum vulgare subsp. vulgare]
contig37885	K01647	CS, gltA; citrate synthase [EC:2.3.3.1]	Metabolism	Overview	01210 2-Oxocarboxylic acid metabolism	up	ref|XP_003571200.1| PREDICTED: citrate synthase 4, mitochondrial-like [Brachypodium distachyon]
contig92849	K00928	lysC; aspartate kinase [EC:2.7.2.4]	Metabolism	Overview	01210 2-Oxocarboxylic acid metabolism	down	ref|XP_003562409.1| PREDICTED: aspartokinase 1, chloroplastic-like [Brachypodium distachyon]
contig40351	K01681	ACO, acnA; aconitate hydratase [EC:4.2.1.3]	Metabolism	Overview	01210 2-Oxocarboxylic acid metabolism	up	dbj|BAJ85661.1| predicted protein [Hordeum vulgare subsp. vulgare]
contig37318	K10258	TER, TSC13, CER10; very-long-chain enoyl-CoA reductase [EC:1.3.1.93]	Metabolism	Overview	01212 Fatty acid metabolism	down	ref|XP_003568862.1| PREDICTED: trans-2,3-enoyl-CoA reductase-like [Brachypodium distachyon]
contig92007	K00232	E1.3.3.6, ACOX1, ACOX3; acyl-CoA oxidase [EC:1.3.3.6]	Metabolism	Overview	01212 Fatty acid metabolism	up	gb|EMT23704.1| Acyl-coenzyme A oxidase 4, peroxisomal [Aegilops tauschii]
contig91566	K10255	FAD6, desA; omega-6 fatty acid desaturase (delta-12 desaturase) [EC:1.14.19.-]	Metabolism	Overview	01212 Fatty acid metabolism	down	ref|XP_003574539.1| PREDICTED: omega-6 fatty acid desaturase, chloroplastic-like [Brachypodium distachyon]
contig45674	K01897	ACSL, fadD; long-chain acyl-CoA synthetase [EC:6.2.1.3]	Metabolism	Overview	01212 Fatty acid metabolism	up	dbj|BAK01853.1| predicted protein [Hordeum vulgare subsp. vulgare]
contig37862	K10527	MFP2; enoyl-CoA hydratase/3-hydroxyacyl-CoA dehydrogenase [EC:4.2.1.17 1.1.1.35 1.1.1.211]	Metabolism	Overview	01212 Fatty acid metabolism	up	dbj|BAK04391.1| predicted protein [Hordeum vulgare subsp. vulgare] dbj|BAJ88897.1| predicted protein [Hordeum vulgare subsp. vulgare]
contig20050	K10781	FATB; fatty acyl-ACP thioesterase B [EC:3.1.2.14 3.1.2.-]	Metabolism	Overview	01212 Fatty acid metabolism	up	gb|EMT12172.1| hypothetical protein F775_17809 [Aegilops tauschii]
contig24242	K07513	ACAA1; acetyl-CoA acyltransferase 1 [EC:2.3.1.16]	Metabolism	Overview	01212 Fatty acid metabolism	up	dbj|BAJ87577.1| predicted protein [Hordeum vulgare subsp. vulgare]
contig25344	K10256	FAD2; omega-6 fatty acid desaturase (delta-12 desaturase) [EC:1.14.19.-]	Metabolism	Overview	01212 Fatty acid metabolism	down	dbj|BAJ86651.1| predicted protein [Hordeum vulgare subsp. vulgare] dbj|BAJ91784.1| predicted protein [Hordeum vulgare subsp. vulgare] dbj|BAJ88886.1| predicted protein [Hordeum vulgare subsp. vulgare]
contig91874	K10258	TER, TSC13, CER10; very-long-chain enoyl-CoA reductase [EC:1.3.1.93]	Metabolism	Overview	01212 Fatty acid metabolism	down	ref|XP_003568862.1| PREDICTED: trans-2,3-enoyl-CoA reductase-like [Brachypodium distachyon]
contig18357	K00632	E2.3.1.16, fadA; acetyl-CoA acyltransferase [EC:2.3.1.16]	Metabolism	Overview	01212 Fatty acid metabolism	up	ref|XP_003574006.1| PREDICTED: 3-ketoacyl-CoA thiolase 2, peroxisomal-like [Brachypodium distachyon]
contig39216	K10703	PHS1, PAS2; very-long-chain (3R)-3-hydroxyacyl-[acyl-carrier protein] dehydratase [EC:4.2.1.134]	Metabolism	Overview	01212 Fatty acid metabolism	down	gb|EMT13075.1| hypothetical protein F775_09786 [Aegilops tauschii]
contig92993	K01963	accD; acetyl-CoA carboxylase carboxyl transferase subunit beta [EC:6.4.1.2]	Metabolism	Overview	01212 Fatty acid metabolism	down	ref|YP_004072471.1| acetyl-CoA carboxylase beta subunit [Corynocarpus laevigata] gb|ADO60319.1| acetyl-CoA carboxylase beta subunit [Corynocarpus laevigata]
contig39946	K00232	E1.3.3.6, ACOX1, ACOX3; acyl-CoA oxidase [EC:1.3.3.6]	Metabolism	Overview	01212 Fatty acid metabolism	up	dbj|BAJ84915.1| predicted protein [Hordeum vulgare subsp. vulgare]
contig39798	K07513	ACAA1; acetyl-CoA acyltransferase 1 [EC:2.3.1.16]	Metabolism	Overview	01212 Fatty acid metabolism	up	ref|XP_003574006.1| PREDICTED: 3-ketoacyl-CoA thiolase 2, peroxisomal-like [Brachypodium distachyon]
contig01644	K11262	ACAC; acetyl-CoA carboxylase / biotin carboxylase [EC:6.4.1.2 6.3.4.14]	Metabolism	Overview	01212 Fatty acid metabolism	up	gb|ACD46682.1| plastid acetyl-CoA carboxylase [Triticum durum] gb|ACD46684.1| plastid acetyl-CoA carboxylase [Triticum aestivum]
contig46367	K00615	E2.2.1.1, tktA, tktB; transketolase [EC:2.2.1.1]	Metabolism	Overview	01230 Biosynthesis of amino acids	down	dbj|BAJ93658.1| predicted protein [Hordeum vulgare subsp. vulgare]
contig37494	K01623	ALDO; fructose-bisphosphate aldolase, class I [EC:4.1.2.13]	Metabolism	Overview	01230 Biosynthesis of amino acids	up	gb|ACO44683.1| fructose-bisphosphate aldolase [Secale cereale]
contig37746	K00928	lysC; aspartate kinase [EC:2.7.2.4]	Metabolism	Overview	01230 Biosynthesis of amino acids	down	ref|XP_003562409.1| PREDICTED: aspartokinase 1, chloroplastic-like [Brachypodium distachyon]
contig23190	K01658	trpG; anthranilate synthase component II [EC:4.1.3.27]	Metabolism	Overview	01230 Biosynthesis of amino acids	up	dbj|BAJ90553.1| predicted protein [Hordeum vulgare subsp. vulgare] dbj|BAJ96396.1| predicted protein [Hordeum vulgare subsp. vulgare]
contig45299	K01647	CS, gltA; citrate synthase [EC:2.3.3.1]	Metabolism	Overview	01230 Biosynthesis of amino acids	up	dbj|BAK04892.1| predicted protein [Hordeum vulgare subsp. vulgare]
contig41994	K01657	trpE; anthranilate synthase component I [EC:4.1.3.27]	Metabolism	Overview	01230 Biosynthesis of amino acids	down	dbj|BAK01731.1| predicted protein [Hordeum vulgare subsp. vulgare]
contig24041	K05359	ADT, PDT; arogenate/prephenate dehydratase [EC:4.2.1.91 4.2.1.51]	Metabolism	Overview	01230 Biosynthesis of amino acids	up	dbj|BAJ97473.1| predicted protein [Hordeum vulgare subsp. vulgare]
contig55501	K01807	rpiA; ribose 5-phosphate isomerase A [EC:5.3.1.6]	Metabolism	Overview	01230 Biosynthesis of amino acids	down	dbj|BAJ94179.1| predicted protein [Hordeum vulgare subsp. vulgare]
contig36967	K00600	glyA, SHMT; glycine hydroxymethyltransferase [EC:2.1.2.1]	Metabolism	Overview	01230 Biosynthesis of amino acids	down	gb|ABJ15727.1| serine hydroxymethyltransferase [Triticum monococcum]
contig21739	K01738	cysK; cysteine synthase A [EC:2.5.1.47]	Metabolism	Overview	01230 Biosynthesis of amino acids	down	sp|P38076.1|CYSK_WHEAT RecName: Full=Cysteine synthase; AltName: Full=CSase A; AltName: Full=O-acetylserine (thiol)-lyase; Short=OAS-TL A; AltName: Full=O-acetylserine sulfhydrylase dbj|BAA02438.1| O-acetylserine (thiol) lyase [Triticum aestivum]
contig21119	K00264	GLT1; glutamate synthase (NADPH/NADH) [EC:1.4.1.13 1.4.1.14]	Metabolism	Overview	01230 Biosynthesis of amino acids	up	gb|AGT29557.1| NADH-dependent glutamate synthase [Triticum turgidum]
contig22021	K00031	IDH1, IDH2, icd; isocitrate dehydrogenase [EC:1.1.1.42]	Metabolism	Overview	01230 Biosynthesis of amino acids	up	gb|EMT15199.1| putative Isocitrate dehydrogenase (NADP), chloroplastic [Aegilops tauschii]
contig81376	K00134	GAPDH, gapA; glyceraldehyde 3-phosphate dehydrogenase [EC:1.2.1.12]	Metabolism	Overview	01230 Biosynthesis of amino acids	up	ref|NP_012483.3| glyceraldehyde-3-phosphate dehydrogenase (phosphorylating) TDH1 [Saccharomyces cerevisiae S288c] sp|P00360.3|G3P1_YEAST RecName: Full=Glyceraldehyde-3-phosphate dehydrogenase 1; Short=GAPDH 1 emb|CAA89343.1| TDH1 [Saccharomyces cerevisiae
contig22231	K01696	trpB; tryptophan synthase beta chain [EC:4.2.1.20]	Metabolism	Overview	01230 Biosynthesis of amino acids	up	gb|EMS49383.1| Tryptophan synthase beta chain 2, chloroplastic [Triticum urartu]
contig61972	K01783	rpe, RPE; ribulose-phosphate 3-epimerase [EC:5.1.3.1]	Metabolism	Overview	01230 Biosynthesis of amino acids	down	ref|XP_003558725.1| PREDICTED: ribulose-phosphate 3-epimerase, chloroplastic-like [Brachypodium distachyon]
contig93378	K12657	ALDH18A1, P5CS; delta-1-pyrroline-5-carboxylate synthetase [EC:2.7.2.11 1.2.1.41]	Metabolism	Overview	01230 Biosynthesis of amino acids	up	gb|AAX35536.1| delta 1-pyrroline-5-carboxylate synthetase [Triticum aestivum]
contig21481	K14272	GGAT; glutamate--glyoxylate aminotransferase [EC:2.6.1.4 2.6.1.2 2.6.1.44 2.6.1.-]	Metabolism	Overview	01230 Biosynthesis of amino acids	down	gb|EMS58349.1| Alanine aminotransferase 2 [Triticum urartu]
contig00033	K01652	E2.2.1.6L, ilvB, ilvG, ilvI; acetolactate synthase I/II/III large subunit [EC:2.2.1.6]	Metabolism	Overview	01230 Biosynthesis of amino acids	down	dbj|BAJ92591.1| predicted protein [Hordeum vulgare subsp. vulgare]
contig89574	K01647	CS, gltA; citrate synthase [EC:2.3.3.1]	Metabolism	Overview	01230 Biosynthesis of amino acids	up	ref|XP_003571200.1| PREDICTED: citrate synthase 4, mitochondrial-like [Brachypodium distachyon]
contig52663	K00800	aroA; 3-phosphoshikimate 1-carboxyvinyltransferase [EC:2.5.1.19]	Metabolism	Overview	01230 Biosynthesis of amino acids	down	sp|P17688.1|AROA_BRANA RecName: Full=3-phosphoshikimate 1-carboxyvinyltransferase, chloroplastic; AltName: Full=5-enolpyruvylshikimate-3-phosphate synthase; Short=EPSP synthase; Flags: Precursor emb|CAA35839.1| 5-enolpyruvylshikimate-3-phosphate synthase
contig20251	K00615	E2.2.1.1, tktA, tktB; transketolase [EC:2.2.1.1]	Metabolism	Overview	01230 Biosynthesis of amino acids	down	dbj|BAJ93658.1| predicted protein [Hordeum vulgare subsp. vulgare]
contig40641	K01807	rpiA; ribose 5-phosphate isomerase A [EC:5.3.1.6]	Metabolism	Overview	01230 Biosynthesis of amino acids	down	ref|XP_003557503.1| PREDICTED: probable ribose-5-phosphate isomerase-like [Brachypodium distachyon]
contig16363	K01736	aroC; chorismate synthase [EC:4.2.3.5]	Metabolism	Overview	01230 Biosynthesis of amino acids	up	gb|ACF36173.1| chorismate synthase [Hordeum vulgare subsp. vulgare] dbj|BAK02940.1| predicted protein [Hordeum vulgare subsp. vulgare]
contig84406	K01807	rpiA; ribose 5-phosphate isomerase A [EC:5.3.1.6]	Metabolism	Overview	01230 Biosynthesis of amino acids	down	ref|XP_003557503.1| PREDICTED: probable ribose-5-phosphate isomerase-like [Brachypodium distachyon]
contig16755	K15634	gpmB; probable phosphoglycerate mutase [EC:5.4.2.12]	Metabolism	Overview	01230 Biosynthesis of amino acids	down	dbj|BAJ85269.1| predicted protein [Hordeum vulgare subsp. vulgare]
contig44937	K00789	metK; S-adenosylmethionine synthetase [EC:2.5.1.6]	Metabolism	Overview	01230 Biosynthesis of amino acids	down	sp|Q4LB22.1|METK3_HORVU RecName: Full=S-adenosylmethionine synthase 3; Short=AdoMet synthase 3; AltName: Full=Methionine adenosyltransferase 3; Short=MAT 3 emb|CAJ01704.1| putative AdoMet synthase 3 [Hordeum vulgare subsp. vulgare] dbj|BAJ85492.1| predict
contig20018	K01703	leuC; 3-isopropylmalate/(R)-2-methylmalate dehydratase large subunit [EC:4.2.1.33 4.2.1.35]	Metabolism	Overview	01230 Biosynthesis of amino acids	up	dbj|BAJ85661.1| predicted protein [Hordeum vulgare subsp. vulgare]
contig85802	K00873	PK, pyk; pyruvate kinase [EC:2.7.1.40]	Metabolism	Overview	01230 Biosynthesis of amino acids	up	gb|EMT02217.1| Pyruvate kinase, cytosolic isozyme [Aegilops tauschii]
contig91161	K00850	pfkA, PFK; 6-phosphofructokinase 1 [EC:2.7.1.11]	Metabolism	Overview	01230 Biosynthesis of amino acids	up	gb|EMT19126.1| 6-phosphofructokinase 3 [Aegilops tauschii]
contig91284	K05359	ADT, PDT; arogenate/prephenate dehydratase [EC:4.2.1.91 4.2.1.51]	Metabolism	Overview	01230 Biosynthesis of amino acids	up	dbj|BAK05493.1| predicted protein [Hordeum vulgare subsp. vulgare] dbj|BAJ99463.1| predicted protein [Hordeum vulgare subsp. vulgare]
contig37885	K01647	CS, gltA; citrate synthase [EC:2.3.3.1]	Metabolism	Overview	01230 Biosynthesis of amino acids	up	ref|XP_003571200.1| PREDICTED: citrate synthase 4, mitochondrial-like [Brachypodium distachyon]
contig37183	K01623	ALDO; fructose-bisphosphate aldolase, class I [EC:4.1.2.13]	Metabolism	Overview	01230 Biosynthesis of amino acids	down	dbj|BAK08153.1| predicted protein [Hordeum vulgare subsp. vulgare]
contig50359	K01623	ALDO; fructose-bisphosphate aldolase, class I [EC:4.1.2.13]	Metabolism	Overview	01230 Biosynthesis of amino acids	down	dbj|BAJ90789.1| predicted protein [Hordeum vulgare subsp. vulgare]
contig83368	K01623	ALDO; fructose-bisphosphate aldolase, class I [EC:4.1.2.13]	Metabolism	Overview	01230 Biosynthesis of amino acids	down	dbj|BAJ90789.1| predicted protein [Hordeum vulgare subsp. vulgare]
contig92849	K00928	lysC; aspartate kinase [EC:2.7.2.4]	Metabolism	Overview	01230 Biosynthesis of amino acids	down	ref|XP_003562409.1| PREDICTED: aspartokinase 1, chloroplastic-like [Brachypodium distachyon]
contig17319	K01803	TPI, tpiA; triosephosphate isomerase (TIM) [EC:5.3.1.1]	Metabolism	Overview	01230 Biosynthesis of amino acids	down	sp|P46225.1|TPIC_SECCE RecName: Full=Triosephosphate isomerase, chloroplastic; Short=TIM; Short=Triose-phosphate isomerase; Flags: Precursor emb|CAA83533.1| triosephosphate isomerase [Secale cereale] prf||2109226B triosephosphate isomerase
contig19284	K01754	E4.3.1.19, ilvA, tdcB; threonine dehydratase [EC:4.3.1.19]	Metabolism	Overview	01230 Biosynthesis of amino acids	up	ref|XP_003559531.1| PREDICTED: threonine dehydratase biosynthetic, chloroplastic-like [Brachypodium distachyon]
contig42348	K14085	ALDH7A1; aldehyde dehydrogenase family 7 member A1 [EC:1.2.1.31 1.2.1.8 1.2.1.3]	Metabolism	Overview	01230 Biosynthesis of amino acids	up	dbj|BAJ87483.1| predicted protein [Hordeum vulgare subsp. vulgare]
contig22718	K00789	metK; S-adenosylmethionine synthetase [EC:2.5.1.6]	Metabolism	Overview	01230 Biosynthesis of amino acids	up	gb|EMS52834.1| S-adenosylmethionine synthase 4 [Triticum urartu]
contig38759	K00850	pfkA, PFK; 6-phosphofructokinase 1 [EC:2.7.1.11]	Metabolism	Overview	01230 Biosynthesis of amino acids	up	gb|EMS52572.1| 6-phosphofructokinase 3 [Triticum urartu]
contig19495	K00600	glyA, SHMT; glycine hydroxymethyltransferase [EC:2.1.2.1]	Metabolism	Overview	01230 Biosynthesis of amino acids	up	ref|XP_003564749.1| PREDICTED: serine hydroxymethyltransferase 1-like [Brachypodium distachyon]
contig87938	K00600	glyA, SHMT; glycine hydroxymethyltransferase [EC:2.1.2.1]	Metabolism	Overview	01230 Biosynthesis of amino acids	down	gb|ABJ15727.1| serine hydroxymethyltransferase [Triticum monococcum]
contig40351	K01681	ACO, acnA; aconitate hydratase [EC:4.2.1.3]	Metabolism	Overview	01230 Biosynthesis of amino acids	up	dbj|BAJ85661.1| predicted protein [Hordeum vulgare subsp. vulgare]
contig00555	K01738	cysK; cysteine synthase A [EC:2.5.1.47]	Metabolism	Overview	01230 Biosynthesis of amino acids	down	dbj|BAJ91393.1| predicted protein [Hordeum vulgare subsp. vulgare]
contig01109	K00058	serA, PHGDH; D-3-phosphoglycerate dehydrogenase [EC:1.1.1.95]	Metabolism	Overview	01230 Biosynthesis of amino acids	up	dbj|BAJ91228.1| predicted protein [Hordeum vulgare subsp. vulgare] dbj|BAJ99786.1| predicted protein [Hordeum vulgare subsp. vulgare]
contig40714	K01803	TPI, tpiA; triosephosphate isomerase (TIM) [EC:5.3.1.1]	Metabolism	Overview	01230 Biosynthesis of amino acids	down	dbj|BAJ98333.1| predicted protein [Hordeum vulgare subsp. vulgare] dbj|BAK08008.1| predicted protein [Hordeum vulgare subsp. vulgare]
contig61965	K01623	ALDO; fructose-bisphosphate aldolase, class I [EC:4.1.2.13]	Metabolism	Overview	01230 Biosynthesis of amino acids	up	gb|EMT31985.1| Fructose-bisphosphate aldolase cytoplasmic isozyme [Aegilops tauschii]
contig88719	K01783	rpe, RPE; ribulose-phosphate 3-epimerase [EC:5.1.3.1]	Metabolism	Overview	01230 Biosynthesis of amino acids	down	ref|XP_003558725.1| PREDICTED: ribulose-phosphate 3-epimerase, chloroplastic-like [Brachypodium distachyon]
contig37294	K01695	trpA; tryptophan synthase alpha chain [EC:4.2.1.20]	Metabolism	Overview	01230 Biosynthesis of amino acids	down	gb|EMT19699.1| Indole-3-glycerol phosphate lyase, chloroplastic [Aegilops tauschii]
contig24242	K07513	ACAA1; acetyl-CoA acyltransferase 1 [EC:2.3.1.16]	Metabolism	Xenobiotics biodegradation and metabolism	00362 Benzoate degradation	up	dbj|BAJ87577.1| predicted protein [Hordeum vulgare subsp. vulgare]
contig18357	K00632	E2.3.1.16, fadA; acetyl-CoA acyltransferase [EC:2.3.1.16]	Metabolism	Xenobiotics biodegradation and metabolism	00362 Benzoate degradation	up	ref|XP_003574006.1| PREDICTED: 3-ketoacyl-CoA thiolase 2, peroxisomal-like [Brachypodium distachyon]
contig39798	K07513	ACAA1; acetyl-CoA acyltransferase 1 [EC:2.3.1.16]	Metabolism	Xenobiotics biodegradation and metabolism	00362 Benzoate degradation	up	ref|XP_003574006.1| PREDICTED: 3-ketoacyl-CoA thiolase 2, peroxisomal-like [Brachypodium distachyon]
contig18680	K00128	E1.2.1.3; aldehyde dehydrogenase (NAD+) [EC:1.2.1.3]	Metabolism	Xenobiotics biodegradation and metabolism	00625 Chloroalkane and chloroalkene degradation	up	dbj|BAK01937.1| predicted protein [Hordeum vulgare subsp. vulgare]
contig23960	K00493	E1.14.14.1; unspecific monooxygenase [EC:1.14.14.1]	Metabolism	Xenobiotics biodegradation and metabolism	00627 Aminobenzoate degradation	up	ref|XP_003569397.1| PREDICTED: secologanin synthase-like [Brachypodium distachyon]
contig87655	K01113	phoD; alkaline phosphatase D [EC:3.1.3.1]	Metabolism	Xenobiotics biodegradation and metabolism	00627 Aminobenzoate degradation	down	ref|YP_003383982.1| alkaline phosphatase [Kribbella flavida DSM 17836] ref|WP_012923736.1| alkaline phosphatase [Kribbella flavida] gb|ADB35183.1| Alkaline phosphatase [Kribbella flavida DSM 17836]
contig18357	K00632	E2.3.1.16, fadA; acetyl-CoA acyltransferase [EC:2.3.1.16]	Metabolism	Xenobiotics biodegradation and metabolism	00642 Ethylbenzene degradation	up	ref|XP_003574006.1| PREDICTED: 3-ketoacyl-CoA thiolase 2, peroxisomal-like [Brachypodium distachyon]
contig23444	K01800	maiA, GSTZ1; maleylacetoacetate isomerase [EC:5.2.1.2]	Metabolism	Xenobiotics biodegradation and metabolism	00643 Styrene degradation	up	gb|EMT04298.1| Glutathione S-transferase [Aegilops tauschii]
contig23592	K01800	maiA, GSTZ1; maleylacetoacetate isomerase [EC:5.2.1.2]	Metabolism	Xenobiotics biodegradation and metabolism	00643 Styrene degradation	up	sp|O04437.1|GSTZ_WHEAT RecName: Full=Glutathione S-transferase; AltName: Full=GST class-zeta gb|AAB60886.1| glutathione-S-transferase [Triticum aestivum] gb|AAD09190.1| glutathione S-transferase [Triticum aestivum]
contig90604	K00699	UGT; glucuronosyltransferase [EC:2.4.1.17]	Metabolism	Xenobiotics biodegradation and metabolism	00980 Metabolism of xenobiotics by cytochrome P450	up	dbj|BAK05008.1| predicted protein [Hordeum vulgare subsp. vulgare]
contig38501	K00799	GST, gst; glutathione S-transferase [EC:2.5.1.18]	Metabolism	Xenobiotics biodegradation and metabolism	00980 Metabolism of xenobiotics by cytochrome P450	up	gb|EMT07647.1| hypothetical protein F775_27563 [Aegilops tauschii]
contig86612	K00799	GST, gst; glutathione S-transferase [EC:2.5.1.18]	Metabolism	Xenobiotics biodegradation and metabolism	00980 Metabolism of xenobiotics by cytochrome P450	up	gb|EMT24482.1| hypothetical protein F775_10138 [Aegilops tauschii]
contig07914	K00699	UGT; glucuronosyltransferase [EC:2.4.1.17]	Metabolism	Xenobiotics biodegradation and metabolism	00980 Metabolism of xenobiotics by cytochrome P450	up	gb|EMT02135.1| Anthocyanidin 5,3-O-glucosyltransferase [Aegilops tauschii]
contig37340	K00799	GST, gst; glutathione S-transferase [EC:2.5.1.18]	Metabolism	Xenobiotics biodegradation and metabolism	00980 Metabolism of xenobiotics by cytochrome P450	up	gb|EMT07647.1| hypothetical protein F775_27563 [Aegilops tauschii]
contig90604	K00699	UGT; glucuronosyltransferase [EC:2.4.1.17]	Metabolism	Xenobiotics biodegradation and metabolism	00982 Drug metabolism - cytochrome P450	up	dbj|BAK05008.1| predicted protein [Hordeum vulgare subsp. vulgare]
contig38501	K00799	GST, gst; glutathione S-transferase [EC:2.5.1.18]	Metabolism	Xenobiotics biodegradation and metabolism	00982 Drug metabolism - cytochrome P450	up	gb|EMT07647.1| hypothetical protein F775_27563 [Aegilops tauschii]
contig86612	K00799	GST, gst; glutathione S-transferase [EC:2.5.1.18]	Metabolism	Xenobiotics biodegradation and metabolism	00982 Drug metabolism - cytochrome P450	up	gb|EMT24482.1| hypothetical protein F775_10138 [Aegilops tauschii]
contig07914	K00699	UGT; glucuronosyltransferase [EC:2.4.1.17]	Metabolism	Xenobiotics biodegradation and metabolism	00982 Drug metabolism - cytochrome P450	up	gb|EMT02135.1| Anthocyanidin 5,3-O-glucosyltransferase [Aegilops tauschii]
contig37340	K00799	GST, gst; glutathione S-transferase [EC:2.5.1.18]	Metabolism	Xenobiotics biodegradation and metabolism	00982 Drug metabolism - cytochrome P450	up	gb|EMT07647.1| hypothetical protein F775_27563 [Aegilops tauschii]
contig90604	K00699	UGT; glucuronosyltransferase [EC:2.4.1.17]	Metabolism	Xenobiotics biodegradation and metabolism	00983 Drug metabolism - other enzymes	up	dbj|BAK05008.1| predicted protein [Hordeum vulgare subsp. vulgare]
contig00063	K00106	XDH; xanthine dehydrogenase/oxidase [EC:1.17.1.4 1.17.3.2]	Metabolism	Xenobiotics biodegradation and metabolism	00983 Drug metabolism - other enzymes	up	gb|EMS45950.1| Xanthine dehydrogenase [Triticum urartu]
contig07914	K00699	UGT; glucuronosyltransferase [EC:2.4.1.17]	Metabolism	Xenobiotics biodegradation and metabolism	00983 Drug metabolism - other enzymes	up	gb|EMT02135.1| Anthocyanidin 5,3-O-glucosyltransferase [Aegilops tauschii]
contig38902	K04371	MAPK1_3; mitogen-activated protein kinase 1/3 [EC:2.7.11.24]	Organismal Systems	Circulatory system	04261 Adrenergic signaling in cardiomyocytes	up	gb|EMT18927.1| Mitogen-activated protein kinase 4 [Aegilops tauschii]
contig00175	K11584	PPP2R5; serine/threonine-protein phosphatase 2A regulatory subunit B'	Organismal Systems	Circulatory system	04261 Adrenergic signaling in cardiomyocytes	up	gb|EMS66139.1| Serine/threonine protein phosphatase 2A 59 kDa regulatory subunit B' gamma isoform [Triticum urartu]
contig39910	K06269	PPP1C; serine/threonine-protein phosphatase PP1 catalytic subunit [EC:3.1.3.16]	Organismal Systems	Circulatory system	04261 Adrenergic signaling in cardiomyocytes	up	dbj|BAJ89604.1| predicted protein [Hordeum vulgare subsp. vulgare] dbj|BAJ84989.1| predicted protein [Hordeum vulgare subsp. vulgare]
contig88229	K04371	MAPK1_3; mitogen-activated protein kinase 1/3 [EC:2.7.11.24]	Organismal Systems	Circulatory system	04261 Adrenergic signaling in cardiomyocytes	up	gb|EMT18927.1| Mitogen-activated protein kinase 4 [Aegilops tauschii]
contig51131	K03456	PPP2R1; serine/threonine-protein phosphatase 2A regulatory subunit A	Organismal Systems	Circulatory system	04261 Adrenergic signaling in cardiomyocytes	up	gb|AEB40165.1| protein phosphatase 2A structural subunit [Triticum aestivum] gb|AEB40166.1| protein phosphatase 2A structural subunit [Triticum aestivum] gb|AEB40167.1| protein phosphatase 2A structural subunit [Triticum aestivum] gb|EMT17513.1| Serine/th
contig39450	K04382	PPP2C; serine/threonine-protein phosphatase 2A catalytic subunit [EC:3.1.3.16]	Organismal Systems	Circulatory system	04261 Adrenergic signaling in cardiomyocytes	up	dbj|BAJ90783.1| predicted protein [Hordeum vulgare subsp. vulgare] dbj|BAJ99742.1| predicted protein [Hordeum vulgare subsp. vulgare]
contig91262	K02183	CALM; calmodulin	Organismal Systems	Circulatory system	04261 Adrenergic signaling in cardiomyocytes	up	ref|XP_003632230.1| PREDICTED: calmodulin-related protein isoform 4 [Vitis vinifera]
contig16015	K04371	MAPK1_3; mitogen-activated protein kinase 1/3 [EC:2.7.11.24]	Organismal Systems	Circulatory system	04261 Adrenergic signaling in cardiomyocytes	up	gb|ABS11090.1| MAP kinase [Triticum aestivum]
contig44369	K02183	CALM; calmodulin	Organismal Systems	Circulatory system	04261 Adrenergic signaling in cardiomyocytes	up	gb|EMJ03835.1| hypothetical protein PRUPE_ppa012070mg [Prunus persica]
contig61963	K02183	CALM; calmodulin	Organismal Systems	Circulatory system	04261 Adrenergic signaling in cardiomyocytes	up	ref|XP_003632230.1| PREDICTED: calmodulin-related protein isoform 4 [Vitis vinifera]
contig38902	K04371	MAPK1_3; mitogen-activated protein kinase 1/3 [EC:2.7.11.24]	Organismal Systems	Circulatory system	04270 Vascular smooth muscle contraction	up	gb|EMT18927.1| Mitogen-activated protein kinase 4 [Aegilops tauschii]
contig39910	K06269	PPP1C; serine/threonine-protein phosphatase PP1 catalytic subunit [EC:3.1.3.16]	Organismal Systems	Circulatory system	04270 Vascular smooth muscle contraction	up	dbj|BAJ89604.1| predicted protein [Hordeum vulgare subsp. vulgare] dbj|BAJ84989.1| predicted protein [Hordeum vulgare subsp. vulgare]
contig37991	K04368	MAP2K1, MEK1; mitogen-activated protein kinase kinase 1 [EC:2.7.12.2]	Organismal Systems	Circulatory system	04270 Vascular smooth muscle contraction	up	gb|EMS52542.1| Mitogen-activated protein kinase kinase 1 [Triticum urartu]
contig88229	K04371	MAPK1_3; mitogen-activated protein kinase 1/3 [EC:2.7.11.24]	Organismal Systems	Circulatory system	04270 Vascular smooth muscle contraction	up	gb|EMT18927.1| Mitogen-activated protein kinase 4 [Aegilops tauschii]
contig15009	K04368	MAP2K1, MEK1; mitogen-activated protein kinase kinase 1 [EC:2.7.12.2]	Organismal Systems	Circulatory system	04270 Vascular smooth muscle contraction	up	gb|EMS52542.1| Mitogen-activated protein kinase kinase 1 [Triticum urartu]
contig91262	K02183	CALM; calmodulin	Organismal Systems	Circulatory system	04270 Vascular smooth muscle contraction	up	ref|XP_003632230.1| PREDICTED: calmodulin-related protein isoform 4 [Vitis vinifera]
contig16015	K04371	MAPK1_3; mitogen-activated protein kinase 1/3 [EC:2.7.11.24]	Organismal Systems	Circulatory system	04270 Vascular smooth muscle contraction	up	gb|ABS11090.1| MAP kinase [Triticum aestivum]
contig44369	K02183	CALM; calmodulin	Organismal Systems	Circulatory system	04270 Vascular smooth muscle contraction	up	gb|EMJ03835.1| hypothetical protein PRUPE_ppa012070mg [Prunus persica]
contig61963	K02183	CALM; calmodulin	Organismal Systems	Circulatory system	04270 Vascular smooth muscle contraction	up	ref|XP_003632230.1| PREDICTED: calmodulin-related protein isoform 4 [Vitis vinifera]
contig38902	K04371	MAPK1_3; mitogen-activated protein kinase 1/3 [EC:2.7.11.24]	Organismal Systems	Development	04320 Dorso-ventral axis formation	up	gb|EMT18927.1| Mitogen-activated protein kinase 4 [Aegilops tauschii]
contig37991	K04368	MAP2K1, MEK1; mitogen-activated protein kinase kinase 1 [EC:2.7.12.2]	Organismal Systems	Development	04320 Dorso-ventral axis formation	up	gb|EMS52542.1| Mitogen-activated protein kinase kinase 1 [Triticum urartu]
contig88229	K04371	MAPK1_3; mitogen-activated protein kinase 1/3 [EC:2.7.11.24]	Organismal Systems	Development	04320 Dorso-ventral axis formation	up	gb|EMT18927.1| Mitogen-activated protein kinase 4 [Aegilops tauschii]
contig15009	K04368	MAP2K1, MEK1; mitogen-activated protein kinase kinase 1 [EC:2.7.12.2]	Organismal Systems	Development	04320 Dorso-ventral axis formation	up	gb|EMS52542.1| Mitogen-activated protein kinase kinase 1 [Triticum urartu]
contig16015	K04371	MAPK1_3; mitogen-activated protein kinase 1/3 [EC:2.7.11.24]	Organismal Systems	Development	04320 Dorso-ventral axis formation	up	gb|ABS11090.1| MAP kinase [Triticum aestivum]
contig38902	K04371	MAPK1_3; mitogen-activated protein kinase 1/3 [EC:2.7.11.24]	Organismal Systems	Development	04360 Axon guidance	up	gb|EMT18927.1| Mitogen-activated protein kinase 4 [Aegilops tauschii]
contig88229	K04371	MAPK1_3; mitogen-activated protein kinase 1/3 [EC:2.7.11.24]	Organismal Systems	Development	04360 Axon guidance	up	gb|EMT18927.1| Mitogen-activated protein kinase 4 [Aegilops tauschii]
contig37122	K05765	CFL; cofilin	Organismal Systems	Development	04360 Axon guidance	down	gb|AFS49701.1| actin-depolymerizing factor 7 [Triticum aestivum]
contig16015	K04371	MAPK1_3; mitogen-activated protein kinase 1/3 [EC:2.7.11.24]	Organismal Systems	Development	04360 Axon guidance	up	gb|ABS11090.1| MAP kinase [Triticum aestivum]
contig87124	K05765	CFL; cofilin	Organismal Systems	Development	04360 Axon guidance	down	gb|AFS49701.1| actin-depolymerizing factor 7 [Triticum aestivum]
contig39293	K03083	GSK3B; glycogen synthase kinase 3 beta [EC:2.7.11.26]	Organismal Systems	Development	04360 Axon guidance	down	dbj|BAJ89558.1| predicted protein [Hordeum vulgare subsp. vulgare] dbj|BAJ91891.1| predicted protein [Hordeum vulgare subsp. vulgare]
contig38902	K04371	MAPK1_3; mitogen-activated protein kinase 1/3 [EC:2.7.11.24]	Organismal Systems	Development	04380 Osteoclast differentiation	up	gb|EMT18927.1| Mitogen-activated protein kinase 4 [Aegilops tauschii]
contig37991	K04368	MAP2K1, MEK1; mitogen-activated protein kinase kinase 1 [EC:2.7.12.2]	Organismal Systems	Development	04380 Osteoclast differentiation	up	gb|EMS52542.1| Mitogen-activated protein kinase kinase 1 [Triticum urartu]
contig88229	K04371	MAPK1_3; mitogen-activated protein kinase 1/3 [EC:2.7.11.24]	Organismal Systems	Development	04380 Osteoclast differentiation	up	gb|EMT18927.1| Mitogen-activated protein kinase 4 [Aegilops tauschii]
contig15009	K04368	MAP2K1, MEK1; mitogen-activated protein kinase kinase 1 [EC:2.7.12.2]	Organismal Systems	Development	04380 Osteoclast differentiation	up	gb|EMS52542.1| Mitogen-activated protein kinase kinase 1 [Triticum urartu]
contig16571	K08008	NOX, GP91; NADPH oxidase	Organismal Systems	Development	04380 Osteoclast differentiation	up	dbj|BAJ89716.1| predicted protein [Hordeum vulgare subsp. vulgare]
contig16015	K04371	MAPK1_3; mitogen-activated protein kinase 1/3 [EC:2.7.11.24]	Organismal Systems	Development	04380 Osteoclast differentiation	up	gb|ABS11090.1| MAP kinase [Triticum aestivum]
contig91262	K02183	CALM; calmodulin	Organismal Systems	Digestive system	04970 Salivary secretion	up	ref|XP_003632230.1| PREDICTED: calmodulin-related protein isoform 4 [Vitis vinifera]
contig44369	K02183	CALM; calmodulin	Organismal Systems	Digestive system	04970 Salivary secretion	up	gb|EMJ03835.1| hypothetical protein PRUPE_ppa012070mg [Prunus persica]
contig61963	K02183	CALM; calmodulin	Organismal Systems	Digestive system	04970 Salivary secretion	up	ref|XP_003632230.1| PREDICTED: calmodulin-related protein isoform 4 [Vitis vinifera]
contig91262	K02183	CALM; calmodulin	Organismal Systems	Digestive system	04971 Gastric acid secretion	up	ref|XP_003632230.1| PREDICTED: calmodulin-related protein isoform 4 [Vitis vinifera]
contig44369	K02183	CALM; calmodulin	Organismal Systems	Digestive system	04971 Gastric acid secretion	up	gb|EMJ03835.1| hypothetical protein PRUPE_ppa012070mg [Prunus persica]
contig61963	K02183	CALM; calmodulin	Organismal Systems	Digestive system	04971 Gastric acid secretion	up	ref|XP_003632230.1| PREDICTED: calmodulin-related protein isoform 4 [Vitis vinifera]
contig49136	K07904	RAB11A; Ras-related protein Rab-11A	Organismal Systems	Digestive system	04972 Pancreatic secretion	up	gb|EMS53467.1| Ras-related protein RABA5c [Triticum urartu]
contig86801	K07901	RAB8A, MEL; Ras-related protein Rab-8A	Organismal Systems	Digestive system	04972 Pancreatic secretion	up	dbj|BAJ84946.1| predicted protein [Hordeum vulgare subsp. vulgare]
contig39422	K07901	RAB8A, MEL; Ras-related protein Rab-8A	Organismal Systems	Digestive system	04972 Pancreatic secretion	up	dbj|BAJ84946.1| predicted protein [Hordeum vulgare subsp. vulgare]
contig42565	K07904	RAB11A; Ras-related protein Rab-11A	Organismal Systems	Digestive system	04972 Pancreatic secretion	up	dbj|BAK01667.1| predicted protein [Hordeum vulgare subsp. vulgare] dbj|BAK01328.1| predicted protein [Hordeum vulgare subsp. vulgare]
contig40538	K14207	SLC38A2, SNAT2; solute carrier family 38 (sodium-coupled neutral amino acid transporter), member 2	Organismal Systems	Digestive system	04974 Protein digestion and absorption	down	dbj|BAJ87034.1| predicted protein [Hordeum vulgare subsp. vulgare]
contig40268	K00021	HMGCR; hydroxymethylglutaryl-CoA reductase (NADPH) [EC:1.1.1.34]	Organismal Systems	Digestive system	04976 Bile secretion	up	ref|XP_003578341.1| PREDICTED: 3-hydroxy-3-methylglutaryl-coenzyme A reductase 3-like [Brachypodium distachyon]
contig39674	K00522	FTH1; ferritin heavy chain [EC:1.16.3.1]	Organismal Systems	Digestive system	04978 Mineral absorption	up	gb|ABR26678.1| ferritin 1 [Hordeum vulgare]
contig92007	K00232	E1.3.3.6, ACOX1, ACOX3; acyl-CoA oxidase [EC:1.3.3.6]	Organismal Systems	Endocrine system	03320 PPAR signaling pathway	up	gb|EMT23704.1| Acyl-coenzyme A oxidase 4, peroxisomal [Aegilops tauschii]
contig45674	K01897	ACSL, fadD; long-chain acyl-CoA synthetase [EC:6.2.1.3]	Organismal Systems	Endocrine system	03320 PPAR signaling pathway	up	dbj|BAK01853.1| predicted protein [Hordeum vulgare subsp. vulgare]
contig25500	K08770	UBC; ubiquitin C	Organismal Systems	Endocrine system	03320 PPAR signaling pathway	up	gb|EMS60894.1| Polyubiquitin [Triticum urartu]
contig44604	K08770	UBC; ubiquitin C	Organismal Systems	Endocrine system	03320 PPAR signaling pathway	up	gb|EOA20766.1| hypothetical protein CARUB_v10001095mg, partial [Capsella rubella]
contig24242	K07513	ACAA1; acetyl-CoA acyltransferase 1 [EC:2.3.1.16]	Organismal Systems	Endocrine system	03320 PPAR signaling pathway	up	dbj|BAJ87577.1| predicted protein [Hordeum vulgare subsp. vulgare]
contig39946	K00232	E1.3.3.6, ACOX1, ACOX3; acyl-CoA oxidase [EC:1.3.3.6]	Organismal Systems	Endocrine system	03320 PPAR signaling pathway	up	dbj|BAJ84915.1| predicted protein [Hordeum vulgare subsp. vulgare]
contig39798	K07513	ACAA1; acetyl-CoA acyltransferase 1 [EC:2.3.1.16]	Organismal Systems	Endocrine system	03320 PPAR signaling pathway	up	ref|XP_003574006.1| PREDICTED: 3-ketoacyl-CoA thiolase 2, peroxisomal-like [Brachypodium distachyon]
contig42636	K08770	UBC; ubiquitin C	Organismal Systems	Endocrine system	03320 PPAR signaling pathway	up	gb|AFW70219.1| polyubiquitin-like protein [Zea mays]
contig38902	K04371	MAPK1_3; mitogen-activated protein kinase 1/3 [EC:2.7.11.24]	Organismal Systems	Endocrine system	04910 Insulin signaling pathway	up	gb|EMT18927.1| Mitogen-activated protein kinase 4 [Aegilops tauschii]
contig37564	K03841	FBP, fbp; fructose-1,6-bisphosphatase I [EC:3.1.3.11]	Organismal Systems	Endocrine system	04910 Insulin signaling pathway	down	dbj|BAJ89651.1| predicted protein [Hordeum vulgare subsp. vulgare]
contig39910	K06269	PPP1C; serine/threonine-protein phosphatase PP1 catalytic subunit [EC:3.1.3.16]	Organismal Systems	Endocrine system	04910 Insulin signaling pathway	up	dbj|BAJ89604.1| predicted protein [Hordeum vulgare subsp. vulgare] dbj|BAJ84989.1| predicted protein [Hordeum vulgare subsp. vulgare]
contig37991	K04368	MAP2K1, MEK1; mitogen-activated protein kinase kinase 1 [EC:2.7.12.2]	Organismal Systems	Endocrine system	04910 Insulin signaling pathway	up	gb|EMS52542.1| Mitogen-activated protein kinase kinase 1 [Triticum urartu]
contig88229	K04371	MAPK1_3; mitogen-activated protein kinase 1/3 [EC:2.7.11.24]	Organismal Systems	Endocrine system	04910 Insulin signaling pathway	up	gb|EMT18927.1| Mitogen-activated protein kinase 4 [Aegilops tauschii]
contig14647	K07188	LIPE, HSL; hormone-sensitive lipase [EC:3.1.1.79]	Organismal Systems	Endocrine system	04910 Insulin signaling pathway	up	dbj|BAK02083.1| predicted protein [Hordeum vulgare subsp. vulgare]
contig16334	K03841	FBP, fbp; fructose-1,6-bisphosphatase I [EC:3.1.3.11]	Organismal Systems	Endocrine system	04910 Insulin signaling pathway	down	sp|P09195.1|F16P1_WHEAT RecName: Full=Fructose-1,6-bisphosphatase, chloroplastic; Short=FBPase; AltName: Full=D-fructose-1,6-bisphosphate 1-phosphohydrolase; Flags: Precursor emb|CAA30612.1| unnamed protein product [Triticum aestivum] emb|CAA37908.1| fruc
contig15009	K04368	MAP2K1, MEK1; mitogen-activated protein kinase kinase 1 [EC:2.7.12.2]	Organismal Systems	Endocrine system	04910 Insulin signaling pathway	up	gb|EMS52542.1| Mitogen-activated protein kinase kinase 1 [Triticum urartu]
contig62411	K02991	RP-S6e, RPS6; small subunit ribosomal protein S6e	Organismal Systems	Endocrine system	04910 Insulin signaling pathway	up	dbj|BAK06183.1| predicted protein [Hordeum vulgare subsp. vulgare]
contig38822	K02991	RP-S6e, RPS6; small subunit ribosomal protein S6e	Organismal Systems	Endocrine system	04910 Insulin signaling pathway	up	gb|EMS51115.1| 40S ribosomal protein S6 [Triticum urartu] gb|EMS51116.1| 40S ribosomal protein S6 [Triticum urartu] gb|EMT11003.1| 40S ribosomal protein S6 [Aegilops tauschii]
contig91262	K02183	CALM; calmodulin	Organismal Systems	Endocrine system	04910 Insulin signaling pathway	up	ref|XP_003632230.1| PREDICTED: calmodulin-related protein isoform 4 [Vitis vinifera]
contig16015	K04371	MAPK1_3; mitogen-activated protein kinase 1/3 [EC:2.7.11.24]	Organismal Systems	Endocrine system	04910 Insulin signaling pathway	up	gb|ABS11090.1| MAP kinase [Triticum aestivum]
contig19607	K03841	FBP, fbp; fructose-1,6-bisphosphatase I [EC:3.1.3.11]	Organismal Systems	Endocrine system	04910 Insulin signaling pathway	down	dbj|BAJ89651.1| predicted protein [Hordeum vulgare subsp. vulgare]
contig44369	K02183	CALM; calmodulin	Organismal Systems	Endocrine system	04910 Insulin signaling pathway	up	gb|EMJ03835.1| hypothetical protein PRUPE_ppa012070mg [Prunus persica]
contig61963	K02183	CALM; calmodulin	Organismal Systems	Endocrine system	04910 Insulin signaling pathway	up	ref|XP_003632230.1| PREDICTED: calmodulin-related protein isoform 4 [Vitis vinifera]
contig39293	K03083	GSK3B; glycogen synthase kinase 3 beta [EC:2.7.11.26]	Organismal Systems	Endocrine system	04910 Insulin signaling pathway	down	dbj|BAJ89558.1| predicted protein [Hordeum vulgare subsp. vulgare] dbj|BAJ91891.1| predicted protein [Hordeum vulgare subsp. vulgare]
contig01644	K11262	ACAC; acetyl-CoA carboxylase / biotin carboxylase [EC:6.4.1.2 6.3.4.14]	Organismal Systems	Endocrine system	04910 Insulin signaling pathway	up	gb|ACD46682.1| plastid acetyl-CoA carboxylase [Triticum durum] gb|ACD46684.1| plastid acetyl-CoA carboxylase [Triticum aestivum]
contig38902	K04371	MAPK1_3; mitogen-activated protein kinase 1/3 [EC:2.7.11.24]	Organismal Systems	Endocrine system	04912 GnRH signaling pathway	up	gb|EMT18927.1| Mitogen-activated protein kinase 4 [Aegilops tauschii]
contig37991	K04368	MAP2K1, MEK1; mitogen-activated protein kinase kinase 1 [EC:2.7.12.2]	Organismal Systems	Endocrine system	04912 GnRH signaling pathway	up	gb|EMS52542.1| Mitogen-activated protein kinase kinase 1 [Triticum urartu]
contig88229	K04371	MAPK1_3; mitogen-activated protein kinase 1/3 [EC:2.7.11.24]	Organismal Systems	Endocrine system	04912 GnRH signaling pathway	up	gb|EMT18927.1| Mitogen-activated protein kinase 4 [Aegilops tauschii]
contig15009	K04368	MAP2K1, MEK1; mitogen-activated protein kinase kinase 1 [EC:2.7.12.2]	Organismal Systems	Endocrine system	04912 GnRH signaling pathway	up	gb|EMS52542.1| Mitogen-activated protein kinase kinase 1 [Triticum urartu]
contig91262	K02183	CALM; calmodulin	Organismal Systems	Endocrine system	04912 GnRH signaling pathway	up	ref|XP_003632230.1| PREDICTED: calmodulin-related protein isoform 4 [Vitis vinifera]
contig16015	K04371	MAPK1_3; mitogen-activated protein kinase 1/3 [EC:2.7.11.24]	Organismal Systems	Endocrine system	04912 GnRH signaling pathway	up	gb|ABS11090.1| MAP kinase [Triticum aestivum]
contig42374	K01115	PLD1_2; phospholipase D1/2 [EC:3.1.4.4]	Organismal Systems	Endocrine system	04912 GnRH signaling pathway	up	gb|EMT03624.1| Phospholipase D alpha 1 [Aegilops tauschii]
contig44369	K02183	CALM; calmodulin	Organismal Systems	Endocrine system	04912 GnRH signaling pathway	up	gb|EMJ03835.1| hypothetical protein PRUPE_ppa012070mg [Prunus persica]
contig61963	K02183	CALM; calmodulin	Organismal Systems	Endocrine system	04912 GnRH signaling pathway	up	ref|XP_003632230.1| PREDICTED: calmodulin-related protein isoform 4 [Vitis vinifera]
contig92304	K01115	PLD1_2; phospholipase D1/2 [EC:3.1.4.4]	Organismal Systems	Endocrine system	04912 GnRH signaling pathway	up	gb|EMT03624.1| Phospholipase D alpha 1 [Aegilops tauschii]
contig38902	K04371	MAPK1_3; mitogen-activated protein kinase 1/3 [EC:2.7.11.24]	Organismal Systems	Endocrine system	04914 Progesterone-mediated oocyte maturation	up	gb|EMT18927.1| Mitogen-activated protein kinase 4 [Aegilops tauschii]
contig37991	K04368	MAP2K1, MEK1; mitogen-activated protein kinase kinase 1 [EC:2.7.12.2]	Organismal Systems	Endocrine system	04914 Progesterone-mediated oocyte maturation	up	gb|EMS52542.1| Mitogen-activated protein kinase kinase 1 [Triticum urartu]
contig88229	K04371	MAPK1_3; mitogen-activated protein kinase 1/3 [EC:2.7.11.24]	Organismal Systems	Endocrine system	04914 Progesterone-mediated oocyte maturation	up	gb|EMT18927.1| Mitogen-activated protein kinase 4 [Aegilops tauschii]
contig15009	K04368	MAP2K1, MEK1; mitogen-activated protein kinase kinase 1 [EC:2.7.12.2]	Organismal Systems	Endocrine system	04914 Progesterone-mediated oocyte maturation	up	gb|EMS52542.1| Mitogen-activated protein kinase kinase 1 [Triticum urartu]
contig16015	K04371	MAPK1_3; mitogen-activated protein kinase 1/3 [EC:2.7.11.24]	Organismal Systems	Endocrine system	04914 Progesterone-mediated oocyte maturation	up	gb|ABS11090.1| MAP kinase [Triticum aestivum]
contig38902	K04371	MAPK1_3; mitogen-activated protein kinase 1/3 [EC:2.7.11.24]	Organismal Systems	Endocrine system	04915 Estrogen signaling pathway	up	gb|EMT18927.1| Mitogen-activated protein kinase 4 [Aegilops tauschii]
contig43342	K03283	HSPA1_8; heat shock 70kDa protein 1/8	Organismal Systems	Endocrine system	04915 Estrogen signaling pathway	up	ref|XP_003563611.1| PREDICTED: heat shock cognate 70 kDa protein 1-like isoform 1 [Brachypodium distachyon] ref|XP_003563612.1| PREDICTED: heat shock cognate 70 kDa protein 1-like isoform 2 [Brachypodium distachyon] ref|XP_003563613.1| PREDICTED: heat sho
contig37991	K04368	MAP2K1, MEK1; mitogen-activated protein kinase kinase 1 [EC:2.7.12.2]	Organismal Systems	Endocrine system	04915 Estrogen signaling pathway	up	gb|EMS52542.1| Mitogen-activated protein kinase kinase 1 [Triticum urartu]
contig88229	K04371	MAPK1_3; mitogen-activated protein kinase 1/3 [EC:2.7.11.24]	Organismal Systems	Endocrine system	04915 Estrogen signaling pathway	up	gb|EMT18927.1| Mitogen-activated protein kinase 4 [Aegilops tauschii]
contig15009	K04368	MAP2K1, MEK1; mitogen-activated protein kinase kinase 1 [EC:2.7.12.2]	Organismal Systems	Endocrine system	04915 Estrogen signaling pathway	up	gb|EMS52542.1| Mitogen-activated protein kinase kinase 1 [Triticum urartu]
contig91262	K02183	CALM; calmodulin	Organismal Systems	Endocrine system	04915 Estrogen signaling pathway	up	ref|XP_003632230.1| PREDICTED: calmodulin-related protein isoform 4 [Vitis vinifera]
contig93303	K09487	HSP90B, TRA1; heat shock protein 90kDa beta	Organismal Systems	Endocrine system	04915 Estrogen signaling pathway	up	sp|P36183.1|ENPL_HORVU RecName: Full=Endoplasmin homolog; AltName: Full=Glucose-regulated protein 94 homolog; Short=GRP-94 homolog; Flags: Precursor emb|CAA48143.1| GRP94 homologue [Hordeum vulgare] dbj|BAJ91793.1| predicted protein [Hordeum vulgare subsp
contig16015	K04371	MAPK1_3; mitogen-activated protein kinase 1/3 [EC:2.7.11.24]	Organismal Systems	Endocrine system	04915 Estrogen signaling pathway	up	gb|ABS11090.1| MAP kinase [Triticum aestivum]
contig50923	K09571	FKBP4_5; FK506-binding protein 4/5 [EC:5.2.1.8]	Organismal Systems	Endocrine system	04915 Estrogen signaling pathway	down	gb|EMT19050.1| 70 kDa peptidyl-prolyl isomerase [Aegilops tauschii]
contig44369	K02183	CALM; calmodulin	Organismal Systems	Endocrine system	04915 Estrogen signaling pathway	up	gb|EMJ03835.1| hypothetical protein PRUPE_ppa012070mg [Prunus persica]
contig61963	K02183	CALM; calmodulin	Organismal Systems	Endocrine system	04915 Estrogen signaling pathway	up	ref|XP_003632230.1| PREDICTED: calmodulin-related protein isoform 4 [Vitis vinifera]
contig17145	K03283	HSPA1_8; heat shock 70kDa protein 1/8	Organismal Systems	Endocrine system	04915 Estrogen signaling pathway	up	dbj|BAJ86014.1| predicted protein [Hordeum vulgare subsp. vulgare]
contig04001	K09571	FKBP4_5; FK506-binding protein 4/5 [EC:5.2.1.8]	Organismal Systems	Endocrine system	04915 Estrogen signaling pathway	down	gb|EMT19050.1| 70 kDa peptidyl-prolyl isomerase [Aegilops tauschii]
contig91775	K09571	FKBP4_5; FK506-binding protein 4/5 [EC:5.2.1.8]	Organismal Systems	Endocrine system	04915 Estrogen signaling pathway	down	gb|EMT24309.1| 70 kDa peptidyl-prolyl isomerase [Aegilops tauschii]
contig38902	K04371	MAPK1_3; mitogen-activated protein kinase 1/3 [EC:2.7.11.24]	Organismal Systems	Endocrine system	04916 Melanogenesis	up	gb|EMT18927.1| Mitogen-activated protein kinase 4 [Aegilops tauschii]
contig37991	K04368	MAP2K1, MEK1; mitogen-activated protein kinase kinase 1 [EC:2.7.12.2]	Organismal Systems	Endocrine system	04916 Melanogenesis	up	gb|EMS52542.1| Mitogen-activated protein kinase kinase 1 [Triticum urartu]
contig88229	K04371	MAPK1_3; mitogen-activated protein kinase 1/3 [EC:2.7.11.24]	Organismal Systems	Endocrine system	04916 Melanogenesis	up	gb|EMT18927.1| Mitogen-activated protein kinase 4 [Aegilops tauschii]
contig15009	K04368	MAP2K1, MEK1; mitogen-activated protein kinase kinase 1 [EC:2.7.12.2]	Organismal Systems	Endocrine system	04916 Melanogenesis	up	gb|EMS52542.1| Mitogen-activated protein kinase kinase 1 [Triticum urartu]
contig91262	K02183	CALM; calmodulin	Organismal Systems	Endocrine system	04916 Melanogenesis	up	ref|XP_003632230.1| PREDICTED: calmodulin-related protein isoform 4 [Vitis vinifera]
contig16015	K04371	MAPK1_3; mitogen-activated protein kinase 1/3 [EC:2.7.11.24]	Organismal Systems	Endocrine system	04916 Melanogenesis	up	gb|ABS11090.1| MAP kinase [Triticum aestivum]
contig44369	K02183	CALM; calmodulin	Organismal Systems	Endocrine system	04916 Melanogenesis	up	gb|EMJ03835.1| hypothetical protein PRUPE_ppa012070mg [Prunus persica]
contig61963	K02183	CALM; calmodulin	Organismal Systems	Endocrine system	04916 Melanogenesis	up	ref|XP_003632230.1| PREDICTED: calmodulin-related protein isoform 4 [Vitis vinifera]
contig39293	K03083	GSK3B; glycogen synthase kinase 3 beta [EC:2.7.11.26]	Organismal Systems	Endocrine system	04916 Melanogenesis	down	dbj|BAJ89558.1| predicted protein [Hordeum vulgare subsp. vulgare] dbj|BAJ91891.1| predicted protein [Hordeum vulgare subsp. vulgare]
contig38902	K04371	MAPK1_3; mitogen-activated protein kinase 1/3 [EC:2.7.11.24]	Organismal Systems	Endocrine system	04917 Prolactin signaling pathway	up	gb|EMT18927.1| Mitogen-activated protein kinase 4 [Aegilops tauschii]
contig37991	K04368	MAP2K1, MEK1; mitogen-activated protein kinase kinase 1 [EC:2.7.12.2]	Organismal Systems	Endocrine system	04917 Prolactin signaling pathway	up	gb|EMS52542.1| Mitogen-activated protein kinase kinase 1 [Triticum urartu]
contig88229	K04371	MAPK1_3; mitogen-activated protein kinase 1/3 [EC:2.7.11.24]	Organismal Systems	Endocrine system	04917 Prolactin signaling pathway	up	gb|EMT18927.1| Mitogen-activated protein kinase 4 [Aegilops tauschii]
contig15009	K04368	MAP2K1, MEK1; mitogen-activated protein kinase kinase 1 [EC:2.7.12.2]	Organismal Systems	Endocrine system	04917 Prolactin signaling pathway	up	gb|EMS52542.1| Mitogen-activated protein kinase kinase 1 [Triticum urartu]
contig16015	K04371	MAPK1_3; mitogen-activated protein kinase 1/3 [EC:2.7.11.24]	Organismal Systems	Endocrine system	04917 Prolactin signaling pathway	up	gb|ABS11090.1| MAP kinase [Triticum aestivum]
contig39293	K03083	GSK3B; glycogen synthase kinase 3 beta [EC:2.7.11.26]	Organismal Systems	Endocrine system	04917 Prolactin signaling pathway	down	dbj|BAJ89558.1| predicted protein [Hordeum vulgare subsp. vulgare] dbj|BAJ91891.1| predicted protein [Hordeum vulgare subsp. vulgare]
contig81040	K00432	E1.11.1.9; glutathione peroxidase [EC:1.11.1.9]	Organismal Systems	Endocrine system	04918 Thyroid hormone synthesis	up	gb|AGU41827.1| glutathione peroxidase W69 mutant [Triticum aestivum]
contig46961	K08054	CANX; calnexin	Organismal Systems	Endocrine system	04918 Thyroid hormone synthesis	up	dbj|BAJ89767.1| predicted protein [Hordeum vulgare subsp. vulgare]
contig93381	K08054	CANX; calnexin	Organismal Systems	Endocrine system	04918 Thyroid hormone synthesis	up	dbj|BAK00820.1| predicted protein [Hordeum vulgare subsp. vulgare]
contig91487	K00383	GSR, gor; glutathione reductase (NADPH) [EC:1.8.1.7]	Organismal Systems	Endocrine system	04918 Thyroid hormone synthesis	up	dbj|BAF80309.1| cytosolic glutathione reductase [Hordeum vulgare]
contig21993	K09490	HSPA5, BIP; heat shock 70kDa protein 5	Organismal Systems	Endocrine system	04918 Thyroid hormone synthesis	up	gb|EMT16454.1| Luminal-binding protein 4 [Aegilops tauschii] gb|AGN94840.1| ER molecular chaperone [Triticum aestivum] gb|AGN94842.1| ER molecular chaperone [Triticum aestivum]
contig37732	K00432	E1.11.1.9; glutathione peroxidase [EC:1.11.1.9]	Organismal Systems	Endocrine system	04918 Thyroid hormone synthesis	up	gb|AGU41827.1| glutathione peroxidase W69 mutant [Triticum aestivum]
contig93303	K09487	HSP90B, TRA1; heat shock protein 90kDa beta	Organismal Systems	Endocrine system	04918 Thyroid hormone synthesis	up	sp|P36183.1|ENPL_HORVU RecName: Full=Endoplasmin homolog; AltName: Full=Glucose-regulated protein 94 homolog; Short=GRP-94 homolog; Flags: Precursor emb|CAA48143.1| GRP94 homologue [Hordeum vulgare] dbj|BAJ91793.1| predicted protein [Hordeum vulgare subsp
contig39835	K00432	E1.11.1.9; glutathione peroxidase [EC:1.11.1.9]	Organismal Systems	Endocrine system	04918 Thyroid hormone synthesis	up	dbj|BAJ84899.1| predicted protein [Hordeum vulgare subsp. vulgare] dbj|BAJ86804.1| predicted protein [Hordeum vulgare subsp. vulgare]
contig39581	K00383	GSR, gor; glutathione reductase (NADPH) [EC:1.8.1.7]	Organismal Systems	Endocrine system	04918 Thyroid hormone synthesis	up	gb|AAQ64632.1| cytosolic glutathione reductase [Triticum monococcum]
contig40358	K05692	ACTB_G1; actin beta/gamma 1	Organismal Systems	Endocrine system	04919 Thyroid hormone signaling pathway	up	dbj|BAJ85914.1| predicted protein [Hordeum vulgare subsp. vulgare] gb|EMS63944.1| Actin-2 [Triticum urartu] gb|EMT27233.1| Actin-2 [Aegilops tauschii]
contig38902	K04371	MAPK1_3; mitogen-activated protein kinase 1/3 [EC:2.7.11.24]	Organismal Systems	Endocrine system	04919 Thyroid hormone signaling pathway	up	gb|EMT18927.1| Mitogen-activated protein kinase 4 [Aegilops tauschii]
contig37991	K04368	MAP2K1, MEK1; mitogen-activated protein kinase kinase 1 [EC:2.7.12.2]	Organismal Systems	Endocrine system	04919 Thyroid hormone signaling pathway	up	gb|EMS52542.1| Mitogen-activated protein kinase kinase 1 [Triticum urartu]
contig88229	K04371	MAPK1_3; mitogen-activated protein kinase 1/3 [EC:2.7.11.24]	Organismal Systems	Endocrine system	04919 Thyroid hormone signaling pathway	up	gb|EMT18927.1| Mitogen-activated protein kinase 4 [Aegilops tauschii]
contig15009	K04368	MAP2K1, MEK1; mitogen-activated protein kinase kinase 1 [EC:2.7.12.2]	Organismal Systems	Endocrine system	04919 Thyroid hormone signaling pathway	up	gb|EMS52542.1| Mitogen-activated protein kinase kinase 1 [Triticum urartu]
contig40078	K05857	PLCD; phosphatidylinositol phospholipase C, delta [EC:3.1.4.11]	Organismal Systems	Endocrine system	04919 Thyroid hormone signaling pathway	up	dbj|BAJ91552.1| predicted protein [Hordeum vulgare subsp. vulgare]
contig92736	K05857	PLCD; phosphatidylinositol phospholipase C, delta [EC:3.1.4.11]	Organismal Systems	Endocrine system	04919 Thyroid hormone signaling pathway	up	dbj|BAK01542.1| predicted protein [Hordeum vulgare subsp. vulgare]
contig16015	K04371	MAPK1_3; mitogen-activated protein kinase 1/3 [EC:2.7.11.24]	Organismal Systems	Endocrine system	04919 Thyroid hormone signaling pathway	up	gb|ABS11090.1| MAP kinase [Triticum aestivum]
contig40133	K05692	ACTB_G1; actin beta/gamma 1	Organismal Systems	Endocrine system	04919 Thyroid hormone signaling pathway	up	gb|EEE62039.1| hypothetical protein OsJ_16821 [Oryza sativa Japonica Group]
contig89804	K05857	PLCD; phosphatidylinositol phospholipase C, delta [EC:3.1.4.11]	Organismal Systems	Endocrine system	04919 Thyroid hormone signaling pathway	up	dbj|BAJ91552.1| predicted protein [Hordeum vulgare subsp. vulgare]
contig39293	K03083	GSK3B; glycogen synthase kinase 3 beta [EC:2.7.11.26]	Organismal Systems	Endocrine system	04919 Thyroid hormone signaling pathway	down	dbj|BAJ89558.1| predicted protein [Hordeum vulgare subsp. vulgare] dbj|BAJ91891.1| predicted protein [Hordeum vulgare subsp. vulgare]
contig43258	K05857	PLCD; phosphatidylinositol phospholipase C, delta [EC:3.1.4.11]	Organismal Systems	Endocrine system	04919 Thyroid hormone signaling pathway	up	dbj|BAK01542.1| predicted protein [Hordeum vulgare subsp. vulgare]
contig45674	K01897	ACSL, fadD; long-chain acyl-CoA synthetase [EC:6.2.1.3]	Organismal Systems	Endocrine system	04920 Adipocytokine signaling pathway	up	dbj|BAK01853.1| predicted protein [Hordeum vulgare subsp. vulgare]
contig40358	K05692	ACTB_G1; actin beta/gamma 1	Organismal Systems	Endocrine system	04921 Oxytocin signaling pathway	up	dbj|BAJ85914.1| predicted protein [Hordeum vulgare subsp. vulgare] gb|EMS63944.1| Actin-2 [Triticum urartu] gb|EMT27233.1| Actin-2 [Aegilops tauschii]
contig38902	K04371	MAPK1_3; mitogen-activated protein kinase 1/3 [EC:2.7.11.24]	Organismal Systems	Endocrine system	04921 Oxytocin signaling pathway	up	gb|EMT18927.1| Mitogen-activated protein kinase 4 [Aegilops tauschii]
contig39910	K06269	PPP1C; serine/threonine-protein phosphatase PP1 catalytic subunit [EC:3.1.3.16]	Organismal Systems	Endocrine system	04921 Oxytocin signaling pathway	up	dbj|BAJ89604.1| predicted protein [Hordeum vulgare subsp. vulgare] dbj|BAJ84989.1| predicted protein [Hordeum vulgare subsp. vulgare]
contig37991	K04368	MAP2K1, MEK1; mitogen-activated protein kinase kinase 1 [EC:2.7.12.2]	Organismal Systems	Endocrine system	04921 Oxytocin signaling pathway	up	gb|EMS52542.1| Mitogen-activated protein kinase kinase 1 [Triticum urartu]
contig88229	K04371	MAPK1_3; mitogen-activated protein kinase 1/3 [EC:2.7.11.24]	Organismal Systems	Endocrine system	04921 Oxytocin signaling pathway	up	gb|EMT18927.1| Mitogen-activated protein kinase 4 [Aegilops tauschii]
contig15009	K04368	MAP2K1, MEK1; mitogen-activated protein kinase kinase 1 [EC:2.7.12.2]	Organismal Systems	Endocrine system	04921 Oxytocin signaling pathway	up	gb|EMS52542.1| Mitogen-activated protein kinase kinase 1 [Triticum urartu]
contig91262	K02183	CALM; calmodulin	Organismal Systems	Endocrine system	04921 Oxytocin signaling pathway	up	ref|XP_003632230.1| PREDICTED: calmodulin-related protein isoform 4 [Vitis vinifera]
contig16015	K04371	MAPK1_3; mitogen-activated protein kinase 1/3 [EC:2.7.11.24]	Organismal Systems	Endocrine system	04921 Oxytocin signaling pathway	up	gb|ABS11090.1| MAP kinase [Triticum aestivum]
contig40133	K05692	ACTB_G1; actin beta/gamma 1	Organismal Systems	Endocrine system	04921 Oxytocin signaling pathway	up	gb|EEE62039.1| hypothetical protein OsJ_16821 [Oryza sativa Japonica Group]
contig44369	K02183	CALM; calmodulin	Organismal Systems	Endocrine system	04921 Oxytocin signaling pathway	up	gb|EMJ03835.1| hypothetical protein PRUPE_ppa012070mg [Prunus persica]
contig61963	K02183	CALM; calmodulin	Organismal Systems	Endocrine system	04921 Oxytocin signaling pathway	up	ref|XP_003632230.1| PREDICTED: calmodulin-related protein isoform 4 [Vitis vinifera]
contig38421	K13448	CML; calcium-binding protein CML	Organismal Systems	Environmental adaptation	04626 Plant-pathogen interaction	up	dbj|BAK01754.1| predicted protein [Hordeum vulgare subsp. vulgare]
contig39805	K13412	CPK; calcium-dependent protein kinase [EC:2.7.11.1]	Organismal Systems	Environmental adaptation	04626 Plant-pathogen interaction	up	dbj|BAJ94561.1| predicted protein [Hordeum vulgare subsp. vulgare]
contig10871	K13448	CML; calcium-binding protein CML	Organismal Systems	Environmental adaptation	04626 Plant-pathogen interaction	up	ref|XP_003571276.1| PREDICTED: probable calcium-binding protein CML21-like [Brachypodium distachyon]
contig21026	K13447	RBOH; respiratory burst oxidase [EC:1.6.3.- 1.11.1.-]	Organismal Systems	Environmental adaptation	04626 Plant-pathogen interaction	up	dbj|BAK02169.1| predicted protein [Hordeum vulgare subsp. vulgare] dbj|BAJ95555.1| predicted protein [Hordeum vulgare subsp. vulgare] dbj|BAJ97541.1| predicted protein [Hordeum vulgare subsp. vulgare]
contig37991	K04368	MAP2K1, MEK1; mitogen-activated protein kinase kinase 1 [EC:2.7.12.2]	Organismal Systems	Environmental adaptation	04626 Plant-pathogen interaction	up	gb|EMS52542.1| Mitogen-activated protein kinase kinase 1 [Triticum urartu]
contig20401	K13447	RBOH; respiratory burst oxidase [EC:1.6.3.- 1.11.1.-]	Organismal Systems	Environmental adaptation	04626 Plant-pathogen interaction	up	dbj|BAJ97450.1| predicted protein [Hordeum vulgare subsp. vulgare]
contig15009	K04368	MAP2K1, MEK1; mitogen-activated protein kinase kinase 1 [EC:2.7.12.2]	Organismal Systems	Environmental adaptation	04626 Plant-pathogen interaction	up	gb|EMS52542.1| Mitogen-activated protein kinase kinase 1 [Triticum urartu]
contig17598	K13412	CPK; calcium-dependent protein kinase [EC:2.7.11.1]	Organismal Systems	Environmental adaptation	04626 Plant-pathogen interaction	up	gb|EMT18041.1| hypothetical protein F775_52047 [Aegilops tauschii]
contig42373	K13412	CPK; calcium-dependent protein kinase [EC:2.7.11.1]	Organismal Systems	Environmental adaptation	04626 Plant-pathogen interaction	up	gb|ABY59005.1| calcium-dependent protein kinase [Triticum aestivum]
contig45855	K13448	CML; calcium-binding protein CML	Organismal Systems	Environmental adaptation	04626 Plant-pathogen interaction	up	dbj|BAJ86906.1| predicted protein [Hordeum vulgare subsp. vulgare]
contig91262	K02183	CALM; calmodulin	Organismal Systems	Environmental adaptation	04626 Plant-pathogen interaction	up	ref|XP_003632230.1| PREDICTED: calmodulin-related protein isoform 4 [Vitis vinifera]
contig93303	K09487	HSP90B, TRA1; heat shock protein 90kDa beta	Organismal Systems	Environmental adaptation	04626 Plant-pathogen interaction	up	sp|P36183.1|ENPL_HORVU RecName: Full=Endoplasmin homolog; AltName: Full=Glucose-regulated protein 94 homolog; Short=GRP-94 homolog; Flags: Precursor emb|CAA48143.1| GRP94 homologue [Hordeum vulgare] dbj|BAJ91793.1| predicted protein [Hordeum vulgare subsp
contig39383	K13464	JAZ; jasmonate ZIM domain-containing protein	Organismal Systems	Environmental adaptation	04626 Plant-pathogen interaction	up	gb|EMT31100.1| hypothetical protein F775_32173 [Aegilops tauschii]
contig91347	K13412	CPK; calcium-dependent protein kinase [EC:2.7.11.1]	Organismal Systems	Environmental adaptation	04626 Plant-pathogen interaction	up	gb|ABY59005.1| calcium-dependent protein kinase [Triticum aestivum]
contig42298	K13430	PBS1; serine/threonine-protein kinase PBS1 [EC:2.7.11.1]	Organismal Systems	Environmental adaptation	04626 Plant-pathogen interaction	up	dbj|BAK06731.1| predicted protein [Hordeum vulgare subsp. vulgare]
contig20238	K05391	CNGF; cyclic nucleotide gated channel, other eukaryote	Organismal Systems	Environmental adaptation	04626 Plant-pathogen interaction	up	dbj|BAJ96408.1| predicted protein [Hordeum vulgare subsp. vulgare]
contig00108	K13448	CML; calcium-binding protein CML	Organismal Systems	Environmental adaptation	04626 Plant-pathogen interaction	up	emb|CBX25361.1| hypothetical_protein [Oryza brachyantha]
contig44369	K02183	CALM; calmodulin	Organismal Systems	Environmental adaptation	04626 Plant-pathogen interaction	up	gb|EMJ03835.1| hypothetical protein PRUPE_ppa012070mg [Prunus persica]
contig61963	K02183	CALM; calmodulin	Organismal Systems	Environmental adaptation	04626 Plant-pathogen interaction	up	ref|XP_003632230.1| PREDICTED: calmodulin-related protein isoform 4 [Vitis vinifera]
contig41322	K13449	PR1; pathogenesis-related protein 1	Organismal Systems	Environmental adaptation	04626 Plant-pathogen interaction	down	gb|AEH25632.1| pathogenesis-related protein 1-17 [Triticum aestivum]
contig38004	K03347	CUL1, CDC53; cullin 1	Organismal Systems	Environmental adaptation	04710 Circadian rhythm	up	gb|EMT19022.1| Cullin-1 [Aegilops tauschii]
contig91964	K03347	CUL1, CDC53; cullin 1	Organismal Systems	Environmental adaptation	04710 Circadian rhythm	up	gb|EMT19022.1| Cullin-1 [Aegilops tauschii]
contig39293	K03083	GSK3B; glycogen synthase kinase 3 beta [EC:2.7.11.26]	Organismal Systems	Environmental adaptation	04711 Circadian rhythm - fly	down	dbj|BAJ89558.1| predicted protein [Hordeum vulgare subsp. vulgare] dbj|BAJ91891.1| predicted protein [Hordeum vulgare subsp. vulgare]
contig25494	K00660	CHS; chalcone synthase [EC:2.3.1.74]	Organismal Systems	Environmental adaptation	04712 Circadian rhythm - plant	down	sp|P26018.1|CHS1_HORVU RecName: Full=Chalcone synthase 1; AltName: Full=Naringenin-chalcone synthase 1 emb|CAA41250.1| chalcone synthase [Hordeum vulgare]
contig28292	K03115	CSNK2B; casein kinase II subunit beta	Organismal Systems	Environmental adaptation	04712 Circadian rhythm - plant	down	dbj|BAK04279.1| predicted protein [Hordeum vulgare subsp. vulgare]
contig38902	K04371	MAPK1_3; mitogen-activated protein kinase 1/3 [EC:2.7.11.24]	Organismal Systems	Environmental adaptation	04713 Circadian entrainment	up	gb|EMT18927.1| Mitogen-activated protein kinase 4 [Aegilops tauschii]
contig88229	K04371	MAPK1_3; mitogen-activated protein kinase 1/3 [EC:2.7.11.24]	Organismal Systems	Environmental adaptation	04713 Circadian entrainment	up	gb|EMT18927.1| Mitogen-activated protein kinase 4 [Aegilops tauschii]
contig91262	K02183	CALM; calmodulin	Organismal Systems	Environmental adaptation	04713 Circadian entrainment	up	ref|XP_003632230.1| PREDICTED: calmodulin-related protein isoform 4 [Vitis vinifera]
contig16015	K04371	MAPK1_3; mitogen-activated protein kinase 1/3 [EC:2.7.11.24]	Organismal Systems	Environmental adaptation	04713 Circadian entrainment	up	gb|ABS11090.1| MAP kinase [Triticum aestivum]
contig44369	K02183	CALM; calmodulin	Organismal Systems	Environmental adaptation	04713 Circadian entrainment	up	gb|EMJ03835.1| hypothetical protein PRUPE_ppa012070mg [Prunus persica]
contig61963	K02183	CALM; calmodulin	Organismal Systems	Environmental adaptation	04713 Circadian entrainment	up	ref|XP_003632230.1| PREDICTED: calmodulin-related protein isoform 4 [Vitis vinifera]
contig38902	K04371	MAPK1_3; mitogen-activated protein kinase 1/3 [EC:2.7.11.24]	Organismal Systems	Excretory system	04960 Aldosterone-regulated sodium reabsorption	up	gb|EMT18927.1| Mitogen-activated protein kinase 4 [Aegilops tauschii]
contig88229	K04371	MAPK1_3; mitogen-activated protein kinase 1/3 [EC:2.7.11.24]	Organismal Systems	Excretory system	04960 Aldosterone-regulated sodium reabsorption	up	gb|EMT18927.1| Mitogen-activated protein kinase 4 [Aegilops tauschii]
contig16015	K04371	MAPK1_3; mitogen-activated protein kinase 1/3 [EC:2.7.11.24]	Organismal Systems	Excretory system	04960 Aldosterone-regulated sodium reabsorption	up	gb|ABS11090.1| MAP kinase [Triticum aestivum]
contig61983	K04646	CLTC; clathrin heavy chain	Organismal Systems	Excretory system	04961 Endocrine and other factor-regulated calcium reabsorption	up	gb|EMT21111.1| Clathrin heavy chain 1 [Aegilops tauschii]
contig24176	K11826	AP2M1; AP-2 complex subunit mu-1	Organismal Systems	Excretory system	04961 Endocrine and other factor-regulated calcium reabsorption	up	gb|EMT22034.1| AP-2 complex subunit mu [Aegilops tauschii]
contig49136	K07904	RAB11A; Ras-related protein Rab-11A	Organismal Systems	Excretory system	04961 Endocrine and other factor-regulated calcium reabsorption	up	gb|EMS53467.1| Ras-related protein RABA5c [Triticum urartu]
contig37965	K04646	CLTC; clathrin heavy chain	Organismal Systems	Excretory system	04961 Endocrine and other factor-regulated calcium reabsorption	up	gb|EMS67801.1| Clathrin heavy chain 1 [Triticum urartu]
contig42565	K07904	RAB11A; Ras-related protein Rab-11A	Organismal Systems	Excretory system	04961 Endocrine and other factor-regulated calcium reabsorption	up	dbj|BAK01667.1| predicted protein [Hordeum vulgare subsp. vulgare] dbj|BAK01328.1| predicted protein [Hordeum vulgare subsp. vulgare]
contig21164	K04646	CLTC; clathrin heavy chain	Organismal Systems	Excretory system	04961 Endocrine and other factor-regulated calcium reabsorption	up	gb|EMS67808.1| Clathrin heavy chain 1 [Triticum urartu]
contig20558	K01528	DNM; dynamin GTPase [EC:3.6.5.5]	Organismal Systems	Excretory system	04961 Endocrine and other factor-regulated calcium reabsorption	up	gb|EMT33468.1| Dynamin-2B [Aegilops tauschii]
contig24473	K07889	RAB5C; Ras-related protein Rab-5C	Organismal Systems	Excretory system	04962 Vasopressin-regulated water reabsorption	up	dbj|BAJ98200.1| predicted protein [Hordeum vulgare subsp. vulgare]
contig49136	K07904	RAB11A; Ras-related protein Rab-11A	Organismal Systems	Excretory system	04962 Vasopressin-regulated water reabsorption	up	gb|EMS53467.1| Ras-related protein RABA5c [Triticum urartu]
contig43515	K07889	RAB5C; Ras-related protein Rab-5C	Organismal Systems	Excretory system	04962 Vasopressin-regulated water reabsorption	up	dbj|BAJ98200.1| predicted protein [Hordeum vulgare subsp. vulgare]
contig42565	K07904	RAB11A; Ras-related protein Rab-11A	Organismal Systems	Excretory system	04962 Vasopressin-regulated water reabsorption	up	dbj|BAK01667.1| predicted protein [Hordeum vulgare subsp. vulgare] dbj|BAK01328.1| predicted protein [Hordeum vulgare subsp. vulgare]
L2-GH8N3EB02IHMLD	K02145	ATPeV1A, ATP6A; V-type H+-transporting ATPase subunit A [EC:3.6.3.14]	Organismal Systems	Excretory system	04966 Collecting duct acid secretion	up	dbj|BAB18682.1| vacuolar proton-ATPase [Hordeum vulgare subsp. vulgare] dbj|BAJ90287.1| predicted protein [Hordeum vulgare subsp. vulgare] dbj|BAJ86316.1| predicted protein [Hordeum vulgare subsp. vulgare] dbj|BAJ93578.1| predicted protein [Hordeum vulgar
contig38902	K04371	MAPK1_3; mitogen-activated protein kinase 1/3 [EC:2.7.11.24]	Organismal Systems	Immune system	04062 Chemokine signaling pathway	up	gb|EMT18927.1| Mitogen-activated protein kinase 4 [Aegilops tauschii]
contig37991	K04368	MAP2K1, MEK1; mitogen-activated protein kinase kinase 1 [EC:2.7.12.2]	Organismal Systems	Immune system	04062 Chemokine signaling pathway	up	gb|EMS52542.1| Mitogen-activated protein kinase kinase 1 [Triticum urartu]
contig88229	K04371	MAPK1_3; mitogen-activated protein kinase 1/3 [EC:2.7.11.24]	Organismal Systems	Immune system	04062 Chemokine signaling pathway	up	gb|EMT18927.1| Mitogen-activated protein kinase 4 [Aegilops tauschii]
contig15009	K04368	MAP2K1, MEK1; mitogen-activated protein kinase kinase 1 [EC:2.7.12.2]	Organismal Systems	Immune system	04062 Chemokine signaling pathway	up	gb|EMS52542.1| Mitogen-activated protein kinase kinase 1 [Triticum urartu]
contig16015	K04371	MAPK1_3; mitogen-activated protein kinase 1/3 [EC:2.7.11.24]	Organismal Systems	Immune system	04062 Chemokine signaling pathway	up	gb|ABS11090.1| MAP kinase [Triticum aestivum]
contig39293	K03083	GSK3B; glycogen synthase kinase 3 beta [EC:2.7.11.26]	Organismal Systems	Immune system	04062 Chemokine signaling pathway	down	dbj|BAJ89558.1| predicted protein [Hordeum vulgare subsp. vulgare] dbj|BAJ91891.1| predicted protein [Hordeum vulgare subsp. vulgare]
contig40358	K05692	ACTB_G1; actin beta/gamma 1	Organismal Systems	Immune system	04611 Platelet activation	up	dbj|BAJ85914.1| predicted protein [Hordeum vulgare subsp. vulgare] gb|EMS63944.1| Actin-2 [Triticum urartu] gb|EMT27233.1| Actin-2 [Aegilops tauschii]
contig38902	K04371	MAPK1_3; mitogen-activated protein kinase 1/3 [EC:2.7.11.24]	Organismal Systems	Immune system	04611 Platelet activation	up	gb|EMT18927.1| Mitogen-activated protein kinase 4 [Aegilops tauschii]
contig39910	K06269	PPP1C; serine/threonine-protein phosphatase PP1 catalytic subunit [EC:3.1.3.16]	Organismal Systems	Immune system	04611 Platelet activation	up	dbj|BAJ89604.1| predicted protein [Hordeum vulgare subsp. vulgare] dbj|BAJ84989.1| predicted protein [Hordeum vulgare subsp. vulgare]
contig88229	K04371	MAPK1_3; mitogen-activated protein kinase 1/3 [EC:2.7.11.24]	Organismal Systems	Immune system	04611 Platelet activation	up	gb|EMT18927.1| Mitogen-activated protein kinase 4 [Aegilops tauschii]
contig16015	K04371	MAPK1_3; mitogen-activated protein kinase 1/3 [EC:2.7.11.24]	Organismal Systems	Immune system	04611 Platelet activation	up	gb|ABS11090.1| MAP kinase [Triticum aestivum]
contig40133	K05692	ACTB_G1; actin beta/gamma 1	Organismal Systems	Immune system	04611 Platelet activation	up	gb|EEE62039.1| hypothetical protein OsJ_16821 [Oryza sativa Japonica Group]
contig43342	K03283	HSPA1_8; heat shock 70kDa protein 1/8	Organismal Systems	Immune system	04612 Antigen processing and presentation	up	ref|XP_003563611.1| PREDICTED: heat shock cognate 70 kDa protein 1-like isoform 1 [Brachypodium distachyon] ref|XP_003563612.1| PREDICTED: heat shock cognate 70 kDa protein 1-like isoform 2 [Brachypodium distachyon] ref|XP_003563613.1| PREDICTED: heat sho
contig31251	K08065	NFYB; nuclear transcription Y subunit beta	Organismal Systems	Immune system	04612 Antigen processing and presentation	down	ref|XP_004984032.1| PREDICTED: nuclear transcription factor Y subunit B-2-like [Setaria italica]
contig46961	K08054	CANX; calnexin	Organismal Systems	Immune system	04612 Antigen processing and presentation	up	dbj|BAJ89767.1| predicted protein [Hordeum vulgare subsp. vulgare]
contig92162	K01369	LGMN; legumain [EC:3.4.22.34]	Organismal Systems	Immune system	04612 Antigen processing and presentation	up	gb|AET08888.1| vacuolar processing enzyme 1 [Triticum monococcum]
contig93381	K08054	CANX; calnexin	Organismal Systems	Immune system	04612 Antigen processing and presentation	up	dbj|BAK00820.1| predicted protein [Hordeum vulgare subsp. vulgare]
contig14210	K08057	CALR; calreticulin	Organismal Systems	Immune system	04612 Antigen processing and presentation	up	gb|AAW02798.1| calreticulin-like protein [Triticum aestivum]
contig22524	K09489	HSPA4; heat shock 70kDa protein 4	Organismal Systems	Immune system	04612 Antigen processing and presentation	up	gb|EMT31029.1| Heat shock 70 kDa protein 4L [Aegilops tauschii]
contig24101	K01365	CTSL; cathepsin L [EC:3.4.22.15]	Organismal Systems	Immune system	04612 Antigen processing and presentation	up	dbj|BAF02546.1| triticain alpha [Triticum aestivum] gb|AFK80346.1| cysteine endopeptidase EP alpha [Secale cereale x Triticum durum]
contig43390	K08065	NFYB; nuclear transcription Y subunit beta	Organismal Systems	Immune system	04612 Antigen processing and presentation	up	dbj|BAK07867.1| predicted protein [Hordeum vulgare subsp. vulgare] gb|AFE55546.1| NF-YB2 [Hordeum vulgare]
contig02186	K08057	CALR; calreticulin	Organismal Systems	Immune system	04612 Antigen processing and presentation	up	gb|ADG85705.1| putative calreticulin [Triticum aestivum]
contig17263	K08064	NFYA; nuclear transcription factor Y, alpha	Organismal Systems	Immune system	04612 Antigen processing and presentation	up	dbj|BAJ85335.1| predicted protein [Hordeum vulgare subsp. vulgare]
contig17145	K03283	HSPA1_8; heat shock 70kDa protein 1/8	Organismal Systems	Immune system	04612 Antigen processing and presentation	up	dbj|BAJ86014.1| predicted protein [Hordeum vulgare subsp. vulgare]
contig38902	K04371	MAPK1_3; mitogen-activated protein kinase 1/3 [EC:2.7.11.24]	Organismal Systems	Immune system	04620 Toll-like receptor signaling pathway	up	gb|EMT18927.1| Mitogen-activated protein kinase 4 [Aegilops tauschii]
contig37991	K04368	MAP2K1, MEK1; mitogen-activated protein kinase kinase 1 [EC:2.7.12.2]	Organismal Systems	Immune system	04620 Toll-like receptor signaling pathway	up	gb|EMS52542.1| Mitogen-activated protein kinase kinase 1 [Triticum urartu]
contig88229	K04371	MAPK1_3; mitogen-activated protein kinase 1/3 [EC:2.7.11.24]	Organismal Systems	Immune system	04620 Toll-like receptor signaling pathway	up	gb|EMT18927.1| Mitogen-activated protein kinase 4 [Aegilops tauschii]
contig15009	K04368	MAP2K1, MEK1; mitogen-activated protein kinase kinase 1 [EC:2.7.12.2]	Organismal Systems	Immune system	04620 Toll-like receptor signaling pathway	up	gb|EMS52542.1| Mitogen-activated protein kinase kinase 1 [Triticum urartu]
contig16015	K04371	MAPK1_3; mitogen-activated protein kinase 1/3 [EC:2.7.11.24]	Organismal Systems	Immune system	04620 Toll-like receptor signaling pathway	up	gb|ABS11090.1| MAP kinase [Triticum aestivum]
contig38902	K04371	MAPK1_3; mitogen-activated protein kinase 1/3 [EC:2.7.11.24]	Organismal Systems	Immune system	04621 NOD-like receptor signaling pathway	up	gb|EMT18927.1| Mitogen-activated protein kinase 4 [Aegilops tauschii]
contig88229	K04371	MAPK1_3; mitogen-activated protein kinase 1/3 [EC:2.7.11.24]	Organismal Systems	Immune system	04621 NOD-like receptor signaling pathway	up	gb|EMT18927.1| Mitogen-activated protein kinase 4 [Aegilops tauschii]
contig93303	K09487	HSP90B, TRA1; heat shock protein 90kDa beta	Organismal Systems	Immune system	04621 NOD-like receptor signaling pathway	up	sp|P36183.1|ENPL_HORVU RecName: Full=Endoplasmin homolog; AltName: Full=Glucose-regulated protein 94 homolog; Short=GRP-94 homolog; Flags: Precursor emb|CAA48143.1| GRP94 homologue [Hordeum vulgare] dbj|BAJ91793.1| predicted protein [Hordeum vulgare subsp
contig16015	K04371	MAPK1_3; mitogen-activated protein kinase 1/3 [EC:2.7.11.24]	Organismal Systems	Immune system	04621 NOD-like receptor signaling pathway	up	gb|ABS11090.1| MAP kinase [Triticum aestivum]
contig03110	K00863	E2.7.1.29, DAK1, DAK2; dihydroxyacetone kinase [EC:2.7.1.29]	Organismal Systems	Immune system	04622 RIG-I-like receptor signaling pathway	up	gb|EMS57486.1| Putative 3,4-dihydroxy-2-butanone kinase [Triticum urartu]
contig42346	K03020	RPC19, POLR1D; DNA-directed RNA polymerases I and III subunit RPAC2	Organismal Systems	Immune system	04623 Cytosolic DNA-sensing pathway	down	gb|EMS57021.1| DNA-directed RNA polymerases I and III subunit RPAC2 [Triticum urartu]
contig38902	K04371	MAPK1_3; mitogen-activated protein kinase 1/3 [EC:2.7.11.24]	Organismal Systems	Immune system	04650 Natural killer cell mediated cytotoxicity	up	gb|EMT18927.1| Mitogen-activated protein kinase 4 [Aegilops tauschii]
contig37991	K04368	MAP2K1, MEK1; mitogen-activated protein kinase kinase 1 [EC:2.7.12.2]	Organismal Systems	Immune system	04650 Natural killer cell mediated cytotoxicity	up	gb|EMS52542.1| Mitogen-activated protein kinase kinase 1 [Triticum urartu]
contig88229	K04371	MAPK1_3; mitogen-activated protein kinase 1/3 [EC:2.7.11.24]	Organismal Systems	Immune system	04650 Natural killer cell mediated cytotoxicity	up	gb|EMT18927.1| Mitogen-activated protein kinase 4 [Aegilops tauschii]
contig15009	K04368	MAP2K1, MEK1; mitogen-activated protein kinase kinase 1 [EC:2.7.12.2]	Organismal Systems	Immune system	04650 Natural killer cell mediated cytotoxicity	up	gb|EMS52542.1| Mitogen-activated protein kinase kinase 1 [Triticum urartu]
contig16015	K04371	MAPK1_3; mitogen-activated protein kinase 1/3 [EC:2.7.11.24]	Organismal Systems	Immune system	04650 Natural killer cell mediated cytotoxicity	up	gb|ABS11090.1| MAP kinase [Triticum aestivum]
contig38902	K04371	MAPK1_3; mitogen-activated protein kinase 1/3 [EC:2.7.11.24]	Organismal Systems	Immune system	04660 T cell receptor signaling pathway	up	gb|EMT18927.1| Mitogen-activated protein kinase 4 [Aegilops tauschii]
contig37991	K04368	MAP2K1, MEK1; mitogen-activated protein kinase kinase 1 [EC:2.7.12.2]	Organismal Systems	Immune system	04660 T cell receptor signaling pathway	up	gb|EMS52542.1| Mitogen-activated protein kinase kinase 1 [Triticum urartu]
contig88229	K04371	MAPK1_3; mitogen-activated protein kinase 1/3 [EC:2.7.11.24]	Organismal Systems	Immune system	04660 T cell receptor signaling pathway	up	gb|EMT18927.1| Mitogen-activated protein kinase 4 [Aegilops tauschii]
contig15009	K04368	MAP2K1, MEK1; mitogen-activated protein kinase kinase 1 [EC:2.7.12.2]	Organismal Systems	Immune system	04660 T cell receptor signaling pathway	up	gb|EMS52542.1| Mitogen-activated protein kinase kinase 1 [Triticum urartu]
contig16015	K04371	MAPK1_3; mitogen-activated protein kinase 1/3 [EC:2.7.11.24]	Organismal Systems	Immune system	04660 T cell receptor signaling pathway	up	gb|ABS11090.1| MAP kinase [Triticum aestivum]
contig39293	K03083	GSK3B; glycogen synthase kinase 3 beta [EC:2.7.11.26]	Organismal Systems	Immune system	04660 T cell receptor signaling pathway	down	dbj|BAJ89558.1| predicted protein [Hordeum vulgare subsp. vulgare] dbj|BAJ91891.1| predicted protein [Hordeum vulgare subsp. vulgare]
contig38902	K04371	MAPK1_3; mitogen-activated protein kinase 1/3 [EC:2.7.11.24]	Organismal Systems	Immune system	04662 B cell receptor signaling pathway	up	gb|EMT18927.1| Mitogen-activated protein kinase 4 [Aegilops tauschii]
contig37991	K04368	MAP2K1, MEK1; mitogen-activated protein kinase kinase 1 [EC:2.7.12.2]	Organismal Systems	Immune system	04662 B cell receptor signaling pathway	up	gb|EMS52542.1| Mitogen-activated protein kinase kinase 1 [Triticum urartu]
contig88229	K04371	MAPK1_3; mitogen-activated protein kinase 1/3 [EC:2.7.11.24]	Organismal Systems	Immune system	04662 B cell receptor signaling pathway	up	gb|EMT18927.1| Mitogen-activated protein kinase 4 [Aegilops tauschii]
contig15009	K04368	MAP2K1, MEK1; mitogen-activated protein kinase kinase 1 [EC:2.7.12.2]	Organismal Systems	Immune system	04662 B cell receptor signaling pathway	up	gb|EMS52542.1| Mitogen-activated protein kinase kinase 1 [Triticum urartu]
contig16015	K04371	MAPK1_3; mitogen-activated protein kinase 1/3 [EC:2.7.11.24]	Organismal Systems	Immune system	04662 B cell receptor signaling pathway	up	gb|ABS11090.1| MAP kinase [Triticum aestivum]
contig39293	K03083	GSK3B; glycogen synthase kinase 3 beta [EC:2.7.11.26]	Organismal Systems	Immune system	04662 B cell receptor signaling pathway	down	dbj|BAJ89558.1| predicted protein [Hordeum vulgare subsp. vulgare] dbj|BAJ91891.1| predicted protein [Hordeum vulgare subsp. vulgare]
contig38902	K04371	MAPK1_3; mitogen-activated protein kinase 1/3 [EC:2.7.11.24]	Organismal Systems	Immune system	04664 Fc epsilon RI signaling pathway	up	gb|EMT18927.1| Mitogen-activated protein kinase 4 [Aegilops tauschii]
contig37991	K04368	MAP2K1, MEK1; mitogen-activated protein kinase kinase 1 [EC:2.7.12.2]	Organismal Systems	Immune system	04664 Fc epsilon RI signaling pathway	up	gb|EMS52542.1| Mitogen-activated protein kinase kinase 1 [Triticum urartu]
contig88229	K04371	MAPK1_3; mitogen-activated protein kinase 1/3 [EC:2.7.11.24]	Organismal Systems	Immune system	04664 Fc epsilon RI signaling pathway	up	gb|EMT18927.1| Mitogen-activated protein kinase 4 [Aegilops tauschii]
contig15009	K04368	MAP2K1, MEK1; mitogen-activated protein kinase kinase 1 [EC:2.7.12.2]	Organismal Systems	Immune system	04664 Fc epsilon RI signaling pathway	up	gb|EMS52542.1| Mitogen-activated protein kinase kinase 1 [Triticum urartu]
contig16015	K04371	MAPK1_3; mitogen-activated protein kinase 1/3 [EC:2.7.11.24]	Organismal Systems	Immune system	04664 Fc epsilon RI signaling pathway	up	gb|ABS11090.1| MAP kinase [Triticum aestivum]
contig38902	K04371	MAPK1_3; mitogen-activated protein kinase 1/3 [EC:2.7.11.24]	Organismal Systems	Immune system	04666 Fc gamma R-mediated phagocytosis	up	gb|EMT18927.1| Mitogen-activated protein kinase 4 [Aegilops tauschii]
contig37991	K04368	MAP2K1, MEK1; mitogen-activated protein kinase kinase 1 [EC:2.7.12.2]	Organismal Systems	Immune system	04666 Fc gamma R-mediated phagocytosis	up	gb|EMS52542.1| Mitogen-activated protein kinase kinase 1 [Triticum urartu]
contig88229	K04371	MAPK1_3; mitogen-activated protein kinase 1/3 [EC:2.7.11.24]	Organismal Systems	Immune system	04666 Fc gamma R-mediated phagocytosis	up	gb|EMT18927.1| Mitogen-activated protein kinase 4 [Aegilops tauschii]
contig15009	K04368	MAP2K1, MEK1; mitogen-activated protein kinase kinase 1 [EC:2.7.12.2]	Organismal Systems	Immune system	04666 Fc gamma R-mediated phagocytosis	up	gb|EMS52542.1| Mitogen-activated protein kinase kinase 1 [Triticum urartu]
contig37122	K05765	CFL; cofilin	Organismal Systems	Immune system	04666 Fc gamma R-mediated phagocytosis	down	gb|AFS49701.1| actin-depolymerizing factor 7 [Triticum aestivum]
contig16015	K04371	MAPK1_3; mitogen-activated protein kinase 1/3 [EC:2.7.11.24]	Organismal Systems	Immune system	04666 Fc gamma R-mediated phagocytosis	up	gb|ABS11090.1| MAP kinase [Triticum aestivum]
contig42374	K01115	PLD1_2; phospholipase D1/2 [EC:3.1.4.4]	Organismal Systems	Immune system	04666 Fc gamma R-mediated phagocytosis	up	gb|EMT03624.1| Phospholipase D alpha 1 [Aegilops tauschii]
contig87124	K05765	CFL; cofilin	Organismal Systems	Immune system	04666 Fc gamma R-mediated phagocytosis	down	gb|AFS49701.1| actin-depolymerizing factor 7 [Triticum aestivum]
contig92304	K01115	PLD1_2; phospholipase D1/2 [EC:3.1.4.4]	Organismal Systems	Immune system	04666 Fc gamma R-mediated phagocytosis	up	gb|EMT03624.1| Phospholipase D alpha 1 [Aegilops tauschii]
contig40358	K05692	ACTB_G1; actin beta/gamma 1	Organismal Systems	Immune system	04670 Leukocyte transendothelial migration	up	dbj|BAJ85914.1| predicted protein [Hordeum vulgare subsp. vulgare] gb|EMS63944.1| Actin-2 [Triticum urartu] gb|EMT27233.1| Actin-2 [Aegilops tauschii]
contig16571	K08008	NOX, GP91; NADPH oxidase	Organismal Systems	Immune system	04670 Leukocyte transendothelial migration	up	dbj|BAJ89716.1| predicted protein [Hordeum vulgare subsp. vulgare]
contig40133	K05692	ACTB_G1; actin beta/gamma 1	Organismal Systems	Immune system	04670 Leukocyte transendothelial migration	up	gb|EEE62039.1| hypothetical protein OsJ_16821 [Oryza sativa Japonica Group]
contig38902	K04371	MAPK1_3; mitogen-activated protein kinase 1/3 [EC:2.7.11.24]	Organismal Systems	Nervous system	04720 Long-term potentiation	up	gb|EMT18927.1| Mitogen-activated protein kinase 4 [Aegilops tauschii]
contig39910	K06269	PPP1C; serine/threonine-protein phosphatase PP1 catalytic subunit [EC:3.1.3.16]	Organismal Systems	Nervous system	04720 Long-term potentiation	up	dbj|BAJ89604.1| predicted protein [Hordeum vulgare subsp. vulgare] dbj|BAJ84989.1| predicted protein [Hordeum vulgare subsp. vulgare]
contig37991	K04368	MAP2K1, MEK1; mitogen-activated protein kinase kinase 1 [EC:2.7.12.2]	Organismal Systems	Nervous system	04720 Long-term potentiation	up	gb|EMS52542.1| Mitogen-activated protein kinase kinase 1 [Triticum urartu]
contig88229	K04371	MAPK1_3; mitogen-activated protein kinase 1/3 [EC:2.7.11.24]	Organismal Systems	Nervous system	04720 Long-term potentiation	up	gb|EMT18927.1| Mitogen-activated protein kinase 4 [Aegilops tauschii]
contig15009	K04368	MAP2K1, MEK1; mitogen-activated protein kinase kinase 1 [EC:2.7.12.2]	Organismal Systems	Nervous system	04720 Long-term potentiation	up	gb|EMS52542.1| Mitogen-activated protein kinase kinase 1 [Triticum urartu]
contig91262	K02183	CALM; calmodulin	Organismal Systems	Nervous system	04720 Long-term potentiation	up	ref|XP_003632230.1| PREDICTED: calmodulin-related protein isoform 4 [Vitis vinifera]
contig16015	K04371	MAPK1_3; mitogen-activated protein kinase 1/3 [EC:2.7.11.24]	Organismal Systems	Nervous system	04720 Long-term potentiation	up	gb|ABS11090.1| MAP kinase [Triticum aestivum]
contig44369	K02183	CALM; calmodulin	Organismal Systems	Nervous system	04720 Long-term potentiation	up	gb|EMJ03835.1| hypothetical protein PRUPE_ppa012070mg [Prunus persica]
contig61963	K02183	CALM; calmodulin	Organismal Systems	Nervous system	04720 Long-term potentiation	up	ref|XP_003632230.1| PREDICTED: calmodulin-related protein isoform 4 [Vitis vinifera]
contig61983	K04646	CLTC; clathrin heavy chain	Organismal Systems	Nervous system	04721 Synaptic vesicle cycle	up	gb|EMT21111.1| Clathrin heavy chain 1 [Aegilops tauschii]
[truncated: 71 more rows]
