# Supplementary material for: New Insights on Drought Stress Response by Global Investigation of Gene Expression Changes in Sheepgrass (Leymus chinensis)
Source: Front Plant Sci. 2016 Jun 30;7:954. doi: 10.3389/fpls.2016.00954 (PMC4928129; doi:10.3389/fpls.2016.00954)
Supplement: Table S8 — KOG classification of differentially expressed genes. [file Table8.XLSX]

## Sheet: KOGdiff
Gene	KOG ID	KOG Anno	KOG type	Result	Function																													Result	Function
contig39472	KOG0638	4-hydroxyphenylpyruvate dioxygenase	Amino acid transport and metabolism	up	gb|EMS64157.1| 4-hydroxyphenylpyruvate dioxygenase [Triticum urartu]
contig23395	KOG0258	Alanine aminotransferase	Amino acid transport and metabolism	down	gb|EMS58349.1| Alanine aminotransferase 2 [Triticum urartu]
contig21481	KOG0258	Alanine aminotransferase	Amino acid transport and metabolism	down	gb|EMS58349.1| Alanine aminotransferase 2 [Triticum urartu]
contig59798	KOG0258	Alanine aminotransferase	Amino acid transport and metabolism	down	gb|EMS58349.1| Alanine aminotransferase 2 [Triticum urartu]
contig40538	KOG1305	Amino acid transporter protein	Amino acid transport and metabolism	down	dbj|BAJ87034.1| predicted protein [Hordeum vulgare subsp. vulgare]
contig90778	KOG1305	Amino acid transporter protein	Amino acid transport and metabolism	down	dbj|BAJ87034.1| predicted protein [Hordeum vulgare subsp. vulgare]
contig39240	KOG1305	Amino acid transporter protein	Amino acid transport and metabolism	up	gb|EMT05781.1| hypothetical protein F775_30500 [Aegilops tauschii]
contig93586	KOG1305	Amino acid transporter protein	Amino acid transport and metabolism	up	gb|EMS59249.1| hypothetical protein TRIUR3_25400 [Triticum urartu]
contig37691	KOG1303	Amino acid transporters	Amino acid transport and metabolism	up	dbj|BAJ86012.1| predicted protein [Hordeum vulgare subsp. vulgare] emb|CCI51006.1| amino acid permease [Hordeum vulgare subsp. vulgare]
contig46554	KOG1303	Amino acid transporters	Amino acid transport and metabolism	up	dbj|BAJ93280.1| predicted protein [Hordeum vulgare subsp. vulgare]
contig40229	KOG1303	Amino acid transporters	Amino acid transport and metabolism	up	gb|EMT33617.1| hypothetical protein F775_08592 [Aegilops tauschii]
contig00995	KOG1303	Amino acid transporters	Amino acid transport and metabolism	up	dbj|BAJ93280.1| predicted protein [Hordeum vulgare subsp. vulgare]
contig62469	KOG2770	Aminomethyl transferase	Amino acid transport and metabolism	down	dbj|BAK00392.1| predicted protein [Hordeum vulgare subsp. vulgare]
contig22194	KOG2770	Aminomethyl transferase	Amino acid transport and metabolism	down	dbj|BAK00392.1| predicted protein [Hordeum vulgare subsp. vulgare]
contig90659	KOG2770	Aminomethyl transferase	Amino acid transport and metabolism	down	dbj|BAK00392.1| predicted protein [Hordeum vulgare subsp. vulgare]
contig23190	KOG0026	Anthranilate synthase, beta chain	Amino acid transport and metabolism	up	dbj|BAJ90553.1| predicted protein [Hordeum vulgare subsp. vulgare] dbj|BAJ96396.1| predicted protein [Hordeum vulgare subsp. vulgare]
contig00714	KOG0571	Asparagine synthase (glutamine-hydrolyzing)	Amino acid transport and metabolism	up	dbj|BAJ84981.1| predicted protein [Hordeum vulgare subsp. vulgare]
contig37746	KOG0456	Aspartate kinase	Amino acid transport and metabolism	down	ref|XP_003562409.1| PREDICTED: aspartokinase 1, chloroplastic-like [Brachypodium distachyon]
contig92849	KOG0456	Aspartate kinase	Amino acid transport and metabolism	down	ref|XP_003562409.1| PREDICTED: aspartokinase 1, chloroplastic-like [Brachypodium distachyon]
contig13420	KOG0795	Chorismate mutase	Amino acid transport and metabolism	up	gb|EMT07858.1| Chorismate mutase, chloroplastic [Aegilops tauschii]
contig16363	KOG4492	Chorismate synthase	Amino acid transport and metabolism	up	gb|ACF36173.1| chorismate synthase [Hordeum vulgare subsp. vulgare] dbj|BAK02940.1| predicted protein [Hordeum vulgare subsp. vulgare]
contig21739	KOG1252	Cystathionine beta-synthase and related enzymes	Amino acid transport and metabolism	down	sp|P38076.1|CYSK_WHEAT RecName: Full=Cysteine synthase; AltName: Full=CSase A; AltName: Full=O-acetylserine (thiol)-lyase; Short=OAS-TL A; AltName: Full=O-acetylserine sulfhydrylase dbj|BAA02438.1| O-acetylserine (thiol) lyase [Triticum aestivum]
4-GJVU7SP04JTW4R	KOG1252	Cystathionine beta-synthase and related enzymes	Amino acid transport and metabolism	down	gb|ADG60234.1| beta-cyanoalanine synthase [Triticum aestivum]
contig42429	KOG1252	Cystathionine beta-synthase and related enzymes	Amino acid transport and metabolism	down	dbj|BAJ98194.1| predicted protein [Hordeum vulgare subsp. vulgare]
contig05600	KOG1252	Cystathionine beta-synthase and related enzymes	Amino acid transport and metabolism	down	gb|EMT25722.1| Cysteine synthase [Aegilops tauschii]
contig57810	KOG1252	Cystathionine beta-synthase and related enzymes	Amino acid transport and metabolism	down	dbj|BAJ98194.1| predicted protein [Hordeum vulgare subsp. vulgare]
contig00555	KOG1252	Cystathionine beta-synthase and related enzymes	Amino acid transport and metabolism	down	dbj|BAJ91393.1| predicted protein [Hordeum vulgare subsp. vulgare]
contig57236	KOG1252	Cystathionine beta-synthase and related enzymes	Amino acid transport and metabolism	down	gb|EMT33359.1| Cysteine synthase, chloroplastic/chromoplastic [Aegilops tauschii]
contig01109	KOG0068	D-3-phosphoglycerate dehydrogenase, D-isomer-specific 2-hydroxy acid dehydrogenase superfamily	Amino acid transport and metabolism	up	dbj|BAJ91228.1| predicted protein [Hordeum vulgare subsp. vulgare] dbj|BAJ99786.1| predicted protein [Hordeum vulgare subsp. vulgare]
contig28837	KOG4165	Gamma-glutamyl phosphate reductase	Amino acid transport and metabolism	up	gb|AER62637.1| hypothetical protein [Triticum monococcum subsp. aegilopoides]
contig33109	KOG4165	Gamma-glutamyl phosphate reductase	Amino acid transport and metabolism	up	gb|EMS47116.1| Delta-1-pyrroline-5-carboxylate synthase [Triticum urartu]
contig93378	KOG4165	Gamma-glutamyl phosphate reductase	Amino acid transport and metabolism	up	gb|AAX35536.1| delta 1-pyrroline-5-carboxylate synthetase [Triticum aestivum]
contig56787	KOG4165	Gamma-glutamyl phosphate reductase	Amino acid transport and metabolism	up	gb|AER62635.1| hypothetical protein [Henrardia persica]
contig01047	KOG1189	Global transcriptional regulator, cell division control protein	Amino acid transport and metabolism	up	gb|EMT18870.1| FACT complex subunit SPT16 [Aegilops tauschii]
contig05206	KOG1441	Glucose-6-phosphate/phosphate and phosphoenolpyruvate/phosphate antiporter	Amino acid transport and metabolism	down	dbj|BAJ86522.1| predicted protein [Hordeum vulgare subsp. vulgare] dbj|BAJ96367.1| predicted protein [Hordeum vulgare subsp. vulgare]
contig91432	KOG1441	Glucose-6-phosphate/phosphate and phosphoenolpyruvate/phosphate antiporter	Amino acid transport and metabolism	up	dbj|BAK05558.1| predicted protein [Hordeum vulgare subsp. vulgare]
contig61987	KOG1441	Glucose-6-phosphate/phosphate and phosphoenolpyruvate/phosphate antiporter	Amino acid transport and metabolism	up	dbj|BAJ98228.1| predicted protein [Hordeum vulgare subsp. vulgare]
contig18467	KOG1441	Glucose-6-phosphate/phosphate and phosphoenolpyruvate/phosphate antiporter	Amino acid transport and metabolism	up	dbj|BAJ91133.1| predicted protein [Hordeum vulgare subsp. vulgare]
contig38027	KOG1441	Glucose-6-phosphate/phosphate and phosphoenolpyruvate/phosphate antiporter	Amino acid transport and metabolism	up	dbj|BAJ91133.1| predicted protein [Hordeum vulgare subsp. vulgare]
contig43671	KOG1441	Glucose-6-phosphate/phosphate and phosphoenolpyruvate/phosphate antiporter	Amino acid transport and metabolism	up	dbj|BAK05558.1| predicted protein [Hordeum vulgare subsp. vulgare]
contig00565	KOG1441	Glucose-6-phosphate/phosphate and phosphoenolpyruvate/phosphate antiporter	Amino acid transport and metabolism	up	gb|EMT30396.1| hypothetical protein F775_27931 [Aegilops tauschii]
contig93584	KOG1383	Glutamate decarboxylase/sphingosine phosphate lyase	Amino acid transport and metabolism	up	gb|EMT01917.1| Glutamate decarboxylase [Aegilops tauschii]
contig21848	KOG1383	Glutamate decarboxylase/sphingosine phosphate lyase	Amino acid transport and metabolism	up	dbj|BAJ92668.1| predicted protein [Hordeum vulgare subsp. vulgare]
contig45615	KOG1383	Glutamate decarboxylase/sphingosine phosphate lyase	Amino acid transport and metabolism	up	ref|XP_003568679.1| PREDICTED: sphingosine-1-phosphate lyase-like [Brachypodium distachyon]
contig23205	KOG1383	Glutamate decarboxylase/sphingosine phosphate lyase	Amino acid transport and metabolism	up	ref|XP_003568679.1| PREDICTED: sphingosine-1-phosphate lyase-like [Brachypodium distachyon]
contig23748	KOG1383	Glutamate decarboxylase/sphingosine phosphate lyase	Amino acid transport and metabolism	up	gb|EMT25413.1| Glutamate decarboxylase 1 [Aegilops tauschii]
contig41336	KOG1383	Glutamate decarboxylase/sphingosine phosphate lyase	Amino acid transport and metabolism	up	emb|CCG47991.1| glutamate decarboxylase, expressed [Triticum aestivum]
contig21119	KOG0399	Glutamate synthase	Amino acid transport and metabolism	up	gb|AGT29557.1| NADH-dependent glutamate synthase [Triticum turgidum]
contig92007	KOG0138	Glutaryl-CoA dehydrogenase	Amino acid transport and metabolism	up	gb|EMT23704.1| Acyl-coenzyme A oxidase 4, peroxisomal [Aegilops tauschii]
contig38282	KOG3373	Glycine cleavage system H protein (lipoate-binding)	Amino acid transport and metabolism	down	gb|EMS55121.1| Glycine cleavage system H protein, mitochondrial [Triticum urartu]
contig83930	KOG3373	Glycine cleavage system H protein (lipoate-binding)	Amino acid transport and metabolism	down	dbj|BAJ93279.1| predicted protein [Hordeum vulgare subsp. vulgare] dbj|BAK04847.1| predicted protein [Hordeum vulgare subsp. vulgare]
contig22289	KOG3373	Glycine cleavage system H protein (lipoate-binding)	Amino acid transport and metabolism	down	dbj|BAJ93279.1| predicted protein [Hordeum vulgare subsp. vulgare] dbj|BAK04847.1| predicted protein [Hordeum vulgare subsp. vulgare]
contig39989	KOG3373	Glycine cleavage system H protein (lipoate-binding)	Amino acid transport and metabolism	down	gb|EMS55121.1| Glycine cleavage system H protein, mitochondrial [Triticum urartu]
contig93601	KOG2040	Glycine dehydrogenase (decarboxylating)	Amino acid transport and metabolism	down	gb|AAB82711.1| glycine decarboxylase P subunit [x Tritordeum sp.]
contig45993	KOG2040	Glycine dehydrogenase (decarboxylating)	Amino acid transport and metabolism	down	gb|AAB82711.1| glycine decarboxylase P subunit [x Tritordeum sp.]
contig00395	KOG2040	Glycine dehydrogenase (decarboxylating)	Amino acid transport and metabolism	down	gb|EMT12369.1| Glycine dehydrogenase (decarboxylating), mitochondrial [Aegilops tauschii]
contig46765	KOG2040	Glycine dehydrogenase (decarboxylating)	Amino acid transport and metabolism	down	gb|AAB82711.1| glycine decarboxylase P subunit [x Tritordeum sp.]
contig40237	KOG2040	Glycine dehydrogenase (decarboxylating)	Amino acid transport and metabolism	down	gb|EMT12369.1| Glycine dehydrogenase (decarboxylating), mitochondrial [Aegilops tauschii]
contig36967	KOG2467	Glycine/serine hydroxymethyltransferase	Amino acid transport and metabolism	down	gb|ABJ15727.1| serine hydroxymethyltransferase [Triticum monococcum]
contig87938	KOG2467	Glycine/serine hydroxymethyltransferase	Amino acid transport and metabolism	down	gb|ABJ15727.1| serine hydroxymethyltransferase [Triticum monococcum]
contig53137	KOG2467	Glycine/serine hydroxymethyltransferase	Amino acid transport and metabolism	down	gb|AAP44712.1| putative glycine hydroxymethyltransferase [Oryza sativa Japonica Group]
contig19495	KOG2467	Glycine/serine hydroxymethyltransferase	Amino acid transport and metabolism	up	ref|XP_003564749.1| PREDICTED: serine hydroxymethyltransferase 1-like [Brachypodium distachyon]
contig18975	KOG1237	H+/oligopeptide symporter	Amino acid transport and metabolism	down	ref|XP_003580478.1| PREDICTED: probable peptide/nitrate transporter At1g62200-like [Brachypodium distachyon]
contig03850	KOG1237	H+/oligopeptide symporter	Amino acid transport and metabolism	up	dbj|BAK03852.1| predicted protein [Hordeum vulgare subsp. vulgare]
contig23856	KOG1237	H+/oligopeptide symporter	Amino acid transport and metabolism	up	gb|EMS51383.1| Peptide transporter PTR3-A [Triticum urartu]
contig19673	KOG1237	H+/oligopeptide symporter	Amino acid transport and metabolism	up	dbj|BAJ91141.1| predicted protein [Hordeum vulgare subsp. vulgare]
contig00499	KOG1237	H+/oligopeptide symporter	Amino acid transport and metabolism	up	gb|EMS68423.1| Peptide transporter PTR2 [Triticum urartu]
contig20987	KOG1237	H+/oligopeptide symporter	Amino acid transport and metabolism	up	dbj|BAJ98569.1| predicted protein [Hordeum vulgare subsp. vulgare] dbj|BAJ97259.1| predicted protein [Hordeum vulgare subsp. vulgare]
contig41994	KOG1223	Isochorismate synthase	Amino acid transport and metabolism	down	dbj|BAK01731.1| predicted protein [Hordeum vulgare subsp. vulgare]
contig37440	KOG0141	Isovaleryl-CoA dehydrogenase	Amino acid transport and metabolism	up	ref|XP_003569046.1| PREDICTED: isovaleryl-CoA dehydrogenase 1, mitochondrial-like [Brachypodium distachyon]
contig40054	KOG0172	Lysine-ketoglutarate reductase/saccharopine dehydrogenase	Amino acid transport and metabolism	up	gb|ADJ19186.1| lysine ketoglutarate reductase/saccharopine dehydrogenase [Triticum turgidum]
contig48582	KOG2263	Methionine synthase II (cobalamin-independent)	Amino acid transport and metabolism	up	dbj|BAJ88127.1| predicted protein [Hordeum vulgare subsp. vulgare]
contig42636	KOG2263	Methionine synthase II (cobalamin-independent)	Amino acid transport and metabolism	up	gb|AFW70219.1| polyubiquitin-like protein [Zea mays]
contig52663	KOG0692	Pentafunctional AROM protein	Amino acid transport and metabolism	down	sp|P17688.1|AROA_BRANA RecName: Full=3-phosphoshikimate 1-carboxyvinyltransferase, chloroplastic; AltName: Full=5-enolpyruvylshikimate-3-phosphate synthase; Short=EPSP synthase; Flags: Precursor emb|CAA35839.1| 5-enolpyruvylshikimate-3-phosphate synthase
contig04322	KOG0189	Phosphoadenosine phosphosulfate reductase	Amino acid transport and metabolism	up	gb|EMS45005.1| putative 5'-adenylylsulfate reductase 1, chloroplastic [Triticum urartu]
contig33882	KOG2551	Phospholipase/carboxyhydrolase	Amino acid transport and metabolism	down	gb|EMS55430.1| Calmodulin-related protein [Triticum urartu]
contig40225	KOG2551	Phospholipase/carboxyhydrolase	Amino acid transport and metabolism	up	ref|XP_003581295.1| PREDICTED: UPF0483 protein CG5412-like [Brachypodium distachyon]
contig91524	KOG2797	Prephenate dehydratase	Amino acid transport and metabolism	up	dbj|BAK00872.1| predicted protein [Hordeum vulgare subsp. vulgare]
contig24041	KOG2797	Prephenate dehydratase	Amino acid transport and metabolism	up	dbj|BAJ97473.1| predicted protein [Hordeum vulgare subsp. vulgare]
contig91284	KOG2797	Prephenate dehydratase	Amino acid transport and metabolism	up	dbj|BAK05493.1| predicted protein [Hordeum vulgare subsp. vulgare] dbj|BAJ99463.1| predicted protein [Hordeum vulgare subsp. vulgare]
contig01710	KOG1591	Prolyl 4-hydroxylase alpha subunit	Amino acid transport and metabolism	up	dbj|BAJ86235.1| predicted protein [Hordeum vulgare subsp. vulgare] dbj|BAJ88090.1| predicted protein [Hordeum vulgare subsp. vulgare]
contig60368	KOG4750	Serine O-acetyltransferase	Amino acid transport and metabolism	down	dbj|BAJ93310.1| predicted protein [Hordeum vulgare subsp. vulgare] dbj|BAJ89514.1| predicted protein [Hordeum vulgare subsp. vulgare]
contig46099	KOG1562	Spermidine synthase	Amino acid transport and metabolism	up	gb|EMS48579.1| Spermidine synthase 1 [Triticum urartu]
contig19284	KOG1250	Threonine/serine dehydratases	Amino acid transport and metabolism	up	ref|XP_003559531.1| PREDICTED: threonine dehydratase biosynthetic, chloroplastic-like [Brachypodium distachyon]
contig37294	KOG4175	Tryptophan synthase alpha chain	Amino acid transport and metabolism	down	gb|EMT19699.1| Indole-3-glycerol phosphate lyase, chloroplastic [Aegilops tauschii]
contig22231	KOG1395	Tryptophan synthase beta chain	Amino acid transport and metabolism	up	gb|EMS49383.1| Tryptophan synthase beta chain 2, chloroplastic [Triticum urartu]
contig16114	KOG1395	Tryptophan synthase beta chain	Amino acid transport and metabolism	up	gb|EMS49383.1| Tryptophan synthase beta chain 2, chloroplastic [Triticum urartu]
contig38231	KOG1367	3-phosphoglycerate kinase	Carbohydrate transport and metabolism	down	sp|P12783.1|PGKY_WHEAT RecName: Full=Phosphoglycerate kinase, cytosolic emb|CAA33302.1| unnamed protein product [Triticum aestivum]
contig40617	KOG1367	3-phosphoglycerate kinase	Carbohydrate transport and metabolism	down	sp|P12782.1|PGKH_WHEAT RecName: Full=Phosphoglycerate kinase, chloroplastic; Flags: Precursor emb|CAA33303.1| unnamed protein product [Triticum aestivum] emb|CAA51931.1| phosphoglycerate kinase [Triticum aestivum]
contig53517	KOG1367	3-phosphoglycerate kinase	Carbohydrate transport and metabolism	down	ref|XP_003568189.1| PREDICTED: phosphoglycerate kinase, chloroplastic-like isoform 1 [Brachypodium distachyon]
0-FUZKD2G01A4VNE	KOG1367	3-phosphoglycerate kinase	Carbohydrate transport and metabolism	down	sp|P12782.1|PGKH_WHEAT RecName: Full=Phosphoglycerate kinase, chloroplastic; Flags: Precursor emb|CAA33303.1| unnamed protein product [Triticum aestivum] emb|CAA51931.1| phosphoglycerate kinase [Triticum aestivum]
contig19707	KOG2653	6-phosphogluconate dehydrogenase	Carbohydrate transport and metabolism	up	gb|EMT33408.1| 6-phosphogluconate dehydrogenase, decarboxylating [Aegilops tauschii]
contig37509	KOG2366	Alpha-D-galactosidase (melibiase)	Carbohydrate transport and metabolism	down	emb|CAA74160.1| alpha-galactosidase [Hordeum vulgare subsp. vulgare]
contig17933	KOG0223	Aquaporin (major intrinsic protein family)	Carbohydrate transport and metabolism	down	dbj|BAH84977.1| silicon transporter [Hordeum vulgare] dbj|BAI66442.1| nodulin-26 like intrinsic protein [Hordeum vulgare subsp. vulgare]
contig86578	KOG0223	Aquaporin (major intrinsic protein family)	Carbohydrate transport and metabolism	down	gb|EMT01056.1| Putative aquaporin PIP2-7 [Aegilops tauschii]
contig58718	KOG0223	Aquaporin (major intrinsic protein family)	Carbohydrate transport and metabolism	up	gb|EMS56264.1| putative aquaporin TIP4-1 [Triticum urartu]
contig42405	KOG0223	Aquaporin (major intrinsic protein family)	Carbohydrate transport and metabolism	up	dbj|BAE02729.1| PIP aquaporin [Hordeum vulgare]
contig38512	KOG0223	Aquaporin (major intrinsic protein family)	Carbohydrate transport and metabolism	up	ref|XP_003568717.1| PREDICTED: probable aquaporin TIP4-1-like [Brachypodium distachyon]
contig48154	KOG0228	Beta-fructofuranosidase (invertase)	Carbohydrate transport and metabolism	down	gb|AAK27319.1|AF211253_1 sucrose:fructan 6-fructosyltransferase [Agropyron cristatum]
contig60879	KOG0228	Beta-fructofuranosidase (invertase)	Carbohydrate transport and metabolism	up	dbj|BAM74038.1| cell wall invertase [Triticum aestivum]
contig47353	KOG0228	Beta-fructofuranosidase (invertase)	Carbohydrate transport and metabolism	up	gb|EMT28407.1| Beta-fructofuranosidase, insoluble isoenzyme 7 [Aegilops tauschii]
contig51871	KOG0228	Beta-fructofuranosidase (invertase)	Carbohydrate transport and metabolism	up	gb|EMT19916.1| Beta-fructofuranosidase 1 [Aegilops tauschii]
contig41688	KOG0228	Beta-fructofuranosidase (invertase)	Carbohydrate transport and metabolism	up	dbj|BAJ88320.1| predicted protein [Hordeum vulgare subsp. vulgare]
contig84207	KOG0228	Beta-fructofuranosidase (invertase)	Carbohydrate transport and metabolism	up	gb|EMT19915.1| Beta-fructofuranosidase 1 [Aegilops tauschii]
contig36676	KOG0228	Beta-fructofuranosidase (invertase)	Carbohydrate transport and metabolism	up	gb|AAS88729.1| vacuolar invertase1 [Triticum monococcum]
contig91579	KOG0228	Beta-fructofuranosidase (invertase)	Carbohydrate transport and metabolism	up	dbj|BAJ88320.1| predicted protein [Hordeum vulgare subsp. vulgare]
contig19359	KOG0228	Beta-fructofuranosidase (invertase)	Carbohydrate transport and metabolism	up	sp|B6DXP5.1|1FEH_LEYCH RecName: Full=Fructan 1-exohydrolase; Flags: Precursor gb|ACI24008.1| fructan 1-exohydrolase [Leymus chinensis]
contig44667	KOG0228	Beta-fructofuranosidase (invertase)	Carbohydrate transport and metabolism	up	gb|EMT20260.1| Beta-fructofuranosidase, insoluble isoenzyme 4 [Aegilops tauschii]
contig42416	KOG0228	Beta-fructofuranosidase (invertase)	Carbohydrate transport and metabolism	up	dbj|BAM74039.1| fructan 6-exohydrolase [Triticum aestivum]
contig44364	KOG0228	Beta-fructofuranosidase (invertase)	Carbohydrate transport and metabolism	up	gb|EMT04613.1| Beta-fructofuranosidase, insoluble isoenzyme 1 [Aegilops tauschii]
contig20934	KOG0228	Beta-fructofuranosidase (invertase)	Carbohydrate transport and metabolism	up	dbj|BAM74039.1| fructan 6-exohydrolase [Triticum aestivum]
contig62138	KOG0228	Beta-fructofuranosidase (invertase)	Carbohydrate transport and metabolism	up	dbj|BAJ88320.1| predicted protein [Hordeum vulgare subsp. vulgare]
contig21457	KOG0228	Beta-fructofuranosidase (invertase)	Carbohydrate transport and metabolism	up	dbj|BAM74039.1| fructan 6-exohydrolase [Triticum aestivum]
contig39940	KOG0228	Beta-fructofuranosidase (invertase)	Carbohydrate transport and metabolism	up	sp|B6DXP5.1|1FEH_LEYCH RecName: Full=Fructan 1-exohydrolase; Flags: Precursor gb|ACI24008.1| fructan 1-exohydrolase [Leymus chinensis]
contig52063	KOG0228	Beta-fructofuranosidase (invertase)	Carbohydrate transport and metabolism	up	gb|AAS88729.1| vacuolar invertase1 [Triticum monococcum]
contig60120	KOG0496	Beta-galactosidase	Carbohydrate transport and metabolism	down	dbj|BAK02766.1| predicted protein [Hordeum vulgare subsp. vulgare]
contig37400	KOG0626	Beta-glucosidase, lactase phlorizinhydrolase, and related proteins	Carbohydrate transport and metabolism	down	gb|EMT07547.1| Hydroxyisourate hydrolase [Aegilops tauschii]
contig23109	KOG0626	Beta-glucosidase, lactase phlorizinhydrolase, and related proteins	Carbohydrate transport and metabolism	down	gb|EMS65557.1| Beta-glucosidase 5 [Triticum urartu]
contig42915	KOG0626	Beta-glucosidase, lactase phlorizinhydrolase, and related proteins	Carbohydrate transport and metabolism	down	gb|EMT31288.1| Beta-glucosidase 1 [Aegilops tauschii]
contig16436	KOG0626	Beta-glucosidase, lactase phlorizinhydrolase, and related proteins	Carbohydrate transport and metabolism	down	gb|EMS50198.1| Beta-glucosidase 5 [Triticum urartu]
0-FTYGYVA04JN2EI	KOG0626	Beta-glucosidase, lactase phlorizinhydrolase, and related proteins	Carbohydrate transport and metabolism	down	ref|XP_003565002.1| PREDICTED: beta-glucosidase 5-like isoform 3 [Brachypodium distachyon]
contig08894	KOG0626	Beta-glucosidase, lactase phlorizinhydrolase, and related proteins	Carbohydrate transport and metabolism	up	gb|EMT23603.1| Beta-glucosidase 6 [Aegilops tauschii]
contig41204	KOG0626	Beta-glucosidase, lactase phlorizinhydrolase, and related proteins	Carbohydrate transport and metabolism	up	gb|EMT23602.1| Beta-glucosidase 6 [Aegilops tauschii]
contig41467	KOG0626	Beta-glucosidase, lactase phlorizinhydrolase, and related proteins	Carbohydrate transport and metabolism	up	gb|EMS48763.1| Beta-glucosidase 31 [Triticum urartu]
contig03110	KOG2426	Dihydroxyacetone kinase/glycerone kinase	Carbohydrate transport and metabolism	up	gb|EMS57486.1| Putative 3,4-dihydroxy-2-butanone kinase [Triticum urartu]
contig61972	KOG3111	D-ribulose-5-phosphate 3-epimerase	Carbohydrate transport and metabolism	down	ref|XP_003558725.1| PREDICTED: ribulose-phosphate 3-epimerase, chloroplastic-like [Brachypodium distachyon]
contig88719	KOG3111	D-ribulose-5-phosphate 3-epimerase	Carbohydrate transport and metabolism	down	ref|XP_003558725.1| PREDICTED: ribulose-phosphate 3-epimerase, chloroplastic-like [Brachypodium distachyon]
contig43548	KOG2670	Enolase	Carbohydrate transport and metabolism	up	gb|AGH20062.1| enolase [Triticum aestivum]
contig37564	KOG1458	Fructose-1,6-bisphosphatase	Carbohydrate transport and metabolism	down	dbj|BAJ89651.1| predicted protein [Hordeum vulgare subsp. vulgare]
contig16334	KOG1458	Fructose-1,6-bisphosphatase	Carbohydrate transport and metabolism	down	sp|P09195.1|F16P1_WHEAT RecName: Full=Fructose-1,6-bisphosphatase, chloroplastic; Short=FBPase; AltName: Full=D-fructose-1,6-bisphosphate 1-phosphohydrolase; Flags: Precursor emb|CAA30612.1| unnamed protein product [Triticum aestivum] emb|CAA37908.1| fruc
contig31653	KOG1458	Fructose-1,6-bisphosphatase	Carbohydrate transport and metabolism	down	dbj|BAJ89651.1| predicted protein [Hordeum vulgare subsp. vulgare]
contig19607	KOG1458	Fructose-1,6-bisphosphatase	Carbohydrate transport and metabolism	down	dbj|BAJ89651.1| predicted protein [Hordeum vulgare subsp. vulgare]
3-GH8N3EB02JY6N1	KOG0234	Fructose-6-phosphate 2-kinase/fructose-2,6-biphosphatase	Carbohydrate transport and metabolism	down	gb|EMT14547.1| hypothetical protein F775_52380 [Aegilops tauschii]
contig23655	KOG1557	Fructose-biphosphate aldolase	Carbohydrate transport and metabolism	down	dbj|BAJ90789.1| predicted protein [Hordeum vulgare subsp. vulgare]
contig37183	KOG1557	Fructose-biphosphate aldolase	Carbohydrate transport and metabolism	down	dbj|BAK08153.1| predicted protein [Hordeum vulgare subsp. vulgare]
contig50359	KOG1557	Fructose-biphosphate aldolase	Carbohydrate transport and metabolism	down	dbj|BAJ90789.1| predicted protein [Hordeum vulgare subsp. vulgare]
contig83368	KOG1557	Fructose-biphosphate aldolase	Carbohydrate transport and metabolism	down	dbj|BAJ90789.1| predicted protein [Hordeum vulgare subsp. vulgare]
contig37494	KOG1557	Fructose-biphosphate aldolase	Carbohydrate transport and metabolism	up	gb|ACO44683.1| fructose-bisphosphate aldolase [Secale cereale]
contig61965	KOG1557	Fructose-biphosphate aldolase	Carbohydrate transport and metabolism	up	gb|EMT31985.1| Fructose-bisphosphate aldolase cytoplasmic isozyme [Aegilops tauschii]
contig21104	KOG0631	Galactokinase	Carbohydrate transport and metabolism	up	gb|EMT24874.1| Galactokinase [Aegilops tauschii]
contig93916	KOG0631	Galactokinase	Carbohydrate transport and metabolism	up	ref|NP_009576.1| galactokinase [Saccharomyces cerevisiae S288c] sp|P04385.4|GAL1_YEAST RecName: Full=Galactokinase; AltName: Full=Galactose kinase emb|CAA53677.1| galactokinase [Saccharomyces cerevisiae] emb|CAA84962.1| GAL1 [Saccharomyces cerevisiae] gb|
contig03357	KOG2288	Galactosyltransferases	Carbohydrate transport and metabolism	up	gb|EMT26667.1| Beta-1,3-galactosyltransferase 7 [Aegilops tauschii]
contig25276	KOG0563	Glucose-6-phosphate 1-dehydrogenase	Carbohydrate transport and metabolism	up	gb|EMT23941.1| Glucose-6-phosphate 1-dehydrogenase, cytoplasmic isoform [Aegilops tauschii]
1-GH8N3EB01DCKMG	KOG0657	Glyceraldehyde 3-phosphate dehydrogenase	Carbohydrate transport and metabolism	down	dbj|BAK02737.1| predicted protein [Hordeum vulgare subsp. vulgare]
contig81376	KOG0657	Glyceraldehyde 3-phosphate dehydrogenase	Carbohydrate transport and metabolism	up	ref|NP_012483.3| glyceraldehyde-3-phosphate dehydrogenase (phosphorylating) TDH1 [Saccharomyces cerevisiae S288c] sp|P00360.3|G3P1_YEAST RecName: Full=Glyceraldehyde-3-phosphate dehydrogenase 1; Short=GAPDH 1 emb|CAA89343.1| TDH1 [Saccharomyces cerevisiae
contig39293	KOG0658	Glycogen synthase kinase-3	Carbohydrate transport and metabolism	down	dbj|BAJ89558.1| predicted protein [Hordeum vulgare subsp. vulgare] dbj|BAJ91891.1| predicted protein [Hordeum vulgare subsp. vulgare]
contig17767	KOG0658	Glycogen synthase kinase-3	Carbohydrate transport and metabolism	up	dbj|BAF36565.1| Shaggy-like kinase [Triticum aestivum]
contig13579	KOG1950	Glycosyl transferase, family 8 - glycogenin	Carbohydrate transport and metabolism	up	gb|EMT01112.1| Glycogenin-2 [Aegilops tauschii]
contig93160	KOG1950	Glycosyl transferase, family 8 - glycogenin	Carbohydrate transport and metabolism	up	dbj|BAJ87677.1| predicted protein [Hordeum vulgare subsp. vulgare]
contig40744	KOG1950	Glycosyl transferase, family 8 - glycogenin	Carbohydrate transport and metabolism	up	dbj|BAJ85213.1| predicted protein [Hordeum vulgare subsp. vulgare] dbj|BAK03634.1| predicted protein [Hordeum vulgare subsp. vulgare]
contig46985	KOG2944	Glyoxalase	Carbohydrate transport and metabolism	up	dbj|BAJ92254.1| predicted protein [Hordeum vulgare subsp. vulgare]
contig18771	KOG2951	Inositol monophosphatase	Carbohydrate transport and metabolism	down	dbj|BAJ85005.1| predicted protein [Hordeum vulgare subsp. vulgare] dbj|BAJ95628.1| predicted protein [Hordeum vulgare subsp. vulgare] dbj|BAJ95845.1| predicted protein [Hordeum vulgare subsp. vulgare] dbj|BAJ86856.1| predicted protein [Hordeum vulgare sub
contig19935	KOG2204	Mannosyl-oligosaccharide alpha-1,2-mannosidase and related glycosyl hydrolases	Carbohydrate transport and metabolism	up	gb|EMS66530.1| Mannosyl-oligosaccharide 1,2-alpha-mannosidase MNS1 [Triticum urartu]
contig15832	KOG2533	Permease of the major facilitator superfamily	Carbohydrate transport and metabolism	up	dbj|BAK01081.1| predicted protein [Hordeum vulgare subsp. vulgare]
contig19982	KOG0569	Permease of the major facilitator superfamily	Carbohydrate transport and metabolism	up	dbj|BAJ94240.1| predicted protein [Hordeum vulgare subsp. vulgare]
contig86500	KOG2119	Predicted bile acid beta-glucosidase	Carbohydrate transport and metabolism	up	ref|XP_003577664.1| PREDICTED: non-lysosomal glucosylceramidase-like [Brachypodium distachyon]
contig13445	KOG1203	Predicted dehydrogenase	Carbohydrate transport and metabolism	down	dbj|BAJ93830.1| predicted protein [Hordeum vulgare subsp. vulgare] dbj|BAJ91782.1| predicted protein [Hordeum vulgare subsp. vulgare]
contig53066	KOG1203	Predicted dehydrogenase	Carbohydrate transport and metabolism	down	dbj|BAJ86942.1| predicted protein [Hordeum vulgare subsp. vulgare]
contig40750	KOG1203	Predicted dehydrogenase	Carbohydrate transport and metabolism	down	dbj|BAJ85854.1| predicted protein [Hordeum vulgare subsp. vulgare]
contig87250	KOG2943	Predicted glyoxalase	Carbohydrate transport and metabolism	down	dbj|BAJ89732.1| predicted protein [Hordeum vulgare subsp. vulgare] dbj|BAJ84929.1| predicted protein [Hordeum vulgare subsp. vulgare] dbj|BAJ95589.1| predicted protein [Hordeum vulgare subsp. vulgare] dbj|BAJ88003.1| predicted protein [Hordeum vulgare sub
contig51830	KOG2943	Predicted glyoxalase	Carbohydrate transport and metabolism	down	gb|EMT03386.1| Putative lactoylglutathione lyase [Aegilops tauschii]
contig58166	KOG4754	Predicted phosphoglycerate mutase	Carbohydrate transport and metabolism	up	dbj|BAJ97385.1| predicted protein [Hordeum vulgare subsp. vulgare]
contig58256	KOG4754	Predicted phosphoglycerate mutase	Carbohydrate transport and metabolism	up	dbj|BAJ97385.1| predicted protein [Hordeum vulgare subsp. vulgare]
contig38592	KOG4754	Predicted phosphoglycerate mutase	Carbohydrate transport and metabolism	up	ref|XP_003580912.1| PREDICTED: uncharacterized protein LOC100824766 [Brachypodium distachyon]
contig00759	KOG1340	Prosaposin	Carbohydrate transport and metabolism	down	gb|EMS59792.1| Proactivator polypeptide-like 1 [Triticum urartu]
contig37470	KOG1378	Purple acid phosphatase	Carbohydrate transport and metabolism	down	gb|EMT23789.1| Putative inactive purple acid phosphatase 27 [Aegilops tauschii]
contig15652	KOG1378	Purple acid phosphatase	Carbohydrate transport and metabolism	down	gb|EMS53150.1| Purple acid phosphatase 2 [Triticum urartu]
contig39099	KOG0747	Putative NAD+-dependent epimerases	Carbohydrate transport and metabolism	up	gb|EMS45937.1| putative rhamnose biosynthetic enzyme 1 [Triticum urartu]
contig45200	KOG0747	Putative NAD+-dependent epimerases	Carbohydrate transport and metabolism	up	dbj|BAJ86835.1| predicted protein [Hordeum vulgare subsp. vulgare] dbj|BAJ93619.1| predicted protein [Hordeum vulgare subsp. vulgare]
contig91161	KOG2440	Pyrophosphate-dependent phosphofructo-1-kinase	Carbohydrate transport and metabolism	up	gb|EMT19126.1| 6-phosphofructokinase 3 [Aegilops tauschii]
contig38759	KOG2440	Pyrophosphate-dependent phosphofructo-1-kinase	Carbohydrate transport and metabolism	up	gb|EMS52572.1| 6-phosphofructokinase 3 [Triticum urartu]
contig85802	KOG2323	Pyruvate kinase	Carbohydrate transport and metabolism	up	gb|EMT02217.1| Pyruvate kinase, cytosolic isozyme [Aegilops tauschii]
contig38070	KOG2855	Ribokinase	Carbohydrate transport and metabolism	up	dbj|BAK01819.1| predicted protein [Hordeum vulgare subsp. vulgare]
contig12205	KOG2855	Ribokinase	Carbohydrate transport and metabolism	up	dbj|BAK01819.1| predicted protein [Hordeum vulgare subsp. vulgare]
contig55501	KOG3075	Ribose 5-phosphate isomerase	Carbohydrate transport and metabolism	down	dbj|BAJ94179.1| predicted protein [Hordeum vulgare subsp. vulgare]
contig24573	KOG3075	Ribose 5-phosphate isomerase	Carbohydrate transport and metabolism	down	gb|EMT26862.1| Putative ribose-5-phosphate isomerase [Aegilops tauschii]
contig40641	KOG3075	Ribose 5-phosphate isomerase	Carbohydrate transport and metabolism	down	ref|XP_003557503.1| PREDICTED: probable ribose-5-phosphate isomerase-like [Brachypodium distachyon]
contig84406	KOG3075	Ribose 5-phosphate isomerase	Carbohydrate transport and metabolism	down	ref|XP_003557503.1| PREDICTED: probable ribose-5-phosphate isomerase-like [Brachypodium distachyon]
contig35282	KOG3075	Ribose 5-phosphate isomerase	Carbohydrate transport and metabolism	down	dbj|BAJ94179.1| predicted protein [Hordeum vulgare subsp. vulgare]
contig21482	KOG2517	Ribulose kinase and related carbohydrate kinases	Carbohydrate transport and metabolism	down	dbj|BAJ89463.1| predicted protein [Hordeum vulgare subsp. vulgare]
contig37437	KOG0637	Sucrose transporter and related proteins	Carbohydrate transport and metabolism	up	gb|ADL14375.1| sucrose transporter 1 [Leymus chinensis]
contig49364	KOG0637	Sucrose transporter and related proteins	Carbohydrate transport and metabolism	up	emb|CAB75882.1| sucrose transporter 1 [Hordeum vulgare subsp. vulgare]
contig90991	KOG0637	Sucrose transporter and related proteins	Carbohydrate transport and metabolism	up	gb|ADL14375.1| sucrose transporter 1 [Leymus chinensis]
contig35026	KOG0637	Sucrose transporter and related proteins	Carbohydrate transport and metabolism	up	gb|ADL14375.1| sucrose transporter 1 [Leymus chinensis]
0-FTYGYVA04I4L06	KOG1330	Sugar transporter/spinster transmembrane protein	Carbohydrate transport and metabolism	up	gb|EMS55925.1| Protein spinster [Triticum urartu]
contig46367	KOG0523	Transketolase	Carbohydrate transport and metabolism	down	dbj|BAJ93658.1| predicted protein [Hordeum vulgare subsp. vulgare]
contig25558	KOG0523	Transketolase	Carbohydrate transport and metabolism	down	gb|EMT02862.1| Transketolase, chloroplastic [Aegilops tauschii]
contig20251	KOG0523	Transketolase	Carbohydrate transport and metabolism	down	dbj|BAJ93658.1| predicted protein [Hordeum vulgare subsp. vulgare]
contig17196	KOG1050	Trehalose-6-phosphate synthase component TPS1 and related subunits	Carbohydrate transport and metabolism	up	gb|EMT14980.1| Putative alpha,alpha-trehalose-phosphate synthase (UDP-forming) 7 [Aegilops tauschii]
contig29152	KOG1050	Trehalose-6-phosphate synthase component TPS1 and related subunits	Carbohydrate transport and metabolism	up	gb|EMT19261.1| Putative glycosyl hydrolase [Aegilops tauschii]
contig49033	KOG1050	Trehalose-6-phosphate synthase component TPS1 and related subunits	Carbohydrate transport and metabolism	up	gb|AEB26581.1| trehalose-6-phosphate synthase 2 [Hordeum vulgare subsp. vulgare]
contig24653	KOG1050	Trehalose-6-phosphate synthase component TPS1 and related subunits	Carbohydrate transport and metabolism	up	ref|XP_003578083.1| PREDICTED: alpha,alpha-trehalose-phosphate synthase [UDP-forming] 6-like [Brachypodium distachyon]
contig20888	KOG1050	Trehalose-6-phosphate synthase component TPS1 and related subunits	Carbohydrate transport and metabolism	up	ref|XP_003578083.1| PREDICTED: alpha,alpha-trehalose-phosphate synthase [UDP-forming] 6-like [Brachypodium distachyon]
contig41001	KOG1050	Trehalose-6-phosphate synthase component TPS1 and related subunits	Carbohydrate transport and metabolism	up	gb|AEB26581.1| trehalose-6-phosphate synthase 2 [Hordeum vulgare subsp. vulgare]
contig38985	KOG1050	Trehalose-6-phosphate synthase component TPS1 and related subunits	Carbohydrate transport and metabolism	up	gb|EMS59182.1| Trehalose-phosphate phosphatase [Triticum urartu]
contig17319	KOG1643	Triosephosphate isomerase	Carbohydrate transport and metabolism	down	sp|P46225.1|TPIC_SECCE RecName: Full=Triosephosphate isomerase, chloroplastic; Short=TIM; Short=Triose-phosphate isomerase; Flags: Precursor emb|CAA83533.1| triosephosphate isomerase [Secale cereale] prf||2109226B triosephosphate isomerase
contig40714	KOG1643	Triosephosphate isomerase	Carbohydrate transport and metabolism	down	dbj|BAJ98333.1| predicted protein [Hordeum vulgare subsp. vulgare] dbj|BAK08008.1| predicted protein [Hordeum vulgare subsp. vulgare]
contig87459	KOG2666	UDP-glucose/GDP-mannose dehydrogenase	Carbohydrate transport and metabolism	up	ref|XP_003577799.1| PREDICTED: UDP-glucose 6-dehydrogenase-like [Brachypodium distachyon]
contig58089	KOG2666	UDP-glucose/GDP-mannose dehydrogenase	Carbohydrate transport and metabolism	up	ref|XP_003577799.1| PREDICTED: UDP-glucose 6-dehydrogenase-like [Brachypodium distachyon]
contig38379	KOG2666	UDP-glucose/GDP-mannose dehydrogenase	Carbohydrate transport and metabolism	up	ref|XP_003559248.1| PREDICTED: UDP-glucose 6-dehydrogenase-like [Brachypodium distachyon]
contig38565	KOG1879	UDP-glucose:glycoprotein glucosyltransferase	Carbohydrate transport and metabolism	up	gb|EMT29944.1| UDP-glucose:glycoprotein glucosyltransferase 1 [Aegilops tauschii]
contig18514	KOG1594	Uncharacterized enzymes related to aldose 1-epimerase	Carbohydrate transport and metabolism	down	gb|EMS64571.1| Putative glucose-6-phosphate 1-epimerase [Triticum urartu]
0-FO0JX8101AVBPW	KOG1594	Uncharacterized enzymes related to aldose 1-epimerase	Carbohydrate transport and metabolism	down	gb|EMT22457.1| Putative apospory-associated protein C [Aegilops tauschii]
contig38004	KOG2166	Cullins	Cell cycle control, cell division, chromosome partitioning	up	gb|EMT19022.1| Cullin-1 [Aegilops tauschii]
contig91964	KOG2166	Cullins	Cell cycle control, cell division, chromosome partitioning	up	gb|EMT19022.1| Cullin-1 [Aegilops tauschii]
contig48448	KOG1832	HIV-1 Vpr-binding protein	Cell cycle control, cell division, chromosome partitioning	down	gb|EMS56524.1| hypothetical protein TRIUR3_04691 [Triticum urartu]
contig38557	KOG3022	Predicted ATPase, nucleotide-binding	Cell cycle control, cell division, chromosome partitioning	up	gb|EMS47888.1| Cytosolic Fe-S cluster assembly factor NUBP1-like protein [Triticum urartu]
contig16460	KOG1213	Sister chromatid cohesion complex Cohesin, subunit RAD21/SCC1	Cell cycle control, cell division, chromosome partitioning	up	ref|XP_003564840.1| PREDICTED: uncharacterized protein LOC100841414 [Brachypodium distachyon]
contig00218	KOG0916	1,3-beta-glucan synthase/callose synthase catalytic subunit	Cell wall/membrane/envelope biogenesis	up	gb|EMS54246.1| Callose synthase 10 [Triticum urartu]
contig39530	KOG0916	1,3-beta-glucan synthase/callose synthase catalytic subunit	Cell wall/membrane/envelope biogenesis	up	gb|AAO46087.1| putative callose synthase [Hordeum vulgare subsp. vulgare]
contig16193	KOG4701	Chitinase	Cell wall/membrane/envelope biogenesis	up	dbj|BAK02328.1| predicted protein [Hordeum vulgare subsp. vulgare]
contig39333	KOG2686	Choline kinase	Cell wall/membrane/envelope biogenesis	up	dbj|BAJ93400.1| predicted protein [Hordeum vulgare subsp. vulgare]
contig38877	KOG1429	dTDP-glucose 4-6-dehydratase/UDP-glucuronic acid decarboxylase	Cell wall/membrane/envelope biogenesis	up	gb|AAT80325.1| UDP-D-glucuronate decarboxylase [Hordeum vulgare]
contig62472	KOG1429	dTDP-glucose 4-6-dehydratase/UDP-glucuronic acid decarboxylase	Cell wall/membrane/envelope biogenesis	up	ref|XP_003558221.1| PREDICTED: UDP-glucuronic acid decarboxylase 1-like [Brachypodium distachyon]
contig27924	KOG1429	dTDP-glucose 4-6-dehydratase/UDP-glucuronic acid decarboxylase	Cell wall/membrane/envelope biogenesis	up	dbj|BAJ85483.1| predicted protein [Hordeum vulgare subsp. vulgare]
contig37293	KOG1322	GDP-mannose pyrophosphorylase/mannose-1-phosphate guanylyltransferase	Cell wall/membrane/envelope biogenesis	down	dbj|BAJ88358.1| predicted protein [Hordeum vulgare subsp. vulgare]
contig36611	KOG1268	Glucosamine 6-phosphate synthetases, contain amidotransferase and phosphosugar isomerase domains	Cell wall/membrane/envelope biogenesis	up	gb|EMT18514.1| Glucosamine--fructose-6-phosphate aminotransferase (isomerizing) 2 [Aegilops tauschii]
contig20022	KOG1268	Glucosamine 6-phosphate synthetases, contain amidotransferase and phosphosugar isomerase domains	Cell wall/membrane/envelope biogenesis	up	gb|EMT18514.1| Glucosamine--fructose-6-phosphate aminotransferase (isomerizing) 2 [Aegilops tauschii]
contig00238	KOG0853	Glycosyltransferase	Cell wall/membrane/envelope biogenesis	down	dbj|BAK02964.1| predicted protein [Hordeum vulgare subsp. vulgare]
contig46446	KOG0853	Glycosyltransferase	Cell wall/membrane/envelope biogenesis	up	gb|AFA36485.1| putative sucrose synthase 2, partial [Lolium perenne]
contig15621	KOG4287	Pectin acetylesterase and similar proteins	Cell wall/membrane/envelope biogenesis	down	dbj|BAJ90066.1| predicted protein [Hordeum vulgare subsp. vulgare]
contig24661	KOG4629	Predicted mechanosensitive ion channel	Cell wall/membrane/envelope biogenesis	up	dbj|BAK01970.1| predicted protein [Hordeum vulgare subsp. vulgare]
contig38269	KOG4629	Predicted mechanosensitive ion channel	Cell wall/membrane/envelope biogenesis	up	dbj|BAK01970.1| predicted protein [Hordeum vulgare subsp. vulgare]
contig17188	KOG1371	UDP-glucose 4-epimerase/UDP-sulfoquinovose synthase	Cell wall/membrane/envelope biogenesis	up	gb|AAX49504.1| UDP-D-glucose epimerase 1 [Hordeum vulgare]
contig24639	KOG1371	UDP-glucose 4-epimerase/UDP-sulfoquinovose synthase	Cell wall/membrane/envelope biogenesis	up	dbj|BAK01474.1| predicted protein [Hordeum vulgare subsp. vulgare]
contig39219	KOG1371	UDP-glucose 4-epimerase/UDP-sulfoquinovose synthase	Cell wall/membrane/envelope biogenesis	up	gb|AAX49504.1| UDP-D-glucose epimerase 1 [Hordeum vulgare]
contig93927	KOG1371	UDP-glucose 4-epimerase/UDP-sulfoquinovose synthase	Cell wall/membrane/envelope biogenesis	up	ref|NP_009575.1| bifunctional UDP-glucose 4-epimerase/aldose 1-epimerase [Saccharomyces cerevisiae S288c] sp|P04397.2|GAL10_YEAST RecName: Full=Bifunctional protein GAL10; Includes: RecName: Full=UDP-glucose 4-epimerase; AltName: Full=Galactowaldenase; In
contig10695	KOG1371	UDP-glucose 4-epimerase/UDP-sulfoquinovose synthase	Cell wall/membrane/envelope biogenesis	up	dbj|BAJ90238.1| predicted protein [Hordeum vulgare subsp. vulgare]
contig17965	KOG2633	Hismacro and SEC14 domain-containing proteins	Chromatin structure and dynamics	up	dbj|BAK00587.1| predicted protein [Hordeum vulgare subsp. vulgare]
contig25773	KOG1744	Histone H2B	Chromatin structure and dynamics	up	gb|EMS55473.1| Histone H2B.2 [Triticum urartu]
contig46862	KOG1507	Nucleosome assembly protein NAP-1	Chromatin structure and dynamics	up	dbj|BAJ99128.1| predicted protein [Hordeum vulgare subsp. vulgare]
contig38623	KOG1284	Bifunctional GTP cyclohydrolase II/3,4-dihydroxy-2butanone-4-phosphate synthase	Coenzyme transport and metabolism	up	ref|XP_004952849.1| PREDICTED: riboflavin biosynthesis protein ribBA, chloroplastic-like isoform X2 [Setaria italica]
contig89462	KOG1284	Bifunctional GTP cyclohydrolase II/3,4-dihydroxy-2butanone-4-phosphate synthase	Coenzyme transport and metabolism	up	gb|EMT10315.1| Riboflavin biosynthesis protein ribBA, chloroplastic [Aegilops tauschii]
contig20711	KOG4230	C1-tetrahydrofolate synthase	Coenzyme transport and metabolism	up	dbj|BAJ91410.1| predicted protein [Hordeum vulgare subsp. vulgare]
contig06792	KOG1518	Coproporphyrinogen III oxidase CPO/HEM13	Coenzyme transport and metabolism	down	gb|EMT27887.1| Coproporphyrinogen-III oxidase, chloroplastic [Aegilops tauschii]
contig15981	KOG0776	Geranylgeranyl pyrophosphate synthase/Polyprenyl synthetase	Coenzyme transport and metabolism	down	dbj|BAK00672.1| predicted protein [Hordeum vulgare subsp. vulgare]
contig88519	KOG0776	Geranylgeranyl pyrophosphate synthase/Polyprenyl synthetase	Coenzyme transport and metabolism	up	dbj|BAK05302.1| predicted protein [Hordeum vulgare subsp. vulgare]
contig22344	KOG4254	Phytoene desaturase	Coenzyme transport and metabolism	up	gb|EMS60250.1| Carotenoid isomerase, chloroplastic [Triticum urartu]
contig54887	KOG4254	Phytoene desaturase	Coenzyme transport and metabolism	up	gb|EMS60250.1| Carotenoid isomerase, chloroplastic [Triticum urartu]
contig19713	KOG0711	Polyprenyl synthetase	Coenzyme transport and metabolism	down	dbj|BAJ84838.1| predicted protein [Hordeum vulgare subsp. vulgare] dbj|BAJ87514.1| predicted protein [Hordeum vulgare subsp. vulgare]
contig18751	KOG0711	Polyprenyl synthetase	Coenzyme transport and metabolism	up	ref|XP_003569616.1| PREDICTED: farnesyl pyrophosphate synthase-like [Brachypodium distachyon]
contig44937	KOG1506	S-adenosylmethionine synthetase	Coenzyme transport and metabolism	down	sp|Q4LB22.1|METK3_HORVU RecName: Full=S-adenosylmethionine synthase 3; Short=AdoMet synthase 3; AltName: Full=Methionine adenosyltransferase 3; Short=MAT 3 emb|CAJ01704.1| putative AdoMet synthase 3 [Hordeum vulgare subsp. vulgare] dbj|BAJ85492.1| predict
contig03762	KOG1506	S-adenosylmethionine synthetase	Coenzyme transport and metabolism	down	gb|ADI46913.1| METM1m [Volvox carteri f. nagariensis]
0-FOWZWMP02LSC9C	KOG1506	S-adenosylmethionine synthetase	Coenzyme transport and metabolism	up	gb|EMS55466.1| S-adenosylmethionine synthase 1 [Triticum urartu]
contig22718	KOG1506	S-adenosylmethionine synthetase	Coenzyme transport and metabolism	up	gb|EMS52834.1| S-adenosylmethionine synthase 4 [Triticum urartu]
2-GH8N3EB02IKGP4	KOG1506	S-adenosylmethionine synthetase	Coenzyme transport and metabolism	up	gb|AFK33626.1| unknown [Lotus japonicus]
contig00033	KOG4166	Thiamine pyrophosphate-requiring enzyme	Coenzyme transport and metabolism	down	dbj|BAJ92591.1| predicted protein [Hordeum vulgare subsp. vulgare]
contig38211	KOG1185	Thiamine pyrophosphate-requiring enzyme	Coenzyme transport and metabolism	up	dbj|BAJ85044.1| predicted protein [Hordeum vulgare subsp. vulgare]
contig03901	KOG1527	Uroporphyrin III methyltransferase	Coenzyme transport and metabolism	down	gb|EMS62711.1| Siroheme synthase 2 [Triticum urartu]
0-FUZKD2G01A85IB	KOG0676	Actin and related proteins	Cytoskeleton	down	dbj|BAN13564.1| actin, partial [Chrysanthemum seticuspe f. boreale]
contig40358	KOG0676	Actin and related proteins	Cytoskeleton	up	dbj|BAJ85914.1| predicted protein [Hordeum vulgare subsp. vulgare] gb|EMS63944.1| Actin-2 [Triticum urartu] gb|EMT27233.1| Actin-2 [Aegilops tauschii]
contig14035	KOG0676	Actin and related proteins	Cytoskeleton	up	gb|EMT10897.1| Actin-7 [Aegilops tauschii]
contig14034	KOG0676	Actin and related proteins	Cytoskeleton	up	dbj|BAD23897.1| actin [Triticum aestivum]
contig09023	KOG0676	Actin and related proteins	Cytoskeleton	up	dbj|BAJ85914.1| predicted protein [Hordeum vulgare subsp. vulgare] gb|EMS63944.1| Actin-2 [Triticum urartu] gb|EMT27233.1| Actin-2 [Aegilops tauschii]
contig40133	KOG0676	Actin and related proteins	Cytoskeleton	up	gb|EEE62039.1| hypothetical protein OsJ_16821 [Oryza sativa Japonica Group]
contig37122	KOG1735	Actin depolymerizing factor	Cytoskeleton	down	gb|AFS49701.1| actin-depolymerizing factor 7 [Triticum aestivum]
contig87124	KOG1735	Actin depolymerizing factor	Cytoskeleton	down	gb|AFS49701.1| actin-depolymerizing factor 7 [Triticum aestivum]
contig02963	KOG0443	Actin regulatory proteins (gelsolin/villin family)	Cytoskeleton	up	dbj|BAK02464.1| predicted protein [Hordeum vulgare subsp. vulgare]
contig00076	KOG0443	Actin regulatory proteins (gelsolin/villin family)	Cytoskeleton	up	ref|XP_003565080.1| PREDICTED: villin-2-like isoform 1 [Brachypodium distachyon]
contig39675	KOG0443	Actin regulatory proteins (gelsolin/villin family)	Cytoskeleton	up	ref|XP_003565080.1| PREDICTED: villin-2-like isoform 1 [Brachypodium distachyon]
contig18555	KOG1703	Adaptor protein Enigma and related PDZ-LIM proteins	Cytoskeleton	up	gb|EMS57732.1| Protein DA1-related 1 [Triticum urartu]
contig40902	KOG1703	Adaptor protein Enigma and related PDZ-LIM proteins	Cytoskeleton	up	dbj|BAJ87297.1| predicted protein [Hordeum vulgare subsp. vulgare]
contig18951	KOG1703	Adaptor protein Enigma and related PDZ-LIM proteins	Cytoskeleton	up	gb|EMS62488.1| Protein DA1-related 2 [Triticum urartu]
contig36410	KOG1376	Alpha tubulin	Cytoskeleton	down	ref|XP_004981922.1| PREDICTED: tubulin alpha-1 chain-like [Setaria italica] emb|CAE52515.1| alpha tubulin [Setaria viridis]
contig35630	KOG1376	Alpha tubulin	Cytoskeleton	down	gb|AAX96763.1| Tubulin/FtsZ family, GTPase domain, putative [Oryza sativa Japonica Group] gb|ABA92354.1| Tubulin alpha-3 chain, putative, expressed [Oryza sativa Japonica Group]
contig14369	KOG1376	Alpha tubulin	Cytoskeleton	down	emb|CBI16534.3| unnamed protein product [Vitis vinifera]
contig37496	KOG1376	Alpha tubulin	Cytoskeleton	down	sp|Q9ZRR5.1|TBA3_HORVU RecName: Full=Tubulin alpha-3 chain emb|CAA10663.1| alpha-tubulin 3 [Hordeum vulgare subsp. vulgare] gb|ABD92933.1| alpha tubulin-3B [Triticum aestivum] gb|ABD92934.1| alpha tubulin-3A [Triticum aestivum] gb|ABD92935.1| alpha tubuli
contig37331	KOG1376	Alpha tubulin	Cytoskeleton	up	gb|AAB08791.1| alpha tubulin [Hordeum vulgare subsp. vulgare]
contig21585	KOG1376	Alpha tubulin	Cytoskeleton	up	gb|AAB08791.1| alpha tubulin [Hordeum vulgare subsp. vulgare]
contig36983	KOG1376	Alpha tubulin	Cytoskeleton	up	dbj|BAJ06364.1| alpha-tubulin [Alopecurus aequalis]
contig49308	KOG1375	Beta tubulin	Cytoskeleton	up	emb|CAM58983.1| beta tubulin 5 [Hordeum vulgare subsp. vulgare] dbj|BAJ95180.1| predicted protein [Hordeum vulgare subsp. vulgare] dbj|BAJ97508.1| predicted protein [Hordeum vulgare subsp. vulgare] gb|EMT00938.1| Tubulin beta-4 chain [Aegilops tauschii]
contig25384	KOG1375	Beta tubulin	Cytoskeleton	up	gb|EMS63710.1| Tubulin beta-2 chain [Triticum urartu]
contig20895	KOG0046	Ca2+-binding actin-bundling protein (fimbrin/plastin), EF-Hand protein superfamily	Cytoskeleton	up	dbj|BAK06027.1| predicted protein [Hordeum vulgare subsp. vulgare]
contig45855	KOG0028	Ca2+-binding protein (centrin/caltractin), EF-Hand superfamily protein	Cytoskeleton	up	dbj|BAJ86906.1| predicted protein [Hordeum vulgare subsp. vulgare]
contig20854	KOG0444	Cytoskeletal regulator Flightless-I (contains leucine-rich and gelsolin repeats)	Cytoskeleton	up	dbj|BAJ93662.1| predicted protein [Hordeum vulgare subsp. vulgare]
contig20075	KOG0161	Myosin class II heavy chain	Cytoskeleton	down	gb|EMS67672.1| hypothetical protein TRIUR3_12620 [Triticum urartu]
contig37785	KOG0161	Myosin class II heavy chain	Cytoskeleton	up	gb|EMT09570.1| hypothetical protein F775_30229 [Aegilops tauschii]
contig21194	KOG0161	Myosin class II heavy chain	Cytoskeleton	up	gb|EMT22462.1| hypothetical protein F775_03448 [Aegilops tauschii]
contig38088	KOG0161	Myosin class II heavy chain	Cytoskeleton	up	gb|EMT09570.1| hypothetical protein F775_30229 [Aegilops tauschii]
contig93155	KOG0161	Myosin class II heavy chain	Cytoskeleton	up	gb|EMT09570.1| hypothetical protein F775_30229 [Aegilops tauschii]
contig03669	KOG0160	Myosin class V heavy chain	Cytoskeleton	up	gb|EMT17744.1| Myosin-J heavy chain [Aegilops tauschii]
contig21107	KOG0160	Myosin class V heavy chain	Cytoskeleton	up	gb|EMT24849.1| Myosin-J heavy chain [Aegilops tauschii]
contig39247	KOG1755	Profilin	Cytoskeleton	down	gb|EMT03530.1| Profilin [Aegilops tauschii]
contig37548	KOG1700	Regulatory protein MLP and related LIM proteins	Cytoskeleton	up	gb|EMT19855.1| Pollen-specific protein SF3 [Aegilops tauschii]
contig50830	KOG1924	RhoA GTPase effector DIA/Diaphanous	Cytoskeleton	down
contig23739	KOG1924	RhoA GTPase effector DIA/Diaphanous	Cytoskeleton	up
contig22095	KOG2027	Spindle pole body protein	Cytoskeleton	up	dbj|BAJ94091.1| predicted protein [Hordeum vulgare subsp. vulgare]
contig50986	KOG1515	Arylacetamide deacetylase	Defense mechanisms	up	dbj|BAK05472.1| predicted protein [Hordeum vulgare subsp. vulgare]
contig14647	KOG1515	Arylacetamide deacetylase	Defense mechanisms	up	dbj|BAK02083.1| predicted protein [Hordeum vulgare subsp. vulgare]
contig38993	KOG1515	Arylacetamide deacetylase	Defense mechanisms	up	dbj|BAK07232.1| predicted protein [Hordeum vulgare subsp. vulgare]
contig81901	KOG1515	Arylacetamide deacetylase	Defense mechanisms	up	gb|EMT12641.1| Putative gibberellin receptor GID1L3 [Aegilops tauschii]
contig50502	KOG1629	Bax-mediated apoptosis inhibitor TEGT/BI-1	Defense mechanisms	up	gb|ACN59488.1| BAXI.1 [Triticum aestivum]
contig17451	KOG1719	Dual specificity phosphatase	Defense mechanisms	up	gb|EMT18397.1| Protein-tyrosine phosphatase mitochondrial 1-like protein [Aegilops tauschii]
contig15624	KOG1502	Flavonol reductase/cinnamoyl-CoA reductase	Defense mechanisms	down	dbj|BAH36916.1| dihydroflavonol-4-reductase [Aegilops tauschii x Triticum turgidum] dbj|BAH36917.1| dihydroflavonol-4-reductase [Aegilops tauschii] gb|EMT10743.1| Dihydroflavonol-4-reductase [Aegilops tauschii]
contig43176	KOG1502	Flavonol reductase/cinnamoyl-CoA reductase	Defense mechanisms	down	dbj|BAJ98589.1| predicted protein [Hordeum vulgare subsp. vulgare] dbj|BAK00028.1| predicted protein [Hordeum vulgare subsp. vulgare] dbj|BAJ88804.1| predicted protein [Hordeum vulgare subsp. vulgare]
contig83125	KOG1502	Flavonol reductase/cinnamoyl-CoA reductase	Defense mechanisms	down	gb|EMS54677.1| Bifunctional dihydroflavonol 4-reductase/flavanone 4-reductase [Triticum urartu]
contig18364	KOG1502	Flavonol reductase/cinnamoyl-CoA reductase	Defense mechanisms	down	dbj|BAJ96064.1| predicted protein [Hordeum vulgare subsp. vulgare]
contig44592	KOG1502	Flavonol reductase/cinnamoyl-CoA reductase	Defense mechanisms	up	gb|EMT16440.1| Dihydroflavonol-4-reductase [Aegilops tauschii]
contig43459	KOG2764	Putative transcriptional regulator DJ-1	Defense mechanisms	down	dbj|BAJ85360.1| predicted protein [Hordeum vulgare subsp. vulgare] dbj|BAJ90797.1| predicted protein [Hordeum vulgare subsp. vulgare] dbj|BAJ86541.1| predicted protein [Hordeum vulgare subsp. vulgare]
contig48771	KOG2456	Aldehyde dehydrogenase	Energy production and conversion	down	dbj|BAJ89426.1| predicted protein [Hordeum vulgare subsp. vulgare]
contig16897	KOG2456	Aldehyde dehydrogenase	Energy production and conversion	down	dbj|BAJ89426.1| predicted protein [Hordeum vulgare subsp. vulgare]
contig06814	KOG2456	Aldehyde dehydrogenase	Energy production and conversion	down	ref|XP_003569985.1| PREDICTED: aldehyde dehydrogenase family 3 member F1-like [Brachypodium distachyon]
contig18680	KOG2456	Aldehyde dehydrogenase	Energy production and conversion	up	dbj|BAK01937.1| predicted protein [Hordeum vulgare subsp. vulgare]
0-FUZKD2G01BVWAL	KOG2456	Aldehyde dehydrogenase	Energy production and conversion	up	dbj|BAK01937.1| predicted protein [Hordeum vulgare subsp. vulgare]
contig61522	KOG2450	Aldehyde dehydrogenase	Energy production and conversion	up	dbj|BAM10432.1| betaine aldehyde dehydrogenase [Leymus chinensis]
contig40615	KOG2450	Aldehyde dehydrogenase	Energy production and conversion	up	dbj|BAM10432.1| betaine aldehyde dehydrogenase [Leymus chinensis]
contig17724	KOG2450	Aldehyde dehydrogenase	Energy production and conversion	up	dbj|BAD86757.1| betaine aldehyde dehydrogenase [Leymus chinensis]
1-GH8N3EB01C0DG9	KOG2456	Aldehyde dehydrogenase	Energy production and conversion	up	gb|EMT33845.1| Aldehyde dehydrogenase family 3 member H1 [Aegilops tauschii]
contig00168	KOG2451	Aldehyde dehydrogenase	Energy production and conversion	up	ref|XP_003570336.1| PREDICTED: succinate-semialdehyde dehydrogenase, mitochondrial-like [Brachypodium distachyon]
contig42348	KOG2453	Aldehyde dehydrogenase	Energy production and conversion	up	dbj|BAJ87483.1| predicted protein [Hordeum vulgare subsp. vulgare]
contig15608	KOG1182	Branched chain alpha-keto acid dehydrogenase complex, alpha subunit	Energy production and conversion	up	dbj|BAI66425.1| 2-oxoisovalerate dehydrogenase [Triticum aestivum]
contig37498	KOG1182	Branched chain alpha-keto acid dehydrogenase complex, alpha subunit	Energy production and conversion	up	dbj|BAI66425.1| 2-oxoisovalerate dehydrogenase [Triticum aestivum]
contig45299	KOG2617	Citrate synthase	Energy production and conversion	up	dbj|BAK04892.1| predicted protein [Hordeum vulgare subsp. vulgare]
contig45118	KOG2617	Citrate synthase	Energy production and conversion	up	dbj|BAK04892.1| predicted protein [Hordeum vulgare subsp. vulgare]
contig89574	KOG2617	Citrate synthase	Energy production and conversion	up	ref|XP_003571200.1| PREDICTED: citrate synthase 4, mitochondrial-like [Brachypodium distachyon]
contig37885	KOG2617	Citrate synthase	Energy production and conversion	up	ref|XP_003571200.1| PREDICTED: citrate synthase 4, mitochondrial-like [Brachypodium distachyon]
contig10015	KOG3453	Cytochrome c	Energy production and conversion	up	dbj|BAJ95186.1| predicted protein [Hordeum vulgare subsp. vulgare] gb|EMT22143.1| Cytochrome c [Aegilops tauschii]
contig03528	KOG3453	Cytochrome c	Energy production and conversion	up	dbj|BAJ95186.1| predicted protein [Hordeum vulgare subsp. vulgare] gb|EMT22143.1| Cytochrome c [Aegilops tauschii]
contig25414	KOG0557	Dihydrolipoamide acetyltransferase	Energy production and conversion	up	dbj|BAJ97318.1| predicted protein [Hordeum vulgare subsp. vulgare]
contig92126	KOG1335	Dihydrolipoamide dehydrogenase	Energy production and conversion	down	dbj|BAK02719.1| predicted protein [Hordeum vulgare subsp. vulgare]
contig40468	KOG1335	Dihydrolipoamide dehydrogenase	Energy production and conversion	down	gb|EMT19176.1| Dihydrolipoyl dehydrogenase 1, mitochondrial [Aegilops tauschii]
contig59681	KOG1335	Dihydrolipoamide dehydrogenase	Energy production and conversion	down	ref|XP_003567644.1| PREDICTED: dihydrolipoyl dehydrogenase 1, mitochondrial-like [Brachypodium distachyon]
contig88725	KOG1335	Dihydrolipoamide dehydrogenase	Energy production and conversion	up	dbj|BAK03695.1| predicted protein [Hordeum vulgare subsp. vulgare]
contig39824	KOG0559	Dihydrolipoamide succinyltransferase (2-oxoglutarate dehydrogenase, E2 subunit)	Energy production and conversion	up	ref|NP_001052652.1| Os04g0394200 [Oryza sativa Japonica Group] emb|CAD40552.1| OSJNBa0072K14.5 [Oryza sativa Japonica Group] dbj|BAF14566.1| Os04g0394200 [Oryza sativa Japonica Group] emb|CAH66460.1| H0718E12.4 [Oryza sativa Indica Group] gb|EAZ30565.1| h
contig92992	KOG1350	F0F1-type ATP synthase, beta subunit	Energy production and conversion	down	gb|AAK72855.1| ATP synthase beta subunit [Stylobasium spathulatum]
contig90728	KOG2711	Glycerol-3-phosphate dehydrogenase/dihydroxyacetone 3-phosphate reductase	Energy production and conversion	up	dbj|BAJ93953.1| predicted protein [Hordeum vulgare subsp. vulgare]
contig19559	KOG2258	Glycerophosphoryl diester phosphodiesterase	Energy production and conversion	up	gb|EMT15515.1| Putative glycerophosphoryl diester phosphodiesterase 1 [Aegilops tauschii]
contig18032	KOG0538	Glycolate oxidase	Energy production and conversion	down	ref|XP_003558107.1| PREDICTED: peroxisomal (S)-2-hydroxy-acid oxidase GLO1-like [Brachypodium distachyon]
contig30194	KOG0538	Glycolate oxidase	Energy production and conversion	down	ref|XP_004981533.1| PREDICTED: peroxisomal (S)-2-hydroxy-acid oxidase GLO1-like isoform X1 [Setaria italica]
contig13861	KOG0538	Glycolate oxidase	Energy production and conversion	down	ref|XP_003557652.1| PREDICTED: peroxisomal (S)-2-hydroxy-acid oxidase GLO5-like [Brachypodium distachyon]
0-FO0JX8101AM9FV	KOG0538	Glycolate oxidase	Energy production and conversion	down	ref|XP_003557652.1| PREDICTED: peroxisomal (S)-2-hydroxy-acid oxidase GLO5-like [Brachypodium distachyon]
contig23036	KOG0538	Glycolate oxidase	Energy production and conversion	down	ref|XP_003558107.1| PREDICTED: peroxisomal (S)-2-hydroxy-acid oxidase GLO1-like [Brachypodium distachyon]
contig40319	KOG0538	Glycolate oxidase	Energy production and conversion	down	ref|NP_001058909.1| Os07g0152900 [Oryza sativa Japonica Group] sp|Q6YT73.1|GLO5_ORYSJ RecName: Full=Peroxisomal (S)-2-hydroxy-acid oxidase GLO5; AltName: Full=Glycolate oxidase 5; Short=GOX 5; Short=OsGLO5; AltName: Full=Short chain alpha-hydroxy acid oxi
contig25644	KOG0069	Glyoxylate/hydroxypyruvate reductase (D-isomer-specific 2-hydroxy acid dehydrogenase superfamily)	Energy production and conversion	down	dbj|BAJ84809.1| predicted protein [Hordeum vulgare subsp. vulgare]
contig36974	KOG0069	Glyoxylate/hydroxypyruvate reductase (D-isomer-specific 2-hydroxy acid dehydrogenase superfamily)	Energy production and conversion	down	gb|EMT19090.1| Glycerate dehydrogenase [Aegilops tauschii]
contig90763	KOG0069	Glyoxylate/hydroxypyruvate reductase (D-isomer-specific 2-hydroxy acid dehydrogenase superfamily)	Energy production and conversion	down	dbj|BAJ84809.1| predicted protein [Hordeum vulgare subsp. vulgare]
contig58491	KOG0069	Glyoxylate/hydroxypyruvate reductase (D-isomer-specific 2-hydroxy acid dehydrogenase superfamily)	Energy production and conversion	down	ref|XP_003573386.1| PREDICTED: glycerate dehydrogenase-like [Brachypodium distachyon]
contig42530	KOG1626	Inorganic pyrophosphatase/Nucleosome remodeling factor, subunit NURF38	Energy production and conversion	up	gb|EMT22354.1| Soluble inorganic pyrophosphatase [Aegilops tauschii]
contig13852	KOG1496	Malate dehydrogenase	Energy production and conversion	down	gb|EMS52743.1| Malate dehydrogenase [NADP] 1, chloroplastic [Triticum urartu]
contig84435	KOG0749	Mitochondrial ADP/ATP carrier proteins	Energy production and conversion	up	gb|EMT17760.1| ADP,ATP carrier protein, mitochondrial [Aegilops tauschii]
1-GH8N3EB01ATFDC	KOG0749	Mitochondrial ADP/ATP carrier proteins	Energy production and conversion	up	gb|EMT17760.1| ADP,ATP carrier protein, mitochondrial [Aegilops tauschii]
contig14484	KOG0759	Mitochondrial oxoglutarate/malate carrier proteins	Energy production and conversion	down	dbj|BAJ88724.1| predicted protein [Hordeum vulgare subsp. vulgare]
contig00542	KOG0759	Mitochondrial oxoglutarate/malate carrier proteins	Energy production and conversion	down	dbj|BAJ88724.1| predicted protein [Hordeum vulgare subsp. vulgare]
contig42719	KOG0759	Mitochondrial oxoglutarate/malate carrier proteins	Energy production and conversion	down	dbj|BAJ88724.1| predicted protein [Hordeum vulgare subsp. vulgare]
contig25399	KOG0759	Mitochondrial oxoglutarate/malate carrier proteins	Energy production and conversion	up	gb|EMT15542.1| Mitochondrial 2-oxoglutarate/malate carrier protein [Aegilops tauschii]
contig48765	KOG0759	Mitochondrial oxoglutarate/malate carrier proteins	Energy production and conversion	up	gb|EMS57791.1| hypothetical protein TRIUR3_24084 [Triticum urartu]
contig62114	KOG0759	Mitochondrial oxoglutarate/malate carrier proteins	Energy production and conversion	up	ref|XP_003568748.1| PREDICTED: putative mitochondrial 2-oxoglutarate/malate carrier protein-like [Brachypodium distachyon]
contig17616	KOG0767	Mitochondrial phosphate carrier protein	Energy production and conversion	up	dbj|BAJ85258.1| predicted protein [Hordeum vulgare subsp. vulgare] dbj|BAJ86394.1| predicted protein [Hordeum vulgare subsp. vulgare]
contig58280	KOG0752	Mitochondrial solute carrier protein	Energy production and conversion	up	gb|EMT05551.1| Graves disease carrier protein [Aegilops tauschii]
contig00844	KOG1494	NAD-dependent malate dehydrogenase	Energy production and conversion	up	gb|EMS56651.1| Malate dehydrogenase, chloroplastic [Triticum urartu]
contig93560	KOG1494	NAD-dependent malate dehydrogenase	Energy production and conversion	up	gb|EMS56651.1| Malate dehydrogenase, chloroplastic [Triticum urartu]
contig90403	KOG4845	NADH dehydrogenase, subunit 4	Energy production and conversion	down	dbj|BAD27359.1| NADH dehydrogenase ND4 subunit [Saccharum hybrid cultivar NCo 310]
contig14158	KOG0134	NADH:flavin oxidoreductase/12-oxophytodienoate reductase	Energy production and conversion	down	gb|EMT02700.1| 12-oxophytodienoate reductase 2 [Aegilops tauschii]
contig57047	KOG0134	NADH:flavin oxidoreductase/12-oxophytodienoate reductase	Energy production and conversion	up	gb|EMT05636.1| 12-oxophytodienoate reductase 1 [Aegilops tauschii]
contig19651	KOG0134	NADH:flavin oxidoreductase/12-oxophytodienoate reductase	Energy production and conversion	up	gb|EMT21133.1| 12-oxophytodienoate reductase 2 [Aegilops tauschii]
contig40389	KOG0134	NADH:flavin oxidoreductase/12-oxophytodienoate reductase	Energy production and conversion	up	dbj|BAJ97467.1| predicted protein [Hordeum vulgare subsp. vulgare]
contig74788	KOG2658	NADH:ubiquinone oxidoreductase, NDUFV1/51kDa subunit	Energy production and conversion	down	ref|YP_004442964.1| NAD-dependent formate dehydrogenase subunit beta [Agrobacterium sp. H13-3] ref|WP_013761064.1| formate dehydrogenase subunit beta [Agrobacterium sp. H13-3] gb|ADY65873.1| NAD-dependent formate dehydrogenase beta subunit [Agrobacterium
contig23465	KOG2495	NADH-dehydrogenase (ubiquinone)	Energy production and conversion	up	dbj|BAJ85439.1| predicted protein [Hordeum vulgare subsp. vulgare]
contig02202	KOG1687	NADH-ubiquinone oxidoreductase, NUFS7/PSST/20 kDa subunit	Energy production and conversion	up	dbj|BAK01656.1| predicted protein [Hordeum vulgare subsp. vulgare] dbj|BAJ87697.1| predicted protein [Hordeum vulgare subsp. vulgare]
contig21538	KOG1158	NADP/FAD dependent oxidoreductase	Energy production and conversion	down	emb|CAD30025.1| ferredoxin-NADP(H) oxidoreductase [Triticum aestivum]
contig45104	KOG1158	NADP/FAD dependent oxidoreductase	Energy production and conversion	down	dbj|BAJ98295.1| predicted protein [Hordeum vulgare subsp. vulgare] dbj|BAJ99653.1| predicted protein [Hordeum vulgare subsp. vulgare]
contig40583	KOG1158	NADP/FAD dependent oxidoreductase	Energy production and conversion	down	dbj|BAJ98295.1| predicted protein [Hordeum vulgare subsp. vulgare] dbj|BAJ99653.1| predicted protein [Hordeum vulgare subsp. vulgare]
contig25456	KOG1158	NADP/FAD dependent oxidoreductase	Energy production and conversion	down	gb|EMS61290.1| Ferredoxin--NADP reductase, root isozyme, chloroplastic [Triticum urartu]
contig21616	KOG1158	NADP/FAD dependent oxidoreductase	Energy production and conversion	up	gb|AAG17471.1|AF123610_10 NADPH-cytochrome P450 reductase [Triticum aestivum]
contig89731	KOG1158	NADP/FAD dependent oxidoreductase	Energy production and conversion	up	ref|NP_849472.2| NADPH--cytochrome P450 reductase 2 [Arabidopsis thaliana] gb|AEE85737.1| NADPH--cytochrome P450 reductase 2 [Arabidopsis thaliana]
contig46789	KOG1257	NADP+-dependent malic enzyme	Energy production and conversion	up	dbj|BAJ92168.1| predicted protein [Hordeum vulgare subsp. vulgare]
contig92243	KOG1257	NADP+-dependent malic enzyme	Energy production and conversion	up	gb|ACI46151.1| NADP-dependent malic enzyme [Hordeum vulgare]
contig85946	KOG1257	NADP+-dependent malic enzyme	Energy production and conversion	up	gb|EMT06598.1| NAD-dependent malic enzyme 62 kDa isoform, mitochondrial [Aegilops tauschii]
contig36516	KOG1159	NADP-dependent flavoprotein reductase	Energy production and conversion	down	gb|EMS53210.1| NADPH-dependent diflavin oxidoreductase 1 [Triticum urartu]
contig22021	KOG1526	NADP-dependent isocitrate dehydrogenase	Energy production and conversion	up	gb|EMT15199.1| putative Isocitrate dehydrogenase (NADP), chloroplastic [Aegilops tauschii]
contig91425	KOG1526	NADP-dependent isocitrate dehydrogenase	Energy production and conversion	up	gb|EMT15199.1| putative Isocitrate dehydrogenase (NADP), chloroplastic [Aegilops tauschii]
contig24425	KOG1526	NADP-dependent isocitrate dehydrogenase	Energy production and conversion	up	dbj|BAJ85136.1| predicted protein [Hordeum vulgare subsp. vulgare]
contig19109	KOG0769	Predicted mitochondrial carrier protein	Energy production and conversion	up	dbj|BAK02234.1| predicted protein [Hordeum vulgare subsp. vulgare]
contig00940	KOG0765	Predicted mitochondrial carrier protein	Energy production and conversion	up	dbj|BAK08133.1| predicted protein [Hordeum vulgare subsp. vulgare]
contig60252	KOG2620	Prohibitins and stomatins of the PID superfamily	Energy production and conversion	up	gb|EMJ24575.1| hypothetical protein PRUPE_ppa009573mg [Prunus persica] gb|EMJ24576.1| hypothetical protein PRUPE_ppa009573mg [Prunus persica] gb|EMJ24577.1| hypothetical protein PRUPE_ppa009573mg [Prunus persica]
contig46108	KOG2620	Prohibitins and stomatins of the PID superfamily	Energy production and conversion	up	gb|AAN17462.1| hypersensitive-induced reaction protein 1 [Hordeum vulgare subsp. vulgare] gb|AAN17457.1| hypersensitive-induced reaction protein 1 [Hordeum vulgare subsp. vulgare]
contig44119	KOG2620	Prohibitins and stomatins of the PID superfamily	Energy production and conversion	up	gb|EMS55198.1| Hypersensitive-induced response protein 4 [Triticum urartu]
contig25523	KOG2620	Prohibitins and stomatins of the PID superfamily	Energy production and conversion	up	gb|AAN17454.1| hypersensitive-induced reaction protein 4 [Hordeum vulgare subsp. vulgare] gb|AAN17465.1| hypersensitive-induced reaction protein 4 [Hordeum vulgare subsp. vulgare] dbj|BAJ95059.1| predicted protein [Hordeum vulgare subsp. vulgare]
contig87316	KOG1231	Proteins containing the FAD binding domain	Energy production and conversion	down	gb|AAN16383.1| cytokinin dehydrogenase 2 [Hordeum vulgare] gb|AFK79780.1| cytokinin oxidase/dehydrogenase [Hordeum vulgare subsp. vulgare]
contig37117	KOG0524	Pyruvate dehydrogenase E1, beta subunit	Energy production and conversion	down	gb|EMT23130.1| Pyruvate dehydrogenase E1 component subunit beta [Aegilops tauschii]
contig43542	KOG3049	Succinate dehydrogenase, Fe-S protein subunit	Energy production and conversion	up	emb|CAD62367.1| succinate dehydrogenase [Triticum aestivum]
contig38126	KOG2403	Succinate dehydrogenase, flavoprotein subunit	Energy production and conversion	up	dbj|BAK02783.1| predicted protein [Hordeum vulgare subsp. vulgare]
contig25132	KOG2403	Succinate dehydrogenase, flavoprotein subunit	Energy production and conversion	up	gb|EMT18500.1| Succinate dehydrogenase (ubiquinone) flavoprotein subunit, mitochondrial [Aegilops tauschii]
contig92222	KOG2403	Succinate dehydrogenase, flavoprotein subunit	Energy production and conversion	up	dbj|BAK02783.1| predicted protein [Hordeum vulgare subsp. vulgare]
contig80504	KOG1192	UDP-glucuronosyl and UDP-glucosyl transferase	Energy production and conversion	up	gb|EMT32366.1| Cytokinin-N-glucosyltransferase 2 [Aegilops tauschii]
contig38589	KOG1192	UDP-glucuronosyl and UDP-glucosyl transferase	Energy production and conversion	up	gb|ADC92551.1| UDP-glucosyltransferase HvUGT14077 [Hordeum vulgare subsp. vulgare] dbj|BAJ97019.1| predicted protein [Hordeum vulgare subsp. vulgare]
contig16414	KOG2189	Vacuolar H+-ATPase V0 sector, subunit a	Energy production and conversion	up	gb|EMT21067.1| hypothetical protein F775_21366 [Aegilops tauschii]
2-GH8N3EB02IHMLD	KOG1352	Vacuolar H+-ATPase V1 sector, subunit A	Energy production and conversion	up	dbj|BAB18682.1| vacuolar proton-ATPase [Hordeum vulgare subsp. vulgare] dbj|BAJ90287.1| predicted protein [Hordeum vulgare subsp. vulgare] dbj|BAJ86316.1| predicted protein [Hordeum vulgare subsp. vulgare] dbj|BAJ93578.1| predicted protein [Hordeum vulgar
contig85147	KOG1575	Voltage-gated shaker-like K+ channel, subunit beta/KCNAB	Energy production and conversion	down	ref|XP_003557634.1| PREDICTED: uncharacterized oxidoreductase At1g06690, chloroplastic-like isoform 1 [Brachypodium distachyon]
contig53676	KOG1575	Voltage-gated shaker-like K+ channel, subunit beta/KCNAB	Energy production and conversion	down	gb|EMS45177.1| Protein tas [Triticum urartu]
contig90736	KOG1575	Voltage-gated shaker-like K+ channel, subunit beta/KCNAB	Energy production and conversion	up	ref|XP_004975287.1| PREDICTED: probable aldo-keto reductase 2-like [Setaria italica]
contig16036	KOG1575	Voltage-gated shaker-like K+ channel, subunit beta/KCNAB	Energy production and conversion	up	gb|EMT31545.1| Putative voltage-gated potassium channel subunit beta [Aegilops tauschii]
contig51651	KOG1198	Zinc-binding oxidoreductase	Energy production and conversion	down	gb|EMT05900.1| Quinone oxidoreductase-like protein [Aegilops tauschii]
contig41322	KOG3017	Defense-related protein containing SCP domain	Function unknown	down	gb|AEH25632.1| pathogenesis-related protein 1-17 [Triticum aestivum]
contig42048	KOG0472	Leucine-rich repeat protein	Function unknown	up	ref|XP_003579968.1| PREDICTED: leucine-rich repeat protein SHOC-2-like [Brachypodium distachyon]
contig52483	KOG3319	Predicted membrane protein	Function unknown	down	ref|NP_001059551.1| Os07g0452500 [Oryza sativa Japonica Group] dbj|BAC84413.1| putative ORMDL2 [Oryza sativa Japonica Group] dbj|BAF21465.1| Os07g0452500 [Oryza sativa Japonica Group] dbj|BAG88161.1| unnamed protein product [Oryza sativa Japonica Group] d
contig48946	KOG2881	Predicted membrane protein	Function unknown	up	gb|EMT11755.1| Transmembrane protein 165 [Aegilops tauschii]
contig24546	KOG3140	Predicted membrane protein	Function unknown	up	gb|EMT26745.1| hypothetical protein F775_31173 [Aegilops tauschii]
contig41789	KOG4267	Predicted membrane protein	Function unknown	up	dbj|BAJ93097.1| predicted protein [Hordeum vulgare subsp. vulgare]
contig44728	KOG2722	Predicted membrane protein	Function unknown	up	gb|EMT23880.1| Putative transporter [Aegilops tauschii]
contig37310	KOG3292	Predicted membrane protein	Function unknown	up	dbj|BAJ95353.1| predicted protein [Hordeum vulgare subsp. vulgare]
contig13452	KOG3094	Predicted membrane protein	Function unknown	up	gb|EMS53501.1| hypothetical protein TRIUR3_06475 [Triticum urartu]
contig89689	KOG3140	Predicted membrane protein	Function unknown	up	dbj|BAK06137.1| predicted protein [Hordeum vulgare subsp. vulgare]
contig86489	KOG4267	Predicted membrane protein	Function unknown	up	dbj|BAJ92556.1| predicted protein [Hordeum vulgare subsp. vulgare]
1-GH8N3EB01EILKF	KOG4452	Predicted membrane protein	Function unknown	up	dbj|BAJ93290.1| predicted protein [Hordeum vulgare subsp. vulgare] dbj|BAK08279.1| predicted protein [Hordeum vulgare subsp. vulgare]
contig45502	KOG4452	Predicted membrane protein	Function unknown	up	dbj|BAJ93290.1| predicted protein [Hordeum vulgare subsp. vulgare] dbj|BAK08279.1| predicted protein [Hordeum vulgare subsp. vulgare]
contig37040	KOG3140	Predicted membrane protein	Function unknown	up	gb|EMT26745.1| hypothetical protein F775_31173 [Aegilops tauschii]
contig21662	KOG2722	Predicted membrane protein	Function unknown	up	dbj|BAJ88273.1| predicted protein [Hordeum vulgare subsp. vulgare]
contig39012	KOG2592	Tumor differentially expressed (TDE) protein	Function unknown	up	dbj|BAK02293.1| predicted protein [Hordeum vulgare subsp. vulgare]
contig42642	KOG4498	Uncharacterized conserved protein	Function unknown	down	dbj|BAJ87445.1| predicted protein [Hordeum vulgare subsp. vulgare] dbj|BAJ96080.1| predicted protein [Hordeum vulgare subsp. vulgare]
0-FUZKD2G01BX0MY	KOG3376	Uncharacterized conserved protein	Function unknown	down	gb|EMS63642.1| hypothetical protein TRIUR3_05750 [Triticum urartu] gb|EMT26083.1| hypothetical protein F775_28756 [Aegilops tauschii]
contig05339	KOG4498	Uncharacterized conserved protein	Function unknown	down	dbj|BAJ87445.1| predicted protein [Hordeum vulgare subsp. vulgare] dbj|BAJ96080.1| predicted protein [Hordeum vulgare subsp. vulgare]
contig46540	KOG2998	Uncharacterized conserved protein	Function unknown	up	gb|EMT29368.1| ELMO domain-containing protein A [Aegilops tauschii]
contig42277	KOG4744	Uncharacterized conserved protein	Function unknown	up	dbj|BAJ91683.1| predicted protein [Hordeum vulgare subsp. vulgare] dbj|BAK07387.1| predicted protein [Hordeum vulgare subsp. vulgare]
contig40050	KOG4467	Uncharacterized conserved protein	Function unknown	up	gb|EMS46500.1| hypothetical protein TRIUR3_10608 [Triticum urartu]
contig38488	KOG3060	Uncharacterized conserved protein	Function unknown	up	dbj|BAJ88630.1| predicted protein [Hordeum vulgare subsp. vulgare] dbj|BAJ93285.1| predicted protein [Hordeum vulgare subsp. vulgare]
contig15359	KOG2946	Uncharacterized conserved protein	Function unknown	up	dbj|BAJ86144.1| predicted protein [Hordeum vulgare subsp. vulgare]
contig16888	KOG4450	Uncharacterized conserved protein	Function unknown	up	dbj|BAK00599.1| predicted protein [Hordeum vulgare subsp. vulgare]
contig43878	KOG4450	Uncharacterized conserved protein	Function unknown	up	dbj|BAK00599.1| predicted protein [Hordeum vulgare subsp. vulgare]
contig18508	KOG2443	Uncharacterized conserved protein	Function unknown	up	gb|EMS68855.1| Minor histocompatibility antigen H13 [Triticum urartu]
contig24493	KOG2998	Uncharacterized conserved protein	Function unknown	up	dbj|BAJ88229.1| predicted protein [Hordeum vulgare subsp. vulgare]
contig44888	KOG2567	Uncharacterized conserved protein	Function unknown	up	gb|EMT18340.1| Ribonuclease P protein subunit p25 [Aegilops tauschii]
contig91158	KOG2998	Uncharacterized conserved protein	Function unknown	up	dbj|BAJ88229.1| predicted protein [Hordeum vulgare subsp. vulgare]
contig30171	KOG3114	Uncharacterized conserved protein	Function unknown	up	dbj|BAJ95908.1| predicted protein [Hordeum vulgare subsp. vulgare]
contig20491	KOG4467	Uncharacterized conserved protein	Function unknown	up	dbj|BAJ98157.1| predicted protein [Hordeum vulgare subsp. vulgare]
contig84855	KOG4189	Uncharacterized conserved protein	Function unknown	up	dbj|BAJ94246.1| predicted protein [Hordeum vulgare subsp. vulgare] dbj|BAJ94947.1| predicted protein [Hordeum vulgare subsp. vulgare] dbj|BAJ97264.1| predicted protein [Hordeum vulgare subsp. vulgare]
contig38703	KOG4698	Uncharacterized conserved protein	Function unknown	up	gb|EMT01722.1| Putative glycosyltransferase AGO61 [Aegilops tauschii]
contig44245	KOG2107	Uncharacterized conserved protein, contains double-stranded beta-helix domain	Function unknown	down	gb|EMT24569.1| 1,2-dihydroxy-3-keto-5-methylthiopentene dioxygenase 4 [Aegilops tauschii]
contig84673	KOG2107	Uncharacterized conserved protein, contains double-stranded beta-helix domain	Function unknown	down	gb|EMT24569.1| 1,2-dihydroxy-3-keto-5-methylthiopentene dioxygenase 4 [Aegilops tauschii]
contig40269	KOG2107	Uncharacterized conserved protein, contains double-stranded beta-helix domain	Function unknown	down	gb|EMT24569.1| 1,2-dihydroxy-3-keto-5-methylthiopentene dioxygenase 4 [Aegilops tauschii]
contig11250	KOG1427	Uncharacterized conserved protein, contains RCC1 domain	Function unknown	up	dbj|BAJ89345.1| predicted protein [Hordeum vulgare subsp. vulgare]
contig35742	KOG3156	Uncharacterized membrane protein	Function unknown	up	gb|EMT17532.1| hypothetical protein F775_18413 [Aegilops tauschii]
contig45802	KOG4473	Uncharacterized membrane protein	Function unknown	up	dbj|BAK07469.1| predicted protein [Hordeum vulgare subsp. vulgare]
contig39646	KOG1665	AFH1-interacting protein FIP2, contains BTB/POZ domain and pentapeptide repeats	General function prediction only	down	dbj|BAJ92993.1| predicted protein [Hordeum vulgare subsp. vulgare] dbj|BAJ97105.1| predicted protein [Hordeum vulgare subsp. vulgare]
contig45553	KOG1665	AFH1-interacting protein FIP2, contains BTB/POZ domain and pentapeptide repeats	General function prediction only	down	gb|EMT18602.1| hypothetical protein F775_07715 [Aegilops tauschii]
contig17959	KOG1573	Aldehyde reductase	General function prediction only	up	ref|XP_003563752.1| PREDICTED: probable inositol oxygenase-like [Brachypodium distachyon]
contig48563	KOG1577	Aldo/keto reductase family proteins	General function prediction only	down	gb|EMT09404.1| Aldose reductase [Aegilops tauschii]
contig62423	KOG1577	Aldo/keto reductase family proteins	General function prediction only	up	gb|EMS47119.1| Aldo-keto reductase family 4 member C10 [Triticum urartu]
contig38259	KOG1577	Aldo/keto reductase family proteins	General function prediction only	up	gb|EMS53537.1| Aldose reductase [Triticum urartu]
contig00934	KOG0522	Ankyrin repeat protein	General function prediction only	up	dbj|BAK03521.1| predicted protein [Hordeum vulgare subsp. vulgare] dbj|BAJ93573.1| predicted protein [Hordeum vulgare subsp. vulgare]
contig39568	KOG0431	Auxilin-like protein and related proteins containing DnaJ domain	General function prediction only	up	dbj|BAJ93380.1| predicted protein [Hordeum vulgare subsp. vulgare]
contig00170	KOG0431	Auxilin-like protein and related proteins containing DnaJ domain	General function prediction only	up	dbj|BAJ97040.1| predicted protein [Hordeum vulgare subsp. vulgare]
contig21419	KOG1677	CCCH-type Zn-finger protein	General function prediction only	down	gb|ACU21592.1| Zinc finger protein [Triticum aestivum]
contig21847	KOG1595	CCCH-type Zn-finger protein	General function prediction only	up	dbj|BAJ85837.1| predicted protein [Hordeum vulgare subsp. vulgare] dbj|BAJ95980.1| predicted protein [Hordeum vulgare subsp. vulgare] dbj|BAJ88325.1| predicted protein [Hordeum vulgare subsp. vulgare]
contig91896	KOG1595	CCCH-type Zn-finger protein	General function prediction only	up	dbj|BAJ85784.1| predicted protein [Hordeum vulgare subsp. vulgare]
contig43565	KOG1595	CCCH-type Zn-finger protein	General function prediction only	up	dbj|BAJ85784.1| predicted protein [Hordeum vulgare subsp. vulgare]
contig41449	KOG4341	F-box protein containing LRR	General function prediction only	up	gb|EMS52741.1| hypothetical protein TRIUR3_22762 [Triticum urartu]
contig16871	KOG0813	Glyoxylase	General function prediction only	up	gb|EMT04300.1| Hydroxyacylglutathione hydrolase 2, mitochondrial [Aegilops tauschii]
contig22982	KOG0813	Glyoxylase	General function prediction only	up	ref|XP_003578443.1| PREDICTED: probable hydroxyacylglutathione hydrolase 2, chloroplast-like [Brachypodium distachyon]
contig37356	KOG0080	GTPase Rab18, small G protein superfamily	General function prediction only	up	dbj|BAK03608.1| predicted protein [Hordeum vulgare subsp. vulgare]
contig13019	KOG0080	GTPase Rab18, small G protein superfamily	General function prediction only	up	gb|EMT13048.1| GTP-binding protein yptV3 [Aegilops tauschii]
contig89944	KOG3109	Haloacid dehalogenase-like hydrolase	General function prediction only	up	gb|EMS64060.1| Uncharacterized protein C24B11.05 [Triticum urartu]
contig49696	KOG3178	Hydroxyindole-O-methyltransferase and related SAM-dependent methyltransferases	General function prediction only	down	gb|EMS55685.1| Tricetin 3',4',5'-O-trimethyltransferase [Triticum urartu]
contig48411	KOG3178	Hydroxyindole-O-methyltransferase and related SAM-dependent methyltransferases	General function prediction only	down	sp|Q38J50.1|FOMT2_WHEAT RecName: Full=Tricetin 3',4',5'-O-trimethyltransferase; Short=TaOMT2; AltName: Full=Caffeic acid 3-O-methyltransferase; Short=TaCM; AltName: Full=Flavone O-methyltransferase 2 gb|ABB03907.1| flavonoid O-methyltransferase [Triticum
contig38994	KOG0379	Kelch repeat-containing proteins	General function prediction only	up	dbj|BAJ87202.1| predicted protein [Hordeum vulgare subsp. vulgare]
contig57256	KOG3010	Methyltransferase	General function prediction only	up	gb|EMT32692.1| hypothetical protein F775_26316 [Aegilops tauschii]
contig85592	KOG3010	Methyltransferase	General function prediction only	up	gb|EMT32692.1| hypothetical protein F775_26316 [Aegilops tauschii]
contig46551	KOG1336	Monodehydroascorbate/ferredoxin reductase	General function prediction only	up	gb|EMT04135.1| Monodehydroascorbate reductase [Aegilops tauschii]
contig01831	KOG1336	Monodehydroascorbate/ferredoxin reductase	General function prediction only	up	gb|EMT04135.1| Monodehydroascorbate reductase [Aegilops tauschii]
2-GH8N3EB02JKNI0	KOG1382	Multiple inositol polyphosphate phosphatase	General function prediction only	up	gb|ABJ98334.1| multiple inositol polyphosphate phosphatase PhyIIc [Triticum aestivum]
contig25182	KOG1623	Multitransmembrane protein	General function prediction only	down	dbj|BAJ94374.1| predicted protein [Hordeum vulgare subsp. vulgare]
contig24130	KOG1623	Multitransmembrane protein	General function prediction only	up	dbj|BAJ94303.1| predicted protein [Hordeum vulgare subsp. vulgare] dbj|BAK02200.1| predicted protein [Hordeum vulgare subsp. vulgare] dbj|BAK01239.1| predicted protein [Hordeum vulgare subsp. vulgare]
contig26890	KOG1623	Multitransmembrane protein	General function prediction only	up	gb|EMS56172.1| Bidirectional sugar transporter SWEET4 [Triticum urartu]
contig43978	KOG3139	N-acetyltransferase	General function prediction only	down	gb|EEC74198.1| hypothetical protein OsI_09351 [Oryza sativa Indica Group]
contig04883	KOG0605	NDR and related serine/threonine kinases	General function prediction only	up	dbj|BAD19066.1| protein kinase [Triticum aestivum] dbj|BAD19067.1| protein kinase [Triticum aestivum] dbj|BAD21354.1| WNdr1A-like protein kinase [Triticum monococcum subsp. aegilopoides] dbj|BAD21355.1| WNdr1B-like protein kinase [Aegilops speltoides] dbj
contig21968	KOG0605	NDR and related serine/threonine kinases	General function prediction only	up	gb|AFW81552.1| putative AGC protein kinase family protein [Zea mays]
contig23213	KOG1699	O-acetyltransferase	General function prediction only	up	ref|XP_003567823.1| PREDICTED: CAS1 domain-containing protein 1-like [Brachypodium distachyon]
contig22976	KOG1520	Predicted alkaloid synthase/Surface mucin Hemomucin	General function prediction only	up	dbj|BAJ87181.1| predicted protein [Hordeum vulgare subsp. vulgare]
contig42724	KOG1552	Predicted alpha/beta hydrolase	General function prediction only	up	dbj|BAJ88677.1| predicted protein [Hordeum vulgare subsp. vulgare]
contig45245	KOG2597	Predicted aminopeptidase of the M17 family	General function prediction only	up	gb|EMS53149.1| Leucine aminopeptidase 2, chloroplastic [Triticum urartu]
contig18553	KOG2597	Predicted aminopeptidase of the M17 family	General function prediction only	up	gb|EMS53149.1| Leucine aminopeptidase 2, chloroplastic [Triticum urartu]
contig41655	KOG2383	Predicted ATPase	General function prediction only	up	dbj|BAJ97258.1| predicted protein [Hordeum vulgare subsp. vulgare]
contig84786	KOG4742	Predicted chitinase	General function prediction only	down	dbj|BAK02041.1| predicted protein [Hordeum vulgare subsp. vulgare] dbj|BAJ90914.1| predicted protein [Hordeum vulgare subsp. vulgare] dbj|BAK02590.1| predicted protein [Hordeum vulgare subsp. vulgare]
contig43402	KOG4742	Predicted chitinase	General function prediction only	down	dbj|BAK02041.1| predicted protein [Hordeum vulgare subsp. vulgare] dbj|BAJ90914.1| predicted protein [Hordeum vulgare subsp. vulgare] dbj|BAK02590.1| predicted protein [Hordeum vulgare subsp. vulgare]
contig52345	KOG4742	Predicted chitinase	General function prediction only	up	gb|AAD28730.1|AF112963_1 chitinase II precursor [Triticum aestivum]
contig41590	KOG4742	Predicted chitinase	General function prediction only	up	emb|CAA55344.1| chitinase [Hordeum vulgare subsp. vulgare] dbj|BAJ95335.1| predicted protein [Hordeum vulgare subsp. vulgare] dbj|BAJ99050.1| predicted protein [Hordeum vulgare subsp. vulgare]
contig86370	KOG4742	Predicted chitinase	General function prediction only	up	gb|AAD28733.1|AF112966_1 chitinase IV precursor [Triticum aestivum]
contig62015	KOG4742	Predicted chitinase	General function prediction only	up	dbj|BAB82471.1| chitinase 1 [Triticum aestivum]
contig53885	KOG4742	Predicted chitinase	General function prediction only	up	gb|EMS52215.1| Chitinase 5 [Triticum urartu]
contig24194	KOG0409	Predicted dehydrogenase	General function prediction only	down	dbj|BAJ90544.1| predicted protein [Hordeum vulgare subsp. vulgare] dbj|BAJ88924.1| predicted protein [Hordeum vulgare subsp. vulgare]
contig20540	KOG2214	Predicted esterase of the alpha-beta hydrolase superfamily	General function prediction only	up	dbj|BAK03290.1| predicted protein [Hordeum vulgare subsp. vulgare]
contig90038	KOG4530	Predicted flavoprotein	General function prediction only	up	dbj|BAJ98335.1| predicted protein [Hordeum vulgare subsp. vulgare]
contig53884	KOG2914	Predicted haloacid-halidohydrolase and related hydrolases	General function prediction only	down	ref|XP_003574671.1| PREDICTED: protein CbbY, chromosomal-like isoform 1 [Brachypodium distachyon]
contig46156	KOG3085	Predicted hydrolase (HAD superfamily)	General function prediction only	up	ref|XP_003562527.1| PREDICTED: N-acylneuraminate-9-phosphatase-like [Brachypodium distachyon]
contig87356	KOG2720	Predicted hydrolase (HIT family)	General function prediction only	down	gb|EMT04185.1| hypothetical protein F775_27680 [Aegilops tauschii]
contig46663	KOG2720	Predicted hydrolase (HIT family)	General function prediction only	down	gb|EMT04185.1| hypothetical protein F775_27680 [Aegilops tauschii]
contig18677	KOG3043	Predicted hydrolase related to dienelactone hydrolase	General function prediction only	down	dbj|BAJ98176.1| predicted protein [Hordeum vulgare subsp. vulgare]
contig46041	KOG3043	Predicted hydrolase related to dienelactone hydrolase	General function prediction only	down	dbj|BAJ98176.1| predicted protein [Hordeum vulgare subsp. vulgare]
contig05195	KOG4409	Predicted hydrolase/acyltransferase (alpha/beta hydrolase superfamily)	General function prediction only	up	gb|EMT03785.1| hypothetical protein F775_30505 [Aegilops tauschii]
contig15250	KOG3021	Predicted kinase	General function prediction only	down	dbj|BAK03676.1| predicted protein [Hordeum vulgare subsp. vulgare]
contig06778	KOG2920	Predicted methyltransferase	General function prediction only	up	gb|EMT24897.1| hypothetical protein F775_32531 [Aegilops tauschii]
contig24509	KOG2920	Predicted methyltransferase	General function prediction only	up	gb|EMT24897.1| hypothetical protein F775_32531 [Aegilops tauschii]
contig00384	KOG3138	Predicted N-acetyltransferase	General function prediction only	up	ref|XP_003569336.1| PREDICTED: N-alpha-acetyltransferase 50-like isoform 1 [Brachypodium distachyon]
contig89430	KOG1196	Predicted NAD-dependent oxidoreductase	General function prediction only	up	gb|EMS58432.1| putative NADP-dependent oxidoreductase P1 [Triticum urartu]
contig00423	KOG4288	Predicted oxidoreductase	General function prediction only	down	dbj|BAJ91568.1| predicted protein [Hordeum vulgare subsp. vulgare]
contig39402	KOG2945	Predicted RNA-binding protein	General function prediction only	up	gb|EMT09866.1| hypothetical protein F775_32096 [Aegilops tauschii]
contig02054	KOG0153	Predicted RNA-binding protein (RRM superfamily)	General function prediction only	up	gb|EMT27491.1| Zinc finger CCCH domain-containing protein 40 [Aegilops tauschii]
contig19565	KOG2220	Predicted signal transduction protein	General function prediction only	up	dbj|BAJ94284.1| predicted protein [Hordeum vulgare subsp. vulgare]
contig46883	KOG0927	Predicted transporter (ABC superfamily)	General function prediction only	up	gb|EMS53714.1| ABC transporter F family member 1 [Triticum urartu]
contig38155	KOG0254	Predicted transporter (major facilitator superfamily)	General function prediction only	up	dbj|BAJ94240.1| predicted protein [Hordeum vulgare subsp. vulgare]
contig24443	KOG0254	Predicted transporter (major facilitator superfamily)	General function prediction only	up	dbj|BAJ89694.1| predicted protein [Hordeum vulgare subsp. vulgare] dbj|BAJ94198.1| predicted protein [Hordeum vulgare subsp. vulgare]
contig17875	KOG0254	Predicted transporter (major facilitator superfamily)	General function prediction only	up	dbj|BAJ89694.1| predicted protein [Hordeum vulgare subsp. vulgare] dbj|BAJ94198.1| predicted protein [Hordeum vulgare subsp. vulgare]
contig64917	KOG0254	Predicted transporter (major facilitator superfamily)	General function prediction only	up	gb|AAA34624.1| galactose permease [Saccharomyces cerevisiae]
contig90018	KOG0254	Predicted transporter (major facilitator superfamily)	General function prediction only	up	gb|EMT20071.1| Sugar transport protein 13 [Aegilops tauschii]
contig16589	KOG1235	Predicted unusual protein kinase	General function prediction only	up	gb|AGI37816.1| chloroplast ABC1-like family protein, partial [Triticum aestivum]
contig20886	KOG1235	Predicted unusual protein kinase	General function prediction only	up	dbj|BAJ86975.1| predicted protein [Hordeum vulgare subsp. vulgare]
contig00953	KOG3173	Predicted Zn-finger protein	General function prediction only	down	gb|EMS68484.1| Zinc finger A20 and AN1 domain-containing stress-associated protein 8 [Triticum urartu]
contig23439	KOG3173	Predicted Zn-finger protein	General function prediction only	up	gb|EMT06701.1| Zinc finger A20 and AN1 domain-containing stress-associated protein 1 [Aegilops tauschii]
contig14352	KOG3173	Predicted Zn-finger protein	General function prediction only	up	gb|EMS48637.1| Zinc finger A20 and AN1 domain-containing stress-associated protein 8 [Triticum urartu]
contig22865	KOG3157	Proline synthetase co-transcribed protein	General function prediction only	down	ref|XP_003565072.1| PREDICTED: proline synthase co-transcribed bacterial homolog protein-like [Brachypodium distachyon]
contig32992	KOG2960	Protein involved in thiamine biosynthesis and DNA damage tolerance	General function prediction only	down	gb|EMS66450.1| Thiazole biosynthetic enzyme 1-2, chloroplastic [Triticum urartu]
1-GH8N3EB01CV1TM	KOG2960	Protein involved in thiamine biosynthesis and DNA damage tolerance	General function prediction only	down	gb|EMT30436.1| Thiazole biosynthetic enzyme 1-2, chloroplastic [Aegilops tauschii]
contig34510	KOG2960	Protein involved in thiamine biosynthesis and DNA damage tolerance	General function prediction only	down	ref|XP_003563001.1| PREDICTED: thiazole biosynthetic enzyme 1-2, chloroplastic-like [Brachypodium distachyon]
contig87492	KOG2960	Protein involved in thiamine biosynthesis and DNA damage tolerance	General function prediction only	down	gb|EMS66450.1| Thiazole biosynthetic enzyme 1-2, chloroplastic [Triticum urartu]
contig39216	KOG3187	Protein tyrosine phosphatase-like protein PTPLA (contains Pro instead of catalytic Arg)	General function prediction only	down	gb|EMT13075.1| hypothetical protein F775_09786 [Aegilops tauschii]
contig00316	KOG4441	Proteins containing BTB/POZ and Kelch domains, involved in regulatory/signal transduction processes	General function prediction only	up	dbj|BAJ85738.1| predicted protein [Hordeum vulgare subsp. vulgare]
contig80669	KOG0725	Reductases with broad range of substrate specificities	General function prediction only	down	gb|EMT01687.1| Tropinone reductase-like protein [Aegilops tauschii]
contig61864	KOG0725	Reductases with broad range of substrate specificities	General function prediction only	up	gb|EMT02624.1| Xanthoxin dehydrogenase [Aegilops tauschii]
contig35695	KOG0598	Ribosomal protein S6 kinase and related proteins	General function prediction only	up	dbj|BAJ97077.1| predicted protein [Hordeum vulgare subsp. vulgare]
contig32491	KOG1269	SAM-dependent methyltransferases	General function prediction only	down	ref|XP_003567962.1| PREDICTED: phosphoethanolamine N-methyltransferase 1-like [Brachypodium distachyon]
contig54993	KOG1269	SAM-dependent methyltransferases	General function prediction only	up	gb|ACV89824.1| S-adenosyl-L-methionine:phosphoethanolamine N-methyltransferase [Triticum aestivum]
contig14879	KOG0584	Serine/threonine protein kinase	General function prediction only	up	dbj|BAK02384.1| predicted protein [Hordeum vulgare subsp. vulgare]
contig39910	KOG0374	Serine/threonine specific protein phosphatase PP1, catalytic subunit	General function prediction only	up	dbj|BAJ89604.1| predicted protein [Hordeum vulgare subsp. vulgare] dbj|BAJ84989.1| predicted protein [Hordeum vulgare subsp. vulgare]
contig52014	KOG0374	Serine/threonine specific protein phosphatase PP1, catalytic subunit	General function prediction only	up	gb|EMT16170.1| Serine/threonine-protein phosphatase PP1 isozyme 9 [Aegilops tauschii]
contig51940	KOG1773	Stress responsive protein	General function prediction only	up	dbj|BAG54793.1| plasma membrance protein3 [Puccinellia tenuiflora] dbj|BAJ88867.1| predicted protein [Hordeum vulgare subsp. vulgare] gb|EMS46527.1| Hydrophobic protein LTI6A [Triticum urartu] gb|EMT07358.1| Hydrophobic protein LTI6A [Aegilops tauschii]
contig42617	KOG1773	Stress responsive protein	General function prediction only	up	dbj|BAD34659.1| plasma membrane protein 3 [Leymus chinensis]
2-GH8N3EB02HICQ7	KOG0253	Synaptic vesicle transporter SV2 (major facilitator superfamily)	General function prediction only	up	dbj|BAJ90022.1| predicted protein [Hordeum vulgare subsp. vulgare] dbj|BAJ85415.1| predicted protein [Hordeum vulgare subsp. vulgare] dbj|BAJ93304.1| predicted protein [Hordeum vulgare subsp. vulgare]
contig22057	KOG0253	Synaptic vesicle transporter SV2 (major facilitator superfamily)	General function prediction only	up	dbj|BAJ90022.1| predicted protein [Hordeum vulgare subsp. vulgare] dbj|BAJ85415.1| predicted protein [Hordeum vulgare subsp. vulgare] dbj|BAJ93304.1| predicted protein [Hordeum vulgare subsp. vulgare]
contig20632	KOG0253	Synaptic vesicle transporter SV2 (major facilitator superfamily)	General function prediction only	up	dbj|BAK07186.1| predicted protein [Hordeum vulgare subsp. vulgare]
contig05496	KOG2501	Thioredoxin, nucleoredoxin and related proteins	General function prediction only	up	ref|XP_003564391.1| PREDICTED: probable nucleoredoxin 2-like [Brachypodium distachyon]
1-GH8N3EB01BEGR4	KOG2489	Transmembrane protein	General function prediction only	up	gb|EMS57891.1| hypothetical protein TRIUR3_29657 [Triticum urartu]
contig38082	KOG2502	Tub family proteins	General function prediction only	up	dbj|BAJ96749.1| predicted protein [Hordeum vulgare subsp. vulgare]
contig26082	KOG2502	Tub family proteins	General function prediction only	up	gb|EMS66196.1| Tubby-like F-box protein 12 [Triticum urartu]
contig45511	KOG2502	Tub family proteins	General function prediction only	up	ref|XP_003568372.1| PREDICTED: tubby-like F-box protein 8-like [Brachypodium distachyon]
contig42034	KOG2502	Tub family proteins	General function prediction only	up	gb|EMT26643.1| hypothetical protein F775_07511 [Aegilops tauschii]
contig17404	KOG2502	Tub family proteins	General function prediction only	up	gb|EMT26643.1| hypothetical protein F775_07511 [Aegilops tauschii]
contig38456	KOG1134	Uncharacterized conserved protein	General function prediction only	up	ref|XP_003569103.1| PREDICTED: transmembrane protein 63B-like [Brachypodium distachyon]
contig91448	KOG1134	Uncharacterized conserved protein	General function prediction only	up	gb|EMS65241.1| Uncharacterized membrane protein C2G11.09 [Triticum urartu]
contig44662	KOG1134	Uncharacterized conserved protein	General function prediction only	up	gb|EMT14399.1| Putative membrane protein [Aegilops tauschii]
contig38746	KOG2966	Uncharacterized conserved protein	General function prediction only	up	ref|XP_003574144.1| PREDICTED: uncharacterized protein LOC100840135 [Brachypodium distachyon]
contig21797	KOG1134	Uncharacterized conserved protein	General function prediction only	up	gb|EMT14399.1| Putative membrane protein [Aegilops tauschii]
contig17765	KOG1134	Uncharacterized conserved protein	General function prediction only	up	dbj|BAJ87166.1| predicted protein [Hordeum vulgare subsp. vulgare]
contig38825	KOG4584	Uncharacterized conserved protein	General function prediction only	up	gb|EMS50340.1| hypothetical protein TRIUR3_18240 [Triticum urartu]
contig91447	KOG1134	Uncharacterized conserved protein	General function prediction only	up	ref|XP_003569103.1| PREDICTED: transmembrane protein 63B-like [Brachypodium distachyon]
contig19677	KOG1134	Uncharacterized conserved protein	General function prediction only	up	gb|EMT14399.1| Putative membrane protein [Aegilops tauschii]
contig44896	KOG4584	Uncharacterized conserved protein	General function prediction only	up	gb|EMS50340.1| hypothetical protein TRIUR3_18240 [Triticum urartu]
contig39958	KOG1134	Uncharacterized conserved protein	General function prediction only	up	gb|EMS65241.1| Uncharacterized membrane protein C2G11.09 [Triticum urartu]
contig00003	KOG4680	Uncharacterized conserved protein, contains ML domain	General function prediction only	up	gb|EMS54046.1| hypothetical protein TRIUR3_23990 [Triticum urartu]
contig31506	KOG2442	Uncharacterized conserved protein, contains PA domain	General function prediction only	down	dbj|BAJ98049.1| predicted protein [Hordeum vulgare subsp. vulgare]
contig37161	KOG4561	Uncharacterized conserved protein, contains TBC domain	General function prediction only	up	gb|EMS59219.1| Transmembrane protein 56 [Triticum urartu]
contig43930	KOG4561	Uncharacterized conserved protein, contains TBC domain	General function prediction only	up	gb|EMT00484.1| Transmembrane protein 56 [Aegilops tauschii]
contig36959	KOG1901	Uncharacterized high-glucose-regulated protein	General function prediction only	up	gb|EMT25443.1| hypothetical protein F775_28207 [Aegilops tauschii]
contig34024	KOG1347	Uncharacterized membrane protein, predicted efflux pump	General function prediction only	up	gb|EMS67482.1| Protein TRANSPARENT TESTA 12 [Triticum urartu]
contig00400	KOG1839	Uncharacterized protein CLU1/cluA/TIF31 involved in mitochondrial morphology/distribution, also found associated with eIF-3	General function prediction only	down	gb|EMT20839.1| hypothetical protein F775_04890 [Aegilops tauschii]
contig41752	KOG3358	Uncharacterized secreted protein SDF2 (Stromal cell-derived factor 2), contains MIR domains	General function prediction only	up	dbj|BAJ88695.1| predicted protein [Hordeum vulgare subsp. vulgare]
contig45590	KOG3358	Uncharacterized secreted protein SDF2 (Stromal cell-derived factor 2), contains MIR domains	General function prediction only	up	dbj|BAJ88695.1| predicted protein [Hordeum vulgare subsp. vulgare]
contig42232	KOG1334	WD40 repeat protein	General function prediction only	up	dbj|BAK06946.1| predicted protein [Hordeum vulgare subsp. vulgare]
contig21648	KOG2893	Zn finger protein	General function prediction only	up	dbj|BAJ89228.1| predicted protein [Hordeum vulgare subsp. vulgare]
contig22484	KOG1940	Zn-finger protein	General function prediction only	down	gb|EMT08909.1| Putative RING finger protein [Aegilops tauschii]
contig42385	KOG1940	Zn-finger protein	General function prediction only	up	gb|EMT33866.1| RING finger and CHY zinc finger domain-containing protein 1 [Aegilops tauschii]
contig38814	KOG0202	Ca2+ transporting ATPase	Inorganic ion transport and metabolism	up	ref|XP_002465447.1| hypothetical protein SORBIDRAFT_01g038990 [Sorghum bicolor] gb|EER92445.1| hypothetical protein SORBIDRAFT_01g038990 [Sorghum bicolor]
contig03909	KOG0202	Ca2+ transporting ATPase	Inorganic ion transport and metabolism	up	dbj|BAJ96111.1| predicted protein [Hordeum vulgare subsp. vulgare] dbj|BAJ96706.1| predicted protein [Hordeum vulgare subsp. vulgare] dbj|BAJ89230.1| predicted protein [Hordeum vulgare subsp. vulgare]
contig20760	KOG0202	Ca2+ transporting ATPase	Inorganic ion transport and metabolism	up	emb|CAC40033.1| P-type ATPase [Hordeum vulgare]
contig38643	KOG1397	Ca2+/H+ antiporter VCX1 and related proteins	Inorganic ion transport and metabolism	down	gb|ABO32802.1| Ca2+/H+-exchanging protein [Hordeum vulgare subsp. vulgare] dbj|BAJ87610.1| predicted protein [Hordeum vulgare subsp. vulgare]
contig45211	KOG0204	Calcium transporting ATPase	Inorganic ion transport and metabolism	up	gb|EMT10847.1| Calcium-transporting ATPase 8, plasma membrane-type [Aegilops tauschii]
contig03795	KOG0204	Calcium transporting ATPase	Inorganic ion transport and metabolism	up	dbj|BAJ94520.1| predicted protein [Hordeum vulgare subsp. vulgare] dbj|BAK02359.1| predicted protein [Hordeum vulgare subsp. vulgare] dbj|BAJ96889.1| predicted protein [Hordeum vulgare subsp. vulgare]
contig21969	KOG0204	Calcium transporting ATPase	Inorganic ion transport and metabolism	up	dbj|BAJ94520.1| predicted protein [Hordeum vulgare subsp. vulgare] dbj|BAK02359.1| predicted protein [Hordeum vulgare subsp. vulgare] dbj|BAJ96889.1| predicted protein [Hordeum vulgare subsp. vulgare]
contig04638	KOG0204	Calcium transporting ATPase	Inorganic ion transport and metabolism	up	gb|EMT10847.1| Calcium-transporting ATPase 8, plasma membrane-type [Aegilops tauschii]
contig39308	KOG0474	Cl- channel CLC-7 and related proteins (CLC superfamily)	Inorganic ion transport and metabolism	up	gb|ADW93911.1| chloride channel 1 [Hordeum vulgare subsp. vulgare]
contig92788	KOG0474	Cl- channel CLC-7 and related proteins (CLC superfamily)	Inorganic ion transport and metabolism	up	gb|ADW93911.1| chloride channel 1 [Hordeum vulgare subsp. vulgare]
contig42933	KOG1603	Copper chaperone	Inorganic ion transport and metabolism	down	gb|EMS58257.1| hypothetical protein TRIUR3_25346 [Triticum urartu]
contig38195	KOG1603	Copper chaperone	Inorganic ion transport and metabolism	down	gb|EMS53947.1| hypothetical protein TRIUR3_27281 [Triticum urartu]
contig43393	KOG1603	Copper chaperone	Inorganic ion transport and metabolism	up	gb|EMT27976.1| hypothetical protein F775_43817 [Aegilops tauschii]
contig32853	KOG2332	Ferritin	Inorganic ion transport and metabolism	up	gb|ABR26678.1| ferritin 1 [Hordeum vulgare]
contig39674	KOG2332	Ferritin	Inorganic ion transport and metabolism	up	gb|ABR26678.1| ferritin 1 [Hordeum vulgare]
contig54377	KOG2332	Ferritin	Inorganic ion transport and metabolism	up	gb|ACJ05645.1| ferritin 1A [Triticum aestivum] gb|ACJ05651.1| ferritin 1C, partial [Triticum aestivum]
contig62279	KOG1422	Intracellular Cl- channel CLIC, contains GST domain	Inorganic ion transport and metabolism	down	dbj|BAJ97007.1| predicted protein [Hordeum vulgare subsp. vulgare]
contig46404	KOG1422	Intracellular Cl- channel CLIC, contains GST domain	Inorganic ion transport and metabolism	down	dbj|BAJ90632.1| predicted protein [Hordeum vulgare subsp. vulgare]
contig20238	KOG0498	K+-channel ERG and related proteins, contain PAS/PAC sensor domain	Inorganic ion transport and metabolism	up	dbj|BAJ96408.1| predicted protein [Hordeum vulgare subsp. vulgare]
contig22328	KOG1485	Mitochondrial Fe2+ transporter MMT1 and related transporters (cation diffusion facilitator superfamily)	Inorganic ion transport and metabolism	down	gb|EMT02559.1| Putative metal tolerance protein C3 [Aegilops tauschii]
contig88275	KOG1485	Mitochondrial Fe2+ transporter MMT1 and related transporters (cation diffusion facilitator superfamily)	Inorganic ion transport and metabolism	up	gb|EMS49974.1| Metal tolerance protein 7 [Triticum urartu]
contig34197	KOG1485	Mitochondrial Fe2+ transporter MMT1 and related transporters (cation diffusion facilitator superfamily)	Inorganic ion transport and metabolism	up	gb|EMT02206.1| Putative metal tolerance protein C3 [Aegilops tauschii]
contig38649	KOG1291	Mn2+ and Fe2+ transporters of the NRAMP family	Inorganic ion transport and metabolism	down	ref|XP_003558535.1| PREDICTED: metal transporter Nramp2-like [Brachypodium distachyon]
contig50631	KOG1281	Na+/dicarboxylate, Na+/tricarboxylate and phosphate transporters	Inorganic ion transport and metabolism	up	ref|XP_003578321.1| PREDICTED: tonoplast dicarboxylate transporter-like [Brachypodium distachyon]
2-GH8N3EB02F1TL1	KOG0205	Plasma membrane H+-transporting ATPase	Inorganic ion transport and metabolism	up	ref|XP_003580730.1| PREDICTED: plasma membrane ATPase-like isoform 1 [Brachypodium distachyon]
contig34573	KOG0205	Plasma membrane H+-transporting ATPase	Inorganic ion transport and metabolism	up	ref|XP_003580731.1| PREDICTED: plasma membrane ATPase-like isoform 2 [Brachypodium distachyon]
contig48336	KOG0205	Plasma membrane H+-transporting ATPase	Inorganic ion transport and metabolism	up	gb|EMT26270.1| Plasma membrane ATPase [Aegilops tauschii]
contig00324	KOG0205	Plasma membrane H+-transporting ATPase	Inorganic ion transport and metabolism	up	gb|EMT26270.1| Plasma membrane ATPase [Aegilops tauschii]
contig37260	KOG2882	p-Nitrophenyl phosphatase	Inorganic ion transport and metabolism	down	ref|XP_003580034.1| PREDICTED: phosphoglycolate phosphatase-like [Brachypodium distachyon]
contig00701	KOG2882	p-Nitrophenyl phosphatase	Inorganic ion transport and metabolism	down	ref|XP_003580034.1| PREDICTED: phosphoglycolate phosphatase-like [Brachypodium distachyon]
contig13952	KOG3126	Porin/voltage-dependent anion-selective channel protein	Inorganic ion transport and metabolism	up	gb|EMS47295.1| Outer plastidial membrane protein porin [Triticum urartu]
contig37439	KOG1578	Predicted carbonic anhydrase involved in protection against oxidative damage	Inorganic ion transport and metabolism	down	gb|ADD65763.1| putative carbonic anhydrase [Secale cereale x Triticum durum]
contig39606	KOG1578	Predicted carbonic anhydrase involved in protection against oxidative damage	Inorganic ion transport and metabolism	up	ref|XP_003576619.1| PREDICTED: carbonic anhydrase 2, chloroplastic-like [Brachypodium distachyon]
contig11272	KOG1578	Predicted carbonic anhydrase involved in protection against oxidative damage	Inorganic ion transport and metabolism	up	gb|EMT09837.1| Carbonic anhydrase, chloroplastic [Aegilops tauschii]
contig58915	KOG0918	Selenium-binding protein	Inorganic ion transport and metabolism	up	gb|EMT24533.1| Putative selenium-binding protein [Aegilops tauschii]
contig19762	KOG0918	Selenium-binding protein	Inorganic ion transport and metabolism	up	gb|EMT24533.1| Putative selenium-binding protein [Aegilops tauschii]
contig45243	KOG1965	Sodium/hydrogen exchanger protein	Inorganic ion transport and metabolism	up	dbj|BAK23261.1| Na+/H+ exchanger [Puccinellia tenuiflora]
contig19036	KOG1965	Sodium/hydrogen exchanger protein	Inorganic ion transport and metabolism	up	dbj|BAC56698.1| sodium/proton antiporter [Hordeum vulgare] dbj|BAK02334.1| predicted protein [Hordeum vulgare subsp. vulgare]
contig20200	KOG0236	Sulfate/bicarbonate/oxalate exchanger SAT-1 and related transporters (SLC26 family)	Inorganic ion transport and metabolism	up	dbj|BAK00729.1| predicted protein [Hordeum vulgare subsp. vulgare]
contig24176	KOG0938	Adaptor complexes medium subunit family	Intracellular trafficking, secretion, and vesicular transport	up	gb|EMT22034.1| AP-2 complex subunit mu [Aegilops tauschii]
contig00123	KOG0937	Adaptor complexes medium subunit family	Intracellular trafficking, secretion, and vesicular transport	up	ref|XP_003562674.1| PREDICTED: AP-4 complex subunit mu-1-like [Brachypodium distachyon]
contig04143	KOG0938	Adaptor complexes medium subunit family	Intracellular trafficking, secretion, and vesicular transport	up	ref|XP_003570135.1| PREDICTED: AP-2 complex subunit mu-like isoform 1 [Brachypodium distachyon]
contig47572	KOG0819	Annexin	Intracellular trafficking, secretion, and vesicular transport	up	gb|EMT22115.1| Annexin D7 [Aegilops tauschii]
contig90510	KOG0819	Annexin	Intracellular trafficking, secretion, and vesicular transport	up	gb|EMT22115.1| Annexin D7 [Aegilops tauschii]
contig31643	KOG0819	Annexin	Intracellular trafficking, secretion, and vesicular transport	up	dbj|BAJ97416.1| predicted protein [Hordeum vulgare subsp. vulgare]
contig52141	KOG0819	Annexin	Intracellular trafficking, secretion, and vesicular transport	up	gb|EMT22115.1| Annexin D7 [Aegilops tauschii]
contig90219	KOG0251	Clathrin assembly protein AP180 and related proteins, contain ENTH domain	Intracellular trafficking, secretion, and vesicular transport	up	ref|XP_003567959.1| PREDICTED: putative clathrin assembly protein At2g01600-like isoform 1 [Brachypodium distachyon]
contig17462	KOG2667	COPII vesicle protein	Intracellular trafficking, secretion, and vesicular transport	up	dbj|BAJ87561.1| predicted protein [Hordeum vulgare subsp. vulgare] dbj|BAJ99855.1| predicted protein [Hordeum vulgare subsp. vulgare] dbj|BAJ93512.1| predicted protein [Hordeum vulgare subsp. vulgare]
contig39425	KOG2667	COPII vesicle protein	Intracellular trafficking, secretion, and vesicular transport	up	dbj|BAJ87561.1| predicted protein [Hordeum vulgare subsp. vulgare] dbj|BAJ99855.1| predicted protein [Hordeum vulgare subsp. vulgare] dbj|BAJ93512.1| predicted protein [Hordeum vulgare subsp. vulgare]
contig36603	KOG2667	COPII vesicle protein	Intracellular trafficking, secretion, and vesicular transport	up	dbj|BAK05850.1| predicted protein [Hordeum vulgare subsp. vulgare]
contig17289	KOG1691	emp24/gp25L/p24 family of membrane trafficking proteins	Intracellular trafficking, secretion, and vesicular transport	up	gb|EMS66872.1| Transmembrane emp24 domain-containing protein 10 [Triticum urartu]
contig45684	KOG1691	emp24/gp25L/p24 family of membrane trafficking proteins	Intracellular trafficking, secretion, and vesicular transport	up	dbj|BAJ87898.1| predicted protein [Hordeum vulgare subsp. vulgare] dbj|BAK01015.1| predicted protein [Hordeum vulgare subsp. vulgare]
contig93578	KOG1954	Endocytosis/signaling protein EHD1	Intracellular trafficking, secretion, and vesicular transport	up	gb|EMT05303.1| EH domain-containing protein 1 [Aegilops tauschii]
contig38419	KOG1954	Endocytosis/signaling protein EHD1	Intracellular trafficking, secretion, and vesicular transport	up	dbj|BAJ95881.1| predicted protein [Hordeum vulgare subsp. vulgare]
contig91982	KOG1278	Endosomal membrane proteins, EMP70	Intracellular trafficking, secretion, and vesicular transport	up	dbj|BAJ87923.1| predicted protein [Hordeum vulgare subsp. vulgare] dbj|BAJ92724.1| predicted protein [Hordeum vulgare subsp. vulgare]
contig03179	KOG1277	Endosomal membrane proteins, EMP70	Intracellular trafficking, secretion, and vesicular transport	up	gb|EMS68537.1| Putative phagocytic receptor 1b [Triticum urartu]
contig89210	KOG1277	Endosomal membrane proteins, EMP70	Intracellular trafficking, secretion, and vesicular transport	up	dbj|BAJ96423.1| predicted protein [Hordeum vulgare subsp. vulgare]
contig38894	KOG1278	Endosomal membrane proteins, EMP70	Intracellular trafficking, secretion, and vesicular transport	up	dbj|BAJ94991.1| predicted protein [Hordeum vulgare subsp. vulgare]
contig49795	KOG1278	Endosomal membrane proteins, EMP70	Intracellular trafficking, secretion, and vesicular transport	up	dbj|BAJ94991.1| predicted protein [Hordeum vulgare subsp. vulgare]
contig00219	KOG1278	Endosomal membrane proteins, EMP70	Intracellular trafficking, secretion, and vesicular transport	up	dbj|BAJ96092.1| predicted protein [Hordeum vulgare subsp. vulgare]
contig55442	KOG1277	Endosomal membrane proteins, EMP70	Intracellular trafficking, secretion, and vesicular transport	up	gb|EEC74833.1| hypothetical protein OsI_10676 [Oryza sativa Indica Group]
contig20258	KOG1278	Endosomal membrane proteins, EMP70	Intracellular trafficking, secretion, and vesicular transport	up	dbj|BAJ94991.1| predicted protein [Hordeum vulgare subsp. vulgare]
contig33864	KOG2176	Exocyst complex, subunit SEC15	Intracellular trafficking, secretion, and vesicular transport	up	gb|EMS50755.1| putative exocyst complex component 6 [Triticum urartu]
contig15810	KOG2344	Exocyst component protein and related proteins	Intracellular trafficking, secretion, and vesicular transport	up	dbj|BAJ96547.1| predicted protein [Hordeum vulgare subsp. vulgare]
contig37901	KOG2344	Exocyst component protein and related proteins	Intracellular trafficking, secretion, and vesicular transport	up	ref|NP_001057311.1| Os06g0255900 [Oryza sativa Japonica Group] dbj|BAF19225.1| Os06g0255900 [Oryza sativa Japonica Group] dbj|BAG93529.1| unnamed protein product [Oryza sativa Japonica Group]
contig37186	KOG1688	Golgi proteins involved in ER retention (RER)	Intracellular trafficking, secretion, and vesicular transport	up	dbj|BAJ92319.1| predicted protein [Hordeum vulgare subsp. vulgare]
contig16443	KOG3251	Golgi SNAP receptor complex member	Intracellular trafficking, secretion, and vesicular transport	up	dbj|BAK05771.1| predicted protein [Hordeum vulgare subsp. vulgare]
contig39131	KOG0084	GTPase Rab1/YPT1, small G protein superfamily, and related GTP-binding proteins	Intracellular trafficking, secretion, and vesicular transport	up	dbj|BAJ91818.1| predicted protein [Hordeum vulgare subsp. vulgare] dbj|BAJ97827.1| predicted protein [Hordeum vulgare subsp. vulgare]
contig37100	KOG0084	GTPase Rab1/YPT1, small G protein superfamily, and related GTP-binding proteins	Intracellular trafficking, secretion, and vesicular transport	up	ref|XP_002531780.1| protein with unknown function [Ricinus communis] gb|EEF30594.1| protein with unknown function [Ricinus communis]
contig51813	KOG0084	GTPase Rab1/YPT1, small G protein superfamily, and related GTP-binding proteins	Intracellular trafficking, secretion, and vesicular transport	up	dbj|BAJ86552.1| predicted protein [Hordeum vulgare subsp. vulgare] dbj|BAJ92338.1| predicted protein [Hordeum vulgare subsp. vulgare]
contig24419	KOG0084	GTPase Rab1/YPT1, small G protein superfamily, and related GTP-binding proteins	Intracellular trafficking, secretion, and vesicular transport	up	dbj|BAJ86552.1| predicted protein [Hordeum vulgare subsp. vulgare] dbj|BAJ92338.1| predicted protein [Hordeum vulgare subsp. vulgare]
contig49136	KOG0087	GTPase Rab11/YPT3, small G protein superfamily	Intracellular trafficking, secretion, and vesicular transport	up	gb|EMS53467.1| Ras-related protein RABA5c [Triticum urartu]
contig42565	KOG0087	GTPase Rab11/YPT3, small G protein superfamily	Intracellular trafficking, secretion, and vesicular transport	up	dbj|BAK01667.1| predicted protein [Hordeum vulgare subsp. vulgare] dbj|BAK01328.1| predicted protein [Hordeum vulgare subsp. vulgare]
contig38459	KOG0098	GTPase Rab2, small G protein superfamily	Intracellular trafficking, secretion, and vesicular transport	up	gb|AAW52512.1| small GTP-binding protein [Triticum aestivum] gb|EMS54181.1| Ras-related protein RABB1c [Triticum urartu]
contig37317	KOG0098	GTPase Rab2, small G protein superfamily	Intracellular trafficking, secretion, and vesicular transport	up	dbj|BAJ93381.1| predicted protein [Hordeum vulgare subsp. vulgare]
contig88929	KOG0098	GTPase Rab2, small G protein superfamily	Intracellular trafficking, secretion, and vesicular transport	up	gb|AAW52512.1| small GTP-binding protein [Triticum aestivum] gb|EMS54181.1| Ras-related protein RABB1c [Triticum urartu]
contig22951	KOG0098	GTPase Rab2, small G protein superfamily	Intracellular trafficking, secretion, and vesicular transport	up	gb|EMT10949.1| Ras-related protein Rab-2-B [Aegilops tauschii]
contig37136	KOG0098	GTPase Rab2, small G protein superfamily	Intracellular trafficking, secretion, and vesicular transport	up	gb|AAW52512.1| small GTP-binding protein [Triticum aestivum] gb|EMS54181.1| Ras-related protein RABB1c [Triticum urartu]
contig24473	KOG0092	GTPase Rab5/YPT51 and related small G protein superfamily GTPases	Intracellular trafficking, secretion, and vesicular transport	up	dbj|BAJ98200.1| predicted protein [Hordeum vulgare subsp. vulgare]
contig43515	KOG0092	GTPase Rab5/YPT51 and related small G protein superfamily GTPases	Intracellular trafficking, secretion, and vesicular transport	up	dbj|BAJ98200.1| predicted protein [Hordeum vulgare subsp. vulgare]
contig44093	KOG0070	GTP-binding ADP-ribosylation factor Arf1	Intracellular trafficking, secretion, and vesicular transport	up	gb|EMT22177.1| ADP-ribosylation factor [Aegilops tauschii]
contig37026	KOG0070	GTP-binding ADP-ribosylation factor Arf1	Intracellular trafficking, secretion, and vesicular transport	up	dbj|BAB90396.1| ADP-ribosylation factor [Oryza sativa Japonica Group]
contig38884	KOG0070	GTP-binding ADP-ribosylation factor Arf1	Intracellular trafficking, secretion, and vesicular transport	up	emb|CBI39638.3| unnamed protein product [Vitis vinifera]
contig57339	KOG0070	GTP-binding ADP-ribosylation factor Arf1	Intracellular trafficking, secretion, and vesicular transport	up	gb|EEE66819.1| hypothetical protein OsJ_23579 [Oryza sativa Japonica Group]
contig61956	KOG0070	GTP-binding ADP-ribosylation factor Arf1	Intracellular trafficking, secretion, and vesicular transport	up	emb|CBI39638.3| unnamed protein product [Vitis vinifera]
contig00982	KOG0070	GTP-binding ADP-ribosylation factor Arf1	Intracellular trafficking, secretion, and vesicular transport	up	gb|EAY92309.1| hypothetical protein OsI_14032 [Oryza sativa Indica Group]
contig18748	KOG0076	GTP-binding ADP-ribosylation factor-like protein yARL3	Intracellular trafficking, secretion, and vesicular transport	up	dbj|BAJ92207.1| predicted protein [Hordeum vulgare subsp. vulgare]
contig43248	KOG0078	GTP-binding protein SEC4, small G protein superfamily, and related Ras family GTP-binding proteins	Intracellular trafficking, secretion, and vesicular transport	up	dbj|BAJ84946.1| predicted protein [Hordeum vulgare subsp. vulgare]
contig86801	KOG0078	GTP-binding protein SEC4, small G protein superfamily, and related Ras family GTP-binding proteins	Intracellular trafficking, secretion, and vesicular transport	up	dbj|BAJ84946.1| predicted protein [Hordeum vulgare subsp. vulgare]
contig39422	KOG0078	GTP-binding protein SEC4, small G protein superfamily, and related Ras family GTP-binding proteins	Intracellular trafficking, secretion, and vesicular transport	up	dbj|BAJ84946.1| predicted protein [Hordeum vulgare subsp. vulgare]
contig38255	KOG0566	Inositol-1,4,5-triphosphate 5-phosphatase (synaptojanin), INP51/INP52/INP53 family	Intracellular trafficking, secretion, and vesicular transport	up	gb|EMS52983.1| Type I inositol-1,4,5-trisphosphate 5-phosphatase 1 [Triticum urartu]
contig40541	KOG0166	Karyopherin (importin) alpha	Intracellular trafficking, secretion, and vesicular transport	up	ref|NP_001054692.1| Os05g0155500 [Oryza sativa Japonica Group] sp|Q9SLX0.2|IMA1B_ORYSJ RecName: Full=Importin subunit alpha-1b dbj|BAF16606.1| Os05g0155500 [Oryza sativa Japonica Group] gb|EEE62387.1| hypothetical protein OsJ_17176 [Oryza sativa Japonica
contig48861	KOG1991	Nuclear transport receptor RANBP7/RANBP8 (importin beta superfamily)	Intracellular trafficking, secretion, and vesicular transport	down	dbj|BAJ99987.1| predicted protein [Hordeum vulgare subsp. vulgare]
contig87217	KOG0058	Peptide exporter, ABC superfamily	Intracellular trafficking, secretion, and vesicular transport	up	gb|AAG49002.1| putative ABC transporter [Hordeum vulgare subsp. vulgare]
contig42877	KOG4186	Peroxisomal biogenesis protein (peroxin)	Intracellular trafficking, secretion, and vesicular transport	down	dbj|BAJ94371.1| predicted protein [Hordeum vulgare subsp. vulgare]
contig90133	KOG4186	Peroxisomal biogenesis protein (peroxin)	Intracellular trafficking, secretion, and vesicular transport	down	gb|EMT05826.1| Peroxisomal membrane protein 11-1 [Aegilops tauschii]
contig37112	KOG1725	Protein involved in membrane traffic (YOP1/TB2/DP1/HVA22 family)	Intracellular trafficking, secretion, and vesicular transport	down	dbj|BAJ95273.1| predicted protein [Hordeum vulgare subsp. vulgare]
contig20663	KOG1586	Protein required for fusion of vesicles in vesicular transport, alpha-SNAP	Intracellular trafficking, secretion, and vesicular transport	up	dbj|BAJ98990.1| predicted protein [Hordeum vulgare subsp. vulgare]
contig09991	KOG1792	Reticulon	Intracellular trafficking, secretion, and vesicular transport	up	dbj|BAJ89699.1| predicted protein [Hordeum vulgare subsp. vulgare]
contig36807	KOG1792	Reticulon	Intracellular trafficking, secretion, and vesicular transport	up	dbj|BAJ98297.1| predicted protein [Hordeum vulgare subsp. vulgare] dbj|BAJ97542.1| predicted protein [Hordeum vulgare subsp. vulgare]
contig38207	KOG1792	Reticulon	Intracellular trafficking, secretion, and vesicular transport	up	dbj|BAJ98297.1| predicted protein [Hordeum vulgare subsp. vulgare] dbj|BAJ97542.1| predicted protein [Hordeum vulgare subsp. vulgare]
contig46513	KOG1792	Reticulon	Intracellular trafficking, secretion, and vesicular transport	up	gb|EMS62606.1| Reticulon-like protein B1 [Triticum urartu]
contig61897	KOG1792	Reticulon	Intracellular trafficking, secretion, and vesicular transport	up	gb|EMS49910.1| Reticulon-like protein B3 [Triticum urartu]
contig21955	KOG1792	Reticulon	Intracellular trafficking, secretion, and vesicular transport	up	dbj|BAJ94514.1| predicted protein [Hordeum vulgare subsp. vulgare] dbj|BAJ95784.1| predicted protein [Hordeum vulgare subsp. vulgare]
contig00885	KOG1792	Reticulon	Intracellular trafficking, secretion, and vesicular transport	up	dbj|BAJ94514.1| predicted protein [Hordeum vulgare subsp. vulgare] dbj|BAJ95784.1| predicted protein [Hordeum vulgare subsp. vulgare]
contig88877	KOG1792	Reticulon	Intracellular trafficking, secretion, and vesicular transport	up	dbj|BAJ98297.1| predicted protein [Hordeum vulgare subsp. vulgare] dbj|BAJ97542.1| predicted protein [Hordeum vulgare subsp. vulgare]
contig82772	KOG3088	Secretory carrier membrane protein	Intracellular trafficking, secretion, and vesicular transport	up	gb|ACU54987.1| secretory carrier membrane protein [Triticum aestivum]
contig38370	KOG3088	Secretory carrier membrane protein	Intracellular trafficking, secretion, and vesicular transport	up	gb|ACU54987.1| secretory carrier membrane protein [Triticum aestivum]
contig42424	KOG4112	Signal peptidase subunit	Intracellular trafficking, secretion, and vesicular transport	up	dbj|BAJ85135.1| predicted protein [Hordeum vulgare subsp. vulgare]
contig22069	KOG0781	Signal recognition particle receptor, alpha subunit	Intracellular trafficking, secretion, and vesicular transport	up	dbj|BAJ88754.1| predicted protein [Hordeum vulgare subsp. vulgare]
contig55647	KOG0781	Signal recognition particle receptor, alpha subunit	Intracellular trafficking, secretion, and vesicular transport	up	dbj|BAJ88754.1| predicted protein [Hordeum vulgare subsp. vulgare]
contig90079	KOG0781	Signal recognition particle receptor, alpha subunit	Intracellular trafficking, secretion, and vesicular transport	up	dbj|BAJ90992.1| predicted protein [Hordeum vulgare subsp. vulgare]
contig38123	KOG0781	Signal recognition particle receptor, alpha subunit	Intracellular trafficking, secretion, and vesicular transport	up	gb|EMT19954.1| Signal recognition particle receptor subunit alpha [Aegilops tauschii]
contig00543	KOG0780	Signal recognition particle, subunit Srp54	Intracellular trafficking, secretion, and vesicular transport	up	gb|EMS65890.1| Signal recognition particle 54 kDa protein 2 [Triticum urartu]
contig17376	KOG0812	SNARE protein SED5/Syntaxin 5	Intracellular trafficking, secretion, and vesicular transport	up	dbj|BAK01470.1| predicted protein [Hordeum vulgare subsp. vulgare]
contig40621	KOG0859	Synaptobrevin/VAMP-like protein	Intracellular trafficking, secretion, and vesicular transport	up	dbj|BAJ88124.1| predicted protein [Hordeum vulgare subsp. vulgare]
contig86599	KOG0859	Synaptobrevin/VAMP-like protein	Intracellular trafficking, secretion, and vesicular transport	up	gb|ACG45159.1| vesicle-associated membrane protein 712 [Zea mays] gb|ACN30747.1| unknown [Zea mays] gb|AFW77117.1| putative vesicle-associated membrane protein family protein [Zea mays]
3-GH8N3EB02JJU7O	KOG0859	Synaptobrevin/VAMP-like protein	Intracellular trafficking, secretion, and vesicular transport	up	gb|EMT18448.1| Putative vesicle-associated membrane protein 726 [Aegilops tauschii]
contig44706	KOG0859	Synaptobrevin/VAMP-like protein	Intracellular trafficking, secretion, and vesicular transport	up	ref|XP_003557429.1| PREDICTED: putative vesicle-associated membrane protein 726-like [Brachypodium distachyon]
contig00075	KOG0859	Synaptobrevin/VAMP-like protein	Intracellular trafficking, secretion, and vesicular transport	up	dbj|BAJ88124.1| predicted protein [Hordeum vulgare subsp. vulgare]
contig36964	KOG0859	Synaptobrevin/VAMP-like protein	Intracellular trafficking, secretion, and vesicular transport	up	dbj|BAJ88124.1| predicted protein [Hordeum vulgare subsp. vulgare]
contig39483	KOG0859	Synaptobrevin/VAMP-like protein	Intracellular trafficking, secretion, and vesicular transport	up	gb|ACG45159.1| vesicle-associated membrane protein 712 [Zea mays] gb|ACN30747.1| unknown [Zea mays] gb|AFW77117.1| putative vesicle-associated membrane protein family protein [Zea mays]
contig37422	KOG1631	Translocon-associated complex TRAP, alpha subunit	Intracellular trafficking, secretion, and vesicular transport	up	dbj|BAJ84936.1| predicted protein [Hordeum vulgare subsp. vulgare] dbj|BAJ94893.1| predicted protein [Hordeum vulgare subsp. vulgare] dbj|BAJ99724.1| predicted protein [Hordeum vulgare subsp. vulgare]
contig86862	KOG1631	Translocon-associated complex TRAP, alpha subunit	Intracellular trafficking, secretion, and vesicular transport	up	dbj|BAJ84936.1| predicted protein [Hordeum vulgare subsp. vulgare] dbj|BAJ94893.1| predicted protein [Hordeum vulgare subsp. vulgare] dbj|BAJ99724.1| predicted protein [Hordeum vulgare subsp. vulgare]
contig86579	KOG3317	Translocon-associated complex TRAP, beta subunit	Intracellular trafficking, secretion, and vesicular transport	up	gb|EMS46378.1| Translocon-associated protein subunit beta [Triticum urartu]
contig15841	KOG1373	Transport protein Sec61, alpha subunit	Intracellular trafficking, secretion, and vesicular transport	up	dbj|BAJ85974.1| predicted protein [Hordeum vulgare subsp. vulgare] dbj|BAJ87666.1| predicted protein [Hordeum vulgare subsp. vulgare]
contig39238	KOG1373	Transport protein Sec61, alpha subunit	Intracellular trafficking, secretion, and vesicular transport	up	ref|XP_003578013.1| PREDICTED: protein transport protein Sec61 subunit alpha-like [Brachypodium distachyon]
contig13829	KOG3230	Vacuolar assembly/sorting protein DID4	Intracellular trafficking, secretion, and vesicular transport	up	gb|EMS49992.1| Vacuolar protein sorting-associated protein 2-like protein 1 [Triticum urartu]
contig00161	KOG2066	Vacuolar assembly/sorting protein VPS41	Intracellular trafficking, secretion, and vesicular transport	up	dbj|BAJ98078.1| predicted protein [Hordeum vulgare subsp. vulgare]
contig39979	KOG0446	Vacuolar sorting protein VPS1, dynamin, and related proteins	Intracellular trafficking, secretion, and vesicular transport	up	ref|XP_003567929.1| PREDICTED: dynamin-related protein 5A-like [Brachypodium distachyon]
contig39398	KOG0439	VAMP-associated protein involved in inositol metabolism	Intracellular trafficking, secretion, and vesicular transport	up	dbj|BAK01912.1| predicted protein [Hordeum vulgare subsp. vulgare]
contig01333	KOG0439	VAMP-associated protein involved in inositol metabolism	Intracellular trafficking, secretion, and vesicular transport	up	gb|AAY98504.2| vesicle-associated membrane protein-associated protein [Triticum aestivum]
contig93804	KOG0292	Vesicle coat complex COPI, alpha subunit	Intracellular trafficking, secretion, and vesicular transport	up	gb|EMT27309.1| Coatomer subunit alpha-3 [Aegilops tauschii]
contig37259	KOG0292	Vesicle coat complex COPI, alpha subunit	Intracellular trafficking, secretion, and vesicular transport	up	gb|AAS58474.1| coatomer alpha subunit [Hordeum vulgare subsp. vulgare]
contig16542	KOG0292	Vesicle coat complex COPI, alpha subunit	Intracellular trafficking, secretion, and vesicular transport	up	gb|EMT02979.1| Coatomer subunit alpha-3 [Aegilops tauschii]
contig39868	KOG1058	Vesicle coat complex COPI, beta subunit	Intracellular trafficking, secretion, and vesicular transport	up	ref|XP_003567384.1| PREDICTED: coatomer subunit beta-2-like isoform 1 [Brachypodium distachyon]
contig20630	KOG1058	Vesicle coat complex COPI, beta subunit	Intracellular trafficking, secretion, and vesicular transport	up	ref|XP_003567384.1| PREDICTED: coatomer subunit beta-2-like isoform 1 [Brachypodium distachyon]
contig45475	KOG0276	Vesicle coat complex COPI, beta' subunit	Intracellular trafficking, secretion, and vesicular transport	up	gb|ABL85047.1| coatomer complex subunit [Brachypodium sylvaticum]
contig89039	KOG0276	Vesicle coat complex COPI, beta' subunit	Intracellular trafficking, secretion, and vesicular transport	up	gb|EEC67907.1| hypothetical protein OsI_35593 [Oryza sativa Indica Group]
contig23095	KOG0276	Vesicle coat complex COPI, beta' subunit	Intracellular trafficking, secretion, and vesicular transport	up	ref|XP_003571107.1| PREDICTED: coatomer subunit beta'-2-like [Brachypodium distachyon]
contig47755	KOG3081	Vesicle coat complex COPI, epsilon subunit	Intracellular trafficking, secretion, and vesicular transport	up	dbj|BAK02375.1| predicted protein [Hordeum vulgare subsp. vulgare]
contig44434	KOG1078	Vesicle coat complex COPI, gamma subunit	Intracellular trafficking, secretion, and vesicular transport	up	gb|EMS56973.1| Coatomer subunit gamma-2 [Triticum urartu]
contig19225	KOG1078	Vesicle coat complex COPI, gamma subunit	Intracellular trafficking, secretion, and vesicular transport	up	dbj|BAK02925.1| predicted protein [Hordeum vulgare subsp. vulgare]
contig23056	KOG0077	Vesicle coat complex COPII, GTPase subunit SAR1	Intracellular trafficking, secretion, and vesicular transport	up	gb|ACD03829.1| GTPase SAR1 [Triticum aestivum] gb|ACD03830.1| GTPase SAR1 [Triticum aestivum]
contig21430	KOG0077	Vesicle coat complex COPII, GTPase subunit SAR1	Intracellular trafficking, secretion, and vesicular transport	up	gb|AFW80714.1| GTP-binding protein SAR1A [Zea mays]
contig40954	KOG0077	Vesicle coat complex COPII, GTPase subunit SAR1	Intracellular trafficking, secretion, and vesicular transport	up	gb|AFW80714.1| GTP-binding protein SAR1A [Zea mays]
contig00532	KOG1985	Vesicle coat complex COPII, subunit SEC24/subunit SFB2	Intracellular trafficking, secretion, and vesicular transport	up	ref|XP_003580210.1| PREDICTED: protein transport protein Sec24-like At3g07100-like [Brachypodium distachyon]
contig42087	KOG1984	Vesicle coat complex COPII, subunit SFB3	Intracellular trafficking, secretion, and vesicular transport	up
contig45122	KOG1984	Vesicle coat complex COPII, subunit SFB3	Intracellular trafficking, secretion, and vesicular transport	up	dbj|BAJ89896.1| predicted protein [Hordeum vulgare subsp. vulgare] dbj|BAK08123.1| predicted protein [Hordeum vulgare subsp. vulgare]
contig00380	KOG1984	Vesicle coat complex COPII, subunit SFB3	Intracellular trafficking, secretion, and vesicular transport	up
contig61983	KOG0985	Vesicle coat protein clathrin, heavy chain	Intracellular trafficking, secretion, and vesicular transport	up	gb|EMT21111.1| Clathrin heavy chain 1 [Aegilops tauschii]
contig22405	KOG0985	Vesicle coat protein clathrin, heavy chain	Intracellular trafficking, secretion, and vesicular transport	up	gb|EMS67801.1| Clathrin heavy chain 1 [Triticum urartu]
contig37965	KOG0985	Vesicle coat protein clathrin, heavy chain	Intracellular trafficking, secretion, and vesicular transport	up	gb|EMS67801.1| Clathrin heavy chain 1 [Triticum urartu]
contig21164	KOG0985	Vesicle coat protein clathrin, heavy chain	Intracellular trafficking, secretion, and vesicular transport	up	gb|EMS67808.1| Clathrin heavy chain 1 [Triticum urartu]
contig17388	KOG1300	Vesicle trafficking protein Sec1	Intracellular trafficking, secretion, and vesicular transport	up	gb|EMS45373.1| putative protein transport Sec1a [Triticum urartu]
contig37730	KOG1666	V-SNARE	Intracellular trafficking, secretion, and vesicular transport	up	gb|EMS66770.1| Vesicle transport v-SNARE 13 [Triticum urartu]
contig40268	KOG2480	3-hydroxy-3-methylglutaryl-CoA (HMG-CoA) reductase	Lipid transport and metabolism	up	ref|XP_003578341.1| PREDICTED: 3-hydroxy-3-methylglutaryl-coenzyme A reductase 3-like [Brachypodium distachyon]
contig48974	KOG1389	3-oxoacyl CoA thiolase	Lipid transport and metabolism	up	dbj|BAJ85217.1| predicted protein [Hordeum vulgare subsp. vulgare] dbj|BAJ87964.1| predicted protein [Hordeum vulgare subsp. vulgare]
contig24242	KOG1389	3-oxoacyl CoA thiolase	Lipid transport and metabolism	up	dbj|BAJ87577.1| predicted protein [Hordeum vulgare subsp. vulgare]
contig18357	KOG1389	3-oxoacyl CoA thiolase	Lipid transport and metabolism	up	ref|XP_003574006.1| PREDICTED: 3-ketoacyl-CoA thiolase 2, peroxisomal-like [Brachypodium distachyon]
contig17657	KOG1389	3-oxoacyl CoA thiolase	Lipid transport and metabolism	up	dbj|BAJ87577.1| predicted protein [Hordeum vulgare subsp. vulgare]
contig57879	KOG1389	3-oxoacyl CoA thiolase	Lipid transport and metabolism	up	dbj|BAJ87577.1| predicted protein [Hordeum vulgare subsp. vulgare]
contig39798	KOG1389	3-oxoacyl CoA thiolase	Lipid transport and metabolism	up	ref|XP_003574006.1| PREDICTED: 3-ketoacyl-CoA thiolase 2, peroxisomal-like [Brachypodium distachyon]
contig01644	KOG0368	Acetyl-CoA carboxylase	Lipid transport and metabolism	up	gb|ACD46682.1| plastid acetyl-CoA carboxylase [Triticum durum] gb|ACD46684.1| plastid acetyl-CoA carboxylase [Triticum aestivum]
contig20497	KOG0136	Acyl-CoA oxidase	Lipid transport and metabolism	up	dbj|BAJ84915.1| predicted protein [Hordeum vulgare subsp. vulgare]
contig39946	KOG0136	Acyl-CoA oxidase	Lipid transport and metabolism	up	dbj|BAJ84915.1| predicted protein [Hordeum vulgare subsp. vulgare]
contig18494	KOG1176	Acyl-CoA synthetase	Lipid transport and metabolism	down	dbj|BAK01634.1| predicted protein [Hordeum vulgare subsp. vulgare]
contig45674	KOG1180	Acyl-CoA synthetase	Lipid transport and metabolism	up	dbj|BAK01853.1| predicted protein [Hordeum vulgare subsp. vulgare]
contig41716	KOG1175	Acyl-CoA synthetase	Lipid transport and metabolism	up	dbj|BAJ88313.1| predicted protein [Hordeum vulgare subsp. vulgare]
contig49123	KOG1176	Acyl-CoA synthetase	Lipid transport and metabolism	up	dbj|BAJ87958.1| predicted protein [Hordeum vulgare subsp. vulgare]
contig23812	KOG1176	Acyl-CoA synthetase	Lipid transport and metabolism	up	dbj|BAJ96794.1| predicted protein [Hordeum vulgare subsp. vulgare]
contig19623	KOG1180	Acyl-CoA synthetase	Lipid transport and metabolism	up	dbj|BAK01853.1| predicted protein [Hordeum vulgare subsp. vulgare]
contig41856	KOG1176	Acyl-CoA synthetase	Lipid transport and metabolism	up	gb|EMS54511.1| putative 4-coumarate--CoA ligase 4 [Triticum urartu]
contig20536	KOG1176	Acyl-CoA synthetase	Lipid transport and metabolism	up	dbj|BAJ98602.1| predicted protein [Hordeum vulgare subsp. vulgare]
contig45999	KOG2329	Alkaline ceramidase	Lipid transport and metabolism	up	dbj|BAJ86801.1| predicted protein [Hordeum vulgare subsp. vulgare]
contig89010	KOG2329	Alkaline ceramidase	Lipid transport and metabolism	up	dbj|BAJ86801.1| predicted protein [Hordeum vulgare subsp. vulgare]
contig25394	KOG2329	Alkaline ceramidase	Lipid transport and metabolism	up	dbj|BAJ86801.1| predicted protein [Hordeum vulgare subsp. vulgare]
contig16520	KOG0513	Ca2+-independent phospholipase A2	Lipid transport and metabolism	up	dbj|BAK02816.1| predicted protein [Hordeum vulgare subsp. vulgare]
contig36996	KOG2803	Choline phosphate cytidylyltransferase/Predicted CDP-ethanolamine synthase	Lipid transport and metabolism	up	gb|EMT02889.1| Ethanolamine-phosphate cytidylyltransferase [Aegilops tauschii]
contig05358	KOG2803	Choline phosphate cytidylyltransferase/Predicted CDP-ethanolamine synthase	Lipid transport and metabolism	up	dbj|BAJ86064.1| predicted protein [Hordeum vulgare subsp. vulgare]
contig53473	KOG1602	Cis-prenyltransferase	Lipid transport and metabolism	down	ref|XP_003564260.1| PREDICTED: dehydrodolichyl diphosphate synthase 6-like [Brachypodium distachyon]
contig37777	KOG1602	Cis-prenyltransferase	Lipid transport and metabolism	up	ref|XP_003564260.1| PREDICTED: dehydrodolichyl diphosphate synthase 6-like [Brachypodium distachyon]
contig82264	KOG1169	Diacylglycerol kinase	Lipid transport and metabolism	up	gb|EMT30252.1| Diacylglycerol kinase 1 [Aegilops tauschii]
contig17951	KOG1169	Diacylglycerol kinase	Lipid transport and metabolism	up	dbj|BAJ98363.1| predicted protein [Hordeum vulgare subsp. vulgare]
contig44941	KOG1169	Diacylglycerol kinase	Lipid transport and metabolism	up	dbj|BAJ98363.1| predicted protein [Hordeum vulgare subsp. vulgare]
contig00029	KOG3146	Dolichyl pyrophosphate phosphatase and related acid phosphatases	Lipid transport and metabolism	up	dbj|BAK06046.1| predicted protein [Hordeum vulgare subsp. vulgare]
contig37862	KOG1683	Hydroxyacyl-CoA dehydrogenase/enoyl-CoA hydratase	Lipid transport and metabolism	up	dbj|BAK04391.1| predicted protein [Hordeum vulgare subsp. vulgare] dbj|BAJ88897.1| predicted protein [Hordeum vulgare subsp. vulgare]
contig41026	KOG1683	Hydroxyacyl-CoA dehydrogenase/enoyl-CoA hydratase	Lipid transport and metabolism	up	dbj|BAJ91250.1| predicted protein [Hordeum vulgare subsp. vulgare]
contig21063	KOG1683	Hydroxyacyl-CoA dehydrogenase/enoyl-CoA hydratase	Lipid transport and metabolism	up	dbj|BAK04391.1| predicted protein [Hordeum vulgare subsp. vulgare] dbj|BAJ88897.1| predicted protein [Hordeum vulgare subsp. vulgare]
contig43061	KOG3030	Lipid phosphate phosphatase and related enzymes of the PAP2 family	Lipid transport and metabolism	up	dbj|BAJ95154.1| predicted protein [Hordeum vulgare subsp. vulgare] dbj|BAJ92855.1| predicted protein [Hordeum vulgare subsp. vulgare]
contig91130	KOG3030	Lipid phosphate phosphatase and related enzymes of the PAP2 family	Lipid transport and metabolism	up	dbj|BAJ95154.1| predicted protein [Hordeum vulgare subsp. vulgare] dbj|BAJ92855.1| predicted protein [Hordeum vulgare subsp. vulgare]
contig13913	KOG2112	Lysophospholipase	Lipid transport and metabolism	up	dbj|BAK05678.1| predicted protein [Hordeum vulgare subsp. vulgare]
contig23420	KOG1455	Lysophospholipase	Lipid transport and metabolism	up	dbj|BAK02864.1| predicted protein [Hordeum vulgare subsp. vulgare]
contig38484	KOG2833	Mevalonate pyrophosphate decarboxylase	Lipid transport and metabolism	up	ref|XP_003565147.1| PREDICTED: diphosphomevalonate decarboxylase-like [Brachypodium distachyon]
contig47193	KOG0497	Oxidosqualene-lanosterol cyclase and related proteins	Lipid transport and metabolism	down	gb|EMT24401.1| Lanosterol synthase [Aegilops tauschii]
contig88817	KOG1737	Oxysterol-binding protein	Lipid transport and metabolism	up	dbj|BAJ93140.1| predicted protein [Hordeum vulgare subsp. vulgare]
contig24629	KOG1737	Oxysterol-binding protein	Lipid transport and metabolism	up	dbj|BAJ93140.1| predicted protein [Hordeum vulgare subsp. vulgare]
contig39252	KOG1737	Oxysterol-binding protein	Lipid transport and metabolism	up	dbj|BAJ93140.1| predicted protein [Hordeum vulgare subsp. vulgare]
contig41559	KOG0064	Peroxisomal long-chain acyl-CoA transporter, ABC superfamily	Lipid transport and metabolism	up	ref|XP_003565141.1| PREDICTED: ABC transporter D family member 1-like [Brachypodium distachyon]
2-GH8N3EB02GUORQ	KOG1470	Phosphatidylinositol transfer protein PDR16 and related proteins	Lipid transport and metabolism	down	gb|EMS53397.1| hypothetical protein TRIUR3_00756 [Triticum urartu]
contig30255	KOG1470	Phosphatidylinositol transfer protein PDR16 and related proteins	Lipid transport and metabolism	down	gb|EMT26781.1| hypothetical protein F775_30331 [Aegilops tauschii]
contig91349	KOG1470	Phosphatidylinositol transfer protein PDR16 and related proteins	Lipid transport and metabolism	up	dbj|BAK00108.1| predicted protein [Hordeum vulgare subsp. vulgare]
contig23080	KOG1470	Phosphatidylinositol transfer protein PDR16 and related proteins	Lipid transport and metabolism	up	ref|XP_003566739.1| PREDICTED: random slug protein 5-like [Brachypodium distachyon]
contig41788	KOG1470	Phosphatidylinositol transfer protein PDR16 and related proteins	Lipid transport and metabolism	up	dbj|BAK00108.1| predicted protein [Hordeum vulgare subsp. vulgare]
contig00797	KOG1471	Phosphatidylinositol transfer protein SEC14 and related proteins	Lipid transport and metabolism	up	gb|EMT30016.1| hypothetical protein F775_08667 [Aegilops tauschii]
contig39158	KOG2419	Phosphatidylserine decarboxylase	Lipid transport and metabolism	up	gb|EMT23694.1| C2 domain-containing protein [Aegilops tauschii]
contig23666	KOG1329	Phospholipase D1	Lipid transport and metabolism	up	ref|XP_003571990.1| PREDICTED: phospholipase D beta 1-like [Brachypodium distachyon]
contig42374	KOG1329	Phospholipase D1	Lipid transport and metabolism	up	gb|EMT03624.1| Phospholipase D alpha 1 [Aegilops tauschii]
contig43543	KOG1329	Phospholipase D1	Lipid transport and metabolism	up	emb|CAI53943.1| phospholipase D [Triticum durum]
contig92304	KOG1329	Phospholipase D1	Lipid transport and metabolism	up	gb|EMT03624.1| Phospholipase D alpha 1 [Aegilops tauschii]
contig33474	KOG2804	Phosphorylcholine transferase/cholinephosphate cytidylyltransferase	Lipid transport and metabolism	up	gb|EEE56411.1| hypothetical protein OsJ_05570 [Oryza sativa Japonica Group]
contig45247	KOG2804	Phosphorylcholine transferase/cholinephosphate cytidylyltransferase	Lipid transport and metabolism	up	gb|EMT06636.1| Choline-phosphate cytidylyltransferase B [Aegilops tauschii]
contig18787	KOG1888	Putative phosphoinositide phosphatase	Lipid transport and metabolism	up	dbj|BAK03401.1| predicted protein [Hordeum vulgare subsp. vulgare] dbj|BAJ93648.1| predicted protein [Hordeum vulgare subsp. vulgare]
contig00946	KOG2877	sn-1,2-diacylglycerol ethanolamine- and cholinephosphotranferases	Lipid transport and metabolism	up	dbj|BAK03762.1| predicted protein [Hordeum vulgare subsp. vulgare]
contig24304	KOG4178	Soluble epoxide hydrolase	Lipid transport and metabolism	up	ref|XP_003563920.1| PREDICTED: epoxide hydrolase 2-like [Brachypodium distachyon]
2-GH8N3EB02JB3KY	KOG2822	Sphingoid base-phosphate phosphatase	Lipid transport and metabolism	up	gb|EMS59474.1| Sphingosine-1-phosphate phosphatase 1 [Triticum urartu]
contig90698	KOG2822	Sphingoid base-phosphate phosphatase	Lipid transport and metabolism	up	gb|EMS59474.1| Sphingosine-1-phosphate phosphatase 1 [Triticum urartu]
contig45784	KOG2822	Sphingoid base-phosphate phosphatase	Lipid transport and metabolism	up	gb|EMS59474.1| Sphingosine-1-phosphate phosphatase 1 [Triticum urartu]
contig38671	KOG1459	Squalene synthetase	Lipid transport and metabolism	down	gb|EMT27752.1| Phytoene synthase, chloroplastic [Aegilops tauschii]
contig20023	KOG1459	Squalene synthetase	Lipid transport and metabolism	up	dbj|BAJ87710.1| predicted protein [Hordeum vulgare subsp. vulgare] dbj|BAK05111.1| predicted protein [Hordeum vulgare subsp. vulgare]
contig48711	KOG1459	Squalene synthetase	Lipid transport and metabolism	up	dbj|BAJ87710.1| predicted protein [Hordeum vulgare subsp. vulgare] dbj|BAK05111.1| predicted protein [Hordeum vulgare subsp. vulgare]
contig37318	KOG1639	Steroid reductase required for elongation of the very long chain fatty acids	Lipid transport and metabolism	down	ref|XP_003568862.1| PREDICTED: trans-2,3-enoyl-CoA reductase-like [Brachypodium distachyon]
contig91874	KOG1639	Steroid reductase required for elongation of the very long chain fatty acids	Lipid transport and metabolism	down	ref|XP_003568862.1| PREDICTED: trans-2,3-enoyl-CoA reductase-like [Brachypodium distachyon]
contig17839	KOG2439	Nuclear architecture related protein	Nuclear structure	up	gb|EMS45066.1| hypothetical protein TRIUR3_29952 [Triticum urartu]
contig00429	KOG1096	Adenosine monophosphate deaminase	Nucleotide transport and metabolism	up	dbj|BAK03224.1| predicted protein [Hordeum vulgare subsp. vulgare]
contig21683	KOG1096	Adenosine monophosphate deaminase	Nucleotide transport and metabolism	up	dbj|BAK03224.1| predicted protein [Hordeum vulgare subsp. vulgare]
contig46524	KOG3078	Adenylate kinase	Nucleotide transport and metabolism	up	gb|EMT16602.1| Adenylate kinase A [Aegilops tauschii]
2-GH8N3EB02G6NKH	KOG2387	CTP synthase (UTP-ammonia lyase)	Nucleotide transport and metabolism	up	gb|EMS63192.1| CTP synthase 1 [Triticum urartu]
contig22516	KOG2387	CTP synthase (UTP-ammonia lyase)	Nucleotide transport and metabolism	up	gb|EMT05976.1| CTP synthase [Aegilops tauschii]
contig40169	KOG2387	CTP synthase (UTP-ammonia lyase)	Nucleotide transport and metabolism	up	gb|EMS63192.1| CTP synthase 1 [Triticum urartu]
contig30967	KOG2387	CTP synthase (UTP-ammonia lyase)	Nucleotide transport and metabolism	up	gb|EMS63192.1| CTP synthase 1 [Triticum urartu]
contig22038	KOG2387	CTP synthase (UTP-ammonia lyase)	Nucleotide transport and metabolism	up	gb|EMS63192.1| CTP synthase 1 [Triticum urartu]
contig93693	KOG2387	CTP synthase (UTP-ammonia lyase)	Nucleotide transport and metabolism	up	gb|EMT05976.1| CTP synthase [Aegilops tauschii]
contig47325	KOG2387	CTP synthase (UTP-ammonia lyase)	Nucleotide transport and metabolism	up	ref|XP_003567851.1| PREDICTED: CTP synthase-like isoform 1 [Brachypodium distachyon]
contig40388	KOG1018	Cytosine deaminase FCY1 and related enzymes	Nucleotide transport and metabolism	up	dbj|BAJ98282.1| predicted protein [Hordeum vulgare subsp. vulgare]
contig40667	KOG1018	Cytosine deaminase FCY1 and related enzymes	Nucleotide transport and metabolism	up	gb|EMS54612.1| Guanine deaminase [Triticum urartu]
contig49124	KOG1018	Cytosine deaminase FCY1 and related enzymes	Nucleotide transport and metabolism	up	dbj|BAJ98282.1| predicted protein [Hordeum vulgare subsp. vulgare]
contig47769	KOG2056	Equilibrative nucleoside transporter protein	Nucleotide transport and metabolism	up	dbj|BAJ85576.1| predicted protein [Hordeum vulgare subsp. vulgare]
contig39242	KOG0707	Guanylate kinase	Nucleotide transport and metabolism	up	gb|EMS66388.1| Guanylate kinase [Triticum urartu]
contig14057	KOG0888	Nucleoside diphosphate kinase	Nucleotide transport and metabolism	down	ref|XP_002442297.1| hypothetical protein SORBIDRAFT_08g017600 [Sorghum bicolor] gb|EES16135.1| hypothetical protein SORBIDRAFT_08g017600 [Sorghum bicolor]
contig90225	KOG1385	Nucleoside phosphatase	Nucleotide transport and metabolism	down	gb|EMT14858.1| Nucleoside-triphosphatase [Aegilops tauschii]
contig43742	KOG1385	Nucleoside phosphatase	Nucleotide transport and metabolism	down	dbj|BAJ91877.1| predicted protein [Hordeum vulgare subsp. vulgare] dbj|BAJ88546.1| predicted protein [Hordeum vulgare subsp. vulgare]
contig42868	KOG1385	Nucleoside phosphatase	Nucleotide transport and metabolism	down	gb|EMS57965.1| Nucleoside-triphosphatase [Triticum urartu]
contig40738	KOG1385	Nucleoside phosphatase	Nucleotide transport and metabolism	up	dbj|BAJ85095.1| predicted protein [Hordeum vulgare subsp. vulgare]
contig53499	KOG1385	Nucleoside phosphatase	Nucleotide transport and metabolism	up	gb|EMS46853.1| Apyrase [Triticum urartu]
contig19027	KOG2938	Predicted inosine-uridine preferring nucleoside hydrolase	Nucleotide transport and metabolism	up	dbj|BAJ97131.1| predicted protein [Hordeum vulgare subsp. vulgare]
contig01563	KOG3019	Predicted nucleoside-diphosphate sugar epimerase	Nucleotide transport and metabolism	down	ref|XP_003570744.1| PREDICTED: epimerase family protein slr1223-like [Brachypodium distachyon]
contig37204	KOG3079	Uridylate kinase/adenylate kinase	Nucleotide transport and metabolism	up	dbj|BAJ89068.1| predicted protein [Hordeum vulgare subsp. vulgare]
contig16703	KOG3079	Uridylate kinase/adenylate kinase	Nucleotide transport and metabolism	up	dbj|BAJ89068.1| predicted protein [Hordeum vulgare subsp. vulgare]
contig21081	KOG0430	Xanthine dehydrogenase	Nucleotide transport and metabolism	up	dbj|BAK02080.1| predicted protein [Hordeum vulgare subsp. vulgare]
contig00063	KOG0430	Xanthine dehydrogenase	Nucleotide transport and metabolism	up	gb|EMS45950.1| Xanthine dehydrogenase [Triticum urartu]
contig14967	KOG0863	20S proteasome, regulatory subunit alpha type PSMA1/PRE5	Posttranslational modification, protein turnover, chaperones	up	dbj|BAJ91315.1| predicted protein [Hordeum vulgare subsp. vulgare]
contig37932	KOG0184	20S proteasome, regulatory subunit alpha type PSMA3/PRE10	Posttranslational modification, protein turnover, chaperones	up	dbj|BAK00162.1| predicted protein [Hordeum vulgare subsp. vulgare]
contig61998	KOG0726	26S proteasome regulatory complex, ATPase RPT2	Posttranslational modification, protein turnover, chaperones	up	dbj|BAK03283.1| predicted protein [Hordeum vulgare subsp. vulgare]
contig22335	KOG0726	26S proteasome regulatory complex, ATPase RPT2	Posttranslational modification, protein turnover, chaperones	up	dbj|BAK03283.1| predicted protein [Hordeum vulgare subsp. vulgare]
contig47833	KOG0728	26S proteasome regulatory complex, ATPase RPT6	Posttranslational modification, protein turnover, chaperones	up	dbj|BAJ99861.1| predicted protein [Hordeum vulgare subsp. vulgare] dbj|BAJ92695.1| predicted protein [Hordeum vulgare subsp. vulgare] gb|EMS49046.1| 26S protease regulatory subunit 8-like protein A [Triticum urartu] gb|EMT18240.1| 26S protease regulatory
contig18497	KOG0728	26S proteasome regulatory complex, ATPase RPT6	Posttranslational modification, protein turnover, chaperones	up	dbj|BAJ99861.1| predicted protein [Hordeum vulgare subsp. vulgare] dbj|BAJ92695.1| predicted protein [Hordeum vulgare subsp. vulgare] gb|EMS49046.1| 26S protease regulatory subunit 8-like protein A [Triticum urartu] gb|EMT18240.1| 26S protease regulatory
contig50050	KOG1555	26S proteasome regulatory complex, subunit RPN11	Posttranslational modification, protein turnover, chaperones	up	gb|AEK78081.1| 26s proteasome non-ATPase regulatory subunit [Triticum aestivum]
contig42801	KOG3151	26S proteasome regulatory complex, subunit RPN12/PSMD8	Posttranslational modification, protein turnover, chaperones	up	gb|EMT14491.1| Putative 26S proteasome non-ATPase regulatory subunit 8 [Aegilops tauschii]
contig37860	KOG2062	26S proteasome regulatory complex, subunit RPN2/PSMD1	Posttranslational modification, protein turnover, chaperones	up	dbj|BAK01843.1| predicted protein [Hordeum vulgare subsp. vulgare] dbj|BAJ92533.1| predicted protein [Hordeum vulgare subsp. vulgare]
contig20926	KOG2062	26S proteasome regulatory complex, subunit RPN2/PSMD1	Posttranslational modification, protein turnover, chaperones	up	dbj|BAK01843.1| predicted protein [Hordeum vulgare subsp. vulgare] dbj|BAJ92533.1| predicted protein [Hordeum vulgare subsp. vulgare]
contig38019	KOG2581	26S proteasome regulatory complex, subunit RPN3/PSMD3	Posttranslational modification, protein turnover, chaperones	up	dbj|BAK01467.1| predicted protein [Hordeum vulgare subsp. vulgare]
contig45961	KOG1498	26S proteasome regulatory complex, subunit RPN5/PSMD12	Posttranslational modification, protein turnover, chaperones	up	gb|EMS63228.1| 26S proteasome non-ATPase regulatory subunit 12 [Triticum urartu]
contig36655	KOG2908	26S proteasome regulatory complex, subunit RPN9/PSMD13	Posttranslational modification, protein turnover, chaperones	up	dbj|BAJ94345.1| predicted protein [Hordeum vulgare subsp. vulgare] dbj|BAJ85633.1| predicted protein [Hordeum vulgare subsp. vulgare]
contig82749	KOG0743	AAA+-type ATPase	Posttranslational modification, protein turnover, chaperones	up	dbj|BAJ91409.1| predicted protein [Hordeum vulgare subsp. vulgare] dbj|BAJ91868.1| predicted protein [Hordeum vulgare subsp. vulgare]
contig41979	KOG0743	AAA+-type ATPase	Posttranslational modification, protein turnover, chaperones	up	dbj|BAJ91409.1| predicted protein [Hordeum vulgare subsp. vulgare] dbj|BAJ91868.1| predicted protein [Hordeum vulgare subsp. vulgare]
contig33819	KOG0730	AAA+-type ATPase	Posttranslational modification, protein turnover, chaperones	up	gb|EMT26392.1| Cell division control 48-E-like protein [Aegilops tauschii]
contig22028	KOG0743	AAA+-type ATPase	Posttranslational modification, protein turnover, chaperones	up	dbj|BAJ85610.1| predicted protein [Hordeum vulgare subsp. vulgare] dbj|BAJ95455.1| predicted protein [Hordeum vulgare subsp. vulgare] dbj|BAJ89502.1| predicted protein [Hordeum vulgare subsp. vulgare]
contig45336	KOG0730	AAA+-type ATPase	Posttranslational modification, protein turnover, chaperones	up	gb|EMS63012.1| Cell division cycle protein 48-like protein [Triticum urartu]
2-GH8N3EB02IAC20	KOG0743	AAA+-type ATPase	Posttranslational modification, protein turnover, chaperones	up	dbj|BAJ85610.1| predicted protein [Hordeum vulgare subsp. vulgare] dbj|BAJ95455.1| predicted protein [Hordeum vulgare subsp. vulgare] dbj|BAJ89502.1| predicted protein [Hordeum vulgare subsp. vulgare]
contig93219	KOG0737	AAA+-type ATPase	Posttranslational modification, protein turnover, chaperones	up	gb|EMS55797.1| Protein MSP1 [Triticum urartu]
contig92907	KOG0743	AAA+-type ATPase	Posttranslational modification, protein turnover, chaperones	up	dbj|BAJ85610.1| predicted protein [Hordeum vulgare subsp. vulgare] dbj|BAJ95455.1| predicted protein [Hordeum vulgare subsp. vulgare] dbj|BAJ89502.1| predicted protein [Hordeum vulgare subsp. vulgare]
contig12258	KOG0743	AAA+-type ATPase	Posttranslational modification, protein turnover, chaperones	up	dbj|BAJ91409.1| predicted protein [Hordeum vulgare subsp. vulgare] dbj|BAJ91868.1| predicted protein [Hordeum vulgare subsp. vulgare]
contig43302	KOG0743	AAA+-type ATPase	Posttranslational modification, protein turnover, chaperones	up	dbj|BAJ96296.1| predicted protein [Hordeum vulgare subsp. vulgare]
contig51797	KOG0743	AAA+-type ATPase	Posttranslational modification, protein turnover, chaperones	up	gb|EMT29803.1| Putative mitochondrial chaperone BCS1-B [Aegilops tauschii]
contig42053	KOG0737	AAA+-type ATPase	Posttranslational modification, protein turnover, chaperones	up	gb|EMS55797.1| Protein MSP1 [Triticum urartu]
contig54514	KOG0734	AAA+-type ATPase containing the peptidase M41 domain	Posttranslational modification, protein turnover, chaperones	down	gb|EMS50626.1| ATP-dependent zinc metalloprotease FTSH 5, mitochondrial [Triticum urartu]
contig00425	KOG0731	AAA+-type ATPase containing the peptidase M41 domain	Posttranslational modification, protein turnover, chaperones	up	dbj|BAJ98147.1| predicted protein [Hordeum vulgare subsp. vulgare] dbj|BAJ91973.1| predicted protein [Hordeum vulgare subsp. vulgare] dbj|BAK03446.1| predicted protein [Hordeum vulgare subsp. vulgare] dbj|BAJ93081.1| predicted protein [Hordeum vulgare sub
contig45595	KOG0731	AAA+-type ATPase containing the peptidase M41 domain	Posttranslational modification, protein turnover, chaperones	up	gb|EMT04659.1| Cell division protease ftsH-like protein, mitochondrial [Aegilops tauschii]
contig50169	KOG0852	Alkyl hydroperoxide reductase, thiol specific antioxidant and related enzymes	Posttranslational modification, protein turnover, chaperones	down	dbj|BAJ98505.1| predicted protein [Hordeum vulgare subsp. vulgare]
contig38110	KOG0855	Alkyl hydroperoxide reductase, thiol specific antioxidant and related enzymes	Posttranslational modification, protein turnover, chaperones	down	dbj|BAJ86408.1| predicted protein [Hordeum vulgare subsp. vulgare] dbj|BAJ88041.1| predicted protein [Hordeum vulgare subsp. vulgare]
contig41960	KOG0854	Alkyl hydroperoxide reductase, thiol specific antioxidant and related enzymes	Posttranslational modification, protein turnover, chaperones	up	sp|Q6W8Q2.1|REHY_WHEAT RecName: Full=1-Cys peroxiredoxin PER1; AltName: Full=Rehydrin homolog; AltName: Full=Thioredoxin peroxidase gb|AAQ74769.1| 1-Cys-peroxiredoxine [Triticum aestivum]
contig13089	KOG0541	Alkyl hydroperoxide reductase/peroxiredoxin	Posttranslational modification, protein turnover, chaperones	down	dbj|BAJ89847.1| predicted protein [Hordeum vulgare subsp. vulgare] dbj|BAJ91543.1| predicted protein [Hordeum vulgare subsp. vulgare]
contig92162	KOG1348	Asparaginyl peptidases	Posttranslational modification, protein turnover, chaperones	up	gb|AET08888.1| vacuolar processing enzyme 1 [Triticum monococcum]
contig59713	KOG1348	Asparaginyl peptidases	Posttranslational modification, protein turnover, chaperones	up	dbj|BAJ95226.1| predicted protein [Hordeum vulgare subsp. vulgare]
contig37919	KOG1348	Asparaginyl peptidases	Posttranslational modification, protein turnover, chaperones	up	gb|EMS56335.1| Vacuolar-processing enzyme beta-isozyme [Triticum urartu]
contig19345	KOG1339	Aspartyl protease	Posttranslational modification, protein turnover, chaperones	up	dbj|BAJ95388.1| predicted protein [Hordeum vulgare subsp. vulgare]
contig46961	KOG0675	Calnexin	Posttranslational modification, protein turnover, chaperones	up	dbj|BAJ89767.1| predicted protein [Hordeum vulgare subsp. vulgare]
contig93381	KOG0675	Calnexin	Posttranslational modification, protein turnover, chaperones	up	dbj|BAK00820.1| predicted protein [Hordeum vulgare subsp. vulgare]
contig22339	KOG0675	Calnexin	Posttranslational modification, protein turnover, chaperones	up	dbj|BAJ89767.1| predicted protein [Hordeum vulgare subsp. vulgare]
contig43352	KOG0675	Calnexin	Posttranslational modification, protein turnover, chaperones	up	dbj|BAK00820.1| predicted protein [Hordeum vulgare subsp. vulgare]
contig02061	KOG0675	Calnexin	Posttranslational modification, protein turnover, chaperones	up	dbj|BAK00820.1| predicted protein [Hordeum vulgare subsp. vulgare]
contig14210	KOG0674	Calreticulin	Posttranslational modification, protein turnover, chaperones	up	gb|AAW02798.1| calreticulin-like protein [Triticum aestivum]
contig02186	KOG0674	Calreticulin	Posttranslational modification, protein turnover, chaperones	up	gb|ADG85705.1| putative calreticulin [Triticum aestivum]
3-GH8N3EB02IC6VG	KOG1051	Chaperone HSP104 and related ATP-dependent Clp proteases	Posttranslational modification, protein turnover, chaperones	up	ref|XP_003575053.1| PREDICTED: chaperone protein ClpD1, chloroplastic-like [Brachypodium distachyon]
contig03861	KOG1051	Chaperone HSP104 and related ATP-dependent Clp proteases	Posttranslational modification, protein turnover, chaperones	up	dbj|BAJ86197.1| predicted protein [Hordeum vulgare subsp. vulgare]
contig40115	KOG1051	Chaperone HSP104 and related ATP-dependent Clp proteases	Posttranslational modification, protein turnover, chaperones	up	dbj|BAJ86197.1| predicted protein [Hordeum vulgare subsp. vulgare]
contig39326	KOG0360	Chaperonin complex component, TCP-1 alpha subunit (CCT1)	Posttranslational modification, protein turnover, chaperones	up	gb|EMS54126.1| T-complex protein 1 subunit alpha [Triticum urartu]
contig48785	KOG0360	Chaperonin complex component, TCP-1 alpha subunit (CCT1)	Posttranslational modification, protein turnover, chaperones	up	gb|EMS57947.1| T-complex protein 1 subunit alpha [Triticum urartu]
contig43373	KOG0358	Chaperonin complex component, TCP-1 delta subunit (CCT4)	Posttranslational modification, protein turnover, chaperones	up	dbj|BAJ97289.1| predicted protein [Hordeum vulgare subsp. vulgare]
contig86089	KOG0357	Chaperonin complex component, TCP-1 epsilon subunit (CCT5)	Posttranslational modification, protein turnover, chaperones	up	dbj|BAJ93482.1| predicted protein [Hordeum vulgare subsp. vulgare]
contig04159	KOG1542	Cysteine proteinase Cathepsin F	Posttranslational modification, protein turnover, chaperones	down	gb|EMT29939.1| Xylem cysteine proteinase 1 [Aegilops tauschii]
contig15044	KOG1542	Cysteine proteinase Cathepsin F	Posttranslational modification, protein turnover, chaperones	down	emb|CAQ00113.1| papain-like cysteine proteinase [Hordeum vulgare subsp. vulgare]
contig38219	KOG1542	Cysteine proteinase Cathepsin F	Posttranslational modification, protein turnover, chaperones	up	gb|EMT10192.1| Cysteine proteinase 1 [Aegilops tauschii]
contig07974	KOG1542	Cysteine proteinase Cathepsin F	Posttranslational modification, protein turnover, chaperones	up	gb|AAW21813.1| cysteine protease [Triticum aestivum]
contig24101	KOG1543	Cysteine proteinase Cathepsin L	Posttranslational modification, protein turnover, chaperones	up	dbj|BAF02546.1| triticain alpha [Triticum aestivum] gb|AFK80346.1| cysteine endopeptidase EP alpha [Secale cereale x Triticum durum]
contig43162	KOG1543	Cysteine proteinase Cathepsin L	Posttranslational modification, protein turnover, chaperones	up	dbj|BAJ90119.1| predicted protein [Hordeum vulgare subsp. vulgare]
2-GH8N3EB02IZRCP	KOG0170	E3 ubiquitin protein ligase	Posttranslational modification, protein turnover, chaperones	up	dbj|BAK00511.1| predicted protein [Hordeum vulgare subsp. vulgare]
contig46924	KOG0020	Endoplasmic reticulum glucose-regulated protein (GRP94/endoplasmin), HSP90 family	Posttranslational modification, protein turnover, chaperones	up	sp|P36183.1|ENPL_HORVU RecName: Full=Endoplasmin homolog; AltName: Full=Glucose-regulated protein 94 homolog; Short=GRP-94 homolog; Flags: Precursor emb|CAA48143.1| GRP94 homologue [Hordeum vulgare] dbj|BAJ91793.1| predicted protein [Hordeum vulgare subsp
contig93303	KOG0020	Endoplasmic reticulum glucose-regulated protein (GRP94/endoplasmin), HSP90 family	Posttranslational modification, protein turnover, chaperones	up	sp|P36183.1|ENPL_HORVU RecName: Full=Endoplasmin homolog; AltName: Full=Glucose-regulated protein 94 homolog; Short=GRP-94 homolog; Flags: Precursor emb|CAA48143.1| GRP94 homologue [Hordeum vulgare] dbj|BAJ91793.1| predicted protein [Hordeum vulgare subsp
contig25588	KOG0020	Endoplasmic reticulum glucose-regulated protein (GRP94/endoplasmin), HSP90 family	Posttranslational modification, protein turnover, chaperones	up	sp|P36183.1|ENPL_HORVU RecName: Full=Endoplasmin homolog; AltName: Full=Glucose-regulated protein 94 homolog; Short=GRP-94 homolog; Flags: Precursor emb|CAA48143.1| GRP94 homologue [Hordeum vulgare] dbj|BAJ91793.1| predicted protein [Hordeum vulgare subsp
contig38418	KOG0020	Endoplasmic reticulum glucose-regulated protein (GRP94/endoplasmin), HSP90 family	Posttranslational modification, protein turnover, chaperones	up	sp|P36183.1|ENPL_HORVU RecName: Full=Endoplasmin homolog; AltName: Full=Glucose-regulated protein 94 homolog; Short=GRP-94 homolog; Flags: Precursor emb|CAA48143.1| GRP94 homologue [Hordeum vulgare] dbj|BAJ91793.1| predicted protein [Hordeum vulgare subsp
contig50923	KOG0543	FKBP-type peptidyl-prolyl cis-trans isomerase	Posttranslational modification, protein turnover, chaperones	down	gb|EMT19050.1| 70 kDa peptidyl-prolyl isomerase [Aegilops tauschii]
contig04001	KOG0543	FKBP-type peptidyl-prolyl cis-trans isomerase	Posttranslational modification, protein turnover, chaperones	down	gb|EMT19050.1| 70 kDa peptidyl-prolyl isomerase [Aegilops tauschii]
contig91775	KOG0543	FKBP-type peptidyl-prolyl cis-trans isomerase	Posttranslational modification, protein turnover, chaperones	down	gb|EMT24309.1| 70 kDa peptidyl-prolyl isomerase [Aegilops tauschii]
contig10777	KOG1752	Glutaredoxin and related proteins	Posttranslational modification, protein turnover, chaperones	down	gb|EMS46250.1| Glutaredoxin-C15 [Triticum urartu]
contig51541	KOG1752	Glutaredoxin and related proteins	Posttranslational modification, protein turnover, chaperones	up	gb|EMT17993.1| Monothiol glutaredoxin-S5 [Aegilops tauschii]
contig43925	KOG1752	Glutaredoxin and related proteins	Posttranslational modification, protein turnover, chaperones	up	dbj|BAK01747.1| predicted protein [Hordeum vulgare subsp. vulgare]
contig46914	KOG1752	Glutaredoxin and related proteins	Posttranslational modification, protein turnover, chaperones	up	gb|EMT17993.1| Monothiol glutaredoxin-S5 [Aegilops tauschii]
contig54835	KOG1651	Glutathione peroxidase	Posttranslational modification, protein turnover, chaperones	up	gb|AAS82602.1| putative glutathione peroxidase [Zea mays] gb|AFW59230.1| glutathione peroxidase [Zea mays]
contig81040	KOG1651	Glutathione peroxidase	Posttranslational modification, protein turnover, chaperones	up	gb|AGU41827.1| glutathione peroxidase W69 mutant [Triticum aestivum]
contig37732	KOG1651	Glutathione peroxidase	Posttranslational modification, protein turnover, chaperones	up	gb|AGU41827.1| glutathione peroxidase W69 mutant [Triticum aestivum]
contig39835	KOG1651	Glutathione peroxidase	Posttranslational modification, protein turnover, chaperones	up	dbj|BAJ84899.1| predicted protein [Hordeum vulgare subsp. vulgare] dbj|BAJ86804.1| predicted protein [Hordeum vulgare subsp. vulgare]
contig39360	KOG0406	Glutathione S-transferase	Posttranslational modification, protein turnover, chaperones	down	gb|EMT31712.1| hypothetical protein F775_31691 [Aegilops tauschii]
contig54198	KOG0868	Glutathione S-transferase	Posttranslational modification, protein turnover, chaperones	up	gb|EMT04299.1| Glutathione S-transferase [Aegilops tauschii]
2-GH8N3EB02H7TQV	KOG0406	Glutathione S-transferase	Posttranslational modification, protein turnover, chaperones	up	dbj|BAJ95534.1| predicted protein [Hordeum vulgare subsp. vulgare]
contig23444	KOG0868	Glutathione S-transferase	Posttranslational modification, protein turnover, chaperones	up	gb|EMT04298.1| Glutathione S-transferase [Aegilops tauschii]
contig38501	KOG0867	Glutathione S-transferase	Posttranslational modification, protein turnover, chaperones	up	gb|EMT07647.1| hypothetical protein F775_27563 [Aegilops tauschii]
contig23592	KOG0868	Glutathione S-transferase	Posttranslational modification, protein turnover, chaperones	up	sp|O04437.1|GSTZ_WHEAT RecName: Full=Glutathione S-transferase; AltName: Full=GST class-zeta gb|AAB60886.1| glutathione-S-transferase [Triticum aestivum] gb|AAD09190.1| glutathione S-transferase [Triticum aestivum]
contig86612	KOG0406	Glutathione S-transferase	Posttranslational modification, protein turnover, chaperones	up	gb|EMT24482.1| hypothetical protein F775_10138 [Aegilops tauschii]
contig37340	KOG0867	Glutathione S-transferase	Posttranslational modification, protein turnover, chaperones	up	gb|EMT07647.1| hypothetical protein F775_27563 [Aegilops tauschii]
contig41824	KOG0546	HSP90 co-chaperone CPR7/Cyclophilin	Posttranslational modification, protein turnover, chaperones	up	dbj|BAJ93699.1| predicted protein [Hordeum vulgare subsp. vulgare]
contig60046	KOG1546	Metacaspase involved in regulation of apoptosis	Posttranslational modification, protein turnover, chaperones	down	dbj|BAJ88216.1| predicted protein [Hordeum vulgare subsp. vulgare]
contig14027	KOG1546	Metacaspase involved in regulation of apoptosis	Posttranslational modification, protein turnover, chaperones	up	dbj|BAJ94078.1| predicted protein [Hordeum vulgare subsp. vulgare]
contig42600	KOG1546	Metacaspase involved in regulation of apoptosis	Posttranslational modification, protein turnover, chaperones	up	dbj|BAJ94078.1| predicted protein [Hordeum vulgare subsp. vulgare]
contig41611	KOG2004	Mitochondrial ATP-dependent protease PIM1/LON	Posttranslational modification, protein turnover, chaperones	up	gb|AAS19619.1| LON1 protease [Triticum aestivum]
contig92891	KOG2004	Mitochondrial ATP-dependent protease PIM1/LON	Posttranslational modification, protein turnover, chaperones	up	gb|AAS19619.1| LON1 protease [Triticum aestivum]
contig25692	KOG2004	Mitochondrial ATP-dependent protease PIM1/LON	Posttranslational modification, protein turnover, chaperones	up	gb|EMS60327.1| Lon protease-like protein 2, peroxisomal [Triticum urartu]
contig38517	KOG2004	Mitochondrial ATP-dependent protease PIM1/LON	Posttranslational modification, protein turnover, chaperones	up	dbj|BAJ95084.1| predicted protein [Hordeum vulgare subsp. vulgare]
3-GH8N3EB02HHRMI	KOG1641	Mitochondrial chaperonin	Posttranslational modification, protein turnover, chaperones	down	dbj|BAJ93264.1| predicted protein [Hordeum vulgare subsp. vulgare] dbj|BAK00806.1| predicted protein [Hordeum vulgare subsp. vulgare]
contig44795	KOG1641	Mitochondrial chaperonin	Posttranslational modification, protein turnover, chaperones	down	dbj|BAJ90425.1| predicted protein [Hordeum vulgare subsp. vulgare] dbj|BAJ87678.1| predicted protein [Hordeum vulgare subsp. vulgare] dbj|BAJ88903.1| predicted protein [Hordeum vulgare subsp. vulgare] dbj|BAJ97176.1| predicted protein [Hordeum vulgare sub
contig45534	KOG1641	Mitochondrial chaperonin	Posttranslational modification, protein turnover, chaperones	down	gb|EMT10427.1| 20 kDa chaperonin, chloroplastic [Aegilops tauschii]
contig60417	KOG0960	Mitochondrial processing peptidase, beta subunit, and related enzymes (insulinase superfamily)	Posttranslational modification, protein turnover, chaperones	up	gb|EMT32156.1| Putative mitochondrial-processing peptidase subunit beta [Aegilops tauschii]
contig19843	KOG0722	Molecular chaperone (DnaJ superfamily)	Posttranslational modification, protein turnover, chaperones	up	dbj|BAK01288.1| predicted protein [Hordeum vulgare subsp. vulgare]
contig45586	KOG0712	Molecular chaperone (DnaJ superfamily)	Posttranslational modification, protein turnover, chaperones	up	gb|AGR45906.1| DnaJ protein 2-like protein [Triticum aestivum]
contig90499	KOG0713	Molecular chaperone (DnaJ superfamily)	Posttranslational modification, protein turnover, chaperones	up	gb|EMT15727.1| DnaJ homolog subfamily B member 11 [Aegilops tauschii]
contig44688	KOG0712	Molecular chaperone (DnaJ superfamily)	Posttranslational modification, protein turnover, chaperones	up	ref|XP_003570021.1| PREDICTED: dnaJ protein homolog 2-like [Brachypodium distachyon]
contig37373	KOG0712	Molecular chaperone (DnaJ superfamily)	Posttranslational modification, protein turnover, chaperones	up	gb|EMT20603.1| DnaJ protein-like protein [Aegilops tauschii]
contig17572	KOG0691	Molecular chaperone (DnaJ superfamily)	Posttranslational modification, protein turnover, chaperones	up	gb|EMT24229.1| Chaperone protein dnaJ 10 [Aegilops tauschii]
contig14673	KOG0712	Molecular chaperone (DnaJ superfamily)	Posttranslational modification, protein turnover, chaperones	up	gb|AGR45906.1| DnaJ protein 2-like protein [Triticum aestivum]
contig52477	KOG0712	Molecular chaperone (DnaJ superfamily)	Posttranslational modification, protein turnover, chaperones	up	gb|EMS60670.1| DnaJ protein-like protein [Triticum urartu]
contig50970	KOG0712	Molecular chaperone (DnaJ superfamily)	Posttranslational modification, protein turnover, chaperones	up	gb|EMT10718.1| DnaJ protein-like protein [Aegilops tauschii]
contig23924	KOG0550	Molecular chaperone (DnaJ superfamily)	Posttranslational modification, protein turnover, chaperones	up	gb|EMS66333.1| DnaJ homolog subfamily C member 3 [Triticum urartu]
contig40563	KOG0713	Molecular chaperone (DnaJ superfamily)	Posttranslational modification, protein turnover, chaperones	up	gb|EMT15727.1| DnaJ homolog subfamily B member 11 [Aegilops tauschii]
contig93985	KOG0710	Molecular chaperone (small heat-shock protein Hsp26/Hsp42)	Posttranslational modification, protein turnover, chaperones	up	ref|NP_009628.1| Hsp26p [Saccharomyces cerevisiae S288c] sp|P15992.3|HSP26_YEAST RecName: Full=Heat shock protein 26; AltName: Full=26 kDa heat shock protein gb|AAA66914.1| heat shock protein 26 [Saccharomyces cerevisiae] emb|CAA53929.1| unnamed protein p
contig43342	KOG0100	Molecular chaperones GRP78/BiP/KAR2, HSP70 superfamily	Posttranslational modification, protein turnover, chaperones	up	ref|XP_003563611.1| PREDICTED: heat shock cognate 70 kDa protein 1-like isoform 1 [Brachypodium distachyon] ref|XP_003563612.1| PREDICTED: heat shock cognate 70 kDa protein 1-like isoform 2 [Brachypodium distachyon] ref|XP_003563613.1| PREDICTED: heat sho
contig21993	KOG0100	Molecular chaperones GRP78/BiP/KAR2, HSP70 superfamily	Posttranslational modification, protein turnover, chaperones	up	gb|EMT16454.1| Luminal-binding protein 4 [Aegilops tauschii] gb|AGN94840.1| ER molecular chaperone [Triticum aestivum] gb|AGN94842.1| ER molecular chaperone [Triticum aestivum]
contig15443	KOG0100	Molecular chaperones GRP78/BiP/KAR2, HSP70 superfamily	Posttranslational modification, protein turnover, chaperones	up	gb|EMS58484.1| Luminal-binding protein 3 [Triticum urartu]
2-GH8N3EB02JUEID	KOG0100	Molecular chaperones GRP78/BiP/KAR2, HSP70 superfamily	Posttranslational modification, protein turnover, chaperones	up	gb|EMS51616.1| Heat shock cognate 70 kDa protein 1 [Triticum urartu]
contig50804	KOG0100	Molecular chaperones GRP78/BiP/KAR2, HSP70 superfamily	Posttranslational modification, protein turnover, chaperones	up	gb|AEO22185.1| CytHSP70 [Triticum aestivum]
2-GH8N3EB02JJNT0	KOG0100	Molecular chaperones GRP78/BiP/KAR2, HSP70 superfamily	Posttranslational modification, protein turnover, chaperones	up	gb|EMT15100.1| Heat shock cognate 70 kDa protein 1 [Aegilops tauschii]
contig34201	KOG0100	Molecular chaperones GRP78/BiP/KAR2, HSP70 superfamily	Posttranslational modification, protein turnover, chaperones	up	gb|EMT15100.1| Heat shock cognate 70 kDa protein 1 [Aegilops tauschii]
contig15154	KOG0100	Molecular chaperones GRP78/BiP/KAR2, HSP70 superfamily	Posttranslational modification, protein turnover, chaperones	up	ref|NP_001051724.1| Os03g0821100 [Oryza sativa Japonica Group] gb|AAO65876.1| heat shock protein cognate 70 [Oryza sativa Japonica Group] gb|ABF99592.1| Heat shock cognate 70 kDa protein 2, putative, expressed [Oryza sativa Japonica Group] dbj|BAF13638.1|
contig45901	KOG0100	Molecular chaperones GRP78/BiP/KAR2, HSP70 superfamily	Posttranslational modification, protein turnover, chaperones	up	gb|EMS65159.1| Heat shock cognate 70 kDa protein [Triticum urartu]
contig17145	KOG0100	Molecular chaperones GRP78/BiP/KAR2, HSP70 superfamily	Posttranslational modification, protein turnover, chaperones	up	dbj|BAJ86014.1| predicted protein [Hordeum vulgare subsp. vulgare]
contig22524	KOG0103	Molecular chaperones HSP105/HSP110/SSE1, HSP70 superfamily	Posttranslational modification, protein turnover, chaperones	up	gb|EMT31029.1| Heat shock 70 kDa protein 4L [Aegilops tauschii]
1-GH8N3EB01EQZPR	KOG0101	Molecular chaperones HSP70/HSC70, HSP70 superfamily	Posttranslational modification, protein turnover, chaperones	up	ref|XP_003563611.1| PREDICTED: heat shock cognate 70 kDa protein 1-like isoform 1 [Brachypodium distachyon] ref|XP_003563612.1| PREDICTED: heat shock cognate 70 kDa protein 1-like isoform 2 [Brachypodium distachyon] ref|XP_003563613.1| PREDICTED: heat sho
2-GH8N3EB02GZUP8	KOG0101	Molecular chaperones HSP70/HSC70, HSP70 superfamily	Posttranslational modification, protein turnover, chaperones	up	dbj|BAJ86014.1| predicted protein [Hordeum vulgare subsp. vulgare]
1-GH8N3EB01E9HZZ	KOG0101	Molecular chaperones HSP70/HSC70, HSP70 superfamily	Posttranslational modification, protein turnover, chaperones	up	gb|EMS51616.1| Heat shock cognate 70 kDa protein 1 [Triticum urartu]
contig39587	KOG0841	Multifunctional chaperone (14-3-3 family)	Posttranslational modification, protein turnover, chaperones	up	gb|AEQ53933.1| 14-3-3 protein [Triticum aestivum] gb|AFL70188.1| 14-3-3 protein [Triticum aestivum]
contig42394	KOG0841	Multifunctional chaperone (14-3-3 family)	Posttranslational modification, protein turnover, chaperones	up	gb|AEQ53933.1| 14-3-3 protein [Triticum aestivum] gb|AFL70188.1| 14-3-3 protein [Triticum aestivum]
contig09361	KOG0841	Multifunctional chaperone (14-3-3 family)	Posttranslational modification, protein turnover, chaperones	up	sp|P29305.1|1433A_HORVU RecName: Full=14-3-3-like protein A; Short=14-3-3A
contig88840	KOG0841	Multifunctional chaperone (14-3-3 family)	Posttranslational modification, protein turnover, chaperones	up	gb|AEQ53933.1| 14-3-3 protein [Triticum aestivum] gb|AFL70188.1| 14-3-3 protein [Triticum aestivum]
contig47406	KOG0841	Multifunctional chaperone (14-3-3 family)	Posttranslational modification, protein turnover, chaperones	up	gb|EMT28052.1| 14-3-3-like protein A [Aegilops tauschii]
4-GJVU7SP04IDOI5	KOG0841	Multifunctional chaperone (14-3-3 family)	Posttranslational modification, protein turnover, chaperones	up	gb|EMS56849.1| 14-3-3-like protein GF14-B [Triticum urartu] gb|EMT11219.1| 14-3-3-like protein GF14-B [Aegilops tauschii]
contig24065	KOG0959	N-arginine dibasic convertase NRD1 and related Zn2+-dependent endopeptidases, insulinase superfamily	Posttranslational modification, protein turnover, chaperones	up	dbj|BAJ96735.1| predicted protein [Hordeum vulgare subsp. vulgare]
contig20369	KOG0959	N-arginine dibasic convertase NRD1 and related Zn2+-dependent endopeptidases, insulinase superfamily	Posttranslational modification, protein turnover, chaperones	up	dbj|BAJ93608.1| predicted protein [Hordeum vulgare subsp. vulgare]
contig22874	KOG0959	N-arginine dibasic convertase NRD1 and related Zn2+-dependent endopeptidases, insulinase superfamily	Posttranslational modification, protein turnover, chaperones	up	dbj|BAJ93608.1| predicted protein [Hordeum vulgare subsp. vulgare]
contig40141	KOG2447	Oligosaccharyltransferase, delta subunit (ribophorin II)	Posttranslational modification, protein turnover, chaperones	up	dbj|BAJ85530.1| predicted protein [Hordeum vulgare subsp. vulgare]
contig39639	KOG4626	O-linked N-acetylglucosamine transferase OGT	Posttranslational modification, protein turnover, chaperones	up	dbj|BAJ94917.1| predicted protein [Hordeum vulgare subsp. vulgare]
contig04942	KOG0880	Peptidyl-prolyl cis-trans isomerase	Posttranslational modification, protein turnover, chaperones	down	gb|EMS67885.1| Peptidyl-prolyl cis-trans isomerase B [Triticum urartu]
contig38412	KOG1815	Predicted E3 ubiquitin ligase	Posttranslational modification, protein turnover, chaperones	up	ref|XP_003575311.1| PREDICTED: probable E3 ubiquitin-protein ligase ARI8-like [Brachypodium distachyon]
contig00437	KOG1100	Predicted E3 ubiquitin ligase	Posttranslational modification, protein turnover, chaperones	up	dbj|BAJ94154.1| predicted protein [Hordeum vulgare subsp. vulgare] dbj|BAJ85157.1| predicted protein [Hordeum vulgare subsp. vulgare]
contig25761	KOG2903	Predicted glutathione S-transferase	Posttranslational modification, protein turnover, chaperones	up	dbj|BAK00626.1| predicted protein [Hordeum vulgare subsp. vulgare]
contig20643	KOG2903	Predicted glutathione S-transferase	Posttranslational modification, protein turnover, chaperones	up	dbj|BAK00626.1| predicted protein [Hordeum vulgare subsp. vulgare]
contig22702	KOG0856	Predicted pilin-like transcription factor	Posttranslational modification, protein turnover, chaperones	down	dbj|BAJ88200.1| predicted protein [Hordeum vulgare subsp. vulgare]
contig14198	KOG0856	Predicted pilin-like transcription factor	Posttranslational modification, protein turnover, chaperones	down	dbj|BAJ88200.1| predicted protein [Hordeum vulgare subsp. vulgare]
contig03930	KOG0190	Protein disulfide isomerase (prolyl 4-hydroxylase beta subunit)	Posttranslational modification, protein turnover, chaperones	up	dbj|BAH20800.1| protein disulfide isomerase [Triticum aestivum]
contig30087	KOG1282	Serine carboxypeptidases (lysosomal cathepsin A)	Posttranslational modification, protein turnover, chaperones	down	gb|EMT12249.1| Serine carboxypeptidase 2 [Aegilops tauschii]
contig24553	KOG1282	Serine carboxypeptidases (lysosomal cathepsin A)	Posttranslational modification, protein turnover, chaperones	up	gb|EMS47612.1| Serine carboxypeptidase-like 19 [Triticum urartu]
contig37414	KOG1282	Serine carboxypeptidases (lysosomal cathepsin A)	Posttranslational modification, protein turnover, chaperones	up	gb|EMS67635.1| Serine carboxypeptidase II-3 [Triticum urartu]
contig45678	KOG1357	Serine palmitoyltransferase	Posttranslational modification, protein turnover, chaperones	up	gb|EMS48138.1| Serine palmitoyltransferase 2 [Triticum urartu]
contig17721	KOG1358	Serine palmitoyltransferase	Posttranslational modification, protein turnover, chaperones	up	dbj|BAJ95346.1| predicted protein [Hordeum vulgare subsp. vulgare]
contig90166	KOG1357	Serine palmitoyltransferase	Posttranslational modification, protein turnover, chaperones	up	gb|EMT23338.1| Serine palmitoyltransferase 2 [Aegilops tauschii]
contig03010	KOG1358	Serine palmitoyltransferase	Posttranslational modification, protein turnover, chaperones	up	gb|EMT23506.1| Serine palmitoyltransferase 1 [Aegilops tauschii]
contig11101	KOG1357	Serine palmitoyltransferase	Posttranslational modification, protein turnover, chaperones	up	gb|EMT23338.1| Serine palmitoyltransferase 2 [Aegilops tauschii]
contig38821	KOG2013	SMT3/SUMO-activating complex, catalytic component UBA2	Posttranslational modification, protein turnover, chaperones	up	gb|EMS58354.1| SUMO-activating enzyme subunit 2 [Triticum urartu]
contig16610	KOG2013	SMT3/SUMO-activating complex, catalytic component UBA2	Posttranslational modification, protein turnover, chaperones	up	gb|EMT21367.1| SUMO-activating enzyme subunit 2 [Aegilops tauschii]
contig42685	KOG0907	Thioredoxin	Posttranslational modification, protein turnover, chaperones	down	gb|EMT14767.1| Thioredoxin F-type, chloroplastic [Aegilops tauschii]
contig37333	KOG0907	Thioredoxin	Posttranslational modification, protein turnover, chaperones	down	gb|EMT00850.1| Thioredoxin [Aegilops tauschii]
contig38954	KOG0907	Thioredoxin	Posttranslational modification, protein turnover, chaperones	down	gb|EMS68330.1| Thioredoxin-like protein CXXS1 [Triticum urartu]
contig15191	KOG0907	Thioredoxin	Posttranslational modification, protein turnover, chaperones	down	dbj|BAJ86908.1| predicted protein [Hordeum vulgare subsp. vulgare] dbj|BAK01426.1| predicted protein [Hordeum vulgare subsp. vulgare]
contig88192	KOG0907	Thioredoxin	Posttranslational modification, protein turnover, chaperones	down	gb|EMT14767.1| Thioredoxin F-type, chloroplastic [Aegilops tauschii]
contig40192	KOG0907	Thioredoxin	Posttranslational modification, protein turnover, chaperones	up	gb|AAL67139.1| thioredoxin H [Triticum aestivum] gb|ACE82288.1| thioredoxin H [Triticum aestivum] gb|AEO78951.1| thioredoxin h [Triticum aestivum] gb|AEO78952.1| thioredoxin h [Triticum aestivum]
contig40729	KOG0907	Thioredoxin	Posttranslational modification, protein turnover, chaperones	up	dbj|BAK03063.1| predicted protein [Hordeum vulgare subsp. vulgare]
contig38300	KOG0404	Thioredoxin reductase	Posttranslational modification, protein turnover, chaperones	down	ref|XP_003562531.1| PREDICTED: thioredoxin reductase NTRC-like [Brachypodium distachyon]
contig00483	KOG0404	Thioredoxin reductase	Posttranslational modification, protein turnover, chaperones	down	tpg|DAA63958.1| TPA: putative NADPH-dependent thioredoxin reductase C [Zea mays]
contig38811	KOG0404	Thioredoxin reductase	Posttranslational modification, protein turnover, chaperones	up	dbj|BAJ85247.1| predicted protein [Hordeum vulgare subsp. vulgare]
contig16793	KOG0191	Thioredoxin/protein disulfide isomerase	Posttranslational modification, protein turnover, chaperones	up	gb|EMS64693.1| Protein disulfide isomerase-like 2-1 [Triticum urartu]
contig42483	KOG0191	Thioredoxin/protein disulfide isomerase	Posttranslational modification, protein turnover, chaperones	up	gb|EMS64693.1| Protein disulfide isomerase-like 2-1 [Triticum urartu]
contig40207	KOG0191	Thioredoxin/protein disulfide isomerase	Posttranslational modification, protein turnover, chaperones	up	emb|CBG91907.1| putative PDI-like protein [Triticum aestivum]
contig13239	KOG0910	Thioredoxin-like protein	Posttranslational modification, protein turnover, chaperones	down	dbj|BAJ91696.1| predicted protein [Hordeum vulgare subsp. vulgare] dbj|BAJ92371.1| predicted protein [Hordeum vulgare subsp. vulgare]
contig37283	KOG2012	Ubiquitin activating enzyme UBA1	Posttranslational modification, protein turnover, chaperones	up	sp|P31251.1|UBE12_WHEAT RecName: Full=Ubiquitin-activating enzyme E1 2 gb|AAA34265.1| ubiquitin activating enyme [Triticum aestivum]
contig02230	KOG2012	Ubiquitin activating enzyme UBA1	Posttranslational modification, protein turnover, chaperones	up	sp|P31251.1|UBE12_WHEAT RecName: Full=Ubiquitin-activating enzyme E1 2 gb|AAA34265.1| ubiquitin activating enyme [Triticum aestivum]
contig39456	KOG0427	Ubiquitin conjugating enzyme	Posttranslational modification, protein turnover, chaperones	up	dbj|BAJ97916.1| predicted protein [Hordeum vulgare subsp. vulgare]
contig11043	KOG0895	Ubiquitin-conjugating enzyme	Posttranslational modification, protein turnover, chaperones	up	dbj|BAK00126.1| predicted protein [Hordeum vulgare subsp. vulgare]
contig39623	KOG0010	Ubiquitin-like protein	Posttranslational modification, protein turnover, chaperones	up	dbj|BAJ95849.1| predicted protein [Hordeum vulgare subsp. vulgare]
contig36978	KOG0416	Ubiquitin-protein ligase	Posttranslational modification, protein turnover, chaperones	down	gb|EMS63342.1| Ubiquitin-conjugating enzyme E2 5 [Triticum urartu]
contig42786	KOG0417	Ubiquitin-protein ligase	Posttranslational modification, protein turnover, chaperones	up	ref|XP_003563818.1| PREDICTED: ubiquitin-conjugating enzyme E2 28-like [Brachypodium distachyon]
contig54513	KOG0417	Ubiquitin-protein ligase	Posttranslational modification, protein turnover, chaperones	up	gb|EMT13178.1| Ubiquitin carrier protein E2 28 [Aegilops tauschii]
contig44902	KOG0417	Ubiquitin-protein ligase	Posttranslational modification, protein turnover, chaperones	up	ref|XP_003563818.1| PREDICTED: ubiquitin-conjugating enzyme E2 28-like [Brachypodium distachyon]
contig21826	KOG0419	Ubiquitin-protein ligase	Posttranslational modification, protein turnover, chaperones	up	sp|P25866.1|UBC2_WHEAT RecName: Full=Ubiquitin-conjugating enzyme E2 2; AltName: Full=Ubiquitin carrier protein 2; AltName: Full=Ubiquitin-conjugating enzyme E2-16 kDa; AltName: Full=Ubiquitin-protein ligase 2 gb|AAA34310.1| ubiquitin carrier protein [Tri
1-GH8N3EB01D8YAC	KOG0894	Ubiquitin-protein ligase	Posttranslational modification, protein turnover, chaperones	up	gb|EMS52702.1| putative ubiquitin-conjugating enzyme E2 33 [Triticum urartu]
contig83924	KOG0419	Ubiquitin-protein ligase	Posttranslational modification, protein turnover, chaperones	up	sp|P25866.1|UBC2_WHEAT RecName: Full=Ubiquitin-conjugating enzyme E2 2; AltName: Full=Ubiquitin carrier protein 2; AltName: Full=Ubiquitin-conjugating enzyme E2-16 kDa; AltName: Full=Ubiquitin-protein ligase 2 gb|AAA34310.1| ubiquitin carrier protein [Tri
contig86813	KOG0894	Ubiquitin-protein ligase	Posttranslational modification, protein turnover, chaperones	up	gb|EMS52702.1| putative ubiquitin-conjugating enzyme E2 33 [Triticum urartu]
contig38056	KOG0419	Ubiquitin-protein ligase	Posttranslational modification, protein turnover, chaperones	up	sp|P25866.1|UBC2_WHEAT RecName: Full=Ubiquitin-conjugating enzyme E2 2; AltName: Full=Ubiquitin carrier protein 2; AltName: Full=Ubiquitin-conjugating enzyme E2-16 kDa; AltName: Full=Ubiquitin-protein ligase 2 gb|AAA34310.1| ubiquitin carrier protein [Tri
contig90525	KOG2044	5'-3' exonuclease HKE1/RAT1	Replication, recombination and repair	up
contig93606	KOG1001	Helicase-like transcription factor HLTF/DNA helicase RAD5, DEAD-box superfamily	Replication, recombination and repair	up	dbj|BAJ97888.1| predicted protein [Hordeum vulgare subsp. vulgare]
contig23289	KOG1001	Helicase-like transcription factor HLTF/DNA helicase RAD5, DEAD-box superfamily	Replication, recombination and repair	up	dbj|BAJ97888.1| predicted protein [Hordeum vulgare subsp. vulgare]
contig59065	KOG0526	Nucleosome-binding factor SPN, POB3 subunit	Replication, recombination and repair	up	gb|EMT21695.1| FACT complex subunit SSRP1-B [Aegilops tauschii]
contig47645	KOG4585	Predicted transposase	Replication, recombination and repair	up	dbj|BAJ97202.1| predicted protein [Hordeum vulgare subsp. vulgare]
contig00408	KOG1121	Tam3-transposase (Ac family)	Replication, recombination and repair	up	ref|XP_002463929.1| hypothetical protein SORBIDRAFT_01g009090 [Sorghum bicolor] gb|EER90927.1| hypothetical protein SORBIDRAFT_01g009090 [Sorghum bicolor]
contig53170	KOG3387	60S ribosomal protein 15.5kD/SNU13, NHP2/L7A family (includes ribonuclease P subunit p38), involved in splicing	RNA processing and modification	down	dbj|BAJ85011.1| predicted protein [Hordeum vulgare subsp. vulgare]
2-GH8N3EB02IZUQE	KOG0105	Alternative splicing factor ASF/SF2 (RRM superfamily)	RNA processing and modification	up	gb|EMS45263.1| Pre-mRNA-splicing factor SF2 [Triticum urartu]
contig46354	KOG0148	Apoptosis-promoting RNA-binding protein TIA-1/TIAR (RRM superfamily)	RNA processing and modification	up	dbj|BAK03410.1| predicted protein [Hordeum vulgare subsp. vulgare] dbj|BAJ88936.1| predicted protein [Hordeum vulgare subsp. vulgare]
contig43163	KOG0335	ATP-dependent RNA helicase	RNA processing and modification	up	gb|EMT03384.1| DEAD-box ATP-dependent RNA helicase 37 [Aegilops tauschii]
contig61904	KOG0331	ATP-dependent RNA helicase	RNA processing and modification	up	gb|EMS66298.1| DEAD-box ATP-dependent RNA helicase 30 [Triticum urartu]
contig40181	KOG0331	ATP-dependent RNA helicase	RNA processing and modification	up	dbj|BAK00243.1| predicted protein [Hordeum vulgare subsp. vulgare]
contig21038	KOG0331	ATP-dependent RNA helicase	RNA processing and modification	up	gb|EMS66298.1| DEAD-box ATP-dependent RNA helicase 30 [Triticum urartu]
contig38675	KOG0329	ATP-dependent RNA helicase	RNA processing and modification	up	ref|XP_003569186.1| PREDICTED: DEAD-box ATP-dependent RNA helicase 56-like [Brachypodium distachyon]
contig33807	KOG0329	ATP-dependent RNA helicase	RNA processing and modification	up	dbj|BAJ85361.1| predicted protein [Hordeum vulgare subsp. vulgare]
3-GH8N3EB01AV8R2	KOG0331	ATP-dependent RNA helicase	RNA processing and modification	up	gb|EMS66298.1| DEAD-box ATP-dependent RNA helicase 30 [Triticum urartu]
contig20901	KOG0331	ATP-dependent RNA helicase	RNA processing and modification	up	dbj|BAK00243.1| predicted protein [Hordeum vulgare subsp. vulgare]
contig54070	KOG1914	mRNA cleavage and polyadenylation factor I complex, subunit RNA14	RNA processing and modification	up	gb|EMT13104.1| Cleavage stimulation factor 77 kDa subunit [Aegilops tauschii]
contig84772	KOG1689	mRNA cleavage factor I subunit	RNA processing and modification	up	dbj|BAJ95546.1| predicted protein [Hordeum vulgare subsp. vulgare]
contig04145	KOG0304	mRNA deadenylase subunit	RNA processing and modification	up
contig23886	KOG0948	Nuclear exosomal RNA helicase MTR4, DEAD-box superfamily	RNA processing and modification	up	dbj|BAJ86898.1| predicted protein [Hordeum vulgare subsp. vulgare]
contig00392	KOG0123	Polyadenylate-binding protein (RRM superfamily)	RNA processing and modification	down	dbj|BAJ93016.1| predicted protein [Hordeum vulgare subsp. vulgare]
contig88144	KOG0123	Polyadenylate-binding protein (RRM superfamily)	RNA processing and modification	up	gb|EMT20945.1| Nucleolin [Aegilops tauschii]
contig04329	KOG1475	Ribosomal protein RPL1/RPL2/RL4L4	RNA processing and modification	up	dbj|BAJ97483.1| predicted protein [Hordeum vulgare subsp. vulgare]
contig45574	KOG2573	Ribosome biogenesis protein - Nop56p/Sik1p	RNA processing and modification	up	dbj|BAK00655.1| predicted protein [Hordeum vulgare subsp. vulgare]
contig41643	KOG1365	RNA-binding protein Fusilli, contains RRM domain	RNA processing and modification	up	gb|EMS58213.1| Epithelial splicing regulatory protein 1 [Triticum urartu]
contig40699	KOG4205	RNA-binding protein musashi/mRNA cleavage and polyadenylation factor I complex, subunit HRP1	RNA processing and modification	up	ref|XP_003573706.1| PREDICTED: RNA-binding protein Musashi homolog 2-like [Brachypodium distachyon]
contig56511	KOG4205	RNA-binding protein musashi/mRNA cleavage and polyadenylation factor I complex, subunit HRP1	RNA processing and modification	up	gb|EMT11758.1| DAZ-associated protein 1 [Aegilops tauschii]
contig61506	KOG0452	RNA-binding translational regulator IRP (aconitase superfamily)	RNA processing and modification	up	sp|Q6YZX6.1|ACOC_ORYSJ RecName: Full=Putative aconitate hydratase, cytoplasmic; Short=Aconitase; AltName: Full=Citrate hydro-lyase dbj|BAD05751.1| putative Aconitate hydratase [Oryza sativa Japonica Group]
contig20018	KOG0452	RNA-binding translational regulator IRP (aconitase superfamily)	RNA processing and modification	up	dbj|BAJ85661.1| predicted protein [Hordeum vulgare subsp. vulgare]
contig40351	KOG0452	RNA-binding translational regulator IRP (aconitase superfamily)	RNA processing and modification	up	dbj|BAJ85661.1| predicted protein [Hordeum vulgare subsp. vulgare]
contig36730	KOG0533	RRM motif-containing protein	RNA processing and modification	up	dbj|BAJ86524.1| predicted protein [Hordeum vulgare subsp. vulgare]
contig38940	KOG0533	RRM motif-containing protein	RNA processing and modification	up	emb|CAE53910.1| putative DIP2 protein [Triticum aestivum]
contig42002	KOG2636	Splicing factor 3a, subunit 3	RNA processing and modification	up	gb|EMT30741.1| Splicing factor 3A subunit 3 [Aegilops tauschii]
contig38232	KOG4209	Splicing factor RNPS1, SR protein superfamily	RNA processing and modification	up	ref|XP_003564078.1| PREDICTED: polyadenylate-binding protein 2-like [Brachypodium distachyon]
contig23805	KOG4209	Splicing factor RNPS1, SR protein superfamily	RNA processing and modification	up	gb|EMT22397.1| Polyadenylate-binding protein 2 [Aegilops tauschii]
contig37446	KOG2202	U2 snRNP splicing factor, small subunit, and related proteins	RNA processing and modification	up	ref|XP_003569528.1| PREDICTED: splicing factor U2af small subunit B-like isoform 1 [Brachypodium distachyon] ref|XP_003569529.1| PREDICTED: splicing factor U2af small subunit B-like isoform 2 [Brachypodium distachyon] ref|XP_003569530.1| PREDICTED: splici
contig62135	KOG0023	Alcohol dehydrogenase, class V	Secondary metabolites biosynthesis, transport and catabolism	up	dbj|BAJ94260.1| predicted protein [Hordeum vulgare subsp. vulgare]
contig92292	KOG0023	Alcohol dehydrogenase, class V	Secondary metabolites biosynthesis, transport and catabolism	up	dbj|BAK03430.1| predicted protein [Hordeum vulgare subsp. vulgare]
1-GH8N3EB01C0BHH	KOG0023	Alcohol dehydrogenase, class V	Secondary metabolites biosynthesis, transport and catabolism	up	dbj|BAJ84998.1| predicted protein [Hordeum vulgare subsp. vulgare]
contig22059	KOG0029	Amine oxidase	Secondary metabolites biosynthesis, transport and catabolism	up	gb|EMT30284.1| Putative polyamine oxidase 2 [Aegilops tauschii]
contig39521	KOG0029	Amine oxidase	Secondary metabolites biosynthesis, transport and catabolism	up	gb|EMS59123.1| putative polyamine oxidase 2 [Triticum urartu]
contig19075	KOG0029	Amine oxidase	Secondary metabolites biosynthesis, transport and catabolism	up	gb|EMS59123.1| putative polyamine oxidase 2 [Triticum urartu]
contig89424	KOG1285	Beta, beta-carotene 15,15'-dioxygenase and related enzymes	Secondary metabolites biosynthesis, transport and catabolism	down	dbj|BAK03427.1| predicted protein [Hordeum vulgare subsp. vulgare]
contig38729	KOG1285	Beta, beta-carotene 15,15'-dioxygenase and related enzymes	Secondary metabolites biosynthesis, transport and catabolism	up	gb|EMT29848.1| hypothetical protein F775_05318 [Aegilops tauschii]
contig40352	KOG1186	Copper amine oxidase	Secondary metabolites biosynthesis, transport and catabolism	up	gb|EMS63127.1| Primary amine oxidase [Triticum urartu]
contig92353	KOG1186	Copper amine oxidase	Secondary metabolites biosynthesis, transport and catabolism	up	gb|EMS63127.1| Primary amine oxidase [Triticum urartu]
contig39579	KOG0156	Cytochrome P450 CYP2 subfamily	Secondary metabolites biosynthesis, transport and catabolism	down	gb|EMS68249.1| 4-hydroxyphenylacetaldehyde oxime monooxygenase [Triticum urartu]
contig15882	KOG0156	Cytochrome P450 CYP2 subfamily	Secondary metabolites biosynthesis, transport and catabolism	down	gb|EMT08215.1| Cytochrome P450 71C1 [Aegilops tauschii]
contig47482	KOG0156	Cytochrome P450 CYP2 subfamily	Secondary metabolites biosynthesis, transport and catabolism	down	dbj|BAJ86694.1| predicted protein [Hordeum vulgare subsp. vulgare]
contig17386	KOG0156	Cytochrome P450 CYP2 subfamily	Secondary metabolites biosynthesis, transport and catabolism	up	gb|EMT15466.1| Cytochrome P450 71D7 [Aegilops tauschii]
2-GH8N3EB02ISX4Q	KOG0156	Cytochrome P450 CYP2 subfamily	Secondary metabolites biosynthesis, transport and catabolism	up	gb|AAG17469.1|AF123610_8 cytochrome P450 [Triticum aestivum]
contig30450	KOG0156	Cytochrome P450 CYP2 subfamily	Secondary metabolites biosynthesis, transport and catabolism	up	dbj|BAJ91009.1| predicted protein [Hordeum vulgare subsp. vulgare] dbj|BAJ91624.1| predicted protein [Hordeum vulgare subsp. vulgare]
contig93436	KOG0156	Cytochrome P450 CYP2 subfamily	Secondary metabolites biosynthesis, transport and catabolism	up	gb|EMS57898.1| Flavonoid 3'-monooxygenase [Triticum urartu]
contig92865	KOG0156	Cytochrome P450 CYP2 subfamily	Secondary metabolites biosynthesis, transport and catabolism	up	dbj|BAJ91009.1| predicted protein [Hordeum vulgare subsp. vulgare] dbj|BAJ91624.1| predicted protein [Hordeum vulgare subsp. vulgare]
contig52508	KOG0156	Cytochrome P450 CYP2 subfamily	Secondary metabolites biosynthesis, transport and catabolism	up	dbj|BAJ91009.1| predicted protein [Hordeum vulgare subsp. vulgare] dbj|BAJ91624.1| predicted protein [Hordeum vulgare subsp. vulgare]
contig36683	KOG0156	Cytochrome P450 CYP2 subfamily	Secondary metabolites biosynthesis, transport and catabolism	up	gb|EMS49288.1| Cytochrome P450 76C2 [Triticum urartu]
contig46055	KOG0156	Cytochrome P450 CYP2 subfamily	Secondary metabolites biosynthesis, transport and catabolism	up	gb|EMT01786.1| Flavonoid 3',5'-hydroxylase 1 [Aegilops tauschii]
contig16993	KOG0156	Cytochrome P450 CYP2 subfamily	Secondary metabolites biosynthesis, transport and catabolism	up	dbj|BAJ96611.1| predicted protein [Hordeum vulgare subsp. vulgare]
contig30368	KOG0157	Cytochrome P450 CYP4/CYP19/CYP26 subfamilies	Secondary metabolites biosynthesis, transport and catabolism	down	gb|EMT33335.1| Cytochrome P450 86A2 [Aegilops tauschii]
contig23960	KOG0157	Cytochrome P450 CYP4/CYP19/CYP26 subfamilies	Secondary metabolites biosynthesis, transport and catabolism	up	ref|XP_003569397.1| PREDICTED: secologanin synthase-like [Brachypodium distachyon]
contig79376	KOG0157	Cytochrome P450 CYP4/CYP19/CYP26 subfamilies	Secondary metabolites biosynthesis, transport and catabolism	up	gb|AAK38093.1| putative cytochrome P450 [Lolium rigidum]
contig37150	KOG1208	Dehydrogenases with different specificities (related to short-chain alcohol dehydrogenases)	Secondary metabolites biosynthesis, transport and catabolism	down	sp|Q42850.1|PORB_HORVU RecName: Full=Protochlorophyllide reductase B, chloroplastic; Short=PCR B; AltName: Full=NADPH-protochlorophyllide oxidoreductase B; Short=POR B; Flags: Precursor emb|CAA59228.1| NADPH dehydrogenase [Hordeum vulgare] dbj|BAJ97965.1|
contig56357	KOG1208	Dehydrogenases with different specificities (related to short-chain alcohol dehydrogenases)	Secondary metabolites biosynthesis, transport and catabolism	down	gb|EMS63479.1| WW domain-containing oxidoreductase [Triticum urartu]
contig86287	KOG1208	Dehydrogenases with different specificities (related to short-chain alcohol dehydrogenases)	Secondary metabolites biosynthesis, transport and catabolism	down	gb|EMS63479.1| WW domain-containing oxidoreductase [Triticum urartu]
contig21026	KOG0039	Ferric reductase, NADH/NADPH oxidase and related proteins	Secondary metabolites biosynthesis, transport and catabolism	up	dbj|BAK02169.1| predicted protein [Hordeum vulgare subsp. vulgare] dbj|BAJ95555.1| predicted protein [Hordeum vulgare subsp. vulgare] dbj|BAJ97541.1| predicted protein [Hordeum vulgare subsp. vulgare]
contig20401	KOG0039	Ferric reductase, NADH/NADPH oxidase and related proteins	Secondary metabolites biosynthesis, transport and catabolism	up	dbj|BAJ97450.1| predicted protein [Hordeum vulgare subsp. vulgare]
contig16571	KOG0039	Ferric reductase, NADH/NADPH oxidase and related proteins	Secondary metabolites biosynthesis, transport and catabolism	up	dbj|BAJ89716.1| predicted protein [Hordeum vulgare subsp. vulgare]
contig21558	KOG0143	Iron/ascorbate family oxidoreductases	Secondary metabolites biosynthesis, transport and catabolism	down	dbj|BAK00936.1| predicted protein [Hordeum vulgare subsp. vulgare]
contig42592	KOG0143	Iron/ascorbate family oxidoreductases	Secondary metabolites biosynthesis, transport and catabolism	down	gb|EMT32549.1| Hyoscyamine 6-dioxygenase [Aegilops tauschii]
contig18327	KOG0143	Iron/ascorbate family oxidoreductases	Secondary metabolites biosynthesis, transport and catabolism	up	dbj|BAJ98133.1| predicted protein [Hordeum vulgare subsp. vulgare] dbj|BAK00634.1| predicted protein [Hordeum vulgare subsp. vulgare]
contig39933	KOG0143	Iron/ascorbate family oxidoreductases	Secondary metabolites biosynthesis, transport and catabolism	up	dbj|BAJ98133.1| predicted protein [Hordeum vulgare subsp. vulgare] dbj|BAK00634.1| predicted protein [Hordeum vulgare subsp. vulgare]
contig88645	KOG0143	Iron/ascorbate family oxidoreductases	Secondary metabolites biosynthesis, transport and catabolism	up	gb|EMS57783.1| Naringenin,2-oxoglutarate 3-dioxygenase [Triticum urartu]
contig43892	KOG0143	Iron/ascorbate family oxidoreductases	Secondary metabolites biosynthesis, transport and catabolism	up	gb|EMS67513.1| Protein SRG1 [Triticum urartu]
contig18757	KOG0143	Iron/ascorbate family oxidoreductases	Secondary metabolites biosynthesis, transport and catabolism	up	dbj|BAJ95106.1| predicted protein [Hordeum vulgare subsp. vulgare]
contig61188	KOG0143	Iron/ascorbate family oxidoreductases	Secondary metabolites biosynthesis, transport and catabolism	up	dbj|BAJ94530.1| predicted protein [Hordeum vulgare subsp. vulgare]
contig37213	KOG0143	Iron/ascorbate family oxidoreductases	Secondary metabolites biosynthesis, transport and catabolism	up	dbj|BAK00833.1| predicted protein [Hordeum vulgare subsp. vulgare]
contig52819	KOG0143	Iron/ascorbate family oxidoreductases	Secondary metabolites biosynthesis, transport and catabolism	up	dbj|BAJ90796.1| predicted protein [Hordeum vulgare subsp. vulgare]
contig39995	KOG0142	Isopentenyl pyrophosphate:dimethylallyl pyrophosphate isomerase	Secondary metabolites biosynthesis, transport and catabolism	down	dbj|BAJ86792.1| predicted protein [Hordeum vulgare subsp. vulgare]
contig00684	KOG1263	Multicopper oxidases	Secondary metabolites biosynthesis, transport and catabolism	up	emb|CBH32524.1| L-ascorbate oxidase precursor, putative,expressed [Triticum aestivum]
contig43049	KOG1263	Multicopper oxidases	Secondary metabolites biosynthesis, transport and catabolism	up	dbj|BAJ91142.1| predicted protein [Hordeum vulgare subsp. vulgare] dbj|BAJ96603.1| predicted protein [Hordeum vulgare subsp. vulgare] dbj|BAJ93021.1| predicted protein [Hordeum vulgare subsp. vulgare] dbj|BAJ97583.1| predicted protein [Hordeum vulgare sub
contig93807	KOG0055	Multidrug/pheromone exporter, ABC superfamily	Secondary metabolites biosynthesis, transport and catabolism	down	gb|EMT22892.1| ABC transporter B family member 11 [Aegilops tauschii]
contig40019	KOG1663	O-methyltransferase	Secondary metabolites biosynthesis, transport and catabolism	down	dbj|BAD06321.1| putative caffeoyl CoA O-methyltransferase [Triticum aestivum]
contig83751	KOG1663	O-methyltransferase	Secondary metabolites biosynthesis, transport and catabolism	up	dbj|BAK01687.1| predicted protein [Hordeum vulgare subsp. vulgare]
contig36194	KOG0222	Phenylalanine and histidine ammonia-lyase	Secondary metabolites biosynthesis, transport and catabolism	up	gb|EMT28135.1| Phenylalanine ammonia-lyase [Aegilops tauschii]
contig40629	KOG0222	Phenylalanine and histidine ammonia-lyase	Secondary metabolites biosynthesis, transport and catabolism	up	dbj|BAJ87762.1| predicted protein [Hordeum vulgare subsp. vulgare]
contig84183	KOG0222	Phenylalanine and histidine ammonia-lyase	Secondary metabolites biosynthesis, transport and catabolism	up	gb|EMT06206.1| Phenylalanine ammonia-lyase [Aegilops tauschii]
contig22591	KOG0222	Phenylalanine and histidine ammonia-lyase	Secondary metabolites biosynthesis, transport and catabolism	up	emb|CAA89007.1| phenylalanine ammonia-lyase [Hordeum vulgare subsp. vulgare]
contig37980	KOG0222	Phenylalanine and histidine ammonia-lyase	Secondary metabolites biosynthesis, transport and catabolism	up	dbj|BAJ88975.1| predicted protein [Hordeum vulgare subsp. vulgare]
contig30511	KOG0222	Phenylalanine and histidine ammonia-lyase	Secondary metabolites biosynthesis, transport and catabolism	up	gb|EMS54558.1| Phenylalanine ammonia-lyase [Triticum urartu]
contig52577	KOG0065	Pleiotropic drug resistance proteins (PDR1-15), ABC superfamily	Secondary metabolites biosynthesis, transport and catabolism	up	gb|EMS45664.1| Pleiotropic drug resistance protein 5 [Triticum urartu]
0-FTYGYVA04JEYDS	KOG0065	Pleiotropic drug resistance proteins (PDR1-15), ABC superfamily	Secondary metabolites biosynthesis, transport and catabolism	up	gb|EMS55441.1| Pleiotropic drug resistance protein 12 [Triticum urartu]
contig12055	KOG0065	Pleiotropic drug resistance proteins (PDR1-15), ABC superfamily	Secondary metabolites biosynthesis, transport and catabolism	up	dbj|BAK02156.1| predicted protein [Hordeum vulgare subsp. vulgare]
contig30348	KOG0065	Pleiotropic drug resistance proteins (PDR1-15), ABC superfamily	Secondary metabolites biosynthesis, transport and catabolism	up	gb|EMT06883.1| Pleiotropic drug resistance protein 4 [Aegilops tauschii]
contig91487	KOG0405	Pyridine nucleotide-disulphide oxidoreductase	Secondary metabolites biosynthesis, transport and catabolism	up	dbj|BAF80309.1| cytosolic glutathione reductase [Hordeum vulgare]
contig39581	KOG0405	Pyridine nucleotide-disulphide oxidoreductase	Secondary metabolites biosynthesis, transport and catabolism	up	gb|AAQ64632.1| cytosolic glutathione reductase [Triticum monococcum]
contig23922	KOG0061	Transporter, ABC superfamily (Breast cancer resistance protein)	Secondary metabolites biosynthesis, transport and catabolism	up	dbj|BAK06297.1| predicted protein [Hordeum vulgare subsp. vulgare]
contig15454	KOG0256	1-aminocyclopropane-1-carboxylate synthase, and related proteins	Signal transduction mechanisms	up	gb|AFO63003.1| ACC synthase [Hordeum vulgare]
contig45236	KOG4658	Apoptotic ATPase	Signal transduction mechanisms	up	gb|AAN62914.1| Mla-like protein [Triticum aestivum]
contig39805	KOG0032	Ca2+/calmodulin-dependent protein kinase, EF-Hand protein superfamily	Signal transduction mechanisms	up	dbj|BAJ94561.1| predicted protein [Hordeum vulgare subsp. vulgare]
contig42373	KOG0032	Ca2+/calmodulin-dependent protein kinase, EF-Hand protein superfamily	Signal transduction mechanisms	up	gb|ABY59005.1| calcium-dependent protein kinase [Triticum aestivum]
contig91347	KOG0032	Ca2+/calmodulin-dependent protein kinase, EF-Hand protein superfamily	Signal transduction mechanisms	up	gb|ABY59005.1| calcium-dependent protein kinase [Triticum aestivum]
contig38421	KOG0037	Ca2+-binding protein, EF-Hand protein superfamily	Signal transduction mechanisms	up	dbj|BAK01754.1| predicted protein [Hordeum vulgare subsp. vulgare]
contig00108	KOG0037	Ca2+-binding protein, EF-Hand protein superfamily	Signal transduction mechanisms	up	emb|CBX25361.1| hypothetical_protein [Oryza brachyantha]
contig16098	KOG0037	Ca2+-binding protein, EF-Hand protein superfamily	Signal transduction mechanisms	up	ref|XP_003577887.1| PREDICTED: probable calcium-binding protein CML49-like [Brachypodium distachyon]
contig34747	KOG0027	Calmodulin and related proteins (EF-Hand superfamily)	Signal transduction mechanisms	up	gb|EMT21110.1| Putative calcium-binding protein CML31 [Aegilops tauschii]
contig45375	KOG0027	Calmodulin and related proteins (EF-Hand superfamily)	Signal transduction mechanisms	up	gb|EMT18908.1| Calcium-dependent protein kinase 5 [Aegilops tauschii]
contig41132	KOG0027	Calmodulin and related proteins (EF-Hand superfamily)	Signal transduction mechanisms	up	dbj|BAJ94561.1| predicted protein [Hordeum vulgare subsp. vulgare]
contig22473	KOG0027	Calmodulin and related proteins (EF-Hand superfamily)	Signal transduction mechanisms	up	dbj|BAJ91363.1| predicted protein [Hordeum vulgare subsp. vulgare]
contig91262	KOG0027	Calmodulin and related proteins (EF-Hand superfamily)	Signal transduction mechanisms	up	ref|XP_003632230.1| PREDICTED: calmodulin-related protein isoform 4 [Vitis vinifera]
contig44369	KOG0027	Calmodulin and related proteins (EF-Hand superfamily)	Signal transduction mechanisms	up	gb|EMJ03835.1| hypothetical protein PRUPE_ppa012070mg [Prunus persica]
contig36736	KOG0027	Calmodulin and related proteins (EF-Hand superfamily)	Signal transduction mechanisms	up	dbj|BAJ88674.1| predicted protein [Hordeum vulgare subsp. vulgare]
contig61963	KOG0027	Calmodulin and related proteins (EF-Hand superfamily)	Signal transduction mechanisms	up	ref|XP_003632230.1| PREDICTED: calmodulin-related protein isoform 4 [Vitis vinifera]
contig48698	KOG1163	Casein kinase (serine/threonine/tyrosine protein kinase)	Signal transduction mechanisms	up	gb|EMT18264.1| Casein kinase I isoform delta-like protein [Aegilops tauschii]
contig18728	KOG1163	Casein kinase (serine/threonine/tyrosine protein kinase)	Signal transduction mechanisms	up	gb|EMT18264.1| Casein kinase I isoform delta-like protein [Aegilops tauschii]
contig20809	KOG1163	Casein kinase (serine/threonine/tyrosine protein kinase)	Signal transduction mechanisms	up	gb|EMS51179.1| Casein kinase I isoform delta-like protein [Triticum urartu]
contig93695	KOG2232	Ceramidases	Signal transduction mechanisms	up	gb|ABX76295.1| neutral ceramidase [Triticum aestivum]
contig37503	KOG2232	Ceramidases	Signal transduction mechanisms	up	gb|ABX76295.1| neutral ceramidase [Triticum aestivum]
contig28802	KOG1327	Copine	Signal transduction mechanisms	up	dbj|BAK07422.1| predicted protein [Hordeum vulgare subsp. vulgare]
contig18542	KOG1327	Copine	Signal transduction mechanisms	up	gb|EMS50180.1| E3 ubiquitin-protein ligase RGLG2 [Triticum urartu]
contig25488	KOG4296	Epithelin/granulin	Signal transduction mechanisms	up	gb|EMT10408.1| Oryzain alpha chain [Aegilops tauschii]
contig38902	KOG0660	Mitogen-activated protein kinase	Signal transduction mechanisms	up	gb|EMT18927.1| Mitogen-activated protein kinase 4 [Aegilops tauschii]
contig58941	KOG0660	Mitogen-activated protein kinase	Signal transduction mechanisms	up	gb|ABS11090.1| MAP kinase [Triticum aestivum]
contig88229	KOG0660	Mitogen-activated protein kinase	Signal transduction mechanisms	up	gb|EMT18927.1| Mitogen-activated protein kinase 4 [Aegilops tauschii]
contig45963	KOG0660	Mitogen-activated protein kinase	Signal transduction mechanisms	up	gb|AAC28850.1| MAP kinase homolog [Triticum aestivum]
contig24222	KOG0660	Mitogen-activated protein kinase	Signal transduction mechanisms	up	gb|ABS11090.1| MAP kinase [Triticum aestivum]
contig37876	KOG0660	Mitogen-activated protein kinase	Signal transduction mechanisms	up	gb|ABC54585.1| mitogen-activated protein kinase 2 [Triticum aestivum]
contig39296	KOG0660	Mitogen-activated protein kinase	Signal transduction mechanisms	up	gb|AAX20165.1| putative MAPK protein kinase [Triticum aestivum] gb|ABC65849.1| mitogen-activated protein kinase MAPK1e [Triticum aestivum]
contig19835	KOG0660	Mitogen-activated protein kinase	Signal transduction mechanisms	up	gb|ABC54587.1| mitogen-activated protein kinase [Triticum aestivum]
contig41958	KOG0660	Mitogen-activated protein kinase	Signal transduction mechanisms	up	gb|EMS61932.1| Mitogen-activated protein kinase 5 [Triticum urartu]
contig16015	KOG0660	Mitogen-activated protein kinase	Signal transduction mechanisms	up	gb|ABS11090.1| MAP kinase [Triticum aestivum]
contig37991	KOG0581	Mitogen-activated protein kinase kinase (MAP2K)	Signal transduction mechanisms	up	gb|EMS52542.1| Mitogen-activated protein kinase kinase 1 [Triticum urartu]
contig15009	KOG0581	Mitogen-activated protein kinase kinase (MAP2K)	Signal transduction mechanisms	up	gb|EMS52542.1| Mitogen-activated protein kinase kinase 1 [Triticum urartu]
contig22854	KOG2322	N-methyl-D-aspartate receptor glutamate-binding subunit	Signal transduction mechanisms	up	dbj|BAK00103.1| predicted protein [Hordeum vulgare subsp. vulgare]
contig39091	KOG2322	N-methyl-D-aspartate receptor glutamate-binding subunit	Signal transduction mechanisms	up	ref|XP_004981439.1| PREDICTED: BI1-like protein-like [Setaria italica]
0-FO0JX8101BAOCW	KOG2322	N-methyl-D-aspartate receptor glutamate-binding subunit	Signal transduction mechanisms	up	gb|EMS67433.1| hypothetical protein TRIUR3_20458 [Triticum urartu] gb|EMT15777.1| hypothetical protein F775_27898 [Aegilops tauschii]
contig38272	KOG2210	Oxysterol-binding protein	Signal transduction mechanisms	up	dbj|BAJ99836.1| predicted protein [Hordeum vulgare subsp. vulgare]
contig93583	KOG2381	Phosphatidylinositol 4-kinase	Signal transduction mechanisms	up	gb|EMT28909.1| Phosphatidylinositol 4-kinase type 2-beta [Aegilops tauschii]
contig23547	KOG0229	Phosphatidylinositol-4-phosphate 5-kinase	Signal transduction mechanisms	up	dbj|BAJ94133.1| predicted protein [Hordeum vulgare subsp. vulgare]
contig20319	KOG0230	Phosphatidylinositol-4-phosphate 5-kinase and related FYVE finger-containing proteins	Signal transduction mechanisms	up	gb|EMT16171.1| 1-phosphatidylinositol-3-phosphate 5-kinase FAB1 [Aegilops tauschii]
contig40078	KOG0169	Phosphoinositide-specific phospholipase C	Signal transduction mechanisms	up	dbj|BAJ91552.1| predicted protein [Hordeum vulgare subsp. vulgare]
contig92736	KOG0169	Phosphoinositide-specific phospholipase C	Signal transduction mechanisms	up	dbj|BAK01542.1| predicted protein [Hordeum vulgare subsp. vulgare]
contig89804	KOG0169	Phosphoinositide-specific phospholipase C	Signal transduction mechanisms	up	dbj|BAJ91552.1| predicted protein [Hordeum vulgare subsp. vulgare]
contig43258	KOG0169	Phosphoinositide-specific phospholipase C	Signal transduction mechanisms	up	dbj|BAK01542.1| predicted protein [Hordeum vulgare subsp. vulgare]
contig18902	KOG0703	Predicted GTPase-activating protein	Signal transduction mechanisms	up	gb|EMS61352.1| putative ADP-ribosylation factor GTPase-activating protein AGD5 [Triticum urartu]
contig42353	KOG0703	Predicted GTPase-activating protein	Signal transduction mechanisms	up	gb|EMS61352.1| putative ADP-ribosylation factor GTPase-activating protein AGD5 [Triticum urartu]
contig45606	KOG1157	Predicted guanosine polyphosphate pyrophosphohydrolase/synthase	Signal transduction mechanisms	up	gb|EMS68127.1| putative guanosine-3',5'-bis(diphosphate) 3'-pyrophosphohydrolase [Triticum urartu]
contig20829	KOG1157	Predicted guanosine polyphosphate pyrophosphohydrolase/synthase	Signal transduction mechanisms	up	dbj|BAJ86392.1| predicted protein [Hordeum vulgare subsp. vulgare]
contig42613	KOG4293	Predicted membrane protein, contains DoH and Cytochrome b-561/ferric reductase transmembrane domains	Signal transduction mechanisms	up	dbj|BAJ98836.1| predicted protein [Hordeum vulgare subsp. vulgare]
contig36994	KOG4293	Predicted membrane protein, contains DoH and Cytochrome b-561/ferric reductase transmembrane domains	Signal transduction mechanisms	up	dbj|BAJ98836.1| predicted protein [Hordeum vulgare subsp. vulgare]
contig89356	KOG4293	Predicted membrane protein, contains DoH and Cytochrome b-561/ferric reductase transmembrane domains	Signal transduction mechanisms	up	dbj|BAJ98836.1| predicted protein [Hordeum vulgare subsp. vulgare]
contig91827	KOG4293	Predicted membrane protein, contains DoH and Cytochrome b-561/ferric reductase transmembrane domains	Signal transduction mechanisms	up	dbj|BAJ88167.1| predicted protein [Hordeum vulgare subsp. vulgare]
contig42402	KOG0648	Predicted NUDIX hydrolase FGF-2 and related proteins	Signal transduction mechanisms	up	gb|EMT17619.1| Nudix hydrolase 2 [Aegilops tauschii]
contig21572	KOG1363	Predicted regulator of the ubiquitin pathway (contains UAS and UBX domains)	Signal transduction mechanisms	up	dbj|BAJ89712.1| predicted protein [Hordeum vulgare subsp. vulgare] dbj|BAJ85803.1| predicted protein [Hordeum vulgare subsp. vulgare]
contig23522	KOG2641	Predicted seven transmembrane receptor - rhodopsin family	Signal transduction mechanisms	up	gb|EMT11579.1| hypothetical protein F775_32065 [Aegilops tauschii]
contig38574	KOG0697	Protein phosphatase 1B (formerly 2C)	Signal transduction mechanisms	up	gb|EMT10600.1| Putative protein phosphatase 2C 70 [Aegilops tauschii]
contig15915	KOG0697	Protein phosphatase 1B (formerly 2C)	Signal transduction mechanisms	up	gb|EMT10600.1| Putative protein phosphatase 2C 70 [Aegilops tauschii]
contig17928	KOG0211	Protein phosphatase 2A regulatory subunit A and related proteins	Signal transduction mechanisms	up	gb|AEB40165.1| protein phosphatase 2A structural subunit [Triticum aestivum] gb|AEB40166.1| protein phosphatase 2A structural subunit [Triticum aestivum] gb|AEB40167.1| protein phosphatase 2A structural subunit [Triticum aestivum] gb|EMT17513.1| Serine/th
contig51131	KOG0211	Protein phosphatase 2A regulatory subunit A and related proteins	Signal transduction mechanisms	up	gb|AEB40165.1| protein phosphatase 2A structural subunit [Triticum aestivum] gb|AEB40166.1| protein phosphatase 2A structural subunit [Triticum aestivum] gb|AEB40167.1| protein phosphatase 2A structural subunit [Triticum aestivum] gb|EMT17513.1| Serine/th
contig20719	KOG0700	Protein phosphatase 2C/pyruvate dehydrogenase (lipoamide) phosphatase	Signal transduction mechanisms	down	dbj|BAJ98360.1| predicted protein [Hordeum vulgare subsp. vulgare]
contig18917	KOG0700	Protein phosphatase 2C/pyruvate dehydrogenase (lipoamide) phosphatase	Signal transduction mechanisms	down	dbj|BAK02779.1| predicted protein [Hordeum vulgare subsp. vulgare]
contig23238	KOG0700	Protein phosphatase 2C/pyruvate dehydrogenase (lipoamide) phosphatase	Signal transduction mechanisms	down	dbj|BAJ95638.1| predicted protein [Hordeum vulgare subsp. vulgare]
contig22696	KOG0700	Protein phosphatase 2C/pyruvate dehydrogenase (lipoamide) phosphatase	Signal transduction mechanisms	up	dbj|BAJ96052.1| predicted protein [Hordeum vulgare subsp. vulgare] dbj|BAJ88082.1| predicted protein [Hordeum vulgare subsp. vulgare]
contig52120	KOG0700	Protein phosphatase 2C/pyruvate dehydrogenase (lipoamide) phosphatase	Signal transduction mechanisms	up	dbj|BAJ96052.1| predicted protein [Hordeum vulgare subsp. vulgare] dbj|BAJ88082.1| predicted protein [Hordeum vulgare subsp. vulgare]
contig37612	KOG0116	RasGAP SH3 binding protein rasputin, contains NTF2 and RRM domains	Signal transduction mechanisms	up	gb|AEP33645.1| RNA-binding Ras-GAP SH3 binding protein [Triticum aestivum] gb|AEP33646.1| RNA-binding Ras-GAP SH3 binding protein [Triticum aestivum]
contig37844	KOG2289	Rhomboid family proteins	Signal transduction mechanisms	up	gb|EMS68810.1| Inactive rhomboid protein 1 [Triticum urartu]
contig41487	KOG2289	Rhomboid family proteins	Signal transduction mechanisms	up	dbj|BAJ99834.1| predicted protein [Hordeum vulgare subsp. vulgare]
contig00214	KOG0788	S-adenosylmethionine decarboxylase	Signal transduction mechanisms	up	gb|EMS62883.1| S-adenosylmethionine decarboxylase proenzyme [Triticum urartu]
contig19961	KOG0788	S-adenosylmethionine decarboxylase	Signal transduction mechanisms	up	gb|EEE57355.1| hypothetical protein OsJ_07492 [Oryza sativa Japonica Group]
contig92114	KOG1187	Serine/threonine protein kinase	Signal transduction mechanisms	down	gb|EMT28086.1| Cysteine-rich receptor-like protein kinase 8 [Aegilops tauschii]
contig55236	KOG1187	Serine/threonine protein kinase	Signal transduction mechanisms	down	dbj|BAJ87149.1| predicted protein [Hordeum vulgare subsp. vulgare]
contig60058	KOG1187	Serine/threonine protein kinase	Signal transduction mechanisms	down	emb|CAE02988.2| OSJNBa0043L09.7 [Oryza sativa Japonica Group]
contig00534	KOG0583	Serine/threonine protein kinase	Signal transduction mechanisms	down	gb|EMT15390.1| CBL-interacting protein kinase 10 [Aegilops tauschii]
contig18866	KOG1187	Serine/threonine protein kinase	Signal transduction mechanisms	down	ref|XP_003577373.1| PREDICTED: probable LRR receptor-like serine/threonine-protein kinase At5g10290-like [Brachypodium distachyon]
contig47781	KOG1187	Serine/threonine protein kinase	Signal transduction mechanisms	down	gb|EMS52475.1| Wall-associated receptor kinase-like 2 [Triticum urartu]
contig39809	KOG0583	Serine/threonine protein kinase	Signal transduction mechanisms	down	gb|EMS64096.1| CBL-interacting protein kinase 32 [Triticum urartu] gb|EMT00033.1| CBL-interacting protein kinase 32 [Aegilops tauschii]
contig92764	KOG1187	Serine/threonine protein kinase	Signal transduction mechanisms	up	dbj|BAK03243.1| predicted protein [Hordeum vulgare subsp. vulgare]
contig20266	KOG1187	Serine/threonine protein kinase	Signal transduction mechanisms	up	gb|EMT24247.1| Putative serine/threonine-protein kinase Cx32, chloroplastic [Aegilops tauschii]
contig19471	KOG1187	Serine/threonine protein kinase	Signal transduction mechanisms	up	gb|EMT12212.1| Protein kinase APK1B, chloroplastic [Aegilops tauschii]
contig46756	KOG1187	Serine/threonine protein kinase	Signal transduction mechanisms	up	dbj|BAJ93880.1| predicted protein [Hordeum vulgare subsp. vulgare]
contig19579	KOG1187	Serine/threonine protein kinase	Signal transduction mechanisms	up	dbj|BAJ84876.1| predicted protein [Hordeum vulgare subsp. vulgare] dbj|BAJ87206.1| predicted protein [Hordeum vulgare subsp. vulgare]
contig57956	KOG1187	Serine/threonine protein kinase	Signal transduction mechanisms	up	dbj|BAJ91759.1| predicted protein [Hordeum vulgare subsp. vulgare]
contig61902	KOG1187	Serine/threonine protein kinase	Signal transduction mechanisms	up	dbj|BAJ84876.1| predicted protein [Hordeum vulgare subsp. vulgare] dbj|BAJ87206.1| predicted protein [Hordeum vulgare subsp. vulgare]
contig42369	KOG1187	Serine/threonine protein kinase	Signal transduction mechanisms	up	gb|EMS55178.1| PTI1-like tyrosine-protein kinase 3 [Triticum urartu]
contig44826	KOG1187	Serine/threonine protein kinase	Signal transduction mechanisms	up	dbj|BAK01052.1| predicted protein [Hordeum vulgare subsp. vulgare]
contig48269	KOG0583	Serine/threonine protein kinase	Signal transduction mechanisms	up	gb|EMT26436.1| Serine/threonine-protein kinase SAPK2 [Aegilops tauschii]
contig56775	KOG1187	Serine/threonine protein kinase	Signal transduction mechanisms	up	gb|EMT07274.1| Cysteine-rich receptor-like protein kinase 40 [Aegilops tauschii]
contig39189	KOG0583	Serine/threonine protein kinase	Signal transduction mechanisms	up	gb|AEZ51506.1| CBL-interacting protein kinase 17 [Hordeum vulgare subsp. spontaneum]
contig91867	KOG0583	Serine/threonine protein kinase	Signal transduction mechanisms	up	dbj|BAJ97011.1| predicted protein [Hordeum vulgare subsp. vulgare]
contig51082	KOG1187	Serine/threonine protein kinase	Signal transduction mechanisms	up	dbj|BAK03243.1| predicted protein [Hordeum vulgare subsp. vulgare]
contig43699	KOG1187	Serine/threonine protein kinase	Signal transduction mechanisms	up	gb|EMT07274.1| Cysteine-rich receptor-like protein kinase 40 [Aegilops tauschii]
contig46366	KOG0583	Serine/threonine protein kinase	Signal transduction mechanisms	up	dbj|BAK01329.1| predicted protein [Hordeum vulgare subsp. vulgare]
contig38362	KOG0583	Serine/threonine protein kinase	Signal transduction mechanisms	up	gb|ACU65228.1| SNF1-type serine-threonine protein kinase [Triticum aestivum]
contig30882	KOG1187	Serine/threonine protein kinase	Signal transduction mechanisms	up	gb|EMT29245.1| Putative serine/threonine-protein kinase [Aegilops tauschii]
contig91216	KOG0583	Serine/threonine protein kinase	Signal transduction mechanisms	up	gb|AEZ51503.1| CBL-interacting protein kinase 9 [Hordeum vulgare subsp. spontaneum]
contig38470	KOG1187	Serine/threonine protein kinase	Signal transduction mechanisms	up	gb|EMS68085.1| Pto-interacting protein 1 [Triticum urartu]
contig04268	KOG0583	Serine/threonine protein kinase	Signal transduction mechanisms	up	dbj|BAK00101.1| predicted protein [Hordeum vulgare subsp. vulgare]
contig44377	KOG0583	Serine/threonine protein kinase	Signal transduction mechanisms	up	gb|EMT20439.1| Serine/threonine-protein kinase SAPK3 [Aegilops tauschii]
contig20222	KOG1187	Serine/threonine protein kinase	Signal transduction mechanisms	up	dbj|BAJ86446.1| predicted protein [Hordeum vulgare subsp. vulgare]
contig40493	KOG0583	Serine/threonine protein kinase	Signal transduction mechanisms	up	dbj|BAJ94902.1| predicted protein [Hordeum vulgare subsp. vulgare]
contig09817	KOG1187	Serine/threonine protein kinase	Signal transduction mechanisms	up	dbj|BAJ91215.1| predicted protein [Hordeum vulgare subsp. vulgare]
contig16236	KOG1187	Serine/threonine protein kinase	Signal transduction mechanisms	up	gb|EMT10712.1| Putative serine/threonine-protein kinase [Aegilops tauschii]
contig06087	KOG1187	Serine/threonine protein kinase	Signal transduction mechanisms	up	dbj|BAJ95539.1| predicted protein [Hordeum vulgare subsp. vulgare]
contig36535	KOG0583	Serine/threonine protein kinase	Signal transduction mechanisms	up	dbj|BAJ94084.1| predicted protein [Hordeum vulgare subsp. vulgare] dbj|BAK05167.1| predicted protein [Hordeum vulgare subsp. vulgare]
contig87904	KOG1187	Serine/threonine protein kinase	Signal transduction mechanisms	up	dbj|BAJ93880.1| predicted protein [Hordeum vulgare subsp. vulgare]
contig42298	KOG1187	Serine/threonine protein kinase	Signal transduction mechanisms	up	dbj|BAK06731.1| predicted protein [Hordeum vulgare subsp. vulgare]
contig45167	KOG0583	Serine/threonine protein kinase	Signal transduction mechanisms	up	gb|EMT11568.1| CBL-interacting protein kinase 9 [Aegilops tauschii]
contig17531	KOG1187	Serine/threonine protein kinase	Signal transduction mechanisms	up	dbj|BAK03276.1| predicted protein [Hordeum vulgare subsp. vulgare]
contig13736	KOG1187	Serine/threonine protein kinase	Signal transduction mechanisms	up	dbj|BAJ85456.1| predicted protein [Hordeum vulgare subsp. vulgare]
contig89896	KOG1187	Serine/threonine protein kinase	Signal transduction mechanisms	up	gb|EMT04605.1| Cysteine-rich receptor-like protein kinase 2 [Aegilops tauschii]
contig22980	KOG0583	Serine/threonine protein kinase	Signal transduction mechanisms	up	gb|AEZ51503.1| CBL-interacting protein kinase 9 [Hordeum vulgare subsp. spontaneum]
contig41521	KOG0583	Serine/threonine protein kinase	Signal transduction mechanisms	up	dbj|BAJ98092.1| predicted protein [Hordeum vulgare subsp. vulgare] dbj|BAJ93532.1| predicted protein [Hordeum vulgare subsp. vulgare]
contig19041	KOG0583	Serine/threonine protein kinase	Signal transduction mechanisms	up	dbj|BAJ94084.1| predicted protein [Hordeum vulgare subsp. vulgare] dbj|BAK05167.1| predicted protein [Hordeum vulgare subsp. vulgare]
contig21970	KOG0583	Serine/threonine protein kinase	Signal transduction mechanisms	up	gb|AEZ51507.1| CBL-interacting protein kinase 23 [Hordeum vulgare subsp. spontaneum]
contig22196	KOG1187	Serine/threonine protein kinase	Signal transduction mechanisms	up	dbj|BAJ90477.1| predicted protein [Hordeum vulgare subsp. vulgare]
contig18064	KOG1187	Serine/threonine protein kinase	Signal transduction mechanisms	up	gb|EMT07274.1| Cysteine-rich receptor-like protein kinase 40 [Aegilops tauschii]
contig19255	KOG1187	Serine/threonine protein kinase	Signal transduction mechanisms	up	dbj|BAJ92547.1| predicted protein [Hordeum vulgare subsp. vulgare]
contig46111	KOG1187	Serine/threonine protein kinase	Signal transduction mechanisms	up	dbj|BAJ84876.1| predicted protein [Hordeum vulgare subsp. vulgare] dbj|BAJ87206.1| predicted protein [Hordeum vulgare subsp. vulgare]
contig14094	KOG0583	Serine/threonine protein kinase	Signal transduction mechanisms	up	ref|XP_003574349.1| PREDICTED: serine/threonine-protein kinase SAPK3-like [Brachypodium distachyon]
contig17682	KOG1187	Serine/threonine protein kinase	Signal transduction mechanisms	up	gb|EMS68085.1| Pto-interacting protein 1 [Triticum urartu]
contig43535	KOG1187	Serine/threonine protein kinase	Signal transduction mechanisms	up	ref|XP_003563358.1| PREDICTED: serine/threonine-protein kinase At5g01020-like [Brachypodium distachyon]
contig37697	KOG0583	Serine/threonine protein kinase	Signal transduction mechanisms	up	gb|ACU65228.1| SNF1-type serine-threonine protein kinase [Triticum aestivum]
contig24675	KOG1379	Serine/threonine protein phosphatase	Signal transduction mechanisms	down	dbj|BAJ91225.1| predicted protein [Hordeum vulgare subsp. vulgare]
contig02163	KOG1379	Serine/threonine protein phosphatase	Signal transduction mechanisms	down	dbj|BAJ94449.1| predicted protein [Hordeum vulgare subsp. vulgare]
contig14624	KOG0698	Serine/threonine protein phosphatase	Signal transduction mechanisms	down	dbj|BAJ98729.1| predicted protein [Hordeum vulgare subsp. vulgare]
contig36570	KOG0698	Serine/threonine protein phosphatase	Signal transduction mechanisms	up	ref|XP_003580512.1| PREDICTED: probable protein phosphatase 2C 44-like [Brachypodium distachyon]
contig26830	KOG0698	Serine/threonine protein phosphatase	Signal transduction mechanisms	up	gb|EMS65049.1| putative protein phosphatase 2C 44 [Triticum urartu]
contig38492	KOG0698	Serine/threonine protein phosphatase	Signal transduction mechanisms	up	dbj|BAF62437.1| protein phosphatase 2C [Triticum monococcum]
contig38559	KOG0698	Serine/threonine protein phosphatase	Signal transduction mechanisms	up	gb|EMT25026.1| Putative protein phosphatase 2C 47 [Aegilops tauschii]
contig62266	KOG0698	Serine/threonine protein phosphatase	Signal transduction mechanisms	up	dbj|BAJ92145.1| predicted protein [Hordeum vulgare subsp. vulgare]
contig59976	KOG0698	Serine/threonine protein phosphatase	Signal transduction mechanisms	up	gb|EMT33824.1| Putative protein phosphatase 2C 62 [Aegilops tauschii]
contig05909	KOG0698	Serine/threonine protein phosphatase	Signal transduction mechanisms	up	dbj|BAJ87284.1| predicted protein [Hordeum vulgare subsp. vulgare]
2-GH8N3EB02HIK84	KOG0698	Serine/threonine protein phosphatase	Signal transduction mechanisms	up	dbj|BAJ97055.1| predicted protein [Hordeum vulgare subsp. vulgare]
contig12935	KOG0698	Serine/threonine protein phosphatase	Signal transduction mechanisms	up	gb|EMS67352.1| putative protein phosphatase 2C 59 [Triticum urartu]
contig44046	KOG0698	Serine/threonine protein phosphatase	Signal transduction mechanisms	up	gb|EMS48654.1| putative protein phosphatase 2C 50 [Triticum urartu]
contig12934	KOG0698	Serine/threonine protein phosphatase	Signal transduction mechanisms	up	dbj|BAJ97055.1| predicted protein [Hordeum vulgare subsp. vulgare]
contig57128	KOG0698	Serine/threonine protein phosphatase	Signal transduction mechanisms	up	gb|EMS49328.1| putative protein phosphatase 2C 41 [Triticum urartu]
contig41746	KOG0698	Serine/threonine protein phosphatase	Signal transduction mechanisms	up	dbj|BAJ93332.1| predicted protein [Hordeum vulgare subsp. vulgare]
2-GH8N3EB02J414M	KOG0699	Serine/threonine protein phosphatase	Signal transduction mechanisms	up	gb|EMT10600.1| Putative protein phosphatase 2C 70 [Aegilops tauschii]
contig01077	KOG0698	Serine/threonine protein phosphatase	Signal transduction mechanisms	up	dbj|BAK01548.1| predicted protein [Hordeum vulgare subsp. vulgare]
contig42950	KOG0698	Serine/threonine protein phosphatase	Signal transduction mechanisms	up	dbj|BAJ93332.1| predicted protein [Hordeum vulgare subsp. vulgare]
contig17158	KOG0371	Serine/threonine protein phosphatase 2A, catalytic subunit	Signal transduction mechanisms	up	dbj|BAJ90783.1| predicted protein [Hordeum vulgare subsp. vulgare] dbj|BAJ99742.1| predicted protein [Hordeum vulgare subsp. vulgare]
contig39450	KOG0371	Serine/threonine protein phosphatase 2A, catalytic subunit	Signal transduction mechanisms	up	dbj|BAJ90783.1| predicted protein [Hordeum vulgare subsp. vulgare] dbj|BAJ99742.1| predicted protein [Hordeum vulgare subsp. vulgare]
contig00175	KOG2085	Serine/threonine protein phosphatase 2A, regulatory subunit	Signal transduction mechanisms	up	gb|EMS66139.1| Serine/threonine protein phosphatase 2A 59 kDa regulatory subunit B' gamma isoform [Triticum urartu]
contig58449	KOG2085	Serine/threonine protein phosphatase 2A, regulatory subunit	Signal transduction mechanisms	up	dbj|BAK05777.1| predicted protein [Hordeum vulgare subsp. vulgare]
contig38500	KOG2880	SMAD6 interacting protein AMSH, contains JAB/MPN/Mov34 domain	Signal transduction mechanisms	up	ref|XP_003569497.1| PREDICTED: AMSH-like ubiquitin thiolesterase 2-like [Brachypodium distachyon]
contig89499	KOG2880	SMAD6 interacting protein AMSH, contains JAB/MPN/Mov34 domain	Signal transduction mechanisms	up	ref|XP_003569497.1| PREDICTED: AMSH-like ubiquitin thiolesterase 2-like [Brachypodium distachyon]
contig17980	KOG0582	Ste20-like serine/threonine protein kinase	Signal transduction mechanisms	up	dbj|BAJ96333.1| predicted protein [Hordeum vulgare subsp. vulgare]
contig19278	KOG0192	Tyrosine kinase specific for activated (GTP-bound) p21cdc42Hs	Signal transduction mechanisms	up	dbj|BAJ87781.1| predicted protein [Hordeum vulgare subsp. vulgare]
contig22379	KOG0192	Tyrosine kinase specific for activated (GTP-bound) p21cdc42Hs	Signal transduction mechanisms	up	ref|XP_003562051.1| PREDICTED: uncharacterized protein LOC100827643 [Brachypodium distachyon]
contig23548	KOG0192	Tyrosine kinase specific for activated (GTP-bound) p21cdc42Hs	Signal transduction mechanisms	up	dbj|BAK01968.1| predicted protein [Hordeum vulgare subsp. vulgare]
contig40572	KOG0192	Tyrosine kinase specific for activated (GTP-bound) p21cdc42Hs	Signal transduction mechanisms	up	ref|NP_001063830.1| Os09g0544300 [Oryza sativa Japonica Group] dbj|BAC79157.1| putative serine/threonine-protein kinase ctr1 [Oryza sativa Japonica Group] dbj|BAF25744.1| Os09g0544300 [Oryza sativa Japonica Group] gb|EAZ09945.1| hypothetical protein OsI_3
2-GH8N3EB02IM0TK	KOG0192	Tyrosine kinase specific for activated (GTP-bound) p21cdc42Hs	Signal transduction mechanisms	up	gb|EMT33251.1| Serine/threonine-protein kinase CTR1 [Aegilops tauschii]
contig23139	KOG0192	Tyrosine kinase specific for activated (GTP-bound) p21cdc42Hs	Signal transduction mechanisms	up	dbj|BAJ94876.1| predicted protein [Hordeum vulgare subsp. vulgare]
contig19955	KOG0192	Tyrosine kinase specific for activated (GTP-bound) p21cdc42Hs	Signal transduction mechanisms	up	gb|EMT24917.1| Serine/threonine-protein kinase CTR1 [Aegilops tauschii]
contig18814	KOG2197	Ypt/Rab-specific GTPase-activating protein GYP7 and related proteins	Signal transduction mechanisms	up	dbj|BAK05291.1| predicted protein [Hordeum vulgare subsp. vulgare]
contig38125	KOG2197	Ypt/Rab-specific GTPase-activating protein GYP7 and related proteins	Signal transduction mechanisms	up	dbj|BAK05291.1| predicted protein [Hordeum vulgare subsp. vulgare]
contig14503	KOG3275	Zinc-binding protein of the histidine triad (HIT) family	Signal transduction mechanisms	down	gb|EMT11377.1| 14 kDa zinc-binding protein [Aegilops tauschii]
contig40312	KOG3275	Zinc-binding protein of the histidine triad (HIT) family	Signal transduction mechanisms	down	dbj|BAJ99076.1| predicted protein [Hordeum vulgare subsp. vulgare]
contig28292	KOG3092	Casein kinase II, beta subunit	Transcription	down	dbj|BAK04279.1| predicted protein [Hordeum vulgare subsp. vulgare]
contig31251	KOG0869	CCAAT-binding factor, subunit A (HAP3)	Transcription	down	ref|XP_004984032.1| PREDICTED: nuclear transcription factor Y subunit B-2-like [Setaria italica]
contig43390	KOG0869	CCAAT-binding factor, subunit A (HAP3)	Transcription	up	dbj|BAK07867.1| predicted protein [Hordeum vulgare subsp. vulgare] gb|AFE55546.1| NF-YB2 [Hordeum vulgare]
contig62064	KOG2952	Cell cycle control protein	Transcription	up	gb|EMS56286.1| ALA-interacting subunit 3 [Triticum urartu]
contig14718	KOG2952	Cell cycle control protein	Transcription	up	gb|EMS56286.1| ALA-interacting subunit 3 [Triticum urartu]
contig51855	KOG1659	Class 2 transcription repressor NC2, alpha subunit (DRAP1)	Transcription	up	gb|EMS68825.1| Dr1-associated corepressor-like protein [Triticum urartu]
contig18966	KOG1778	CREB binding protein/P300 and related TAZ Zn-finger proteins	Transcription	up	dbj|BAJ95447.1| predicted protein [Hordeum vulgare subsp. vulgare] dbj|BAJ96164.1| predicted protein [Hordeum vulgare subsp. vulgare]
contig42346	KOG3438	DNA-directed RNA polymerase, subunit L	Transcription	down	gb|EMS57021.1| DNA-directed RNA polymerases I and III subunit RPAC2 [Triticum urartu]
contig15110	KOG0921	Dosage compensation complex, subunit MLE	Transcription	down	gb|EMS50339.1| hypothetical protein TRIUR3_18239 [Triticum urartu]
contig41279	KOG0921	Dosage compensation complex, subunit MLE	Transcription	down
contig25265	KOG0921	Dosage compensation complex, subunit MLE	Transcription	up
contig83514	KOG0921	Dosage compensation complex, subunit MLE	Transcription	up
contig27221	KOG0921	Dosage compensation complex, subunit MLE	Transcription	up
contig06292	KOG0921	Dosage compensation complex, subunit MLE	Transcription	up
contig55515	KOG0627	Heat shock transcription factor	Transcription	up	dbj|BAK01600.1| predicted protein [Hordeum vulgare subsp. vulgare] dbj|BAJ85654.1| predicted protein [Hordeum vulgare subsp. vulgare] dbj|BAJ89350.1| predicted protein [Hordeum vulgare subsp. vulgare] gb|AEB26601.1| heat shock factor C2b [Hordeum vulgare
contig86173	KOG0014	MADS box transcription factor	Transcription	up	gb|ABL11476.1| MADS10 protein [Triticum aestivum]
contig42031	KOG0014	MADS box transcription factor	Transcription	up	gb|AAO72630.1| MADS box transcription factor AP1 [Triticum monococcum] gb|AAZ76881.1| VRN1 [Triticum monococcum] gb|AAZ76882.1| VRN1 [Triticum monococcum] gb|AAZ76883.1| VRN1 [Triticum monococcum] gb|AAO85376.2| VRN1 [Triticum monococcum]
contig41879	KOG0014	MADS box transcription factor	Transcription	up	dbj|BAK00304.1| predicted protein [Hordeum vulgare subsp. vulgare]
contig37090	KOG0014	MADS box transcription factor	Transcription	up	emb|CAM59075.1| MIKC-type MADS-box transcription factor WM28B [Triticum aestivum]
contig42891	KOG0260	RNA polymerase II, large subunit	Transcription	down
contig02492	KOG0260	RNA polymerase II, large subunit	Transcription	up	dbj|BAK02300.1| predicted protein [Hordeum vulgare subsp. vulgare]
contig45528	KOG0260	RNA polymerase II, large subunit	Transcription	up
contig15996	KOG2345	Serine/threonine protein kinase/TGF-beta stimulated factor	Transcription	up	dbj|BAJ87464.1| predicted protein [Hordeum vulgare subsp. vulgare]
contig39889	KOG2345	Serine/threonine protein kinase/TGF-beta stimulated factor	Transcription	up	dbj|BAJ87464.1| predicted protein [Hordeum vulgare subsp. vulgare]
contig42513	KOG1605	TFIIF-interacting CTD phosphatase, including NLI-interacting factor (involved in RNA polymerase II regulation)	Transcription	up	gb|EMT32533.1| CTD small phosphatase-like protein 2 [Aegilops tauschii]
contig39313	KOG2239	Transcription factor containing NAC and TS-N domains	Transcription	up	gb|EMT03517.1| hypothetical protein F775_28677 [Aegilops tauschii]
contig39433	KOG0483	Transcription factor HEX, contains HOX and HALZ domains	Transcription	down	gb|EMT21095.1| Homeobox-leucine zipper protein HOX16 [Aegilops tauschii]
contig01062	KOG0048	Transcription factor, Myb superfamily	Transcription	up	ref|NP_001149774.1| odorant 1 protein [Zea mays] gb|ACG36738.1| odorant 1 protein [Zea mays]
contig41482	KOG1597	Transcription initiation factor TFIIB	Transcription	up	gb|EMT25381.1| Transcription initiation factor IIB [Aegilops tauschii]
contig46959	KOG2039	Transcriptional coactivator p100	Transcription	up	gb|EMS49802.1| Nuclease domain-containing protein 1 [Triticum urartu]
contig32074	KOG2039	Transcriptional coactivator p100	Transcription	up	gb|EMS49802.1| Nuclease domain-containing protein 1 [Triticum urartu]
2-GH8N3EB02IE55Z	KOG2039	Transcriptional coactivator p100	Transcription	up	gb|EMS49802.1| Nuclease domain-containing protein 1 [Triticum urartu]
contig02972	KOG3344	40s ribosomal protein s10	Translation, ribosomal structure and biogenesis	up	ref|XP_003574946.1| PREDICTED: 40S ribosomal protein S10-like [Brachypodium distachyon]
contig58614	KOG3406	40S ribosomal protein S12	Translation, ribosomal structure and biogenesis	up	gb|EMS45774.1| 40S ribosomal protein S12 [Triticum urartu]
contig42780	KOG3406	40S ribosomal protein S12	Translation, ribosomal structure and biogenesis	up	gb|EMS45774.1| 40S ribosomal protein S12 [Triticum urartu]
contig11853	KOG0400	40S ribosomal protein S13	Translation, ribosomal structure and biogenesis	up	gb|AAU82114.1| cytoplasmatic ribosomal protein S13 [Triticum aestivum]
contig45233	KOG0898	40S ribosomal protein S15	Translation, ribosomal structure and biogenesis	up	dbj|BAJ98910.1| predicted protein [Hordeum vulgare subsp. vulgare]
contig46501	KOG0187	40S ribosomal protein S17	Translation, ribosomal structure and biogenesis	up	gb|EMT02584.1| hypothetical protein F775_52330 [Aegilops tauschii]
contig38518	KOG1749	40S ribosomal protein S23	Translation, ribosomal structure and biogenesis	up	gb|EMS58293.1| 40S ribosomal protein S23 [Triticum urartu]
contig41717	KOG1749	40S ribosomal protein S23	Translation, ribosomal structure and biogenesis	up	gb|EAZ14059.1| hypothetical protein OsJ_03983 [Oryza sativa Japonica Group]
contig49047	KOG1767	40S ribosomal protein S25	Translation, ribosomal structure and biogenesis	up	dbj|BAJ87069.1| predicted protein [Hordeum vulgare subsp. vulgare] dbj|BAJ91830.1| predicted protein [Hordeum vulgare subsp. vulgare]
contig44258	KOG1767	40S ribosomal protein S25	Translation, ribosomal structure and biogenesis	up	dbj|BAJ87069.1| predicted protein [Hordeum vulgare subsp. vulgare] dbj|BAJ91830.1| predicted protein [Hordeum vulgare subsp. vulgare]
contig42986	KOG1768	40s ribosomal protein S26	Translation, ribosomal structure and biogenesis	up	gb|EMS51411.1| 40S ribosomal protein S26-3 [Triticum urartu]
contig60375	KOG3181	40S ribosomal protein S3	Translation, ribosomal structure and biogenesis	up	gb|ACN27873.1| unknown [Zea mays] gb|AFW57224.1| hypothetical protein ZEAMMB73_370294 [Zea mays]
contig10757	KOG3181	40S ribosomal protein S3	Translation, ribosomal structure and biogenesis	up	ref|NP_001149150.1| LOC100282772 [Zea mays] gb|ACG34380.1| 40S ribosomal protein S3 [Zea mays] gb|ACN27778.1| unknown [Zea mays] gb|ACN30564.1| unknown [Zea mays] gb|AFW57222.1| 40S ribosomal protein S3 [Zea mays]
contig57846	KOG3181	40S ribosomal protein S3	Translation, ribosomal structure and biogenesis	up	pdb|3IZ6|B Chain B, Localization Of The Small Subunit Ribosomal Proteins Into A 5.5 A Cryo-Em Map Of Triticum Aestivum Translating 80s Ribosome gb|AAM92710.1| putative 40S ribosomal protein S3 [Triticum aestivum]
contig83392	KOG1628	40S ribosomal protein S3A	Translation, ribosomal structure and biogenesis	up	gb|EMT30223.1| 40S ribosomal protein S3a [Aegilops tauschii]
contig37250	KOG1628	40S ribosomal protein S3A	Translation, ribosomal structure and biogenesis	up	gb|EMT30223.1| 40S ribosomal protein S3a [Aegilops tauschii]
contig62411	KOG1646	40S ribosomal protein S6	Translation, ribosomal structure and biogenesis	up	dbj|BAK06183.1| predicted protein [Hordeum vulgare subsp. vulgare]
contig38822	KOG1646	40S ribosomal protein S6	Translation, ribosomal structure and biogenesis	up	gb|EMS51115.1| 40S ribosomal protein S6 [Triticum urartu] gb|EMS51116.1| 40S ribosomal protein S6 [Triticum urartu] gb|EMT11003.1| 40S ribosomal protein S6 [Aegilops tauschii]
contig17921	KOG1646	40S ribosomal protein S6	Translation, ribosomal structure and biogenesis	up	gb|EMS51115.1| 40S ribosomal protein S6 [Triticum urartu] gb|EMS51116.1| 40S ribosomal protein S6 [Triticum urartu] gb|EMT11003.1| 40S ribosomal protein S6 [Aegilops tauschii]
contig39512	KOG3320	40S ribosomal protein S7	Translation, ribosomal structure and biogenesis	up	dbj|BAK06366.1| predicted protein [Hordeum vulgare subsp. vulgare]
contig37244	KOG3283	40S ribosomal protein S8	Translation, ribosomal structure and biogenesis	up	gb|EMT18438.1| 40S ribosomal protein S8 [Aegilops tauschii]
contig14165	KOG3283	40S ribosomal protein S8	Translation, ribosomal structure and biogenesis	up	gb|EMT18438.1| 40S ribosomal protein S8 [Aegilops tauschii]
2-GH8N3EB02HXZYN	KOG0830	40S ribosomal protein SA (P40)/Laminin receptor 1	Translation, ribosomal structure and biogenesis	up	gb|EMT31083.1| 40S ribosomal protein SA [Aegilops tauschii]
contig57571	KOG0857	60s ribosomal protein L10	Translation, ribosomal structure and biogenesis	up	dbj|BAK07136.1| predicted protein [Hordeum vulgare subsp. vulgare]
contig43491	KOG0857	60s ribosomal protein L10	Translation, ribosomal structure and biogenesis	up	dbj|BAJ91711.1| predicted protein [Hordeum vulgare subsp. vulgare]
contig00477	KOG0857	60s ribosomal protein L10	Translation, ribosomal structure and biogenesis	up	dbj|BAK07136.1| predicted protein [Hordeum vulgare subsp. vulgare]
contig22955	KOG0397	60S ribosomal protein L11	Translation, ribosomal structure and biogenesis	up	gb|AAW50983.1| ribosomal protein L11 [Triticum aestivum] gb|EMT22063.1| 60S ribosomal protein L11 [Aegilops tauschii]
contig26492	KOG3204	60S ribosomal protein L13a	Translation, ribosomal structure and biogenesis	up	gb|EMT05694.1| 60S ribosomal protein L13a-4 [Aegilops tauschii]
contig24963	KOG2309	60s ribosomal protein L2/L8	Translation, ribosomal structure and biogenesis	up	gb|EMS54696.1| 60S ribosomal protein L8 [Triticum urartu]
contig44252	KOG3401	60S ribosomal protein L26	Translation, ribosomal structure and biogenesis	up	dbj|BAK04470.1| predicted protein [Hordeum vulgare subsp. vulgare]
contig49143	KOG3412	60S ribosomal protein L28	Translation, ribosomal structure and biogenesis	up	gb|EMS51532.1| 60S ribosomal protein L28-1 [Triticum urartu]
contig86530	KOG3412	60S ribosomal protein L28	Translation, ribosomal structure and biogenesis	up	gb|EMS51532.1| 60S ribosomal protein L28-1 [Triticum urartu]
contig02041	KOG0746	60S ribosomal protein L3 and related proteins	Translation, ribosomal structure and biogenesis	up	gb|EMT10766.1| 60S ribosomal protein L3 [Aegilops tauschii]
contig41765	KOG0875	60S ribosomal protein L5	Translation, ribosomal structure and biogenesis	up	ref|XP_003577351.1| PREDICTED: 60S ribosomal protein L5-1-like [Brachypodium distachyon]
contig44725	KOG0875	60S ribosomal protein L5	Translation, ribosomal structure and biogenesis	up	gb|AEV92989.1| 60S ribosomal protein L5 [Triticum aestivum]
contig84835	KOG3166	60S ribosomal protein L7A	Translation, ribosomal structure and biogenesis	up	dbj|BAK06028.1| predicted protein [Hordeum vulgare subsp. vulgare] dbj|BAJ93334.1| predicted protein [Hordeum vulgare subsp. vulgare]
contig44515	KOG3166	60S ribosomal protein L7A	Translation, ribosomal structure and biogenesis	up	gb|EMS59723.1| 60S ribosomal protein L7a [Triticum urartu]
contig34581	KOG2038	CAATT-binding transcription factor/60S ribosomal subunit biogenesis protein	Translation, ribosomal structure and biogenesis	down	gb|EMS56524.1| hypothetical protein TRIUR3_04691 [Triticum urartu]
contig25262	KOG0469	Elongation factor 2	Translation, ribosomal structure and biogenesis	up	gb|EMS46210.1| Elongation factor 2 [Triticum urartu]
contig01377	KOG0469	Elongation factor 2	Translation, ribosomal structure and biogenesis	up	gb|EMT19942.1| Elongation factor 2 [Aegilops tauschii]
contig61995	KOG0462	Elongation factor-type GTP-binding protein	Translation, ribosomal structure and biogenesis	down	dbj|BAJ85498.1| predicted protein [Hordeum vulgare subsp. vulgare] dbj|BAJ97103.1| predicted protein [Hordeum vulgare subsp. vulgare]
contig39474	KOG3257	Mitochondrial/chloroplast ribosomal protein L11	Translation, ribosomal structure and biogenesis	down	ref|XP_003558943.1| PREDICTED: 50S ribosomal protein L11, chloroplastic-like [Brachypodium distachyon]
contig22446	KOG3203	Mitochondrial/chloroplast ribosomal protein L13	Translation, ribosomal structure and biogenesis	down	ref|XP_003569810.1| PREDICTED: 50S ribosomal protein L13, chloroplastic-like [Brachypodium distachyon]
contig40606	KOG1698	Mitochondrial/chloroplast ribosomal protein L19	Translation, ribosomal structure and biogenesis	down	dbj|BAJ91899.1| predicted protein [Hordeum vulgare subsp. vulgare]
contig87291	KOG1698	Mitochondrial/chloroplast ribosomal protein L19	Translation, ribosomal structure and biogenesis	down	gb|EMT15756.1| 50S ribosomal protein L19, chloroplastic [Aegilops tauschii]
contig91377	KOG1711	Mitochondrial/chloroplast ribosomal protein L22	Translation, ribosomal structure and biogenesis	down	ref|YP_004072501.1| ribosomal protein L22 [Corynocarpus laevigata] gb|ADO60349.1| ribosomal protein L22 [Corynocarpus laevigata]
contig13147	KOG1708	Mitochondrial/chloroplast ribosomal protein L24	Translation, ribosomal structure and biogenesis	down	gb|EMS61849.1| 50S ribosomal protein L24, chloroplastic [Triticum urartu] gb|EMT00548.1| 50S ribosomal protein L24, chloroplastic [Aegilops tauschii]
contig37508	KOG1708	Mitochondrial/chloroplast ribosomal protein L24	Translation, ribosomal structure and biogenesis	down	gb|EMS61849.1| 50S ribosomal protein L24, chloroplastic [Triticum urartu] gb|EMT00548.1| 50S ribosomal protein L24, chloroplastic [Aegilops tauschii]
contig00220	KOG3141	Mitochondrial/chloroplast ribosomal protein L3	Translation, ribosomal structure and biogenesis	down	gb|EMT10045.1| putative 50S ribosomal protein L3, chloroplastic [Aegilops tauschii]
contig02314	KOG0688	Peptide chain release factor 1 (eRF1)	Translation, ribosomal structure and biogenesis	up	gb|EAY97806.1| hypothetical protein OsI_19725 [Oryza sativa Indica Group]
contig12930	KOG3137	Peptide deformylase	Translation, ribosomal structure and biogenesis	down	gb|EMS50971.1| Peptide deformylase 1A, chloroplastic [Triticum urartu]
contig48821	KOG0328	Predicted ATP-dependent RNA helicase FAL1, involved in rRNA maturation, DEAD-box superfamily	Translation, ribosomal structure and biogenesis	up	dbj|BAJ89461.1| predicted protein [Hordeum vulgare subsp. vulgare] gb|EMT12089.1| Eukaryotic initiation factor 4A [Aegilops tauschii]
contig38891	KOG0328	Predicted ATP-dependent RNA helicase FAL1, involved in rRNA maturation, DEAD-box superfamily	Translation, ribosomal structure and biogenesis	up	gb|EMS68416.1| Eukaryotic initiation factor 4A-1 [Triticum urartu] gb|EMT30822.1| Eukaryotic initiation factor 4A-1 [Aegilops tauschii]
contig32974	KOG0328	Predicted ATP-dependent RNA helicase FAL1, involved in rRNA maturation, DEAD-box superfamily	Translation, ribosomal structure and biogenesis	up	ref|XP_004508240.1| PREDICTED: DEAD-box ATP-dependent RNA helicase 30-like [Cicer arietinum]
contig12943	KOG3429	Predicted peptidyl-tRNA hydrolase	Translation, ribosomal structure and biogenesis	down	dbj|BAJ96320.1| predicted protein [Hordeum vulgare subsp. vulgare] dbj|BAJ92729.1| predicted protein [Hordeum vulgare subsp. vulgare]
contig47889	KOG3070	Predicted RNA-binding protein containing PIN domain and invovled in translation or RNA processing	Translation, ribosomal structure and biogenesis	up	dbj|BAJ95296.1| predicted protein [Hordeum vulgare subsp. vulgare] dbj|BAJ95694.1| predicted protein [Hordeum vulgare subsp. vulgare]
contig44424	KOG3311	Ribosomal protein S18	Translation, ribosomal structure and biogenesis	down	gb|ADP02222.1| putative 30S ribosomal protein S13 [Triticum aestivum]
contig13372	KOG3301	Ribosomal protein S4	Translation, ribosomal structure and biogenesis	up	dbj|BAJ90873.1| predicted protein [Hordeum vulgare subsp. vulgare] dbj|BAJ99877.1| predicted protein [Hordeum vulgare subsp. vulgare]
contig37086	KOG3301	Ribosomal protein S4	Translation, ribosomal structure and biogenesis	up	dbj|BAJ90873.1| predicted protein [Hordeum vulgare subsp. vulgare] dbj|BAJ99877.1| predicted protein [Hordeum vulgare subsp. vulgare]
contig47614	KOG3301	Ribosomal protein S4	Translation, ribosomal structure and biogenesis	up	gb|EMS50632.1| 40S ribosomal protein S9-2 [Triticum urartu] gb|EMT06699.1| 40S ribosomal protein S9-2 [Aegilops tauschii]
contig39073	KOG3291	Ribosomal protein S7	Translation, ribosomal structure and biogenesis	up	gb|EMT07494.1| 40S ribosomal protein S5-1 [Aegilops tauschii]
contig84177	KOG0052	Translation elongation factor EF-1 alpha/Tu	Translation, ribosomal structure and biogenesis	up	gb|AAT01102.1| rpL23-yEF1A fusion protein [rpL23-fusion expression vector pyEF1A]
contig45910	KOG0052	Translation elongation factor EF-1 alpha/Tu	Translation, ribosomal structure and biogenesis	up	sp|Q03033.1|EF1A_WHEAT RecName: Full=Elongation factor 1-alpha; Short=EF-1-alpha gb|AAA34306.1| translation elongation factor 1 alpha-subunit [Triticum aestivum] emb|CAA90651.1| elongation factor 1-alpha [Hordeum vulgare subsp. vulgare] dbj|BAJ85443.1| pr
contig24977	KOG0052	Translation elongation factor EF-1 alpha/Tu	Translation, ribosomal structure and biogenesis	up	gb|EMS59091.1| Elongation factor 1-alpha [Triticum urartu]
contig21638	KOG0052	Translation elongation factor EF-1 alpha/Tu	Translation, ribosomal structure and biogenesis	up	sp|Q03033.1|EF1A_WHEAT RecName: Full=Elongation factor 1-alpha; Short=EF-1-alpha gb|AAA34306.1| translation elongation factor 1 alpha-subunit [Triticum aestivum] emb|CAA90651.1| elongation factor 1-alpha [Hordeum vulgare subsp. vulgare] dbj|BAJ85443.1| pr
contig83399	KOG1770	Translation initiation factor 1 (eIF-1/SUI1)	Translation, ribosomal structure and biogenesis	up	gb|EMS51805.1| Protein translation factor SUI1-like protein [Triticum urartu]
contig12318	KOG1770	Translation initiation factor 1 (eIF-1/SUI1)	Translation, ribosomal structure and biogenesis	up	gb|ABO15891.1| translation initiation factor eIF1 [synthetic construct] gb|ABX61094.1| putative translation initiation factor [Triticum aestivum] gb|ADD62702.1| eukaryotic translation initiation factor 1 [Leymus chinensis]
contig38452	KOG1770	Translation initiation factor 1 (eIF-1/SUI1)	Translation, ribosomal structure and biogenesis	up	gb|EMS51805.1| Protein translation factor SUI1-like protein [Triticum urartu]
contig37960	KOG1770	Translation initiation factor 1 (eIF-1/SUI1)	Translation, ribosomal structure and biogenesis	up	gb|ABO15891.1| translation initiation factor eIF1 [synthetic construct] gb|ABX61094.1| putative translation initiation factor [Triticum aestivum] gb|ADD62702.1| eukaryotic translation initiation factor 1 [Leymus chinensis]
contig56677	KOG1770	Translation initiation factor 1 (eIF-1/SUI1)	Translation, ribosomal structure and biogenesis	up	gb|EEC82174.1| hypothetical protein OsI_26284 [Oryza sativa Indica Group]
contig42923	KOG1770	Translation initiation factor 1 (eIF-1/SUI1)	Translation, ribosomal structure and biogenesis	up	gb|EEC82174.1| hypothetical protein OsI_26284 [Oryza sativa Indica Group]
contig61634	KOG1770	Translation initiation factor 1 (eIF-1/SUI1)	Translation, ribosomal structure and biogenesis	up	gb|EEC82174.1| hypothetical protein OsI_26284 [Oryza sativa Indica Group]
contig21756	KOG2916	Translation initiation factor 2, alpha subunit (eIF-2alpha)	Translation, ribosomal structure and biogenesis	up	dbj|BAK02876.1| predicted protein [Hordeum vulgare subsp. vulgare]
contig11555	KOG1041	Translation initiation factor 2C (eIF-2C) and related proteins	Translation, ribosomal structure and biogenesis	up	dbj|BAK04309.1| predicted protein [Hordeum vulgare subsp. vulgare]
contig20757	KOG2314	Translation initiation factor 3, subunit b (eIF-3b)	Translation, ribosomal structure and biogenesis	up	gb|EMS54123.1| Eukaryotic translation initiation factor 3 subunit B [Triticum urartu]
contig61908	KOG2314	Translation initiation factor 3, subunit b (eIF-3b)	Translation, ribosomal structure and biogenesis	up	dbj|BAJ85622.1| predicted protein [Hordeum vulgare subsp. vulgare]
contig38189	KOG2767	Translation initiation factor 5 (eIF-5)	Translation, ribosomal structure and biogenesis	up	dbj|BAJ87466.1| predicted protein [Hordeum vulgare subsp. vulgare]
contig21658	KOG2767	Translation initiation factor 5 (eIF-5)	Translation, ribosomal structure and biogenesis	up	gb|EMT32347.1| Eukaryotic translation initiation factor 5 [Aegilops tauschii]
contig92864	KOG2767	Translation initiation factor 5 (eIF-5)	Translation, ribosomal structure and biogenesis	up	dbj|BAJ87466.1| predicted protein [Hordeum vulgare subsp. vulgare]
contig41002	KOG3271	Translation initiation factor 5A (eIF-5A)	Translation, ribosomal structure and biogenesis	up	gb|EMT06932.1| Eukaryotic translation initiation factor 5A [Aegilops tauschii]
contig37264	KOG3271	Translation initiation factor 5A (eIF-5A)	Translation, ribosomal structure and biogenesis	up	gb|EMT06932.1| Eukaryotic translation initiation factor 5A [Aegilops tauschii]
contig43919	KOG2241	tRNA-binding protein	Translation, ribosomal structure and biogenesis	down	dbj|BAK01050.1| predicted protein [Hordeum vulgare subsp. vulgare]
contig23201	KOG0004	Ubiquitin/40S ribosomal protein S27a fusion	Translation, ribosomal structure and biogenesis	up	ref|XP_002452705.1| hypothetical protein SORBIDRAFT_04g031060 [Sorghum bicolor] gb|EES05681.1| hypothetical protein SORBIDRAFT_04g031060 [Sorghum bicolor]
contig60570	KOG0004	Ubiquitin/40S ribosomal protein S27a fusion	Translation, ribosomal structure and biogenesis	up	ref|XP_001909229.1| hypothetical protein [Podospora anserina S mat+] emb|CAP70361.1| unnamed protein product, partial [Podospora anserina S mat+]
contig25500	KOG0004	Ubiquitin/40S ribosomal protein S27a fusion	Translation, ribosomal structure and biogenesis	up	gb|EMS60894.1| Polyubiquitin [Triticum urartu]
contig37130	KOG0004	Ubiquitin/40S ribosomal protein S27a fusion	Translation, ribosomal structure and biogenesis	up	emb|CCO66297.1| polyubiquitin [Bathycoccus prasinos]
contig48325	KOG0004	Ubiquitin/40S ribosomal protein S27a fusion	Translation, ribosomal structure and biogenesis	up	ref|XP_003574865.1| PREDICTED: polyubiquitin-like [Brachypodium distachyon]
contig62126	KOG0004	Ubiquitin/40S ribosomal protein S27a fusion	Translation, ribosomal structure and biogenesis	up	ref|XP_001909229.1| hypothetical protein [Podospora anserina S mat+] emb|CAP70361.1| unnamed protein product, partial [Podospora anserina S mat+]
contig42833	KOG0004	Ubiquitin/40S ribosomal protein S27a fusion	Translation, ribosomal structure and biogenesis	up	gb|EOA18745.1| hypothetical protein CARUB_v10007326mg, partial [Capsella rubella]
contig44604	KOG0004	Ubiquitin/40S ribosomal protein S27a fusion	Translation, ribosomal structure and biogenesis	up	gb|EOA20766.1| hypothetical protein CARUB_v10001095mg, partial [Capsella rubella]
contig36691	KOG0004	Ubiquitin/40S ribosomal protein S27a fusion	Translation, ribosomal structure and biogenesis	up	gb|AAA96951.1| polyubiquitin, partial [Solanum tuberosum]
contig24021	KOG0004	Ubiquitin/40S ribosomal protein S27a fusion	Translation, ribosomal structure and biogenesis	up	gb|AFW70219.1| polyubiquitin-like protein [Zea mays]
contig47379	KOG0004	Ubiquitin/40S ribosomal protein S27a fusion	Translation, ribosomal structure and biogenesis	up	gb|EMS54972.1| Polyubiquitin-A [Triticum urartu]
contig43165	KOG0004	Ubiquitin/40S ribosomal protein S27a fusion	Translation, ribosomal structure and biogenesis	up	ref|XP_003626479.1| Ubiquitin-like protein [Medicago truncatula] gb|AES82697.1| Ubiquitin-like protein [Medicago truncatula]
contig51121	KOG0004	Ubiquitin/40S ribosomal protein S27a fusion	Translation, ribosomal structure and biogenesis	up	emb|CBI22354.3| unnamed protein product [Vitis vinifera]
contig50086	KOG0004	Ubiquitin/40S ribosomal protein S27a fusion	Translation, ribosomal structure and biogenesis	up	pir||S42643 ubiquitin / ribosomal protein S27a - potato (fragment)
3-GH8N3EB01CSPQS	KOG0004	Ubiquitin/40S ribosomal protein S27a fusion	Translation, ribosomal structure and biogenesis	up	gb|ACH45553.1| putative ubiquitin C variant 2 [Taeniopygia guttata] gb|ACH45555.1| putative ubiquitin C variant 2 [Taeniopygia guttata]
contig21454	KOG0003	Ubiquitin/60s ribosomal protein L40 fusion	Translation, ribosomal structure and biogenesis	up	gb|EMD37053.1| hypothetical protein CERSUDRAFT_155502, partial [Ceriporiopsis subvermispora B]
0-FO0JX8101C4212	KOG0003	Ubiquitin/60s ribosomal protein L40 fusion	Translation, ribosomal structure and biogenesis	up	ref|XP_003626479.1| Ubiquitin-like protein [Medicago truncatula] gb|AES82697.1| Ubiquitin-like protein [Medicago truncatula]
contig40215	KOG0003	Ubiquitin/60s ribosomal protein L40 fusion	Translation, ribosomal structure and biogenesis	up	ref|XP_003327364.1| ubiquitin-60S ribosomal protein L40 fusion protein [Puccinia graminis f. sp. tritici CRL 75-36-700-3] gb|EFP82945.1| large subunit ribosomal protein L40e [Puccinia graminis f. sp. tritici CRL 75-36-700-3]
2-GH8N3EB02HGXP2	KOG0003	Ubiquitin/60s ribosomal protein L40 fusion	Translation, ribosomal structure and biogenesis	up	gb|EMD37053.1| hypothetical protein CERSUDRAFT_155502, partial [Ceriporiopsis subvermispora B]
4-GJVU7SP04JZH5W	KOG0003	Ubiquitin/60s ribosomal protein L40 fusion	Translation, ribosomal structure and biogenesis	up	ref|XP_003541406.1| PREDICTED: polyubiquitin-like [Glycine max]
contig61887	KOG0003	Ubiquitin/60s ribosomal protein L40 fusion	Translation, ribosomal structure and biogenesis	up	ref|XP_003558419.1| PREDICTED: ubiquitin-60S ribosomal protein L40-2-like [Brachypodium distachyon] ref|XP_003578682.1| PREDICTED: ubiquitin-60S ribosomal protein L40-2-like [Brachypodium distachyon] gb|EMS48574.1| Ubiquitin-60S ribosomal protein L40-2 [T

## Sheet: statistic
KOG_item	numbers
Carbohydrate transport and metabolism	116
Intracellular trafficking, secretion, and vesicular transport	117
Energy production and conversion	94
Amino acid transport and metabolism	87
Nucleotide transport and metabolism	27
Lipid transport and metabolism	67
Posttranslational modification, protein turnover, chaperones	175
Nuclear structure	1
Inorganic ion transport and metabolism	39
Translation, ribosomal structure and biogenesis	103
Coenzyme transport and metabolism	18
Cell wall/membrane/envelope biogenesis	20
Extracellular structures	0
Defense mechanisms	12
General function prediction only	127
Secondary metabolites biosynthesis, transport and catabolism	60
Cytoskeleton	38
Signal transduction mechanisms	162
Transcription	32
Cell cycle control, cell division, chromosome partitioning	5
Function unknown	40
Chromatin structure and dynamics	3
RNA processing and modification	31
Replication, recombination and repair	6
