# Supplementary material for: New Insights on Drought Stress Response by Global Investigation of Gene Expression Changes in Sheepgrass (Leymus chinensis)
Source: Front Plant Sci. 2016 Jun 30;7:954. doi: 10.3389/fpls.2016.00954 (PMC4928129; doi:10.3389/fpls.2016.00954)
Supplement: Table S9 — A list of putative transcription factors. [file Table9.XLSX]

## Sheet: TFs
Gene	Function	RPKM_Control	RPKM_Drought	RPKM_Rewater	reference	type	score	evalue
contig40762	dbj|BAK01256.1| predicted protein [Hordeum vulgare subsp. vulgare]	37.9832	14.9582	62.9307	Arabidopsis_thaliana	AP2	484	5e-16
contig21990	gb|ABC65860.1| ethylene-responsive factor-like transcription factor ERFL1c [Triticum aestivum]	5.54585	80.761	60.6657	Oryza_sativa_subsp._japonica	AP2	458	5e-11
contig36702	gb|EMS48643.1| Auxin response factor 5 [Triticum urartu]	34.9767	10.1384	68.4046	Arabidopsis_thaliana	ARF	1161	6e-49
contig25497	gb|EMT09779.1| Auxin response factor 4 [Aegilops tauschii]	29.1522	93.2427	45.7978	Arabidopsis_thaliana	ARF	1149	2e-23
contig21028	dbj|BAJ96055.1| predicted protein [Hordeum vulgare subsp. vulgare] dbj|BAJ99988.1| predicted protein [Hordeum vulgare subsp. vulgare]	27.9603	83.1571	34.2399	Arabidopsis_thaliana	ARF	1149	2e-21
contig18621	gb|EMT31610.1| Auxin-responsive protein IAA6 [Aegilops tauschii]	13.3914	58.3044	27.9335	Arabidopsis_thaliana	ARF	595	3e-11
contig19348	gb|EMS67300.1| Auxin-responsive protein IAA18 [Triticum urartu]	4.32348	23.3107	24.8455	Oryza_sativa_subsp._japonica	ARF	824	6e-12
contig18349	ref|XP_003568222.1| PREDICTED: uncharacterized protein LOC100842130 [Brachypodium distachyon]	25.1435	2.70739	19.5073	Arabidopsis_thaliana	ARR-B	493	8e-11
contig23160	gb|EMS50922.1| Two-component response regulator ARR8 [Triticum urartu]	21.7967	4.11273	8.3825	Oryza_sativa_subsp._japonica	ARR-B	213	1e-13
contig93024	gb|ADK47522.1| NBS2-RDG2A [Hordeum vulgare subsp. vulgare]	21.4102	7.0052	19.2013	Oryza_sativa_subsp._japonica	B3	671	7e-11
contig92093	dbj|BAJ94578.1| predicted protein [Hordeum vulgare subsp. vulgare]	9.83078	24.3796	17.7084	Oryza_sativa_subsp._japonica	B3	538	2e-14
contig45236	gb|AAN62914.1| Mla-like protein [Triticum aestivum]	9.32711	30.3694	12.3437	Oryza_sativa_subsp._japonica	B3	1024	1e-16
contig37590	gb|EMS48158.1| Disease resistance protein RPM1 [Triticum urartu]	1.74715	21.5716	3.05035	Oryza_sativa_subsp._japonica	B3	1059	5e-12
contig38473	dbj|BAJ90222.1| predicted protein [Hordeum vulgare subsp. vulgare]	2.22997	103.529	6.81127	Oryza_sativa_subsp._japonica	BES1	756	2e-105
contig91730	dbj|BAJ90222.1| predicted protein [Hordeum vulgare subsp. vulgare]	2.01033	111.18	5.97507	Oryza_sativa_subsp._japonica	BES1	756	9e-104
contig51881	dbj|BAJ96121.1| predicted protein [Hordeum vulgare subsp. vulgare]	0.434425	211.857	5.16476	Oryza_sativa_subsp._japonica	BES1	776	5e-103
contig89386	dbj|BAF30424.1| basic helix-loop-helix protein [Hordeum vulgare subsp. vulgare]	149.234	1.73506	10.1457	Arabidopsis_thaliana	bHLH	235	1e-24
contig41704	dbj|BAJ96398.1| predicted protein [Hordeum vulgare subsp. vulgare]	144.54	13.8921	46.3141	Oryza_sativa_subsp._japonica	bHLH	631	5e-13
contig42591	gb|EMT19491.1| hypothetical protein F775_32312 [Aegilops tauschii]	66.0976	6.70571	29.7658	Oryza_sativa_subsp._japonica	bHLH	230	2e-13
contig39327	dbj|BAJ96368.1| predicted protein [Hordeum vulgare subsp. vulgare] dbj|BAJ88289.1| predicted protein [Hordeum vulgare subsp. vulgare] dbj|BAJ96992.1| predicted protein [Hordeum vulgare subsp. vulgare] dbj|BAK01415.1| predicted protein [Hordeum vulgare sub	34.7732	7.57329	7.59059	Oryza_sativa_subsp._japonica	bHLH	278	1e-41
contig12589	gb|EMS67977.1| Transcription factor bHLH35 [Triticum urartu]	34.3022	14.4469	18.7451	Oryza_sativa_subsp._japonica	bHLH	641	1e-13
contig85725	ref|XP_003557817.1| PREDICTED: transcription factor bHLH47-like [Brachypodium distachyon]	33.9643	0.251106	2.40016	Oryza_sativa_subsp._japonica	bHLH	273	4e-44
contig16617	gb|EMT26223.1| Transcription factor bHLH47 [Aegilops tauschii]	22.1452	119.723	49.5308	Oryza_sativa_subsp._japonica	bHLH	273	3e-71
contig39441	dbj|BAJ96398.1| predicted protein [Hordeum vulgare subsp. vulgare]	20.7091	8.64045	25.6788	Oryza_sativa_subsp._japonica	bHLH	654	8e-15
contig18604	ref|XP_003561456.1| PREDICTED: transcription factor PIF1-like [Brachypodium distachyon]	20.1889	5.91584	15.6111	Oryza_sativa_subsp._japonica	bHLH	693	1e-13
1-GH8N3EB01CL606	gb|EMS59614.1| Transcription factor bHLH47 [Triticum urartu]	18.3915	129.417	32.6557	Oryza_sativa_subsp._japonica	bHLH	203	3e-18
contig42387	gb|EMT26223.1| Transcription factor bHLH47 [Aegilops tauschii]	17.4736	134.807	44.406	Oryza_sativa_subsp._japonica	bHLH	264	2e-19
contig39763	dbj|BAJ87023.1| predicted protein [Hordeum vulgare subsp. vulgare] dbj|BAK03366.1| predicted protein [Hordeum vulgare subsp. vulgare]	10.0562	29.4788	16.8464	Arabidopsis_thaliana	bHLH	203	5e-16
contig02268	dbj|BAK07145.1| predicted protein [Hordeum vulgare subsp. vulgare]	8.04473	28.4015	11.1912	Arabidopsis_thaliana	bHLH	307	3e-12
contig14107	gb|EMT06747.1| Transcription factor bHLH35 [Aegilops tauschii]	8.00874	23.8026	4.52765	Oryza_sativa_subsp._japonica	bHLH	634	2e-12
contig19718	dbj|BAJ94866.1| predicted protein [Hordeum vulgare subsp. vulgare]	7.15231	40.0464	14.7412	Oryza_sativa_subsp._japonica	bHLH	272	4e-118
contig13548	gb|EMT08157.1| hypothetical protein F775_52433 [Aegilops tauschii]	3.97839	392.709	30.5765	Oryza_sativa_subsp._japonica	bHLH	409	1e-32
contig18392	dbj|BAJ97106.1| predicted protein [Hordeum vulgare subsp. vulgare]	0.16102	26.1544	9.57164	Oryza_sativa_subsp._japonica	bHLH	299	2e-119
contig25035	gb|EMT28703.1| hypothetical protein F775_52582 [Aegilops tauschii]	0.0764517	26.3056	12.229	Oryza_sativa_subsp._japonica	bHLH	739	2e-16
contig39016	gb|AGH18703.1| TGA-type basic leucine zipper protein [Triticum monococcum]	21.5973	75.9318	71.236	Oryza_sativa_subsp._japonica	bZIP	511	1e-115
contig06871	dbj|BAJ98462.1| predicted protein [Hordeum vulgare subsp. vulgare] dbj|BAJ99319.1| predicted protein [Hordeum vulgare subsp. vulgare]	21.2864	80.0753	52.1969	Arabidopsis_thaliana	bZIP	430	3e-12
contig38841	gb|AEF32521.1| stress-related bZIP transcription factor [Elymus repens]	11.5685	105.859	28.6531	Arabidopsis_thaliana	bZIP	453	1e-35
contig17149	gb|AEF32521.1| stress-related bZIP transcription factor [Elymus repens]	9.76267	127.466	32.6283	Arabidopsis_thaliana	bZIP	454	2e-37
contig23828	dbj|BAK03813.1| predicted protein [Hordeum vulgare subsp. vulgare]	8.66005	41.1668	18.9724	Arabidopsis_thaliana	bZIP	498	7e-46
contig15790	gb|EMT28228.1| Common plant regulatory factor 1 [Aegilops tauschii]	8.57118	52.288	16.4687	Arabidopsis_thaliana	bZIP	341	9e-28
contig45953	dbj|BAJ85496.1| predicted protein [Hordeum vulgare subsp. vulgare]	8.23894	20.4689	8.9046	Oryza_sativa_subsp._japonica	bZIP	317	8e-13
contig00957	dbj|BAJ90340.1| predicted protein [Hordeum vulgare subsp. vulgare]	6.7091	47.5208	15.2905	Arabidopsis_thaliana	bZIP	619	3e-23
2-GH8N3EB02FSSAY	gb|AED99724.1| stress-related bZIP transcription factor [Lophopyrum elongatum] gb|AEF32522.1| stress-related bZIP transcription factor [Lophopyrum elongatum]	5.98531	51.7734	10.7815	Arabidopsis_thaliana	bZIP	188	2e-13
contig24236	dbj|BAJ99644.1| predicted protein [Hordeum vulgare subsp. vulgare] dbj|BAJ96285.1| predicted protein [Hordeum vulgare subsp. vulgare]	5.62439	29.2809	15.5347	Arabidopsis_thaliana	bZIP	497	2e-47
contig38079	gb|EMT28228.1| Common plant regulatory factor 1 [Aegilops tauschii]	5.36383	40.3831	9.33992	Arabidopsis_thaliana	bZIP	150	3e-31
1-GH8N3EB01DW119	gb|AED99724.1| stress-related bZIP transcription factor [Lophopyrum elongatum] gb|AEF32522.1| stress-related bZIP transcription factor [Lophopyrum elongatum]	5.14599	89.0265	18.0757	Arabidopsis_thaliana	bZIP	209	5e-16
contig55510	dbj|BAJ94534.1| predicted protein [Hordeum vulgare subsp. vulgare]	3.31794	22.6769	11.1565	Arabidopsis_thaliana	bZIP	454	3e-28
contig19670	gb|EAZ17335.1| hypothetical protein OsJ_32859 [Oryza sativa Japonica Group]	2.27273	22.4433	18.0614	Oryza_sativa_subsp._japonica	bZIP	1288	4e-19
contig14673	gb|AGR45906.1| DnaJ protein 2-like protein [Triticum aestivum]	79.6256	181.141	134.525	Arabidopsis_thaliana	C2H2	80	5e-12
contig50970	gb|EMT10718.1| DnaJ protein-like protein [Aegilops tauschii]	44.7167	112.898	60.5923	Arabidopsis_thaliana	C2H2	80	4e-11
contig44688	ref|XP_003570021.1| PREDICTED: dnaJ protein homolog 2-like [Brachypodium distachyon]	32.8434	84.7962	57.7696	Arabidopsis_thaliana	C2H2	80	9e-13
contig21720	gb|EMT15746.1| Zinc finger protein 7 [Aegilops tauschii]	27.6067	9.09714	22.1647	Oryza_sativa_subsp._japonica	C2H2	193	1e-15
contig83233	gb|EMT15746.1| Zinc finger protein 7 [Aegilops tauschii]	26.5652	7.88498	17.5224	Arabidopsis_thaliana	C2H2	222	2e-16
contig21648	dbj|BAJ89228.1| predicted protein [Hordeum vulgare subsp. vulgare]	10.8964	27.6618	19.9693	Arabidopsis_thaliana	C2H2	358	7e-108
contig88493	sp|Q42430.1|ZFP1_WHEAT RecName: Full=Zinc finger protein 1; AltName: Full=WZF1 dbj|BAA03901.1| zinc-finger protein WZF1 [Triticum aestivum] dbj|BAA03902.1| zinc-finger protein WZF1 [Triticum aestivum]	3.36772	95.4146	27.2194	Arabidopsis_thaliana	C2H2	445	3e-17
contig38974	sp|Q42430.1|ZFP1_WHEAT RecName: Full=Zinc finger protein 1; AltName: Full=WZF1 dbj|BAA03901.1| zinc-finger protein WZF1 [Triticum aestivum] dbj|BAA03902.1| zinc-finger protein WZF1 [Triticum aestivum]	3.24108	69.3968	24.1313	Arabidopsis_thaliana	C2H2	445	4e-18
contig38996	sp|Q42430.1|ZFP1_WHEAT RecName: Full=Zinc finger protein 1; AltName: Full=WZF1 dbj|BAA03901.1| zinc-finger protein WZF1 [Triticum aestivum] dbj|BAA03902.1| zinc-finger protein WZF1 [Triticum aestivum]	2.69267	80.2273	23.2818	Arabidopsis_thaliana	C2H2	445	3e-17
contig19900	dbj|BAJ92261.1| predicted protein [Hordeum vulgare subsp. vulgare]	1.21289	23.8975	23.9891	Oryza_sativa_subsp._japonica	C2H2	428	1e-27
contig59152	gb|EMT17960.1| hypothetical protein F775_11243 [Aegilops tauschii]	0.301848	55.4114	9.46083	Arabidopsis_thaliana	C2H2	265	5e-12
contig59402	ref|XP_003567258.1| PREDICTED: zinc finger protein ZAT11-like [Brachypodium distachyon]	0.201885	34.5384	3.05475	Arabidopsis_thaliana	C2H2	265	4e-12
contig21419	gb|ACU21592.1| Zinc finger protein [Triticum aestivum]	52.7481	25.4083	34.4742	Oryza_sativa_subsp._japonica	C3H	518	2e-20
contig37692	gb|ACU21592.1| Zinc finger protein [Triticum aestivum]	44.1918	17.2243	22.2303	Oryza_sativa_subsp._japonica	C3H	504	5e-26
contig37446	ref|XP_003569528.1| PREDICTED: splicing factor U2af small subunit B-like isoform 1 [Brachypodium distachyon] ref|XP_003569529.1| PREDICTED: splicing factor U2af small subunit B-like isoform 2 [Brachypodium distachyon] ref|XP_003569530.1| PREDICTED: splici	14.5563	31.4783	17.1004	Arabidopsis_thaliana	C3H	401	3e-38
contig22354	gb|AFS49947.1| ZnFP [Triticum aestivum]	10.6065	31.6018	20.4909	Oryza_sativa_subsp._japonica	C3H	601	2e-96
contig17861	gb|EMT06016.1| Zinc finger CCCH domain-containing protein 31 [Aegilops tauschii]	8.62227	25.5188	17.0107	Oryza_sativa_subsp._japonica	C3H	309	2e-76
contig21847	dbj|BAJ85837.1| predicted protein [Hordeum vulgare subsp. vulgare] dbj|BAJ95980.1| predicted protein [Hordeum vulgare subsp. vulgare] dbj|BAJ88325.1| predicted protein [Hordeum vulgare subsp. vulgare]	6.35495	29.7876	29.7982	Oryza_sativa_subsp._japonica	C3H	464	1e-149
contig41984	gb|EMT20137.1| Zinc finger CCCH domain-containing protein 44 [Aegilops tauschii]	5.92005	25.3142	13.4496	Oryza_sativa_subsp._japonica	C3H	831	2e-89
contig91896	dbj|BAJ85784.1| predicted protein [Hordeum vulgare subsp. vulgare]	4.50247	34.4701	17.6192	Oryza_sativa_subsp._japonica	C3H	699	6e-96
contig43565	dbj|BAJ85784.1| predicted protein [Hordeum vulgare subsp. vulgare]	4.37519	58.1066	20.0324	Oryza_sativa_subsp._japonica	C3H	699	2e-97
contig39594	dbj|BAJ94596.1| predicted protein [Hordeum vulgare subsp. vulgare] dbj|BAJ95815.1| predicted protein [Hordeum vulgare subsp. vulgare] dbj|BAJ88408.1| predicted protein [Hordeum vulgare subsp. vulgare]	4.1596	44.4379	12.2766	Oryza_sativa_subsp._japonica	C3H	757	4e-42
contig87275	dbj|BAJ94596.1| predicted protein [Hordeum vulgare subsp. vulgare] dbj|BAJ95815.1| predicted protein [Hordeum vulgare subsp. vulgare] dbj|BAJ88408.1| predicted protein [Hordeum vulgare subsp. vulgare]	3.70218	42.4693	12.0039	Oryza_sativa_subsp._japonica	C3H	757	2e-52
contig23947	dbj|BAJ85784.1| predicted protein [Hordeum vulgare subsp. vulgare]	3.03121	27.3225	14.4326	Oryza_sativa_subsp._japonica	C3H	601	3e-51
contig53221	gb|EMT29946.1| hypothetical protein F775_32221 [Aegilops tauschii]	64.8842	176.02	73.8024	Oryza_sativa_subsp._japonica	CO-like	476	8e-12
contig16440	gb|AAM74067.1|AF490472_1 CONSTANS-like protein [Hordeum vulgare subsp. vulgare]	43.1253	120.972	45.7966	Oryza_sativa_subsp._japonica	CO-like	254	2e-53
contig61877	gb|AAM74069.1|AF490474_1 CONSTANS-like protein [Hordeum vulgare subsp. vulgare] gb|AAM74070.1|AF490475_1 CONSTANS-like protein [Hordeum vulgare subsp. vulgare] dbj|BAJ97932.1| predicted protein [Hordeum vulgare subsp. vulgare]	25.0052	108.075	48.5796	Oryza_sativa_subsp._japonica	CO-like	479	9e-12
contig26718	dbj|BAK04456.1| predicted protein [Hordeum vulgare subsp. vulgare]	7.56055	29.6254	29.2285	Oryza_sativa_subsp._japonica	CO-like	441	2e-50
contig40745	gb|AAL99267.1| CONSTANS-like protein CO6 [Hordeum vulgare subsp. vulgare] gb|AAL99268.1| CONSTANS-like protein CO6 [Hordeum vulgare subsp. vulgare] dbj|BAJ95827.1| predicted protein [Hordeum vulgare subsp. vulgare]	5.20642	72.863	29.2333	Oryza_sativa_subsp._japonica	CO-like	476	1e-11
contig22207	dbj|BAJ98422.1| predicted protein [Hordeum vulgare subsp. vulgare]	4.37599	28.4796	22.1613	Oryza_sativa_subsp._japonica	CO-like	476	5e-12
contig88498	gb|AAL99267.1| CONSTANS-like protein CO6 [Hordeum vulgare subsp. vulgare] gb|AAL99268.1| CONSTANS-like protein CO6 [Hordeum vulgare subsp. vulgare] dbj|BAJ95827.1| predicted protein [Hordeum vulgare subsp. vulgare]	3.32687	49.6757	16.5657	Arabidopsis_thaliana	CO-like	226	4e-36
contig23798	gb|AAL99267.1| CONSTANS-like protein CO6 [Hordeum vulgare subsp. vulgare] gb|AAL99268.1| CONSTANS-like protein CO6 [Hordeum vulgare subsp. vulgare] dbj|BAJ95827.1| predicted protein [Hordeum vulgare subsp. vulgare]	1.80758	54.8987	4.68869	Oryza_sativa_subsp._japonica	CO-like	226	5e-33
contig89741	dbj|BAK00082.1| predicted protein [Hordeum vulgare subsp. vulgare]	4.13772	22.204	7.0807	Oryza_sativa_subsp._japonica	DBB	269	2e-93
contig13283	gb|EMS54019.1| Dof zinc finger protein DOF5.2 [Triticum urartu]	13.5966	61.9273	16.3799	Oryza_sativa_subsp._japonica	Dof	551	0
contig43767	dbj|BAJ85368.1| predicted protein [Hordeum vulgare subsp. vulgare] dbj|BAJ92141.1| predicted protein [Hordeum vulgare subsp. vulgare] dbj|BAK08252.1| predicted protein [Hordeum vulgare subsp. vulgare]	5.77431	39.0028	11.0948	Oryza_sativa_subsp._japonica	Dof	224	3e-27
contig21118	gb|EMT14050.1| Protein ETHYLENE INSENSITIVE 3 [Aegilops tauschii]	12.6535	64.1279	47.1522	Oryza_sativa_subsp._japonica	EIL	575	0
contig00212	dbj|BAJ95634.1| predicted protein [Hordeum vulgare subsp. vulgare] dbj|BAJ88279.1| predicted protein [Hordeum vulgare subsp. vulgare]	38.403	190.077	138.553	Oryza_sativa_subsp._japonica	ERF	426	3e-13
contig18165	ref|XP_003576982.1| PREDICTED: DUF246 domain-containing protein At1g04910-like [Brachypodium distachyon]	34.8478	13.1867	18.031	Oryza_sativa_subsp._japonica	ERF	165	8e-17
contig33319	gb|AAK92632.1|AC079633_12 Putative EREBP-like protein [Oryza sativa Japonica Group] gb|AAV98703.1| BTH-induced ERF transcriptional factor 4 [Oryza sativa Indica Group] gb|ABF94333.1| AP2 domain containing protein, expressed [Oryza sativa Japonica Group] d	23.7699	9.18796	29.3205	Arabidopsis_thaliana	ERF	288	4e-18
2-GH8N3EB02F4H66	dbj|BAJ95634.1| predicted protein [Hordeum vulgare subsp. vulgare] dbj|BAJ88279.1| predicted protein [Hordeum vulgare subsp. vulgare]	23.4373	85.967	61.001	Oryza_sativa_subsp._japonica	ERF	306	5e-22
contig00725	dbj|BAK05438.1| predicted protein [Hordeum vulgare subsp. vulgare]	22.7249	3.7985	21.6777	Oryza_sativa_subsp._japonica	ERF	364	1e-13
contig91981	gb|ABC65853.1| drought-responsive factor-like transcription factor DRFL1a [Triticum aestivum]	16.717	79.6737	45.7005	Arabidopsis_thaliana	ERF	382	2e-36
contig25419	emb|CBX87025.1| DBF2 protein [Aegilops biuncialis]	14.8701	84.8985	46.8952	Arabidopsis_thaliana	ERF	382	4e-36
contig01163	gb|ABC74510.1| DRF-like transcription factor DRFL2a [Triticum aestivum]	14.1678	39.716	53.5935	Oryza_sativa_subsp._japonica	ERF	188	2e-14
contig62249	gb|AEC53580.1| dehydration-responsive element binding protein 2C [Leymus chinensis] gb|AEC53581.1| dehydration-responsive element binding protein 2C [Leymus chinensis]	12.2833	43.9172	21.5951	Oryza_sativa_subsp._japonica	ERF	370	1e-79
contig48092	gb|ABB90544.1| dehydration responsive element binding protein [Triticum aestivum]	10.2889	216.695	57.5348	Oryza_sativa_subsp._japonica	ERF	70	3e-17
contig29023	ref|XP_003574464.1| PREDICTED: ethylene-responsive transcription factor RAP2-4-like [Brachypodium distachyon]	8.30306	191.26	41.8782	Arabidopsis_thaliana	ERF	289	3e-31
contig19132	dbj|BAJ96243.1| predicted protein [Hordeum vulgare subsp. vulgare]	8.18878	26.1193	24.1197	Arabidopsis_thaliana	ERF	368	2e-32
contig16146	gb|AFI71304.1| dehydration responsive element binding protein isoform c [Leymus chinensis]	7.14674	39.5834	16.4957	Oryza_sativa_subsp._japonica	ERF	373	9e-82
contig23691	gb|ACH73204.1| dehydration responsive element binding protein [Leymus chinensis]	6.44927	27.601	13.9407	Oryza_sativa_subsp._japonica	ERF	305	2e-14
contig19811	dbj|BAJ91593.1| predicted protein [Hordeum vulgare subsp. vulgare]	5.35314	20.9373	16.0712	Oryza_sativa_subsp._japonica	ERF	160	4e-16
contig26879	dbj|BAK01371.1| predicted protein [Hordeum vulgare subsp. vulgare]	4.93959	82.3838	25.1232	Oryza_sativa_subsp._japonica	ERF	360	1e-18
contig13962	dbj|BAJ94384.1| predicted protein [Hordeum vulgare subsp. vulgare] dbj|BAJ88056.1| predicted protein [Hordeum vulgare subsp. vulgare]	4.3356	24.0406	11.895	Arabidopsis_thaliana	ERF	280	1e-14
contig44811		4.28833	43.9637	12.3594	Oryza_sativa_subsp._japonica	ERF	143	2e-11
contig22367	dbj|BAJ94384.1| predicted protein [Hordeum vulgare subsp. vulgare] dbj|BAJ88056.1| predicted protein [Hordeum vulgare subsp. vulgare]	2.83963	26.6625	13.2206	Oryza_sativa_subsp._japonica	ERF	240	8e-22
contig81433	dbj|BAJ92760.1| predicted protein [Hordeum vulgare subsp. vulgare]	0.505534	61.2208	0.546378	Oryza_sativa_subsp._japonica	ERF	71	1e-18
1-GH8N3EB01EIN3F	dbj|BAK06022.1| predicted protein [Hordeum vulgare subsp. vulgare]	0.285233	20.2866	3.69933	Arabidopsis_thaliana	ERF	241	4e-11
contig43640	gb|ABK55357.1| CBFII-5.3 [Triticum aestivum]	0.16421	51.451	3.19458	Arabidopsis_thaliana	ERF	289	2e-16
contig86539	gb|AFP49820.1| ethylene responsive transcription factor 6 [Triticum durum]	0.142725	29.9044	7.86709	Oryza_sativa_subsp._japonica	ERF	419	9e-14
contig08057	dbj|BAJ98638.1| predicted protein [Hordeum vulgare subsp. vulgare]	0.120583	53.5434	6.1253	Oryza_sativa_subsp._japonica	ERF	465	3e-20
contig24925	dbj|BAJ93265.1| predicted protein [Hordeum vulgare subsp. vulgare]	0.11747	59.6126	34.0255	Oryza_sativa_subsp._japonica	ERF	422	8e-15
contig26636	dbj|BAK06022.1| predicted protein [Hordeum vulgare subsp. vulgare]	0.113884	51.4445	6.6466	Oryza_sativa_subsp._japonica	ERF	440	3e-13
contig50565	gb|AFP49820.1| ethylene responsive transcription factor 6 [Triticum durum]	0.0923476	52.3667	16.7679	Oryza_sativa_subsp._japonica	ERF	418	2e-13
contig01760	dbj|BAJ93265.1| predicted protein [Hordeum vulgare subsp. vulgare]	0.0773392	35.9768	25.4107	Oryza_sativa_subsp._japonica	ERF	464	2e-16
contig38277	dbj|BAJ99426.1| predicted protein [Hordeum vulgare subsp. vulgare]	77.9614	15.5067	28.6383	Oryza_sativa_subsp._japonica	FAR1	604	4e-13
contig43173	gb|AAF14233.1|AF109395_1 granule-bound starch synthase GBSSII [Triticum aestivum]	28.7966	13.3383	8.49952	Oryza_sativa_subsp._japonica	FAR1	604	5e-14
contig09294	gb|EEC72703.1| hypothetical protein OsI_06289 [Oryza sativa Indica Group]	25.2343	9.72174	7.01965	Oryza_sativa_subsp._japonica	FAR1	827	2e-12
contig93800	dbj|BAJ99426.1| predicted protein [Hordeum vulgare subsp. vulgare]	24.1032	8.33799	9.02142	Oryza_sativa_subsp._japonica	FAR1	604	2e-13
contig23922	dbj|BAK06297.1| predicted protein [Hordeum vulgare subsp. vulgare]	7.75822	34.466	13.2297	Oryza_sativa_subsp._japonica	FAR1	31	2e-12
contig39696	dbj|BAJ85398.1| predicted protein [Hordeum vulgare subsp. vulgare]	7.39872	54.1651	13.1006	Oryza_sativa_subsp._japonica	FAR1	357	0
contig20149	dbj|BAK06297.1| predicted protein [Hordeum vulgare subsp. vulgare]	6.6287	27.2317	10.5245	Oryza_sativa_subsp._japonica	FAR1	32	1e-12
contig22128	gb|EMT02285.1| hypothetical protein F775_30854 [Aegilops tauschii]	6.52897	21.5147	21.1694	Oryza_sativa_subsp._japonica	FAR1	496	4e-28
contig06723	dbj|BAK04666.1| predicted protein [Hordeum vulgare subsp. vulgare]	6.19279	32.311	11.4739	Oryza_sativa_subsp._japonica	FAR1	417	0
contig00418	dbj|BAK04666.1| predicted protein [Hordeum vulgare subsp. vulgare]	5.28573	48.8971	7.85507	Oryza_sativa_subsp._japonica	FAR1	417	2e-68
contig17141	gb|EMT11253.1| hypothetical protein F775_26303 [Aegilops tauschii]	0.326313	26.24	2.93897	Oryza_sativa_subsp._japonica	FAR1	295	1e-30
contig22185	dbj|BAJ91849.1| predicted protein [Hordeum vulgare subsp. vulgare]	40.6693	16.9653	19.8408	Oryza_sativa_subsp._japonica	G2-like	399	2e-119
contig21766	gb|AAU06822.1| MYB transcription factor [Triticum aestivum]	29.6772	12.677	21.8924	Oryza_sativa_subsp._japonica	G2-like	431	4e-17
contig13264	dbj|BAJ91849.1| predicted protein [Hordeum vulgare subsp. vulgare]	21.1953	10.1293	9.61872	Oryza_sativa_subsp._japonica	G2-like	395	5e-86
contig00700	dbj|BAJ87391.1| predicted protein [Hordeum vulgare subsp. vulgare]	6.25421	72.4531	46.5955	Oryza_sativa_subsp._japonica	G2-like	320	2e-55
contig85509	gb|EMT19812.1| GATA transcription factor 22 [Aegilops tauschii]	25.0239	7.34024	21.0746	Oryza_sativa_subsp._japonica	GATA	368	7e-11
contig47062	ref|XP_003559571.1| PREDICTED: GATA transcription factor 24-like [Brachypodium distachyon]	21.0559	7.90518	13.1564	Oryza_sativa_subsp._japonica	GATA	319	1e-56
contig38762	gb|EMT21860.1| hypothetical protein F775_28371 [Aegilops tauschii]	8.80087	40.811	25.3978	Oryza_sativa_subsp._japonica	GRAS	965	4e-19
contig45858	gb|EMT31245.1| hypothetical protein F775_25916 [Aegilops tauschii]	6.41865	21.5918	13.4409	Oryza_sativa_subsp._japonica	GRAS	105	4e-39
contig90959	gb|EMS52091.1| hypothetical protein TRIUR3_35245 [Triticum urartu]	6.2547	35.1755	22.1985	Oryza_sativa_subsp._japonica	GRAS	965	3e-35
contig26309	gb|EMT21860.1| hypothetical protein F775_28371 [Aegilops tauschii]	6.07989	21.5147	12.8435	Oryza_sativa_subsp._japonica	GRAS	128	2e-58
contig03114	dbj|BAJ95382.1| predicted protein [Hordeum vulgare subsp. vulgare]	5.86508	20.5126	15.143	Oryza_sativa_subsp._japonica	GRAS	741	3e-18
contig42201	dbj|BAJ95382.1| predicted protein [Hordeum vulgare subsp. vulgare]	5.78425	39.07	19.4494	Oryza_sativa_subsp._japonica	GRAS	965	4e-19
contig39772	gb|EMS52091.1| hypothetical protein TRIUR3_35245 [Triticum urartu]	5.71047	36.3152	22.1158	Oryza_sativa_subsp._japonica	GRAS	965	4e-36
contig20996	ref|XP_003560076.1| PREDICTED: serine/threonine-protein phosphatase 7 long form homolog [Brachypodium distachyon]	1.33188	22.8159	8.04422	Oryza_sativa_subsp._japonica	HB-other	497	9e-94
contig39433	gb|EMT21095.1| Homeobox-leucine zipper protein HOX16 [Aegilops tauschii]	63.551	27.3366	74.9296	Oryza_sativa_subsp._japonica	HD-ZIP	349	4e-58
contig15450	gb|EMT18149.1| Homeobox-leucine zipper protein HOX6 [Aegilops tauschii]	25.3002	11.4324	41.2206	Oryza_sativa_subsp._japonica	HD-ZIP	248	2e-61
contig15938	gb|EMT01676.1| Homeobox-leucine zipper protein HOX24 [Aegilops tauschii]	1.78225	180.317	25.298	Arabidopsis_thaliana	HD-ZIP	276	1e-11
contig03162		0.48833	53.9746	16.8891	Oryza_sativa_subsp._japonica	HD-ZIP	230	1e-17
contig20593	dbj|BAJ89362.1| predicted protein [Hordeum vulgare subsp. vulgare]	24.5092	1.57042	4.12057	Oryza_sativa_subsp._japonica	HSF	250	5e-23
contig06732	dbj|BAK01600.1| predicted protein [Hordeum vulgare subsp. vulgare] dbj|BAJ85654.1| predicted protein [Hordeum vulgare subsp. vulgare] dbj|BAJ89350.1| predicted protein [Hordeum vulgare subsp. vulgare] gb|AEB26601.1| heat shock factor C2b [Hordeum vulgare	23.6033	50.1278	30.0363	Oryza_sativa_subsp._japonica	HSF	250	2e-18
contig55515	dbj|BAK01600.1| predicted protein [Hordeum vulgare subsp. vulgare] dbj|BAJ85654.1| predicted protein [Hordeum vulgare subsp. vulgare] dbj|BAJ89350.1| predicted protein [Hordeum vulgare subsp. vulgare] gb|AEB26601.1| heat shock factor C2b [Hordeum vulgare	9.47877	78.348	18.4403	Oryza_sativa_subsp._japonica	HSF	281	1e-31
0-FOWZWMP02LWYTG	dbj|BAK01600.1| predicted protein [Hordeum vulgare subsp. vulgare] dbj|BAJ85654.1| predicted protein [Hordeum vulgare subsp. vulgare] dbj|BAJ89350.1| predicted protein [Hordeum vulgare subsp. vulgare] gb|AEB26601.1| heat shock factor C2b [Hordeum vulgare	8.98998	84.2444	12.9551	Oryza_sativa_subsp._japonica	HSF	245	7e-17
contig43341	dbj|BAJ85352.1| predicted protein [Hordeum vulgare subsp. vulgare]	1.82609	22.9512	2.5809	Oryza_sativa_subsp._japonica	HSF	533	1e-109
contig15586	gb|EMS52274.1| Heat stress transcription factor C-1b [Triticum urartu]	0.839902	48.9998	4.9019	Arabidopsis_thaliana	HSF	292	2e-14
contig21480	gb|ABQ23215.1| LSD1-type zinc finger protein [Triticum aestivum] gb|EMT24478.1| hypothetical protein F775_26150 [Aegilops tauschii]	27.5821	3.13931	15.6898	Oryza_sativa_subsp._japonica	LSD	1439	8e-23
contig84434	gb|ACB37311.1| LSD1-like protein [Hordeum vulgare subsp. vulgare] gb|ACB37314.1| LSD1-like protein [Hordeum vulgare subsp. vulgare]	11.1548	26.7202	21.8863	Oryza_sativa_subsp._japonica	LSD	1439	2e-22
contig37460	gb|ACB37311.1| LSD1-like protein [Hordeum vulgare subsp. vulgare] gb|ACB37314.1| LSD1-like protein [Hordeum vulgare subsp. vulgare]	7.89499	25.764	21.4314	Oryza_sativa_subsp._japonica	LSD	1439	3e-22
contig37090	emb|CAM59075.1| MIKC-type MADS-box transcription factor WM28B [Triticum aestivum]	20.2196	45.4492	25.0255	Oryza_sativa_subsp._japonica	MIKC	289	4e-29
contig86173	gb|ABL11476.1| MADS10 protein [Triticum aestivum]	18.3118	39.2061	25.1011	Oryza_sativa_subsp._japonica	MIKC	289	9e-31
contig42031	gb|AAO72630.1| MADS box transcription factor AP1 [Triticum monococcum] gb|AAZ76881.1| VRN1 [Triticum monococcum] gb|AAZ76882.1| VRN1 [Triticum monococcum] gb|AAZ76883.1| VRN1 [Triticum monococcum] gb|AAO85376.2| VRN1 [Triticum monococcum]	11.1925	91.0478	13.324	Oryza_sativa_subsp._japonica	MIKC	309	2e-55
contig41879	dbj|BAK00304.1| predicted protein [Hordeum vulgare subsp. vulgare]	9.07703	22.9676	17.8189	Oryza_sativa_subsp._japonica	MIKC	270	3e-31
contig11880	gb|AAO72630.1| MADS box transcription factor AP1 [Triticum monococcum] gb|AAZ76881.1| VRN1 [Triticum monococcum] gb|AAZ76882.1| VRN1 [Triticum monococcum] gb|AAZ76883.1| VRN1 [Triticum monococcum] gb|AAO85376.2| VRN1 [Triticum monococcum]	6.16823	31.4385	4.44439	Oryza_sativa_subsp._japonica	MIKC	307	2e-31
contig41717	gb|EAZ14059.1| hypothetical protein OsJ_03983 [Oryza sativa Japonica Group]	22.8689	57.5833	48.4118	Oryza_sativa_subsp._japonica	MYB	175	3e-57
contig15322		17.7368	37.7893	30.9739	Oryza_sativa_subsp._japonica	MYB	258	5e-28
contig38518	gb|EMS58293.1| 40S ribosomal protein S23 [Triticum urartu]	10.1065	24.2016	22.7718	Oryza_sativa_subsp._japonica	MYB	175	1e-40
contig01062	ref|NP_001149774.1| odorant 1 protein [Zea mays] gb|ACG36738.1| odorant 1 protein [Zea mays]	1.88047	37.2315	4.06479	Oryza_sativa_subsp._japonica	MYB	354	1e-37
contig15178	gb|EMT21654.1| Transcription factor MYB39 [Aegilops tauschii]	0.288989	42.635	12.4935	Oryza_sativa_subsp._japonica	MYB	368	2e-93
contig44358	gb|EMT00513.1| Myb-like protein J [Aegilops tauschii]	39.5748	5.36193	10.3633	Oryza_sativa_subsp._japonica	MYB_related	409	8e-31
contig44351	emb|CAA42529.2| histone H1 [Triticum aestivum]	35.6953	12.7004	344.431	Oryza_sativa_subsp._japonica	MYB_related	186	2e-12
contig24103	gb|EMT28630.1| F-box protein GID2 [Aegilops tauschii]	32.6107	10.5206	12.0771	Oryza_sativa_subsp._japonica	MYB_related	338	9e-35
contig00136	gb|AEV91162.1| MYB-related protein [Aegilops speltoides]	23.6685	6.21474	18.4604	Oryza_sativa_subsp._japonica	MYB_related	612	2e-11
contig57273	gb|EMS66146.1| Telomere repeat-binding protein 5 [Triticum urartu]	11.7739	41.7281	26.2455	Arabidopsis_thaliana	MYB_related	616	3e-21
contig01121	gb|AEV91181.1| MYB-related protein [Triticum aestivum]	10.6674	22.214	8.57301	Oryza_sativa_subsp._japonica	MYB_related	491	1e-54
contig37682	dbj|BAJ91904.1| predicted protein [Hordeum vulgare subsp. vulgare] dbj|BAK08150.1| predicted protein [Hordeum vulgare subsp. vulgare]	9.16537	63.0881	15.4415	Oryza_sativa_subsp._japonica	MYB_related	343	3e-159
contig00451	dbj|BAJ91904.1| predicted protein [Hordeum vulgare subsp. vulgare] dbj|BAK08150.1| predicted protein [Hordeum vulgare subsp. vulgare]	7.82231	31.7293	9.02747	Oryza_sativa_subsp._japonica	MYB_related	343	2e-156
contig41859	dbj|BAK02871.1| predicted protein [Hordeum vulgare subsp. vulgare]	5.08929	57.7564	20.9441	Arabidopsis_thaliana	MYB_related	387	9e-41
contig24769	gb|EMT17444.1| Myb-like protein G [Aegilops tauschii]	1.14644	25.8152	11.6826	Oryza_sativa_subsp._japonica	MYB_related	491	2e-39
contig20226	tpe|CBZ41153.1| TPA: NAC transcription factor [Hordeum vulgare subsp. vulgare]	36.0984	12.4049	37.4892	Oryza_sativa_subsp._japonica	NAC	303	1e-37
contig19812	dbj|BAJ85989.1| predicted protein [Hordeum vulgare subsp. vulgare]	21.6361	4.76391	11.3944	Arabidopsis_thaliana	NAC	594	1e-21
contig39677	dbj|BAJ85712.1| predicted protein [Hordeum vulgare subsp. vulgare]	21.3417	6.94584	7.07844	Arabidopsis_thaliana	NAC	663	7e-17
contig20927	dbj|BAJ94096.1| predicted protein [Hordeum vulgare subsp. vulgare]	16.5843	75.4999	42.2109	Oryza_sativa_subsp._japonica	NAC	265	5e-14
contig93265	gb|EMS63008.1| NAC domain-containing protein 78 [Triticum urartu]	11.3998	38.846	28.9353	Oryza_sativa_subsp._japonica	NAC	656	5e-14
contig26741	gb|EMS63008.1| NAC domain-containing protein 78 [Triticum urartu]	9.31159	21.4789	21.8051	Oryza_sativa_subsp._japonica	NAC	501	4e-63
contig51605	dbj|BAJ97673.1| predicted protein [Hordeum vulgare subsp. vulgare]	9.15452	40.387	24.1677	Oryza_sativa_subsp._japonica	NAC	409	5e-12
contig23454	dbj|BAJ94096.1| predicted protein [Hordeum vulgare subsp. vulgare]	8.95714	207.549	101.438	Oryza_sativa_subsp._japonica	NAC	322	8e-29
contig44875	gb|EMT07892.1| NAC domain-containing protein 78 [Aegilops tauschii]	8.15617	37.7206	16.0593	Oryza_sativa_subsp._japonica	NAC	535	2e-107
contig36717	gb|EMT28110.1| NAC domain-containing protein 74 [Aegilops tauschii]	7.50975	53.4115	18.1809	Oryza_sativa_subsp._japonica	NAC	480	4e-66
contig38098	gb|AEG21060.1| stress-induced transcription factor SNAC1 [Hordeum vulgare subsp. vulgare]	6.99011	134.668	23.905	Oryza_sativa_subsp._japonica	NAC	451	2e-18
contig92465	dbj|BAK07492.1| predicted protein [Hordeum vulgare subsp. vulgare]	6.68316	37.7511	12.1652	Oryza_sativa_subsp._japonica	NAC	409	5e-17
contig19191	dbj|BAJ97142.1| predicted protein [Hordeum vulgare subsp. vulgare]	6.55492	33.4035	16.4567	Oryza_sativa_subsp._japonica	NAC	601	0
contig81901	gb|EMT12641.1| Putative gibberellin receptor GID1L3 [Aegilops tauschii]	6.10058	30.4896	20.6595	Oryza_sativa_subsp._japonica	NAC	288	1e-24
contig38550	gb|ADD10614.1| NAC-domain transcription factor [Triticum aestivum]	6.08647	35.178	13.3342	Oryza_sativa_subsp._japonica	NAC	480	3e-174
contig90995	gb|ADD10614.1| NAC-domain transcription factor [Triticum aestivum]	5.61874	32.7103	12.3189	Oryza_sativa_subsp._japonica	NAC	480	0
contig89786	gb|AEG21060.1| stress-induced transcription factor SNAC1 [Hordeum vulgare subsp. vulgare]	5.24129	120.328	29.7399	Oryza_sativa_subsp._japonica	NAC	451	6e-17
contig29295	gb|EMS63008.1| NAC domain-containing protein 78 [Triticum urartu]	5.11074	25.1742	17.2614	Oryza_sativa_subsp._japonica	NAC	566	2e-68
contig42502	emb|CAA09371.1| GRAB1 protein [Triticum sp.]	4.81117	30.8975	4.96352	Oryza_sativa_subsp._japonica	NAC	298	4e-52
contig40660	dbj|BAJ88421.1| predicted protein [Hordeum vulgare subsp. vulgare] tpe|CBZ41156.1| TPA: NAC transcription factor [Hordeum vulgare subsp. vulgare]	4.6729	64.8532	36.5652	Oryza_sativa_subsp._japonica	NAC	329	5e-58
contig23918	gb|EMS52427.1| NAC domain-containing protein 21/22 [Triticum urartu]	3.71845	112.279	24.4482	Oryza_sativa_subsp._japonica	NAC	304	1e-63
contig93401	dbj|BAJ87441.1| predicted protein [Hordeum vulgare subsp. vulgare]	3.59141	101.218	19.6362	Oryza_sativa_subsp._japonica	NAC	304	4e-159
contig51832	gb|EMT25084.1| Protein CUP-SHAPED COTYLEDON 2 [Aegilops tauschii]	3.54943	23.5009	11.0823	Oryza_sativa_subsp._japonica	NAC	357	1e-31
contig59979	emb|CBZ41151.1| NAC transcription factor [Hordeum vulgare subsp. vulgare]	3.45448	91.8581	39.2026	Arabidopsis_thaliana	NAC	105	3e-12
contig44163	dbj|BAJ96601.1| predicted protein [Hordeum vulgare subsp. vulgare]	3.2958	55.434	11.0424	Oryza_sativa_subsp._japonica	NAC	208	1e-25
contig14647	dbj|BAK02083.1| predicted protein [Hordeum vulgare subsp. vulgare]	3.19946	41.3128	13.0801	Oryza_sativa_subsp._japonica	NAC	240	1e-17
contig20010	dbj|BAJ87262.1| predicted protein [Hordeum vulgare subsp. vulgare]	2.99265	22.1715	4.58213	Oryza_sativa_subsp._japonica	NAC	263	5e-43
4-GJVU7SP04JMTEK	gb|EMS47515.1| NAC domain-containing protein 48 [Triticum urartu]	1.27769	73.6806	34.9832	Arabidopsis_thaliana	NAC	98	7e-13
contig29677	dbj|BAJ99770.1| predicted protein [Hordeum vulgare subsp. vulgare]	1.26684	69.0979	26.6992	Arabidopsis_thaliana	NAC	143	6e-12
1-GH8N3EB01CXDMC	gb|EMS63328.1| NAC domain-containing protein 29 [Triticum urartu]	1.25196	63.7741	19.6201	Oryza_sativa_subsp._japonica	NAC	40	4e-11
contig92729	gb|EMT14095.1| NAC domain-containing protein 29 [Aegilops tauschii]	1.10733	56.9796	21.174	Oryza_sativa_subsp._japonica	NAC	409	4e-20
contig58897	gb|EMS63328.1| NAC domain-containing protein 29 [Triticum urartu]	0.807542	32.9861	9.16425	Oryza_sativa_subsp._japonica	NAC	309	4e-29
contig39311	gb|AAU08785.1| NAC domain transcription factor [Triticum aestivum]	0.731538	22.3233	19.5684	Oryza_sativa_subsp._japonica	NAC	384	4e-62
contig50986	dbj|BAK05472.1| predicted protein [Hordeum vulgare subsp. vulgare]	0.645475	24.3499	10.6388	Oryza_sativa_subsp._japonica	NAC	240	1e-18
contig17263	dbj|BAJ85335.1| predicted protein [Hordeum vulgare subsp. vulgare]	3.11228	23.4628	7.04281	Arabidopsis_thaliana	NF-YA	258	2e-33
contig31251	ref|XP_004984032.1| PREDICTED: nuclear transcription factor Y subunit B-2-like [Setaria italica]	72.9731	6.22366	16.1506	Arabidopsis_thaliana	NF-YB	197	8e-46
contig43390	dbj|BAK07867.1| predicted protein [Hordeum vulgare subsp. vulgare] gb|AFE55546.1| NF-YB2 [Hordeum vulgare]	7.87948	20.7821	20.5971	Arabidopsis_thaliana	NF-YB	194	2e-49
contig11966		4.90439	50.8407	20.0667	Oryza_sativa_subsp._japonica	NF-YB	135	5e-15
contig54714	gb|EMS68825.1| Dr1-associated corepressor-like protein [Triticum urartu]	10.8554	23.3378	25.0087	Oryza_sativa_subsp._japonica	NF-YC	248	5e-39
contig51855	gb|EMS68825.1| Dr1-associated corepressor-like protein [Triticum urartu]	10.599	21.3141	19.7384	Oryza_sativa_subsp._japonica	NF-YC	458	3e-12
contig39352	gb|EMT21456.1| Squamosa promoter-binding-like protein 15 [Aegilops tauschii]	12.8064	26.8415	19.511	Oryza_sativa_subsp._japonica	SBP	1138	1e-109
contig20998	gb|EMT21456.1| Squamosa promoter-binding-like protein 15 [Aegilops tauschii]	12.1968	27.0848	18.6039	Oryza_sativa_subsp._japonica	SBP	1138	0
contig38537	gb|EMT21456.1| Squamosa promoter-binding-like protein 15 [Aegilops tauschii]	11.1582	22.9611	21.4137	Oryza_sativa_subsp._japonica	SBP	1138	0
contig59284		12.0108	29.5809	21.5	Oryza_sativa_subsp._japonica	TALE	74	4e-14
contig55633	gb|EMS47776.1| Homeobox protein knotted-1-like 2 [Triticum urartu]	11.2141	26.5307	27.9695	Arabidopsis_thaliana	TALE	483	2e-11
contig13408	dbj|BAJ94798.1| predicted protein [Hordeum vulgare subsp. vulgare]	5.83309	31.6195	8.44785	Oryza_sativa_subsp._japonica	Trihelix	140	6e-19
contig03961		3.71598	72.7158	7.71111	Oryza_sativa_subsp._japonica	Trihelix	277	2e-14
contig38713	dbj|BAJ94389.1| predicted protein [Hordeum vulgare subsp. vulgare]	10.0462	33.6422	26.4018	Oryza_sativa_subsp._japonica	VOZ	641	0
contig37345	gb|EMS54341.1| hypothetical protein TRIUR3_18957 [Triticum urartu]	8.93021	23.8417	22.2526	Oryza_sativa_subsp._japonica	VOZ	640	7e-63
contig22980	gb|AEZ51503.1| CBL-interacting protein kinase 9 [Hordeum vulgare subsp. spontaneum]	44.8272	119.557	90.1089	Arabidopsis_thaliana	WRKY	1872	4e-29
contig04999	dbj|BAJ91888.1| predicted protein [Hordeum vulgare subsp. vulgare] dbj|BAJ92781.1| predicted protein [Hordeum vulgare subsp. vulgare]	42.5299	15.5816	16.3839	Oryza_sativa_subsp._japonica	WRKY	400	4e-81
contig91216	gb|AEZ51503.1| CBL-interacting protein kinase 9 [Hordeum vulgare subsp. spontaneum]	37.5962	106.744	70.6943	Arabidopsis_thaliana	WRKY	1872	3e-29
contig00534	gb|EMT15390.1| CBL-interacting protein kinase 10 [Aegilops tauschii]	30.9332	5.07594	29.3553	Arabidopsis_thaliana	WRKY	1881	1e-23
contig18866	ref|XP_003577373.1| PREDICTED: probable LRR receptor-like serine/threonine-protein kinase At5g10290-like [Brachypodium distachyon]	30.7556	7.48045	19.6729	Arabidopsis_thaliana	WRKY	1778	2e-12
contig39189	gb|AEZ51506.1| CBL-interacting protein kinase 17 [Hordeum vulgare subsp. spontaneum]	30.7473	61.5766	38.6542	Arabidopsis_thaliana	WRKY	1876	2e-25
contig20222	dbj|BAJ86446.1| predicted protein [Hordeum vulgare subsp. vulgare]	27.8554	90.5703	54.9273	Arabidopsis_thaliana	WRKY	1821	7e-12
contig35695	dbj|BAJ97077.1| predicted protein [Hordeum vulgare subsp. vulgare]	24.8371	65.5194	30.2706	Arabidopsis_thaliana	WRKY	1772	4e-13
contig39293	dbj|BAJ89558.1| predicted protein [Hordeum vulgare subsp. vulgare] dbj|BAJ91891.1| predicted protein [Hordeum vulgare subsp. vulgare]	21.8769	10.1741	17.6698	Arabidopsis_thaliana	WRKY	1878	2e-19
contig45167	gb|EMT11568.1| CBL-interacting protein kinase 9 [Aegilops tauschii]	20.5196	51.5457	32.7622	Arabidopsis_thaliana	WRKY	1771	1e-17
contig02392	gb|EMT10026.1| hypothetical protein F775_05300 [Aegilops tauschii]	17.8923	57.2784	24.7054	Arabidopsis_thaliana	WRKY	219	6e-25
contig19835	gb|ABC54587.1| mitogen-activated protein kinase [Triticum aestivum]	16.803	43.0431	24.8554	Arabidopsis_thaliana	WRKY	1876	1e-17
contig39296	gb|AAX20165.1| putative MAPK protein kinase [Triticum aestivum] gb|ABC65849.1| mitogen-activated protein kinase MAPK1e [Triticum aestivum]	16.6954	58.2273	33.1407	Arabidopsis_thaliana	WRKY	1876	5e-18
contig91347	gb|ABY59005.1| calcium-dependent protein kinase [Triticum aestivum]	14.4339	36.5666	26.0283	Arabidopsis_thaliana	WRKY	1877	3e-18
contig61902	dbj|BAJ84876.1| predicted protein [Hordeum vulgare subsp. vulgare] dbj|BAJ87206.1| predicted protein [Hordeum vulgare subsp. vulgare]	14.1161	84.543	36.061	Arabidopsis_thaliana	WRKY	1805	7e-13
contig14094	ref|XP_003574349.1| PREDICTED: serine/threonine-protein kinase SAPK3-like [Brachypodium distachyon]	13.9872	179.689	26.6423	Arabidopsis_thaliana	WRKY	1882	1e-20
contig42373	gb|ABY59005.1| calcium-dependent protein kinase [Triticum aestivum]	13.1448	38.89	28.6607	Arabidopsis_thaliana	WRKY	1877	4e-18
contig38470	gb|EMS68085.1| Pto-interacting protein 1 [Triticum urartu]	13.0907	80.6162	39.5629	Arabidopsis_thaliana	WRKY	1821	8e-17
contig37697	gb|ACU65228.1| SNF1-type serine-threonine protein kinase [Triticum aestivum]	12.5392	174.006	59.2216	Arabidopsis_thaliana	WRKY	1866	3e-12
contig21970	gb|AEZ51507.1| CBL-interacting protein kinase 23 [Hordeum vulgare subsp. spontaneum]	12.4023	58.1347	51.3098	Arabidopsis_thaliana	WRKY	1876	3e-31
contig23548	dbj|BAK01968.1| predicted protein [Hordeum vulgare subsp. vulgare]	11.3368	34.1739	16.8939	Arabidopsis_thaliana	WRKY	1784	2e-13
contig37876	gb|ABC54585.1| mitogen-activated protein kinase 2 [Triticum aestivum]	10.9281	27.9107	14.3715	Arabidopsis_thaliana	WRKY	1862	5e-18
contig91867	dbj|BAJ97011.1| predicted protein [Hordeum vulgare subsp. vulgare]	10.8888	40.6683	12.1815	Arabidopsis_thaliana	WRKY	1878	4e-31
contig21968	gb|AFW81552.1| putative AGC protein kinase family protein [Zea mays]	10.6565	39.0421	21.0964	Arabidopsis_thaliana	WRKY	1828	3e-13
contig40572	ref|NP_001063830.1| Os09g0544300 [Oryza sativa Japonica Group] dbj|BAC79157.1| putative serine/threonine-protein kinase ctr1 [Oryza sativa Japonica Group] dbj|BAF25744.1| Os09g0544300 [Oryza sativa Japonica Group] gb|EAZ09945.1| hypothetical protein OsI_3	10.0313	22.7885	12.2655	Arabidopsis_thaliana	WRKY	1872	3e-27
contig88229	gb|EMT18927.1| Mitogen-activated protein kinase 4 [Aegilops tauschii]	8.77845	35.7574	12.0855	Arabidopsis_thaliana	WRKY	1816	2e-19
contig13736	dbj|BAJ85456.1| predicted protein [Hordeum vulgare subsp. vulgare]	8.6793	23.333	11.6917	Arabidopsis_thaliana	WRKY	1775	9e-13
contig37991	gb|EMS52542.1| Mitogen-activated protein kinase kinase 1 [Triticum urartu]	8.51143	29.4498	13.6453	Arabidopsis_thaliana	WRKY	1877	1e-26
contig17980	dbj|BAJ96333.1| predicted protein [Hordeum vulgare subsp. vulgare]	8.43691	23.9436	15.7241	Arabidopsis_thaliana	WRKY	1882	5e-27
contig16534	gb|AAS48544.1| WRKY transcription factor [Hordeum vulgare] dbj|BAJ91478.1| predicted protein [Hordeum vulgare subsp. vulgare]	8.38392	125.004	74.994	Arabidopsis_thaliana	WRKY	1270	2e-12
contig42298	dbj|BAK06731.1| predicted protein [Hordeum vulgare subsp. vulgare]	8.34818	57.3115	25.6716	Arabidopsis_thaliana	WRKY	1819	9e-13
contig19278	dbj|BAJ87781.1| predicted protein [Hordeum vulgare subsp. vulgare]	8.07998	24.6963	11.933	Arabidopsis_thaliana	WRKY	1874	1e-18
contig18819	dbj|BAJ93362.1| predicted protein [Hordeum vulgare subsp. vulgare]	7.8636	26.3925	9.84797	Arabidopsis_thaliana	WRKY	1285	5e-11
contig15009	gb|EMS52542.1| Mitogen-activated protein kinase kinase 1 [Triticum urartu]	7.83704	21.1104	12.8168	Arabidopsis_thaliana	WRKY	1878	9e-27
contig22379	ref|XP_003562051.1| PREDICTED: uncharacterized protein LOC100827643 [Brachypodium distachyon]	7.82567	27.6368	13.1786	Arabidopsis_thaliana	WRKY	1871	6e-18
contig38838	gb|AFR66647.1| WRKY51 [Triticum aestivum]	7.43072	23.0621	40.49	Arabidopsis_thaliana	WRKY	1267	4e-18
contig92764	dbj|BAK03243.1| predicted protein [Hordeum vulgare subsp. vulgare]	6.9995	76.2434	20.4135	Arabidopsis_thaliana	WRKY	1821	1e-13
contig40493	dbj|BAJ94902.1| predicted protein [Hordeum vulgare subsp. vulgare]	6.66222	25.7383	12.0008	Arabidopsis_thaliana	WRKY	1882	4e-22
contig19471	gb|EMT12212.1| Protein kinase APK1B, chloroplastic [Aegilops tauschii]	6.56453	25.3248	14.4854	Arabidopsis_thaliana	WRKY	1872	2e-14
contig17682	gb|EMS68085.1| Pto-interacting protein 1 [Triticum urartu]	6.12604	44.4492	21.8213	Arabidopsis_thaliana	WRKY	1821	4e-17
contig43535	ref|XP_003563358.1| PREDICTED: serine/threonine-protein kinase At5g01020-like [Brachypodium distachyon]	5.68726	26.8934	15.2439	Arabidopsis_thaliana	WRKY	1872	3e-15
contig39805	dbj|BAJ94561.1| predicted protein [Hordeum vulgare subsp. vulgare]	5.60013	21.5296	20.2448	Arabidopsis_thaliana	WRKY	1878	8e-18
contig23139	dbj|BAJ94876.1| predicted protein [Hordeum vulgare subsp. vulgare]	5.47121	21.5348	20.3678	Arabidopsis_thaliana	WRKY	1873	8e-19
contig21954	gb|AAS48544.1| WRKY transcription factor [Hordeum vulgare] dbj|BAJ91478.1| predicted protein [Hordeum vulgare subsp. vulgare]	5.27147	78.7762	36.941	Arabidopsis_thaliana	WRKY	1270	2e-12
contig00408	ref|XP_002463929.1| hypothetical protein SORBIDRAFT_01g009090 [Sorghum bicolor] gb|EER90927.1| hypothetical protein SORBIDRAFT_01g009090 [Sorghum bicolor]	5.0347	20.2864	9.34817	Oryza_sativa_subsp._japonica	WRKY	863	2e-47
contig20639	gb|EMT19416.1| Lectin-domain containing receptor kinase A4.2 [Aegilops tauschii]	5.00676	22.0425	9.94976	Arabidopsis_thaliana	WRKY	1819	5e-14
contig38902	gb|EMT18927.1| Mitogen-activated protein kinase 4 [Aegilops tauschii]	4.91825	27.6869	7.46717	Arabidopsis_thaliana	WRKY	1816	4e-19
contig04268	dbj|BAK00101.1| predicted protein [Hordeum vulgare subsp. vulgare]	4.76539	22.5312	12.2114	Arabidopsis_thaliana	WRKY	1881	8e-24
contig02651		4.02609	118.298	93.2437	Oryza_sativa_subsp._japonica	WRKY	314	4e-12
contig44826	dbj|BAK01052.1| predicted protein [Hordeum vulgare subsp. vulgare]	3.82651	26.97	11.3731	Arabidopsis_thaliana	WRKY	1790	2e-13
contig35647	gb|EMS49450.1| putative WRKY transcription factor 70 [Triticum urartu]	3.27842	31.6671	1.94881	Arabidopsis_thaliana	WRKY	1270	2e-14
contig16015	gb|ABS11090.1| MAP kinase [Triticum aestivum]	3.04898	55.0567	16.9759	Arabidopsis_thaliana	WRKY	1877	3e-21
contig10170	gb|ACD80357.1| WRKY2 transcription factor [Triticum aestivum]	2.9921	46.9048	17.7304	Arabidopsis_thaliana	WRKY	1285	6e-14
contig89896	gb|EMT04605.1| Cysteine-rich receptor-like protein kinase 2 [Aegilops tauschii]	2.96687	39.2084	24.0493	Arabidopsis_thaliana	WRKY	1872	1e-18
contig07967	dbj|BAJ96003.1| predicted protein [Hordeum vulgare subsp. vulgare] dbj|BAJ88666.1| predicted protein [Hordeum vulgare subsp. vulgare]	2.93138	161.36	37.7305	Arabidopsis_thaliana	WRKY	1287	1e-14
contig36535	dbj|BAJ94084.1| predicted protein [Hordeum vulgare subsp. vulgare] dbj|BAK05167.1| predicted protein [Hordeum vulgare subsp. vulgare]	2.81573	30.7836	5.19884	Arabidopsis_thaliana	WRKY	1873	3e-28
contig34085	dbj|BAJ98040.1| predicted protein [Hordeum vulgare subsp. vulgare] dbj|BAJ89266.1| predicted protein [Hordeum vulgare subsp. vulgare]	2.14828	46.4569	15.479	Arabidopsis_thaliana	WRKY	1280	8e-13
contig24222	gb|ABS11090.1| MAP kinase [Triticum aestivum]	1.94949	35.6002	9.21812	Arabidopsis_thaliana	WRKY	1816	3e-20
contig19955	gb|EMT24917.1| Serine/threonine-protein kinase CTR1 [Aegilops tauschii]	1.51114	66.9713	9.55744	Arabidopsis_thaliana	WRKY	1872	4e-19
4-GJVU7SP04IDD0C	dbj|BAJ90915.1| predicted protein [Hordeum vulgare subsp. vulgare]	1.42037	26.8479	5.11709	Oryza_sativa_subsp._japonica	WRKY	151	3e-22
contig19041	dbj|BAJ94084.1| predicted protein [Hordeum vulgare subsp. vulgare] dbj|BAK05167.1| predicted protein [Hordeum vulgare subsp. vulgare]	1.22578	27.4182	6.26279	Arabidopsis_thaliana	WRKY	1873	3e-18
contig41521	dbj|BAJ98092.1| predicted protein [Hordeum vulgare subsp. vulgare] dbj|BAJ93532.1| predicted protein [Hordeum vulgare subsp. vulgare]	1.0599	38.8234	16.9284	Arabidopsis_thaliana	WRKY	1876	4e-14
contig15947	dbj|BAJ98040.1| predicted protein [Hordeum vulgare subsp. vulgare] dbj|BAJ89266.1| predicted protein [Hordeum vulgare subsp. vulgare]	1.04799	56.8635	21.0057	Oryza_sativa_subsp._japonica	WRKY	923	5e-11
contig01912	dbj|BAK01500.1| predicted protein [Hordeum vulgare subsp. vulgare]	1.00138	30.6607	6.6483	Arabidopsis_thaliana	WRKY	1237	4e-17
contig17531	dbj|BAK03276.1| predicted protein [Hordeum vulgare subsp. vulgare]	0.972699	132.961	7.70944	Arabidopsis_thaliana	WRKY	1819	1e-12
3-GH8N3EB01B65YF	gb|AFW79189.1| putative WRKY DNA-binding domain superfamily protein [Zea mays]	0.818167	25.9498	6.18989	Oryza_sativa_subsp._japonica	WRKY	928	8e-16
contig19255	dbj|BAJ92547.1| predicted protein [Hordeum vulgare subsp. vulgare]	0.645156	38.7988	8.7658	Arabidopsis_thaliana	WRKY	1866	1e-18
contig14879	dbj|BAK02384.1| predicted protein [Hordeum vulgare subsp. vulgare]	0.220369	47.867	9.28875	Arabidopsis_thaliana	WRKY	1760	1e-11
contig46366	dbj|BAK01329.1| predicted protein [Hordeum vulgare subsp. vulgare]	0.189191	24.7296	10.6328	Arabidopsis_thaliana	WRKY	1758	4e-11

## Sheet: TFs_GO
Gene	GO	function	abbr
contig21968	GO:0015629	actin_cytoskeleton	C
contig38277	GO:0009501	amyloplast	C
contig93800	GO:0009501	amyloplast	C
contig43173	GO:0009501	amyloplast	C
contig17263	GO:0016602	CCAAT-binding_factor_complex	C
contig38277	GO:0009507	chloroplast	C
contig39677	GO:0009507	chloroplast	C
contig93800	GO:0009507	chloroplast	C
contig43173	GO:0009507	chloroplast	C
contig19471	GO:0009507	chloroplast	C
contig00700	GO:0009535	chloroplast_thylakoid_membrane	C
contig00136	GO:0000781	chromosome,_telomeric_region	C
contig57273	GO:0000781	chromosome,_telomeric_region	C
contig20593	GO:0005737	cytoplasm	C
contig19835	GO:0005737	cytoplasm	C
contig39296	GO:0005737	cytoplasm	C
contig21968	GO:0005737	cytoplasm	C
contig51605	GO:0005737	cytoplasm	C
contig19191	GO:0005737	cytoplasm	C
contig50565	GO:0005737	cytoplasm	C
contig39293	GO:0005829	cytosol	C
contig91347	GO:0005829	cytosol	C
contig42373	GO:0005829	cytosol	C
contig38079	GO:0005829	cytosol	C
contig38518	GO:0022627	cytosolic_small_ribosomal_subunit	C
contig19278	GO:0005789	endoplasmic_reticulum_membrane	C
contig22379	GO:0005789	endoplasmic_reticulum_membrane	C
contig19811	GO:0000139	Golgi_membrane	C
contig18866	GO:0016021	integral_to_membrane	C
contig13736	GO:0016021	integral_to_membrane	C
contig20222	GO:0016021	integral_to_membrane	C
contig19811	GO:0016021	integral_to_membrane	C
contig20149	GO:0016021	integral_to_membrane	C
contig23922	GO:0016021	integral_to_membrane	C
contig00700	GO:0016021	integral_to_membrane	C
contig83233	GO:0005622	intracellular	C
contig21720	GO:0005622	intracellular	C
contig14673	GO:0016020	membrane	C
contig21648	GO:0005730	nucleolus	C
contig26636	GO:0005730	nucleolus	C
contig44351	GO:0000786	nucleosome	C
contig20593	GO:0005634	nucleus	C
contig31251	GO:0005634	nucleus	C
contig18349	GO:0005634	nucleus	C
contig44358	GO:0005634	nucleus	C
contig23160	GO:0005634	nucleus	C
contig36702	GO:0005634	nucleus	C
contig18604	GO:0005634	nucleus	C
contig85509	GO:0005634	nucleus	C
contig44351	GO:0005634	nucleus	C
contig47062	GO:0005634	nucleus	C
contig33319	GO:0005634	nucleus	C
contig37692	GO:0005634	nucleus	C
contig40762	GO:0005634	nucleus	C
contig12589	GO:0005634	nucleus	C
contig39433	GO:0005634	nucleus	C
contig15450	GO:0005634	nucleus	C
contig13264	GO:0005634	nucleus	C
contig21419	GO:0005634	nucleus	C
contig51855	GO:0005634	nucleus	C
contig38537	GO:0005634	nucleus	C
contig39352	GO:0005634	nucleus	C
contig06732	GO:0005634	nucleus	C
contig86173	GO:0005634	nucleus	C
contig37446	GO:0005634	nucleus	C
contig20998	GO:0005634	nucleus	C
contig37090	GO:0005634	nucleus	C
contig55633	GO:0005634	nucleus	C
contig92093	GO:0005634	nucleus	C
contig45953	GO:0005634	nucleus	C
contig41879	GO:0005634	nucleus	C
contig19835	GO:0005634	nucleus	C
contig43390	GO:0005634	nucleus	C
contig35695	GO:0005634	nucleus	C
contig53221	GO:0005634	nucleus	C
contig39763	GO:0005634	nucleus	C
contig14107	GO:0005634	nucleus	C
contig21028	GO:0005634	nucleus	C
contig38838	GO:0005634	nucleus	C
contig19132	GO:0005634	nucleus	C
contig25497	GO:0005634	nucleus	C
contig18819	GO:0005634	nucleus	C
contig39296	GO:0005634	nucleus	C
contig03114	GO:0005634	nucleus	C
contig39016	GO:0005634	nucleus	C
contig26309	GO:0005634	nucleus	C
contig62249	GO:0005634	nucleus	C
contig39805	GO:0005634	nucleus	C
contig00451	GO:0005634	nucleus	C
contig61877	GO:0005634	nucleus	C
contig18621	GO:0005634	nucleus	C
contig51605	GO:0005634	nucleus	C
contig20927	GO:0005634	nucleus	C
contig13283	GO:0005634	nucleus	C
contig38762	GO:0005634	nucleus	C
contig21847	GO:0005634	nucleus	C
contig23828	GO:0005634	nucleus	C
contig91981	GO:0005634	nucleus	C
contig00212	GO:0005634	nucleus	C
contig21118	GO:0005634	nucleus	C
contig19191	GO:0005634	nucleus	C
contig11880	GO:0005634	nucleus	C
contig24236	GO:0005634	nucleus	C
contig89741	GO:0005634	nucleus	C
contig19348	GO:0005634	nucleus	C
contig16146	GO:0005634	nucleus	C
contig90959	GO:0005634	nucleus	C
contig92465	GO:0005634	nucleus	C
contig25419	GO:0005634	nucleus	C
contig38550	GO:0005634	nucleus	C
contig90995	GO:0005634	nucleus	C
contig15790	GO:0005634	nucleus	C
contig39772	GO:0005634	nucleus	C
contig42502	GO:0005634	nucleus	C
contig22207	GO:0005634	nucleus	C
contig42201	GO:0005634	nucleus	C
contig43767	GO:0005634	nucleus	C
contig55510	GO:0005634	nucleus	C
contig37682	GO:0005634	nucleus	C
contig38079	GO:0005634	nucleus	C
contig42031	GO:0005634	nucleus	C
contig55515	GO:0005634	nucleus	C
contig38841	GO:0005634	nucleus	C
0-FOWZWMP02LWYTG	GO:0005634	nucleus	C
contig35647	GO:0005634	nucleus	C
contig43341	GO:0005634	nucleus	C
contig17149	GO:0005634	nucleus	C
contig40660	GO:0005634	nucleus	C
contig40745	GO:0005634	nucleus	C
contig21990	GO:0005634	nucleus	C
contig16534	GO:0005634	nucleus	C
contig21954	GO:0005634	nucleus	C
contig10170	GO:0005634	nucleus	C
contig44163	GO:0005634	nucleus	C
1-GH8N3EB01DW119	GO:0005634	nucleus	C
contig38098	GO:0005634	nucleus	C
contig19900	GO:0005634	nucleus	C
contig01062	GO:0005634	nucleus	C
contig38974	GO:0005634	nucleus	C
contig34085	GO:0005634	nucleus	C
contig89786	GO:0005634	nucleus	C
contig29023	GO:0005634	nucleus	C
contig23454	GO:0005634	nucleus	C
contig59979	GO:0005634	nucleus	C
contig93401	GO:0005634	nucleus	C
contig88493	GO:0005634	nucleus	C
contig38996	GO:0005634	nucleus	C
contig39311	GO:0005634	nucleus	C
contig01912	GO:0005634	nucleus	C
3-GH8N3EB01B65YF	GO:0005634	nucleus	C
contig92729	GO:0005634	nucleus	C
contig15947	GO:0005634	nucleus	C
contig07967	GO:0005634	nucleus	C
4-GJVU7SP04JMTEK	GO:0005634	nucleus	C
contig15586	GO:0005634	nucleus	C
contig13548	GO:0005634	nucleus	C
contig15938	GO:0005634	nucleus	C
contig81433	GO:0005634	nucleus	C
contig15178	GO:0005634	nucleus	C
contig86539	GO:0005634	nucleus	C
contig43640	GO:0005634	nucleus	C
contig01760	GO:0005634	nucleus	C
contig24925	GO:0005634	nucleus	C
contig50565	GO:0005634	nucleus	C
contig18866	GO:0005886	plasma_membrane	C
contig50970	GO:0005886	plasma_membrane	C
contig91347	GO:0005886	plasma_membrane	C
contig44688	GO:0005886	plasma_membrane	C
contig13736	GO:0005886	plasma_membrane	C
contig42373	GO:0005886	plasma_membrane	C
contig20222	GO:0005886	plasma_membrane	C
contig39805	GO:0005886	plasma_membrane	C
contig19471	GO:0005886	plasma_membrane	C
contig20149	GO:0005886	plasma_membrane	C
contig23922	GO:0005886	plasma_membrane	C
contig43535	GO:0005886	plasma_membrane	C
contig17531	GO:0005886	plasma_membrane	C
contig00700	GO:0042170	plastid_membrane	C
contig41717	GO:0015935	small_ribosomal_subunit	C
contig39805	GO:0005773	vacuole	C
contig21968	GO:0003779	actin_binding	F
contig00534	GO:0005524	ATP_binding	F
contig18866	GO:0005524	ATP_binding	F
contig39293	GO:0005524	ATP_binding	F
contig39189	GO:0005524	ATP_binding	F
contig14673	GO:0005524	ATP_binding	F
contig45167	GO:0005524	ATP_binding	F
contig50970	GO:0005524	ATP_binding	F
contig91347	GO:0005524	ATP_binding	F
contig37876	GO:0005524	ATP_binding	F
contig19835	GO:0005524	ATP_binding	F
contig44688	GO:0005524	ATP_binding	F
contig35695	GO:0005524	ATP_binding	F
contig22980	GO:0005524	ATP_binding	F
contig13736	GO:0005524	ATP_binding	F
contig15009	GO:0005524	ATP_binding	F
contig17980	GO:0005524	ATP_binding	F
contig91216	GO:0005524	ATP_binding	F
contig42373	GO:0005524	ATP_binding	F
contig19278	GO:0005524	ATP_binding	F
contig20222	GO:0005524	ATP_binding	F
contig37991	GO:0005524	ATP_binding	F
contig39296	GO:0005524	ATP_binding	F
contig22379	GO:0005524	ATP_binding	F
contig21968	GO:0005524	ATP_binding	F
contig91867	GO:0005524	ATP_binding	F
contig39805	GO:0005524	ATP_binding	F
contig19471	GO:0005524	ATP_binding	F
contig40493	GO:0005524	ATP_binding	F
contig88229	GO:0005524	ATP_binding	F
contig20149	GO:0005524	ATP_binding	F
contig23922	GO:0005524	ATP_binding	F
contig21970	GO:0005524	ATP_binding	F
contig04268	GO:0005524	ATP_binding	F
contig43535	GO:0005524	ATP_binding	F
contig38902	GO:0005524	ATP_binding	F
contig61902	GO:0005524	ATP_binding	F
contig38470	GO:0005524	ATP_binding	F
contig42298	GO:0005524	ATP_binding	F
contig17682	GO:0005524	ATP_binding	F
contig36535	GO:0005524	ATP_binding	F
contig14094	GO:0005524	ATP_binding	F
contig37697	GO:0005524	ATP_binding	F
contig16015	GO:0005524	ATP_binding	F
contig24222	GO:0005524	ATP_binding	F
contig19041	GO:0005524	ATP_binding	F
contig41521	GO:0005524	ATP_binding	F
contig46366	GO:0005524	ATP_binding	F
contig17531	GO:0005524	ATP_binding	F
contig14879	GO:0005524	ATP_binding	F
contig20149	GO:0016887	ATPase_activity	F
contig23922	GO:0016887	ATPase_activity	F
contig38473	GO:0016161	beta-amylase_activity	F
contig91730	GO:0016161	beta-amylase_activity	F
contig00700	GO:0005488	binding	F
contig91347	GO:0005509	calcium_ion_binding	F
contig42373	GO:0005509	calcium_ion_binding	F
contig39805	GO:0005509	calcium_ion_binding	F
contig38473	GO:0043169	cation_binding	F
contig91730	GO:0043169	cation_binding	F
contig00700	GO:0034256	chlorophyll(ide)_b_reductase_activity	F
contig18349	GO:0003677	DNA_binding	F
contig44358	GO:0003677	DNA_binding	F
contig36702	GO:0003677	DNA_binding	F
contig44351	GO:0003677	DNA_binding	F
contig37692	GO:0003677	DNA_binding	F
contig12589	GO:0003677	DNA_binding	F
contig21419	GO:0003677	DNA_binding	F
contig38537	GO:0003677	DNA_binding	F
contig39352	GO:0003677	DNA_binding	F
contig37446	GO:0003677	DNA_binding	F
contig20998	GO:0003677	DNA_binding	F
contig53221	GO:0003677	DNA_binding	F
contig39763	GO:0003677	DNA_binding	F
contig17861	GO:0003677	DNA_binding	F
contig14107	GO:0003677	DNA_binding	F
contig21028	GO:0003677	DNA_binding	F
contig22354	GO:0003677	DNA_binding	F
contig25497	GO:0003677	DNA_binding	F
contig00451	GO:0003677	DNA_binding	F
contig61877	GO:0003677	DNA_binding	F
contig51605	GO:0003677	DNA_binding	F
contig20927	GO:0003677	DNA_binding	F
contig13283	GO:0003677	DNA_binding	F
contig21847	GO:0003677	DNA_binding	F
contig19191	GO:0003677	DNA_binding	F
contig92465	GO:0003677	DNA_binding	F
contig38550	GO:0003677	DNA_binding	F
contig90995	GO:0003677	DNA_binding	F
contig42502	GO:0003677	DNA_binding	F
contig43767	GO:0003677	DNA_binding	F
contig37682	GO:0003677	DNA_binding	F
contig91896	GO:0003677	DNA_binding	F
contig23947	GO:0003677	DNA_binding	F
contig39594	GO:0003677	DNA_binding	F
contig87275	GO:0003677	DNA_binding	F
contig43565	GO:0003677	DNA_binding	F
contig40660	GO:0003677	DNA_binding	F
contig38098	GO:0003677	DNA_binding	F
contig01062	GO:0003677	DNA_binding	F
contig38974	GO:0003677	DNA_binding	F
contig89786	GO:0003677	DNA_binding	F
contig23454	GO:0003677	DNA_binding	F
contig59979	GO:0003677	DNA_binding	F
contig88493	GO:0003677	DNA_binding	F
contig38996	GO:0003677	DNA_binding	F
contig39311	GO:0003677	DNA_binding	F
contig92729	GO:0003677	DNA_binding	F
4-GJVU7SP04JMTEK	GO:0003677	DNA_binding	F
contig13548	GO:0003677	DNA_binding	F
contig15178	GO:0003677	DNA_binding	F
contig14673	GO:0031072	heat_shock_protein_binding	F
contig50970	GO:0031072	heat_shock_protein_binding	F
contig44688	GO:0031072	heat_shock_protein_binding	F
contig12589	GO:0042802	identical_protein_binding	F
contig53221	GO:0042802	identical_protein_binding	F
contig21968	GO:0000287	magnesium_ion_binding	F
contig37876	GO:0004707	MAP_kinase_activity	F
contig19835	GO:0004707	MAP_kinase_activity	F
contig39296	GO:0004707	MAP_kinase_activity	F
contig88229	GO:0004707	MAP_kinase_activity	F
contig38902	GO:0004707	MAP_kinase_activity	F
contig16015	GO:0004707	MAP_kinase_activity	F
contig24222	GO:0004707	MAP_kinase_activity	F
contig38537	GO:0046872	metal_ion_binding	F
contig39352	GO:0046872	metal_ion_binding	F
contig20998	GO:0046872	metal_ion_binding	F
contig14673	GO:0046872	metal_ion_binding	F
contig50970	GO:0046872	metal_ion_binding	F
contig44688	GO:0046872	metal_ion_binding	F
contig17980	GO:0046872	metal_ion_binding	F
contig38277	GO:0033840	NDP-glucose-starch_glucosyltransferase_activity	F
contig93800	GO:0033840	NDP-glucose-starch_glucosyltransferase_activity	F
contig43173	GO:0033840	NDP-glucose-starch_glucosyltransferase_activity	F
contig37446	GO:0000166	nucleotide_binding	F
contig18604	GO:0010313	phytochrome_binding	F
contig07967	GO:0010843	promoter_binding	F
contig23160	GO:0005515	protein_binding	F
contig18866	GO:0005515	protein_binding	F
contig13264	GO:0005515	protein_binding	F
contig91347	GO:0005515	protein_binding	F
contig42373	GO:0005515	protein_binding	F
contig19278	GO:0005515	protein_binding	F
contig20222	GO:0005515	protein_binding	F
contig22379	GO:0005515	protein_binding	F
contig39805	GO:0005515	protein_binding	F
contig13283	GO:0005515	protein_binding	F
contig89741	GO:0005515	protein_binding	F
contig42298	GO:0005515	protein_binding	F
contig35647	GO:0005515	protein_binding	F
contig10170	GO:0005515	protein_binding	F
contig07967	GO:0005515	protein_binding	F
contig36702	GO:0046983	protein_dimerization_activity	F
contig45953	GO:0046983	protein_dimerization_activity	F
contig21028	GO:0046983	protein_dimerization_activity	F
contig25497	GO:0046983	protein_dimerization_activity	F
contig39016	GO:0046983	protein_dimerization_activity	F
contig18621	GO:0046983	protein_dimerization_activity	F
contig23828	GO:0046983	protein_dimerization_activity	F
contig24236	GO:0046983	protein_dimerization_activity	F
contig19348	GO:0046983	protein_dimerization_activity	F
contig15790	GO:0046983	protein_dimerization_activity	F
contig55510	GO:0046983	protein_dimerization_activity	F
contig38079	GO:0046983	protein_dimerization_activity	F
contig38841	GO:0046983	protein_dimerization_activity	F
contig17149	GO:0046983	protein_dimerization_activity	F
1-GH8N3EB01DW119	GO:0046983	protein_dimerization_activity	F
contig00136	GO:0042803	protein_homodimerization_activity	F
contig57273	GO:0042803	protein_homodimerization_activity	F
contig00534	GO:0004674	protein_serine/threonine_kinase_activity	F
contig18866	GO:0004674	protein_serine/threonine_kinase_activity	F
contig39293	GO:0004674	protein_serine/threonine_kinase_activity	F
contig39189	GO:0004674	protein_serine/threonine_kinase_activity	F
contig45167	GO:0004674	protein_serine/threonine_kinase_activity	F
contig91347	GO:0004674	protein_serine/threonine_kinase_activity	F
contig35695	GO:0004674	protein_serine/threonine_kinase_activity	F
contig22980	GO:0004674	protein_serine/threonine_kinase_activity	F
contig13736	GO:0004674	protein_serine/threonine_kinase_activity	F
contig15009	GO:0004674	protein_serine/threonine_kinase_activity	F
contig17980	GO:0004674	protein_serine/threonine_kinase_activity	F
contig91216	GO:0004674	protein_serine/threonine_kinase_activity	F
contig42373	GO:0004674	protein_serine/threonine_kinase_activity	F
contig19278	GO:0004674	protein_serine/threonine_kinase_activity	F
contig37991	GO:0004674	protein_serine/threonine_kinase_activity	F
contig22379	GO:0004674	protein_serine/threonine_kinase_activity	F
contig21968	GO:0004674	protein_serine/threonine_kinase_activity	F
contig91867	GO:0004674	protein_serine/threonine_kinase_activity	F
contig39805	GO:0004674	protein_serine/threonine_kinase_activity	F
contig19471	GO:0004674	protein_serine/threonine_kinase_activity	F
contig40493	GO:0004674	protein_serine/threonine_kinase_activity	F
contig21970	GO:0004674	protein_serine/threonine_kinase_activity	F
contig04268	GO:0004674	protein_serine/threonine_kinase_activity	F
contig43535	GO:0004674	protein_serine/threonine_kinase_activity	F
contig61902	GO:0004674	protein_serine/threonine_kinase_activity	F
contig38470	GO:0004674	protein_serine/threonine_kinase_activity	F
contig42298	GO:0004674	protein_serine/threonine_kinase_activity	F
contig17682	GO:0004674	protein_serine/threonine_kinase_activity	F
contig36535	GO:0004674	protein_serine/threonine_kinase_activity	F
contig14094	GO:0004674	protein_serine/threonine_kinase_activity	F
contig37697	GO:0004674	protein_serine/threonine_kinase_activity	F
contig19041	GO:0004674	protein_serine/threonine_kinase_activity	F
contig41521	GO:0004674	protein_serine/threonine_kinase_activity	F
contig46366	GO:0004674	protein_serine/threonine_kinase_activity	F
contig17531	GO:0004674	protein_serine/threonine_kinase_activity	F
contig14879	GO:0004674	protein_serine/threonine_kinase_activity	F
contig18866	GO:0004713	protein_tyrosine_kinase_activity	F
contig19278	GO:0004713	protein_tyrosine_kinase_activity	F
contig20222	GO:0004713	protein_tyrosine_kinase_activity	F
contig22379	GO:0004713	protein_tyrosine_kinase_activity	F
contig19471	GO:0004713	protein_tyrosine_kinase_activity	F
contig43535	GO:0004713	protein_tyrosine_kinase_activity	F
contig61902	GO:0004713	protein_tyrosine_kinase_activity	F
contig38470	GO:0004713	protein_tyrosine_kinase_activity	F
contig17682	GO:0004713	protein_tyrosine_kinase_activity	F
contig17531	GO:0004713	protein_tyrosine_kinase_activity	F
contig18866	GO:0004872	receptor_activity	F
contig20222	GO:0004872	receptor_activity	F
contig37446	GO:0003723	RNA_binding	F
contig17861	GO:0003723	RNA_binding	F
contig20593	GO:0043565	sequence-specific_DNA_binding	F
contig31251	GO:0043565	sequence-specific_DNA_binding	F
contig85509	GO:0043565	sequence-specific_DNA_binding	F
contig47062	GO:0043565	sequence-specific_DNA_binding	F
contig39433	GO:0043565	sequence-specific_DNA_binding	F
contig15450	GO:0043565	sequence-specific_DNA_binding	F
contig51855	GO:0043565	sequence-specific_DNA_binding	F
contig06732	GO:0043565	sequence-specific_DNA_binding	F
contig86173	GO:0043565	sequence-specific_DNA_binding	F
contig37090	GO:0043565	sequence-specific_DNA_binding	F
contig55633	GO:0043565	sequence-specific_DNA_binding	F
contig45953	GO:0043565	sequence-specific_DNA_binding	F
contig41879	GO:0043565	sequence-specific_DNA_binding	F
contig43390	GO:0043565	sequence-specific_DNA_binding	F
contig38838	GO:0043565	sequence-specific_DNA_binding	F
contig18819	GO:0043565	sequence-specific_DNA_binding	F
contig39016	GO:0043565	sequence-specific_DNA_binding	F
contig23828	GO:0043565	sequence-specific_DNA_binding	F
contig11880	GO:0043565	sequence-specific_DNA_binding	F
contig24236	GO:0043565	sequence-specific_DNA_binding	F
contig15790	GO:0043565	sequence-specific_DNA_binding	F
contig55510	GO:0043565	sequence-specific_DNA_binding	F
contig38079	GO:0043565	sequence-specific_DNA_binding	F
contig42031	GO:0043565	sequence-specific_DNA_binding	F
contig55515	GO:0043565	sequence-specific_DNA_binding	F
contig38841	GO:0043565	sequence-specific_DNA_binding	F
0-FOWZWMP02LWYTG	GO:0043565	sequence-specific_DNA_binding	F
contig35647	GO:0043565	sequence-specific_DNA_binding	F
contig43341	GO:0043565	sequence-specific_DNA_binding	F
contig17149	GO:0043565	sequence-specific_DNA_binding	F
contig16534	GO:0043565	sequence-specific_DNA_binding	F
contig21954	GO:0043565	sequence-specific_DNA_binding	F
contig10170	GO:0043565	sequence-specific_DNA_binding	F
1-GH8N3EB01DW119	GO:0043565	sequence-specific_DNA_binding	F
contig34085	GO:0043565	sequence-specific_DNA_binding	F
contig01912	GO:0043565	sequence-specific_DNA_binding	F
3-GH8N3EB01B65YF	GO:0043565	sequence-specific_DNA_binding	F
contig15947	GO:0043565	sequence-specific_DNA_binding	F
contig15586	GO:0043565	sequence-specific_DNA_binding	F
contig15938	GO:0043565	sequence-specific_DNA_binding	F
contig17263	GO:0016566	specific_transcriptional_repressor_activity	F
contig38277	GO:0009011	starch_synthase_activity	F
contig93800	GO:0009011	starch_synthase_activity	F
contig43173	GO:0009011	starch_synthase_activity	F
contig38518	GO:0003735	structural_constituent_of_ribosome	F
contig41717	GO:0003735	structural_constituent_of_ribosome	F
contig00136	GO:0042162	telomeric_DNA_binding	F
contig57273	GO:0042162	telomeric_DNA_binding	F
contig51605	GO:0016563	transcription_activator_activity	F
contig20927	GO:0016563	transcription_activator_activity	F
contig19191	GO:0016563	transcription_activator_activity	F
contig38841	GO:0016563	transcription_activator_activity	F
contig17149	GO:0016563	transcription_activator_activity	F
contig20593	GO:0003700	transcription_factor_activity	F
contig18604	GO:0003700	transcription_factor_activity	F
contig85509	GO:0003700	transcription_factor_activity	F
contig47062	GO:0003700	transcription_factor_activity	F
contig33319	GO:0003700	transcription_factor_activity	F
contig40762	GO:0003700	transcription_factor_activity	F
contig39433	GO:0003700	transcription_factor_activity	F
contig15450	GO:0003700	transcription_factor_activity	F
contig13264	GO:0003700	transcription_factor_activity	F
contig06732	GO:0003700	transcription_factor_activity	F
contig86173	GO:0003700	transcription_factor_activity	F
contig37090	GO:0003700	transcription_factor_activity	F
contig55633	GO:0003700	transcription_factor_activity	F
contig92093	GO:0003700	transcription_factor_activity	F
contig45953	GO:0003700	transcription_factor_activity	F
contig41879	GO:0003700	transcription_factor_activity	F
contig21648	GO:0003700	transcription_factor_activity	F
contig38838	GO:0003700	transcription_factor_activity	F
contig19132	GO:0003700	transcription_factor_activity	F
contig18819	GO:0003700	transcription_factor_activity	F
contig39016	GO:0003700	transcription_factor_activity	F
contig62249	GO:0003700	transcription_factor_activity	F
contig23828	GO:0003700	transcription_factor_activity	F
contig91981	GO:0003700	transcription_factor_activity	F
contig00212	GO:0003700	transcription_factor_activity	F
contig21118	GO:0003700	transcription_factor_activity	F
contig11880	GO:0003700	transcription_factor_activity	F
contig24236	GO:0003700	transcription_factor_activity	F
contig16146	GO:0003700	transcription_factor_activity	F
contig25419	GO:0003700	transcription_factor_activity	F
contig15790	GO:0003700	transcription_factor_activity	F
contig55510	GO:0003700	transcription_factor_activity	F
contig38079	GO:0003700	transcription_factor_activity	F
contig17263	GO:0003700	transcription_factor_activity	F
contig42031	GO:0003700	transcription_factor_activity	F
contig55515	GO:0003700	transcription_factor_activity	F
contig38841	GO:0003700	transcription_factor_activity	F
0-FOWZWMP02LWYTG	GO:0003700	transcription_factor_activity	F
contig35647	GO:0003700	transcription_factor_activity	F
contig43341	GO:0003700	transcription_factor_activity	F
contig17149	GO:0003700	transcription_factor_activity	F
contig21990	GO:0003700	transcription_factor_activity	F
contig16534	GO:0003700	transcription_factor_activity	F
contig21954	GO:0003700	transcription_factor_activity	F
contig10170	GO:0003700	transcription_factor_activity	F
contig44163	GO:0003700	transcription_factor_activity	F
1-GH8N3EB01DW119	GO:0003700	transcription_factor_activity	F
contig19900	GO:0003700	transcription_factor_activity	F
contig34085	GO:0003700	transcription_factor_activity	F
contig29023	GO:0003700	transcription_factor_activity	F
contig93401	GO:0003700	transcription_factor_activity	F
contig01912	GO:0003700	transcription_factor_activity	F
3-GH8N3EB01B65YF	GO:0003700	transcription_factor_activity	F
contig15947	GO:0003700	transcription_factor_activity	F
contig07967	GO:0003700	transcription_factor_activity	F
contig15586	GO:0003700	transcription_factor_activity	F
contig15938	GO:0003700	transcription_factor_activity	F
contig81433	GO:0003700	transcription_factor_activity	F
contig86539	GO:0003700	transcription_factor_activity	F
contig43640	GO:0003700	transcription_factor_activity	F
contig26636	GO:0003700	transcription_factor_activity	F
contig01760	GO:0003700	transcription_factor_activity	F
contig24925	GO:0003700	transcription_factor_activity	F
contig50565	GO:0003700	transcription_factor_activity	F
contig12589	GO:0030528	transcription_regulator_activity	F
contig39763	GO:0030528	transcription_regulator_activity	F
contig14107	GO:0030528	transcription_regulator_activity	F
contig13548	GO:0030528	transcription_regulator_activity	F
contig35647	GO:0016564	transcription_repressor_activity	F
contig23160	GO:0000156	two-component_response_regulator_activity	F
contig13264	GO:0000156	two-component_response_regulator_activity	F
contig14673	GO:0051082	unfolded_protein_binding	F
contig50970	GO:0051082	unfolded_protein_binding	F
contig44688	GO:0051082	unfolded_protein_binding	F
contig85509	GO:0008270	zinc_ion_binding	F
contig83233	GO:0008270	zinc_ion_binding	F
contig21720	GO:0008270	zinc_ion_binding	F
contig47062	GO:0008270	zinc_ion_binding	F
contig37692	GO:0008270	zinc_ion_binding	F
contig21419	GO:0008270	zinc_ion_binding	F
contig37446	GO:0008270	zinc_ion_binding	F
contig21648	GO:0008270	zinc_ion_binding	F
contig53221	GO:0008270	zinc_ion_binding	F
contig17861	GO:0008270	zinc_ion_binding	F
contig22354	GO:0008270	zinc_ion_binding	F
contig61877	GO:0008270	zinc_ion_binding	F
contig13283	GO:0008270	zinc_ion_binding	F
contig21847	GO:0008270	zinc_ion_binding	F
contig89741	GO:0008270	zinc_ion_binding	F
contig22207	GO:0008270	zinc_ion_binding	F
contig43767	GO:0008270	zinc_ion_binding	F
contig91896	GO:0008270	zinc_ion_binding	F
contig23947	GO:0008270	zinc_ion_binding	F
contig39594	GO:0008270	zinc_ion_binding	F
contig87275	GO:0008270	zinc_ion_binding	F
contig43565	GO:0008270	zinc_ion_binding	F
contig40745	GO:0008270	zinc_ion_binding	F
contig19900	GO:0008270	zinc_ion_binding	F
contig38974	GO:0008270	zinc_ion_binding	F
contig88493	GO:0008270	zinc_ion_binding	F
contig38996	GO:0008270	zinc_ion_binding	F
contig39805	GO:0009738	abscisic_acid_mediated_signaling_pathway	P
contig40493	GO:0009738	abscisic_acid_mediated_signaling_pathway	P
contig55510	GO:0009738	abscisic_acid_mediated_signaling_pathway	P
contig38841	GO:0009738	abscisic_acid_mediated_signaling_pathway	P
contig14094	GO:0009738	abscisic_acid_mediated_signaling_pathway	P
contig17149	GO:0009738	abscisic_acid_mediated_signaling_pathway	P
contig37697	GO:0009738	abscisic_acid_mediated_signaling_pathway	P
1-GH8N3EB01DW119	GO:0009738	abscisic_acid_mediated_signaling_pathway	P
contig36702	GO:0009734	auxin_mediated_signaling_pathway	P
contig21028	GO:0009734	auxin_mediated_signaling_pathway	P
contig25497	GO:0009734	auxin_mediated_signaling_pathway	P
contig18621	GO:0009734	auxin_mediated_signaling_pathway	P
contig19348	GO:0009734	auxin_mediated_signaling_pathway	P
contig44163	GO:0009734	auxin_mediated_signaling_pathway	P
contig93401	GO:0009734	auxin_mediated_signaling_pathway	P
contig86173	GO:0009742	brassinosteroid_mediated_signaling_pathway	P
contig37090	GO:0009742	brassinosteroid_mediated_signaling_pathway	P
contig10170	GO:0010120	camalexin_biosynthetic_process	P
contig13548	GO:0048462	carpel_formation	P
contig40762	GO:0030154	cell_differentiation	P
contig41879	GO:0030154	cell_differentiation	P
contig11880	GO:0030154	cell_differentiation	P
contig42031	GO:0030154	cell_differentiation	P
contig07967	GO:0016036	cellular_response_to_phosphate_starvation	P
contig18604	GO:0015995	chlorophyll_biosynthetic_process	P
contig00700	GO:0015996	chlorophyll_catabolic_process	P
contig23160	GO:0007623	circadian_rhythm	P
contig50565	GO:0048825	cotyledon_development	P
contig23160	GO:0009736	cytokinin_mediated_signaling_pathway	P
contig13264	GO:0009736	cytokinin_mediated_signaling_pathway	P
contig50565	GO:0009736	cytokinin_mediated_signaling_pathway	P
contig19835	GO:0006952	defense_response	P
contig39296	GO:0006952	defense_response	P
contig00212	GO:0006952	defense_response	P
contig21990	GO:0006952	defense_response	P
contig16015	GO:0006952	defense_response	P
contig24222	GO:0006952	defense_response	P
contig21118	GO:0042742	defense_response_to_bacterium	P
contig10170	GO:0042742	defense_response_to_bacterium	P
contig42298	GO:0009816	defense_response_to_bacterium,_incompatible_interaction	P
contig35647	GO:0050832	defense_response_to_fungus	P
contig10170	GO:0050832	defense_response_to_fungus	P
contig86539	GO:0050832	defense_response_to_fungus	P
contig33319	GO:0009873	ethylene_mediated_signaling_pathway	P
contig13264	GO:0009873	ethylene_mediated_signaling_pathway	P
contig19278	GO:0009873	ethylene_mediated_signaling_pathway	P
contig19132	GO:0009873	ethylene_mediated_signaling_pathway	P
contig22379	GO:0009873	ethylene_mediated_signaling_pathway	P
contig91981	GO:0009873	ethylene_mediated_signaling_pathway	P
contig21118	GO:0009873	ethylene_mediated_signaling_pathway	P
contig25419	GO:0009873	ethylene_mediated_signaling_pathway	P
contig21990	GO:0009873	ethylene_mediated_signaling_pathway	P
contig29023	GO:0009873	ethylene_mediated_signaling_pathway	P
contig07967	GO:0009873	ethylene_mediated_signaling_pathway	P
contig86539	GO:0009873	ethylene_mediated_signaling_pathway	P
contig26636	GO:0009873	ethylene_mediated_signaling_pathway	P
contig01760	GO:0009873	ethylene_mediated_signaling_pathway	P
contig24925	GO:0009873	ethylene_mediated_signaling_pathway	P
contig50565	GO:0009873	ethylene_mediated_signaling_pathway	P
contig41879	GO:0009908	flower_development	P
contig11880	GO:0009908	flower_development	P
contig42031	GO:0009908	flower_development	P
contig39311	GO:0009908	flower_development	P
contig92465	GO:0010160	formation_of_organ_boundary	P
contig59979	GO:0010160	formation_of_organ_boundary	P
contig18604	GO:0009740	gibberellic_acid_mediated_signaling_pathway	P
contig19278	GO:0009686	gibberellin_biosynthetic_process	P
contig22379	GO:0009686	gibberellin_biosynthetic_process	P
contig38841	GO:0010255	glucose_mediated_signaling_pathway	P
contig17149	GO:0010255	glucose_mediated_signaling_pathway	P
contig18604	GO:0006783	heme_biosynthetic_process	P
contig39293	GO:0006972	hyperosmotic_response	P
contig35647	GO:0009864	induced_systemic_resistance,_jasmonic_acid_mediated_signaling_pathway	P
contig21847	GO:0009867	jasmonic_acid_mediated_signaling_pathway	P
contig44163	GO:0048527	lateral_root_development	P
contig93401	GO:0048527	lateral_root_development	P
contig92465	GO:0048366	leaf_development	P
contig59979	GO:0048366	leaf_development	P
contig50565	GO:0048366	leaf_development	P
contig13264	GO:0010150	leaf_senescence	P
contig21847	GO:0010150	leaf_senescence	P
contig39311	GO:0010150	leaf_senescence	P
contig40762	GO:0010073	meristem_maintenance	P
contig37446	GO:0006397	mRNA_processing	P
contig14107	GO:0007275	multicellular_organismal_development	P
contig39311	GO:0009825	multidimensional_cell_growth	P
contig18604	GO:0009959	negative_gravitropism	P
contig20927	GO:0009788	negative_regulation_of_abscisic_acid_mediated_signaling_pathway	P
contig20222	GO:0031348	negative_regulation_of_defense_response	P
contig19278	GO:0010105	negative_regulation_of_ethylene_mediated_signaling_pathway	P
contig22379	GO:0010105	negative_regulation_of_ethylene_mediated_signaling_pathway	P
contig17263	GO:0032582	negative_regulation_of_gene-specific_transcription	P
contig18604	GO:0010100	negative_regulation_of_photomorphogenesis	P
contig18604	GO:0010187	negative_regulation_of_seed_germination	P
contig13283	GO:0016481	negative_regulation_of_transcription	P
contig16534	GO:0016481	negative_regulation_of_transcription	P
contig21954	GO:0016481	negative_regulation_of_transcription	P
contig07967	GO:0016481	negative_regulation_of_transcription	P
contig44351	GO:0006334	nucleosome_assembly	P
contig13548	GO:0080126	ovary_septum_development	P
contig00700	GO:0055114	oxidation_reduction	P
contig18349	GO:0010088	phloem_development	P
contig83233	GO:0009640	photomorphogenesis	P
contig21720	GO:0009640	photomorphogenesis	P
contig61902	GO:0009626	plant-type_hypersensitive_response	P
contig38470	GO:0009626	plant-type_hypersensitive_response	P
contig17682	GO:0009626	plant-type_hypersensitive_response	P
contig39677	GO:0048868	pollen_tube_development	P
contig38473	GO:0000272	polysaccharide_catabolic_process	P
contig91730	GO:0000272	polysaccharide_catabolic_process	P
contig38841	GO:0043193	positive_regulation_of_gene-specific_transcription	P
contig17149	GO:0043193	positive_regulation_of_gene-specific_transcription	P
contig51605	GO:0045941	positive_regulation_of_transcription	P
contig19191	GO:0045941	positive_regulation_of_transcription	P
contig35695	GO:0045727	positive_regulation_of_translation	P
contig92465	GO:0010072	primary_shoot_apical_meristem_specification	P
contig44163	GO:0010072	primary_shoot_apical_meristem_specification	P
contig59979	GO:0010072	primary_shoot_apical_meristem_specification	P
contig93401	GO:0010072	primary_shoot_apical_meristem_specification	P
contig42298	GO:0046777	protein_amino_acid_autophosphorylation	P
contig00534	GO:0006468	protein_amino_acid_phosphorylation	P
contig18866	GO:0006468	protein_amino_acid_phosphorylation	P
contig39293	GO:0006468	protein_amino_acid_phosphorylation	P
contig39189	GO:0006468	protein_amino_acid_phosphorylation	P
contig45167	GO:0006468	protein_amino_acid_phosphorylation	P
contig91347	GO:0006468	protein_amino_acid_phosphorylation	P
contig37876	GO:0006468	protein_amino_acid_phosphorylation	P
contig19835	GO:0006468	protein_amino_acid_phosphorylation	P
contig35695	GO:0006468	protein_amino_acid_phosphorylation	P
contig22980	GO:0006468	protein_amino_acid_phosphorylation	P
contig13736	GO:0006468	protein_amino_acid_phosphorylation	P
contig15009	GO:0006468	protein_amino_acid_phosphorylation	P
contig17980	GO:0006468	protein_amino_acid_phosphorylation	P
contig91216	GO:0006468	protein_amino_acid_phosphorylation	P
contig42373	GO:0006468	protein_amino_acid_phosphorylation	P
contig19278	GO:0006468	protein_amino_acid_phosphorylation	P
contig20222	GO:0006468	protein_amino_acid_phosphorylation	P
contig37991	GO:0006468	protein_amino_acid_phosphorylation	P
contig39296	GO:0006468	protein_amino_acid_phosphorylation	P
contig22379	GO:0006468	protein_amino_acid_phosphorylation	P
contig21968	GO:0006468	protein_amino_acid_phosphorylation	P
contig91867	GO:0006468	protein_amino_acid_phosphorylation	P
contig39805	GO:0006468	protein_amino_acid_phosphorylation	P
contig19471	GO:0006468	protein_amino_acid_phosphorylation	P
contig40493	GO:0006468	protein_amino_acid_phosphorylation	P
contig88229	GO:0006468	protein_amino_acid_phosphorylation	P
contig21970	GO:0006468	protein_amino_acid_phosphorylation	P
contig04268	GO:0006468	protein_amino_acid_phosphorylation	P
contig43535	GO:0006468	protein_amino_acid_phosphorylation	P
contig38902	GO:0006468	protein_amino_acid_phosphorylation	P
contig61902	GO:0006468	protein_amino_acid_phosphorylation	P
contig38470	GO:0006468	protein_amino_acid_phosphorylation	P
contig17682	GO:0006468	protein_amino_acid_phosphorylation	P
contig36535	GO:0006468	protein_amino_acid_phosphorylation	P
contig14094	GO:0006468	protein_amino_acid_phosphorylation	P
contig37697	GO:0006468	protein_amino_acid_phosphorylation	P
contig16015	GO:0006468	protein_amino_acid_phosphorylation	P
contig24222	GO:0006468	protein_amino_acid_phosphorylation	P
contig19041	GO:0006468	protein_amino_acid_phosphorylation	P
contig41521	GO:0006468	protein_amino_acid_phosphorylation	P
contig46366	GO:0006468	protein_amino_acid_phosphorylation	P
contig17531	GO:0006468	protein_amino_acid_phosphorylation	P
contig14879	GO:0006468	protein_amino_acid_phosphorylation	P
contig14673	GO:0006457	protein_folding	P
contig50970	GO:0006457	protein_folding	P
contig44688	GO:0006457	protein_folding	P
contig21968	GO:0007243	protein_kinase_cascade	P
contig00700	GO:0010304	PSII_associated_light-harvesting_complex_II_catabolic_process	P
contig18604	GO:0010161	red_light_signaling_pathway	P
contig39805	GO:0010359	regulation_of_anion_channel_activity	P
contig21968	GO:0051128	regulation_of_cellular_component_organization	P
contig51605	GO:0009962	regulation_of_flavonoid_biosynthetic_process	P
contig19191	GO:0009962	regulation_of_flavonoid_biosynthetic_process	P
contig53221	GO:0009909	regulation_of_flower_development	P
contig61877	GO:0009909	regulation_of_flower_development	P
contig12589	GO:0034756	regulation_of_iron_ion_transport	P
contig13264	GO:0010119	regulation_of_stomatal_movement	P
contig39805	GO:0010119	regulation_of_stomatal_movement	P
contig00136	GO:0032204	regulation_of_telomere_maintenance	P
contig57273	GO:0032204	regulation_of_telomere_maintenance	P
contig92465	GO:0048504	regulation_of_timing_of_organ_formation	P
contig59979	GO:0048504	regulation_of_timing_of_organ_formation	P
contig19278	GO:0048510	regulation_of_timing_of_transition_from_vegetative_to_reproductive_phase	P
contig22379	GO:0048510	regulation_of_timing_of_transition_from_vegetative_to_reproductive_phase	P
contig13283	GO:0048510	regulation_of_timing_of_transition_from_vegetative_to_reproductive_phase	P
contig17263	GO:0048510	regulation_of_timing_of_transition_from_vegetative_to_reproductive_phase	P
contig18349	GO:0045449	regulation_of_transcription	P
contig44358	GO:0045449	regulation_of_transcription	P
contig00136	GO:0045449	regulation_of_transcription	P
contig18604	GO:0045449	regulation_of_transcription	P
contig12589	GO:0045449	regulation_of_transcription	P
contig51855	GO:0045449	regulation_of_transcription	P
contig38537	GO:0045449	regulation_of_transcription	P
contig39352	GO:0045449	regulation_of_transcription	P
contig20998	GO:0045449	regulation_of_transcription	P
contig53221	GO:0045449	regulation_of_transcription	P
contig39763	GO:0045449	regulation_of_transcription	P
contig14107	GO:0045449	regulation_of_transcription	P
contig38838	GO:0045449	regulation_of_transcription	P
contig18819	GO:0045449	regulation_of_transcription	P
contig03114	GO:0045449	regulation_of_transcription	P
contig26309	GO:0045449	regulation_of_transcription	P
contig57273	GO:0045449	regulation_of_transcription	P
contig00451	GO:0045449	regulation_of_transcription	P
contig61877	GO:0045449	regulation_of_transcription	P
contig18621	GO:0045449	regulation_of_transcription	P
contig20927	GO:0045449	regulation_of_transcription	P
contig38762	GO:0045449	regulation_of_transcription	P
contig21118	GO:0045449	regulation_of_transcription	P
contig19348	GO:0045449	regulation_of_transcription	P
contig90959	GO:0045449	regulation_of_transcription	P
contig92465	GO:0045449	regulation_of_transcription	P
contig38550	GO:0045449	regulation_of_transcription	P
contig90995	GO:0045449	regulation_of_transcription	P
contig39772	GO:0045449	regulation_of_transcription	P
contig42502	GO:0045449	regulation_of_transcription	P
contig22207	GO:0045449	regulation_of_transcription	P
contig42201	GO:0045449	regulation_of_transcription	P
contig43767	GO:0045449	regulation_of_transcription	P
contig37682	GO:0045449	regulation_of_transcription	P
contig35647	GO:0045449	regulation_of_transcription	P
contig40660	GO:0045449	regulation_of_transcription	P
contig40745	GO:0045449	regulation_of_transcription	P
contig10170	GO:0045449	regulation_of_transcription	P
contig44163	GO:0045449	regulation_of_transcription	P
contig38098	GO:0045449	regulation_of_transcription	P
contig19900	GO:0045449	regulation_of_transcription	P
contig01062	GO:0045449	regulation_of_transcription	P
contig38974	GO:0045449	regulation_of_transcription	P
contig34085	GO:0045449	regulation_of_transcription	P
contig89786	GO:0045449	regulation_of_transcription	P
contig23454	GO:0045449	regulation_of_transcription	P
contig59979	GO:0045449	regulation_of_transcription	P
contig93401	GO:0045449	regulation_of_transcription	P
contig88493	GO:0045449	regulation_of_transcription	P
contig38996	GO:0045449	regulation_of_transcription	P
contig39311	GO:0045449	regulation_of_transcription	P
contig01912	GO:0045449	regulation_of_transcription	P
3-GH8N3EB01B65YF	GO:0045449	regulation_of_transcription	P
contig92729	GO:0045449	regulation_of_transcription	P
contig15947	GO:0045449	regulation_of_transcription	P
4-GJVU7SP04JMTEK	GO:0045449	regulation_of_transcription	P
contig13548	GO:0045449	regulation_of_transcription	P
contig15178	GO:0045449	regulation_of_transcription	P
contig20593	GO:0006355	regulation_of_transcription,_DNA-dependent	P
contig31251	GO:0006355	regulation_of_transcription,_DNA-dependent	P
contig23160	GO:0006355	regulation_of_transcription,_DNA-dependent	P
contig36702	GO:0006355	regulation_of_transcription,_DNA-dependent	P
contig85509	GO:0006355	regulation_of_transcription,_DNA-dependent	P
contig47062	GO:0006355	regulation_of_transcription,_DNA-dependent	P
contig33319	GO:0006355	regulation_of_transcription,_DNA-dependent	P
contig40762	GO:0006355	regulation_of_transcription,_DNA-dependent	P
contig39433	GO:0006355	regulation_of_transcription,_DNA-dependent	P
contig15450	GO:0006355	regulation_of_transcription,_DNA-dependent	P
contig13264	GO:0006355	regulation_of_transcription,_DNA-dependent	P
contig06732	GO:0006355	regulation_of_transcription,_DNA-dependent	P
contig86173	GO:0006355	regulation_of_transcription,_DNA-dependent	P
contig37090	GO:0006355	regulation_of_transcription,_DNA-dependent	P
contig55633	GO:0006355	regulation_of_transcription,_DNA-dependent	P
contig92093	GO:0006355	regulation_of_transcription,_DNA-dependent	P
contig45953	GO:0006355	regulation_of_transcription,_DNA-dependent	P
contig41879	GO:0006355	regulation_of_transcription,_DNA-dependent	P
contig21648	GO:0006355	regulation_of_transcription,_DNA-dependent	P
contig43390	GO:0006355	regulation_of_transcription,_DNA-dependent	P
contig21028	GO:0006355	regulation_of_transcription,_DNA-dependent	P
contig19132	GO:0006355	regulation_of_transcription,_DNA-dependent	P
contig25497	GO:0006355	regulation_of_transcription,_DNA-dependent	P
contig39016	GO:0006355	regulation_of_transcription,_DNA-dependent	P
contig62249	GO:0006355	regulation_of_transcription,_DNA-dependent	P
contig23828	GO:0006355	regulation_of_transcription,_DNA-dependent	P
contig91981	GO:0006355	regulation_of_transcription,_DNA-dependent	P
contig00212	GO:0006355	regulation_of_transcription,_DNA-dependent	P
contig11880	GO:0006355	regulation_of_transcription,_DNA-dependent	P
contig24236	GO:0006355	regulation_of_transcription,_DNA-dependent	P
contig16146	GO:0006355	regulation_of_transcription,_DNA-dependent	P
contig25419	GO:0006355	regulation_of_transcription,_DNA-dependent	P
contig15790	GO:0006355	regulation_of_transcription,_DNA-dependent	P
contig55510	GO:0006355	regulation_of_transcription,_DNA-dependent	P
contig38079	GO:0006355	regulation_of_transcription,_DNA-dependent	P
contig42031	GO:0006355	regulation_of_transcription,_DNA-dependent	P
contig55515	GO:0006355	regulation_of_transcription,_DNA-dependent	P
0-FOWZWMP02LWYTG	GO:0006355	regulation_of_transcription,_DNA-dependent	P
contig43341	GO:0006355	regulation_of_transcription,_DNA-dependent	P
contig21990	GO:0006355	regulation_of_transcription,_DNA-dependent	P
1-GH8N3EB01DW119	GO:0006355	regulation_of_transcription,_DNA-dependent	P
contig29023	GO:0006355	regulation_of_transcription,_DNA-dependent	P
contig15586	GO:0006355	regulation_of_transcription,_DNA-dependent	P
contig15938	GO:0006355	regulation_of_transcription,_DNA-dependent	P
contig81433	GO:0006355	regulation_of_transcription,_DNA-dependent	P
contig86539	GO:0006355	regulation_of_transcription,_DNA-dependent	P
contig43640	GO:0006355	regulation_of_transcription,_DNA-dependent	P
contig26636	GO:0006355	regulation_of_transcription,_DNA-dependent	P
contig01760	GO:0006355	regulation_of_transcription,_DNA-dependent	P
contig24925	GO:0006355	regulation_of_transcription,_DNA-dependent	P
contig50565	GO:0006355	regulation_of_transcription,_DNA-dependent	P
contig38079	GO:0009737	response_to_abscisic_acid_stimulus	P
contig35647	GO:0010200	response_to_chitin	P
contig10170	GO:0010200	response_to_chitin	P
contig07967	GO:0010200	response_to_chitin	P
contig26636	GO:0010200	response_to_chitin	P
contig35695	GO:0009409	response_to_cold	P
contig10170	GO:0009409	response_to_cold	P
contig14673	GO:0009408	response_to_heat	P
contig50970	GO:0009408	response_to_heat	P
contig44688	GO:0009408	response_to_heat	P
contig35695	GO:0009408	response_to_heat	P
contig10170	GO:0009408	response_to_heat	P
contig51605	GO:0009644	response_to_high_light_intensity	P
contig19191	GO:0009644	response_to_high_light_intensity	P
contig12589	GO:0010039	response_to_iron_ion	P
contig85509	GO:0009416	response_to_light_stimulus	P
contig40493	GO:0006970	response_to_osmotic_stress	P
contig14094	GO:0006970	response_to_osmotic_stress	P
contig37697	GO:0006970	response_to_osmotic_stress	P
contig39293	GO:0009651	response_to_salt_stress	P
contig35695	GO:0009651	response_to_salt_stress	P
contig55510	GO:0009651	response_to_salt_stress	P
contig38841	GO:0009651	response_to_salt_stress	P
contig17149	GO:0009651	response_to_salt_stress	P
contig10170	GO:0009651	response_to_salt_stress	P
contig20593	GO:0006950	response_to_stress	P
contig23160	GO:0006950	response_to_stress	P
contig06732	GO:0006950	response_to_stress	P
contig62249	GO:0006950	response_to_stress	P
contig88229	GO:0006950	response_to_stress	P
contig16146	GO:0006950	response_to_stress	P
contig38902	GO:0006950	response_to_stress	P
contig55515	GO:0006950	response_to_stress	P
0-FOWZWMP02LWYTG	GO:0006950	response_to_stress	P
contig43341	GO:0006950	response_to_stress	P
contig15586	GO:0006950	response_to_stress	P
contig81433	GO:0006950	response_to_stress	P
contig43640	GO:0006950	response_to_stress	P
contig19278	GO:0009744	response_to_sucrose_stimulus	P
contig22379	GO:0009744	response_to_sucrose_stimulus	P
contig55510	GO:0009414	response_to_water_deprivation	P
contig38841	GO:0009414	response_to_water_deprivation	P
contig17149	GO:0009414	response_to_water_deprivation	P
contig10170	GO:0009414	response_to_water_deprivation	P
contig20927	GO:0009611	response_to_wounding	P
contig24925	GO:0009611	response_to_wounding	P
contig37446	GO:0008380	RNA_splicing	P
contig92465	GO:0010223	secondary_shoot_formation	P
contig59979	GO:0010223	secondary_shoot_formation	P
contig40762	GO:0048316	seed_development	P
contig00534	GO:0007165	signal_transduction	P
contig39189	GO:0007165	signal_transduction	P
contig45167	GO:0007165	signal_transduction	P
contig22980	GO:0007165	signal_transduction	P
contig91216	GO:0007165	signal_transduction	P
contig91867	GO:0007165	signal_transduction	P
contig21970	GO:0007165	signal_transduction	P
contig04268	GO:0007165	signal_transduction	P
contig36535	GO:0007165	signal_transduction	P
contig19041	GO:0007165	signal_transduction	P
contig41521	GO:0007165	signal_transduction	P
contig46366	GO:0007165	signal_transduction	P
contig40762	GO:0010093	specification_of_floral_organ_identity	P
contig38277	GO:0019252	starch_biosynthetic_process	P
contig93800	GO:0019252	starch_biosynthetic_process	P
contig43173	GO:0019252	starch_biosynthetic_process	P
contig19278	GO:0010182	sugar_mediated_signaling_pathway	P
contig22379	GO:0010182	sugar_mediated_signaling_pathway	P
contig35647	GO:0009862	systemic_acquired_resistance,_salicylic_acid_mediated_signaling_pathway	P
contig20593	GO:0006350	transcription	P
contig31251	GO:0006350	transcription	P
contig18349	GO:0006350	transcription	P
contig44358	GO:0006350	transcription	P
contig23160	GO:0006350	transcription	P
contig36702	GO:0006350	transcription	P
contig18604	GO:0006350	transcription	P
contig85509	GO:0006350	transcription	P
contig47062	GO:0006350	transcription	P
contig33319	GO:0006350	transcription	P
contig40762	GO:0006350	transcription	P
contig12589	GO:0006350	transcription	P
contig39433	GO:0006350	transcription	P
contig15450	GO:0006350	transcription	P
contig13264	GO:0006350	transcription	P
contig51855	GO:0006350	transcription	P
contig38537	GO:0006350	transcription	P
contig39352	GO:0006350	transcription	P
contig06732	GO:0006350	transcription	P
contig86173	GO:0006350	transcription	P
contig20998	GO:0006350	transcription	P
contig37090	GO:0006350	transcription	P
contig92093	GO:0006350	transcription	P
contig45953	GO:0006350	transcription	P
contig41879	GO:0006350	transcription	P
contig43390	GO:0006350	transcription	P
contig53221	GO:0006350	transcription	P
contig39763	GO:0006350	transcription	P
contig14107	GO:0006350	transcription	P
contig21028	GO:0006350	transcription	P
contig38838	GO:0006350	transcription	P
contig19132	GO:0006350	transcription	P
contig25497	GO:0006350	transcription	P
contig18819	GO:0006350	transcription	P
contig03114	GO:0006350	transcription	P
contig39016	GO:0006350	transcription	P
contig26309	GO:0006350	transcription	P
contig62249	GO:0006350	transcription	P
contig00451	GO:0006350	transcription	P
contig61877	GO:0006350	transcription	P
contig18621	GO:0006350	transcription	P
contig51605	GO:0006350	transcription	P
contig20927	GO:0006350	transcription	P
contig13283	GO:0006350	transcription	P
contig38762	GO:0006350	transcription	P
contig23828	GO:0006350	transcription	P
contig91981	GO:0006350	transcription	P
contig00212	GO:0006350	transcription	P
contig21118	GO:0006350	transcription	P
contig19191	GO:0006350	transcription	P
contig11880	GO:0006350	transcription	P
contig24236	GO:0006350	transcription	P
contig19348	GO:0006350	transcription	P
contig16146	GO:0006350	transcription	P
contig90959	GO:0006350	transcription	P
contig92465	GO:0006350	transcription	P
contig25419	GO:0006350	transcription	P
contig38550	GO:0006350	transcription	P
contig90995	GO:0006350	transcription	P
contig39772	GO:0006350	transcription	P
contig42502	GO:0006350	transcription	P
contig42201	GO:0006350	transcription	P
contig43767	GO:0006350	transcription	P
contig55510	GO:0006350	transcription	P
contig37682	GO:0006350	transcription	P
contig17263	GO:0006350	transcription	P
contig42031	GO:0006350	transcription	P
contig55515	GO:0006350	transcription	P
contig38841	GO:0006350	transcription	P
0-FOWZWMP02LWYTG	GO:0006350	transcription	P
contig35647	GO:0006350	transcription	P
contig43341	GO:0006350	transcription	P
contig17149	GO:0006350	transcription	P
contig40660	GO:0006350	transcription	P
contig21990	GO:0006350	transcription	P
contig16534	GO:0006350	transcription	P
contig21954	GO:0006350	transcription	P
contig10170	GO:0006350	transcription	P
contig44163	GO:0006350	transcription	P
1-GH8N3EB01DW119	GO:0006350	transcription	P
contig38098	GO:0006350	transcription	P
contig19900	GO:0006350	transcription	P
contig01062	GO:0006350	transcription	P
contig38974	GO:0006350	transcription	P
contig34085	GO:0006350	transcription	P
contig89786	GO:0006350	transcription	P
contig29023	GO:0006350	transcription	P
contig23454	GO:0006350	transcription	P
contig59979	GO:0006350	transcription	P
contig93401	GO:0006350	transcription	P
contig88493	GO:0006350	transcription	P
contig38996	GO:0006350	transcription	P
contig39311	GO:0006350	transcription	P
contig01912	GO:0006350	transcription	P
3-GH8N3EB01B65YF	GO:0006350	transcription	P
contig92729	GO:0006350	transcription	P
contig15947	GO:0006350	transcription	P
contig07967	GO:0006350	transcription	P
4-GJVU7SP04JMTEK	GO:0006350	transcription	P
contig15586	GO:0006350	transcription	P
contig13548	GO:0006350	transcription	P
contig15938	GO:0006350	transcription	P
contig81433	GO:0006350	transcription	P
contig15178	GO:0006350	transcription	P
contig86539	GO:0006350	transcription	P
contig43640	GO:0006350	transcription	P
contig26636	GO:0006350	transcription	P
contig01760	GO:0006350	transcription	P
contig24925	GO:0006350	transcription	P
contig50565	GO:0006350	transcription	P
contig15790	GO:0006351	transcription,_DNA-dependent	P
contig38079	GO:0006351	transcription,_DNA-dependent	P
contig50565	GO:0042991	transcription_factor_import_into_nucleus	P
contig38518	GO:0006412	translation	P
contig41717	GO:0006412	translation	P
contig13548	GO:0010500	transmitting_tissue_development	P
contig20149	GO:0006810	transport	P
contig23922	GO:0006810	transport	P
contig23160	GO:0000160	two-component_signal_transduction_system_(phosphorelay)	P
contig18349	GO:0010089	xylem_development	P
