# Supplementary material for: New Insights on Drought Stress Response by Global Investigation of Gene Expression Changes in Sheepgrass (Leymus chinensis)
Source: Front Plant Sci. 2016 Jun 30;7:954. doi: 10.3389/fpls.2016.00954 (PMC4928129; doi:10.3389/fpls.2016.00954)
Supplement: Table S10 — Primers for qRT-PCR. [file Table10.XLSX]

## Sheet: primers_qPCR
Gene	5'-3'
actin-F	GCACCCTGTGTTGCTCACT	19
actin-R	TACCTTGATCTTCATGCTGCTC	22
contig01077-F	CCACTTCTTCGGCGTCTT	18
contig01077-R	CTTTCCACACAGGCTCCTC	19
contig02084-F	TCAAGGTGAAGGAGATCAAGAA	22
contig02084-R	GATGACGGTGAGCAGGTT	18
contig07967-F	AGGAAGTACGGTCAGAAGATG	21
contig07967-R	CGTGGTGATGAGGATGGT	18
contig14094-F	ATATGCTGCTGGTGGAGAA	19
contig14094-R	CTGAAAGTAGTTGCTGAAAGAAGT	24
contig15454-F	CTCAAGGACATCGGCATTG	19
contig15454-R	TTCTTCCACAGCGTCATCT	19
contig17149-F	TCAACTTATCCTCGCTGTCA	20
contig17149-R	GCCACCTCAGTCTCCAAT	18
contig19734-F	CATAACTGCGAATTGTGGAGATT	23
contig19734-R	CGTGACATTGCGAGAATACC	20
contig24925-F	CCACTACGCCAGGTTCCT	18
contig24925-R	CGCTGCTGAGGTCACTAC	18
contig40232-F	GCTCGTCTGAGGATGATGG	19
contig40232-R	CTGCTGTCCGTAGGTGTC	18
contig41467-F	GGCGGATACGATGTAGGAT	19
contig41467-R	GCAAGCAGAAGATGGTGAG	19
contig76844-F	CCTGGACCTGGAGACTATC	19
contig76844-R	CCACTGCGTTCGTTAGAG	18
contig91730-F	TACCTTGGCACCGTCATC	18
contig91730-R	TGTCGTAGCACTGGAACTC	19
