# Supplementary material for: New Insights on Drought Stress Response by Global Investigation of Gene Expression Changes in Sheepgrass (Leymus chinensis)
Source: Front Plant Sci. 2016 Jun 30;7:954. doi: 10.3389/fpls.2016.00954 (PMC4928129; doi:10.3389/fpls.2016.00954)
Supplement: Table S11 — A list of phytohormone-related genes and corresponding transcript abundance. [file Table11.XLSX]

## Sheet: Plant hormone pathway genes
Gene	Control	Drought	Rewater	GO
contig20600	34.9993	77.5362	27.4678	abscisic_acid_biosynthetic_process	P
contig26661	17.3152	37.7218	11.478	abscisic_acid_biosynthetic_process	P
contig61864	8.02332	26.6685	6.50366	abscisic_acid_biosynthetic_process	P
contig48056	5.50124	24.5141	7.56726	abscisic_acid_biosynthetic_process	P
contig21081	5.32502	26.7894	16.6363	abscisic_acid_biosynthetic_process	P
contig85634	0.723032	45.1698	3.64676	abscisic_acid_biosynthetic_process	P
2-GH8N3EB02F4DVO	0.237331	23.7228	1.02602	abscisic_acid_biosynthetic_process	P
contig38729	0.0769563	55.917	3.16061	abscisic_acid_biosynthetic_process	P
contig41132	20.1711	71.0333	68.3672	abscisic_acid_mediated_signaling_pathway	P
contig14094	13.9872	179.689	26.6423	abscisic_acid_mediated_signaling_pathway	P
contig37697	12.5392	174.006	59.2216	abscisic_acid_mediated_signaling_pathway	P
contig38841	11.5685	105.859	28.6531	abscisic_acid_mediated_signaling_pathway	P
contig17149	9.76267	127.466	32.6283	abscisic_acid_mediated_signaling_pathway	P
contig48269	8.2298	53.0617	16.307	abscisic_acid_mediated_signaling_pathway	P
contig90073	7.59557	64.0938	30.1933	abscisic_acid_mediated_signaling_pathway	P
contig44377	7.30515	142.679	17.4826	abscisic_acid_mediated_signaling_pathway	P
contig40493	6.66222	25.7383	12.0008	abscisic_acid_mediated_signaling_pathway	P
contig38255	6.52816	35.1363	16.2279	abscisic_acid_mediated_signaling_pathway	P
contig39805	5.60013	21.5296	20.2448	abscisic_acid_mediated_signaling_pathway	P
1-GH8N3EB01DW119	5.14599	89.0265	18.0757	abscisic_acid_mediated_signaling_pathway	P
contig38362	4.64522	60.8597	18.2324	abscisic_acid_mediated_signaling_pathway	P
contig91130	4.52079	30.3008	12.9866	abscisic_acid_mediated_signaling_pathway	P
contig43061	3.75292	56.439	18.3719	abscisic_acid_mediated_signaling_pathway	P
contig21026	3.64858	22.8256	7.74334	abscisic_acid_mediated_signaling_pathway	P
contig55510	3.31794	22.6769	11.1565	abscisic_acid_mediated_signaling_pathway	P
contig41994	20.3786	7.70057	9.22415	auxin_biosynthetic_process	P
contig21081	5.32502	26.7894	16.6363	auxin_biosynthetic_process	P
contig38587	77.0809	23.8344	67.6028	auxin_mediated_signaling_pathway	P
contig19224	35.5853	4.68025	34.8168	auxin_mediated_signaling_pathway	P
contig36702	34.9767	10.1384	68.4046	auxin_mediated_signaling_pathway	P
contig25497	29.1522	93.2427	45.7978	auxin_mediated_signaling_pathway	P
contig21028	27.9603	83.1571	34.2399	auxin_mediated_signaling_pathway	P
contig42235	15.2205	72.2073	37.1116	auxin_mediated_signaling_pathway	P
contig91964	14.5332	38.9066	26.681	auxin_mediated_signaling_pathway	P
contig18621	13.3914	58.3044	27.9335	auxin_mediated_signaling_pathway	P
contig38004	12.9371	35.9991	23.202	auxin_mediated_signaling_pathway	P
contig90736	10.989	48.8971	50.7333	auxin_mediated_signaling_pathway	P
contig19348	4.32348	23.3107	24.8455	auxin_mediated_signaling_pathway	P
contig21813	4.21564	29.7127	11.8462	auxin_mediated_signaling_pathway	P
contig93401	3.59141	101.218	19.6362	auxin_mediated_signaling_pathway	P
contig44163	3.2958	55.434	11.0424	auxin_mediated_signaling_pathway	P
2-GH8N3EB02H7TQV	1.0569	33.5215	19.99	auxin_mediated_signaling_pathway	P
contig24327	23.4283	52.5406	39.9723	brassinosteroid_mediated_signaling_pathway	P
contig37090	20.2196	45.4492	25.0255	brassinosteroid_mediated_signaling_pathway	P
contig86173	18.3118	39.2061	25.1011	brassinosteroid_mediated_signaling_pathway	P
contig16492	12.8401	51.1661	39.9173	brassinosteroid_mediated_signaling_pathway	P
contig62326	8.68184	20.9735	10.6513	brassinosteroid_mediated_signaling_pathway	P
contig23160	21.7967	4.11273	8.3825	cytokinin_mediated_signaling_pathway	P
contig13264	21.1953	10.1293	9.61872	cytokinin_mediated_signaling_pathway	P
contig50565	0.0923476	52.3667	16.7679	cytokinin_mediated_signaling_pathway	P
contig21930	38.7312	162.576	76.8865	ethylene_biosynthetic_process	P
contig52819	10.0405	257.506	85.1003	ethylene_biosynthetic_process	P
contig37213	9.60045	163.526	67.5888	ethylene_biosynthetic_process	P
contig61188	4.42392	27.6375	30.2819	ethylene_biosynthetic_process	P
contig15454	0.0480036	29.1587	5.81079	ethylene_biosynthetic_process	P
contig86801	25.4252	88.73	61.7184	ethylene_mediated_signaling_pathway	P
contig39422	24.1088	90.5136	59.4418	ethylene_mediated_signaling_pathway	P
contig33319	23.7699	9.18796	29.3205	ethylene_mediated_signaling_pathway	P
contig13264	21.1953	10.1293	9.61872	ethylene_mediated_signaling_pathway	P
contig91981	16.717	79.6737	45.7005	ethylene_mediated_signaling_pathway	P
contig25419	14.8701	84.8985	46.8952	ethylene_mediated_signaling_pathway	P
contig91964	14.5332	38.9066	26.681	ethylene_mediated_signaling_pathway	P
contig38004	12.9371	35.9991	23.202	ethylene_mediated_signaling_pathway	P
contig21118	12.6535	64.1279	47.1522	ethylene_mediated_signaling_pathway	P
contig29023	8.30306	191.26	41.8782	ethylene_mediated_signaling_pathway	P
contig19132	8.18878	26.1193	24.1197	ethylene_mediated_signaling_pathway	P
contig19278	8.07998	24.6963	11.933	ethylene_mediated_signaling_pathway	P
contig22379	7.82567	27.6368	13.1786	ethylene_mediated_signaling_pathway	P
contig21990	5.54585	80.761	60.6657	ethylene_mediated_signaling_pathway	P
contig21026	3.64858	22.8256	7.74334	ethylene_mediated_signaling_pathway	P
contig07967	2.93138	161.36	37.7305	ethylene_mediated_signaling_pathway	P
contig86539	0.142725	29.9044	7.86709	ethylene_mediated_signaling_pathway	P
contig24925	0.11747	59.6126	34.0255	ethylene_mediated_signaling_pathway	P
contig26636	0.113884	51.4445	6.6466	ethylene_mediated_signaling_pathway	P
contig50565	0.0923476	52.3667	16.7679	ethylene_mediated_signaling_pathway	P
contig01760	0.0773392	35.9768	25.4107	ethylene_mediated_signaling_pathway	P
contig18604	20.1889	5.91584	15.6111	gibberellic_acid_mediated_signaling_pathway	P
contig07552	2.94851	27.3941	10.1975	gibberellic_acid_mediated_signaling_pathway	P
contig19278	8.07998	24.6963	11.933	gibberellin_biosynthetic_process	P
contig22379	7.82567	27.6368	13.1786	gibberellin_biosynthetic_process	P
contig24242	33.0242	84.4976	118.291	jasmonic_acid_biosynthetic_process	P
contig14158	30.8482	8.80871	18.4822	jasmonic_acid_biosynthetic_process	P
contig39946	27.8232	75.9701	72.5961	jasmonic_acid_biosynthetic_process	P
contig20497	14.195	42.1695	42.9262	jasmonic_acid_biosynthetic_process	P
contig21550	10.0027	51.7797	46.2782	jasmonic_acid_biosynthetic_process	P
contig39798	7.93314	41.1734	11.1463	jasmonic_acid_biosynthetic_process	P
contig57879	7.52186	22.4112	18.2915	jasmonic_acid_biosynthetic_process	P
contig18357	4.62501	28.2455	7.28974	jasmonic_acid_biosynthetic_process	P
contig48974	3.24986	23.4263	8.42983	jasmonic_acid_biosynthetic_process	P
1-GH8N3EB01B6A8T	3.20244	21.1608	11.6815	jasmonic_acid_biosynthetic_process	P
contig40389	2.19859	121.585	123.015	jasmonic_acid_biosynthetic_process	P
contig19651	1.47049	93.8846	98.9904	jasmonic_acid_biosynthetic_process	P
contig43527	0.328419	42.2971	55.0178	jasmonic_acid_biosynthetic_process	P
contig91964	14.5332	38.9066	26.681	jasmonic_acid_mediated_signaling_pathway	P
contig38004	12.9371	35.9991	23.202	jasmonic_acid_mediated_signaling_pathway	P
contig21847	6.35495	29.7876	29.7982	jasmonic_acid_mediated_signaling_pathway	P
contig16811	0.612819	36.1642	10.0674	jasmonic_acid_mediated_signaling_pathway	P
