# Supplementary material for: New Insights on Drought Stress Response by Global Investigation of Gene Expression Changes in Sheepgrass (Leymus chinensis)
Source: Front Plant Sci. 2016 Jun 30;7:954. doi: 10.3389/fpls.2016.00954 (PMC4928129; doi:10.3389/fpls.2016.00954)
Supplement: Table S12 — A list of photosynthesis-related genes and corresponding transcript abundance. [file Table12.XLSX]

## Sheet: photosynthesis
Gene	Control	Drought	Rewater	Function
0-FOWZWMP02MZKPR	906.981	145.286	306.765	photosynthesis
0-FUZKD2G01A6AI9	448.545	86.0409	128.161	photosynthesis
0-FUZKD2G01BTC1Z	458.977	77.0981	122.277	photosynthesis
3-GH8N3EB02FYL05	42.7977	18.7784	16.0889	photosynthesis
3-GH8N3EB02GOIHL	53.8102	22.4112	16.9627	photosynthesis
4-GJVU7SP04IB4PL	699.344	77.6679	159.169	photosynthesis
contig10263	1299.95	263.92	417.66	photosynthesis
contig11332	99.7036	32.003	147.018	photosynthesis
contig11334	2364.97	344.386	680.139	photosynthesis
contig13267	44.6002	18.7114	19.7023	photosynthesis
contig15392	53.0409	3.31217	18.6229	photosynthesis
contig15981	35.0687	17.0887	28.9839	photosynthesis
contig17093	100.266	33.4033	33.4822	photosynthesis
contig18968	1320.62	22.4078	32.3197	photosynthesis
contig21538	356.443	122.13	126.74	photosynthesis
contig21701	89.027	13.091	13.2276	photosynthesis
contig23502	31.9223	14.7269	16.1843	photosynthesis
contig25055	26.4872	7.83303	17.6167	photosynthesis
contig25456	48.7931	17.2271	24.0358	photosynthesis
contig28515	119.014	48.4081	45.7663	photosynthesis
contig28753	47.55	17.5774	18.8875	photosynthesis
contig32092	1110.25	281.314	376.725	photosynthesis
contig37023	770.031	149.802	304.569	photosynthesis
contig37150	216.843	64.8445	99.5275	photosynthesis
contig37227	1024.95	148.672	256.942	photosynthesis
contig37418	60.1123	15.0961	106.885	photosynthesis
contig37562	24.0277	2.51929	8.02677	photosynthesis
contig39995	109.556	52.6485	56.2323	photosynthesis
contig40337	1439.94	175.597	355.066	photosynthesis
contig40444	44.8296	11.2311	17.6814	photosynthesis
contig40583	263.289	108.527	75.6051	photosynthesis
contig41894	11.9387	27.6106	13.3065	photosynthesis
contig42584	669.527	132.829	268.595	photosynthesis
contig43083	457.351	157.082	132.573	photosynthesis
contig44587	64.498	8.53759	10.8529	photosynthesis
contig45104	124.772	48.5434	28.5302	photosynthesis
contig53688	3733.74	528.227	1075.83	photosynthesis
contig61859	25.3329	3.59685	196.635	photosynthesis
contig81156	976.047	138.358	234.838	photosynthesis
contig83321	58.5356	19.9897	19.6979	photosynthesis
contig83322	849.342	118.196	235.331	photosynthesis
contig83811	101.443	17.0752	18.4332	photosynthesis
contig88317	622.615	117.004	222.56	photosynthesis
contig90279	30.1276	12.6275	13.955	photosynthesis
contig90406	2058.01	1.34999	1.75164	photosynthesis
contig93332	23.5185	11.5777	6.07568	photosynthesis
0-FO0JX8101EJQY0	382.817	29.6217	104.313	photosynthesis,_light_harvesting
0-FOWZWMP02LR53P	282.052	9.32305	36.2904	photosynthesis,_light_harvesting
0-FOWZWMP02OBGMQ	168.383	61.0853	62.4467	photosynthesis,_light_harvesting
0-FOWZWMP02OS2RA	74.1058	6.54938	32.2213	photosynthesis,_light_harvesting
0-FTYGYVA04H1NEO	429.047	108.989	111.949	photosynthesis,_light_harvesting
contig02084	1344.05	135.035	383.231	photosynthesis,_light_harvesting
contig04729	52.1892	14.3315	11.8403	photosynthesis,_light_harvesting
contig04980	785.541	76.7511	218.429	photosynthesis,_light_harvesting
contig05697	188.084	8.39647	31.6583	photosynthesis,_light_harvesting
contig09188	30.2982	4.56788	4.49457	photosynthesis,_light_harvesting
contig14784	716.177	114.657	199.578	photosynthesis,_light_harvesting
contig15301	1542.26	183.318	568.389	photosynthesis,_light_harvesting
contig16163	621.492	65.4606	180.757	photosynthesis,_light_harvesting
contig21462	1142.4	126.288	294.694	photosynthesis,_light_harvesting
contig23027	654.942	195.616	255.672	photosynthesis,_light_harvesting
contig23232	911.385	70.4435	343.882	photosynthesis,_light_harvesting
contig23809	493.991	134.965	244.176	photosynthesis,_light_harvesting
contig24156	157.334	22.1753	50.9339	photosynthesis,_light_harvesting
contig24482	406.243	29.5552	92.0975	photosynthesis,_light_harvesting
contig24581	61.0974	3.12351	17.5622	photosynthesis,_light_harvesting
contig25337	1425.46	411.805	445.58	photosynthesis,_light_harvesting
contig31176	772.187	183.74	255.234	photosynthesis,_light_harvesting
contig31440	3224.82	404.333	713.079	photosynthesis,_light_harvesting
contig36723	1018.39	269.64	321.206	photosynthesis,_light_harvesting
contig36970	504.992	65.2779	220.622	photosynthesis,_light_harvesting
contig37071	1036.64	172.086	280.639	photosynthesis,_light_harvesting
contig37216	704.34	28.8549	113.749	photosynthesis,_light_harvesting
contig40300	61.523	19.9977	26.9464	photosynthesis,_light_harvesting
contig40771	930.051	39.6189	220.091	photosynthesis,_light_harvesting
contig40880	74.0109	4.99182	22.9213	photosynthesis,_light_harvesting
contig40966	319.364	44.7806	81.1715	photosynthesis,_light_harvesting
contig43993	4169.02	514.043	886.444	photosynthesis,_light_harvesting
contig44180	4216.62	693.779	1103.58	photosynthesis,_light_harvesting
contig44263	1427.2	256.672	876.685	photosynthesis,_light_harvesting
contig44596	1924.12	494.833	653.748	photosynthesis,_light_harvesting
contig53112	175.186	21.8291	55.3128	photosynthesis,_light_harvesting
contig60885	44.5208	5.99058	19.2471	photosynthesis,_light_harvesting
contig61157	81.2735	8.92727	15.0583	photosynthesis,_light_harvesting
contig61537	1039.12	272.571	421.031	photosynthesis,_light_harvesting
contig61862	1128.87	260.703	608.518	photosynthesis,_light_harvesting
contig62136	804.742	170.111	298.292	photosynthesis,_light_harvesting
contig62212	767.905	193.633	264.026	photosynthesis,_light_harvesting
contig81750	41.8768	6.09828	30.1735	photosynthesis,_light_harvesting
contig84442	159.802	18.9692	72.9387	photosynthesis,_light_harvesting
contig84443	105.155	4.84566	21.0176	photosynthesis,_light_harvesting
contig86951	1357.98	192.326	458.934	photosynthesis,_light_harvesting
contig85521	177.841	82.0193	67.1225	photosynthetic_electron_transport_chain
2-GH8N3EB02GK1H3	57.2752	17.5849	17.1952	photosynthetic_electron_transport_in_photosystem_I
contig37398	151.127	46.1704	55.1405	photosynthetic_electron_transport_in_photosystem_I
contig40489	28.8324	6.0097	7.88433	photosynthetic_electron_transport_in_photosystem_I
contig43915	82.7762	14.4909	15.3367	photosynthetic_electron_transport_in_photosystem_I
contig85755	67.2361	8.86729	11.4739	photosynthetic_electron_transport_in_photosystem_I
contig90759	77.4394	24.3458	23.0751	photosynthetic_electron_transport_in_photosystem_I
contig37199	151.997	41.2092	48.0973	photosynthetic_electron_transport_in_photosystem_II
contig55056	61.1444	18.427	14.0009	photosynthetic_electron_transport_in_photosystem_II
contig91370	3484.47	0.422852	0.951007	photosynthetic_electron_transport_in_photosystem_II
