# Supplementary material for: New Insights on Drought Stress Response by Global Investigation of Gene Expression Changes in Sheepgrass (Leymus chinensis)
Source: Front Plant Sci. 2016 Jun 30;7:954. doi: 10.3389/fpls.2016.00954 (PMC4928129; doi:10.3389/fpls.2016.00954)
Supplement: Table S13 — Comparative analysis of drought-responsive genes with freezing-responsive genes. [file Table13.XLS]

## Sheet: Drought_(Fold-change >16)
Gene	Length	Function	read_A_Drought	RPKM_A	read_B_Control	RPKM_B	log2(Fold_change) normalized	q-value(Benjamini et al. 1995)	p_value	Result
contig37840	778	dbj|BAC41494.1| cold regulated protein [Triticum aestivum]	3306	761.865	28	6.7136	6.8263	0	0	up
contig87121	887	dbj|BAC41494.1| cold regulated protein [Triticum aestivum]	4395	888.362	3	0.63092	10.4595	0	0	up
2-GH8N3EB02J6KME	486	dbj|BAD22766.1| LEA protein [Bromus inermis]	116	42.7934	0.5	0.191916	7.80077	9.3754e-25	4.95588e-26	up
contig89386	1550	dbj|BAF30424.1| basic helix-loop-helix protein [Hordeum vulgare subsp. vulgare]	15	1.73506	1240	149.234	-6.42645	5.93521e-294	2.85919e-296	down
contig70078	204	dbj|BAF50334.1| hypothetical protein [Crucihimalaya wallichii] dbj|BAF50348.1| hypothetical protein [Crucihimalaya wallichii] dbj|BAF50509.1| hypothetical protein [Lepidium virginicum] dbj|BAF50523.1| hypothetical protein [Lepidium virginicum] dbj|BAF5059	0.5	0.439435	289	264.268	-9.23214	6.52268e-54	1.77067e-55	down
contig15624	1251	dbj|BAH36916.1| dihydroflavonol-4-reductase [Aegilops tauschii x Triticum turgidum] dbj|BAH36917.1| dihydroflavonol-4-reductase [Aegilops tauschii] gb|EMT10743.1| Dihydroflavonol-4-reductase [Aegilops tauschii]	29	4.15619	507	75.601	-4.18507	3.99709e-111	5.45914e-113	down
contig19336	2559	dbj|BAJ09028.1| ferric reductase oxidase [Hordeum vulgare]	51	3.57318	1234	89.9543	-4.65391	1.3782e-283	6.90843e-286	down
2-GH8N3EB02G711L	469	dbj|BAJ84987.1| predicted protein [Hordeum vulgare subsp. vulgare]	72	27.5242	0.5	0.198872	7.11271	1.86266e-16	1.34074e-17	up
contig19010	2920	dbj|BAJ85142.1| predicted protein [Hordeum vulgare subsp. vulgare]	464	28.4898	27	1.72488	4.04588	6.14512e-96	9.63301e-98	up
contig20324	2433	dbj|BAJ85240.1| predicted protein [Hordeum vulgare subsp. vulgare]	4400	324.239	238	18.2479	4.15126	0	0	up
contig38355	1960	dbj|BAJ85240.1| predicted protein [Hordeum vulgare subsp. vulgare]	2290	209.476	113	10.7547	4.28374	0	0	up
contig58038	166	dbj|BAJ85378.1| predicted protein [Hordeum vulgare subsp. vulgare]	77	83.1644	0.5	0.561874	7.20958	1.93526e-17	1.33266e-18	up
contig41621	1071	dbj|BAJ85378.1| predicted protein [Hordeum vulgare subsp. vulgare]	207	34.6526	1	0.174176	7.63628	2.89044e-44	9.42329e-46	up
contig92907	1671	dbj|BAJ85610.1| predicted protein [Hordeum vulgare subsp. vulgare] dbj|BAJ95455.1| predicted protein [Hordeum vulgare subsp. vulgare] dbj|BAJ89502.1| predicted protein [Hordeum vulgare subsp. vulgare]	547	58.6902	10	1.11635	5.71626	2.26306e-126	2.68128e-128	up
2-GH8N3EB02IAC20	446	dbj|BAJ85610.1| predicted protein [Hordeum vulgare subsp. vulgare] dbj|BAJ95455.1| predicted protein [Hordeum vulgare subsp. vulgare] dbj|BAJ89502.1| predicted protein [Hordeum vulgare subsp. vulgare]	59	23.7177	1	0.418256	5.82543	3.09587e-14	2.49303e-15	up
contig24724	755	dbj|BAJ85610.1| predicted protein [Hordeum vulgare subsp. vulgare] dbj|BAJ95455.1| predicted protein [Hordeum vulgare subsp. vulgare] dbj|BAJ89502.1| predicted protein [Hordeum vulgare subsp. vulgare]	135	32.0584	1	0.247076	7.0196	2.03433e-30	9.08492e-32	up
contig22028	1785	dbj|BAJ85610.1| predicted protein [Hordeum vulgare subsp. vulgare] dbj|BAJ95455.1| predicted protein [Hordeum vulgare subsp. vulgare] dbj|BAJ89502.1| predicted protein [Hordeum vulgare subsp. vulgare]	581	58.3569	2	0.209011	8.12518	1.01614e-117	1.30977e-119	up
contig06143	1937	dbj|BAJ85625.1| predicted protein [Hordeum vulgare subsp. vulgare] dbj|BAK08158.1| predicted protein [Hordeum vulgare subsp. vulgare]	314	29.0639	1	0.0963047	8.23741	3.67665e-63	8.61647e-65	up
contig40470	740	dbj|BAJ85808.1| predicted protein [Hordeum vulgare subsp. vulgare]	9	2.18055	252	63.5252	-4.86457	3.06911e-59	7.66418e-61	down
contig83858	580	dbj|BAJ85808.1| predicted protein [Hordeum vulgare subsp. vulgare]	10	3.0912	210	67.5411	-4.44953	8.15227e-48	2.47521e-49	down
contig50976	688	dbj|BAJ86012.1| predicted protein [Hordeum vulgare subsp. vulgare] emb|CCI51006.1| amino acid permease [Hordeum vulgare subsp. vulgare]	109	28.4049	5	1.35568	4.38904	4.82976e-24	2.61371e-25	up
contig37691	1781	dbj|BAJ86012.1| predicted protein [Hordeum vulgare subsp. vulgare] emb|CCI51006.1| amino acid permease [Hordeum vulgare subsp. vulgare]	1320	132.882	39	4.08486	5.02371	7.66827e-299	3.59422e-301	up
contig05358	1879	dbj|BAJ86064.1| predicted protein [Hordeum vulgare subsp. vulgare]	741	70.7043	16	1.58844	5.47612	1.38619e-170	1.22365e-172	up
contig40115	2096	dbj|BAJ86197.1| predicted protein [Hordeum vulgare subsp. vulgare]	3505	299.814	55	4.89495	5.93663	0	0	up
contig03861	2950	dbj|BAJ86197.1| predicted protein [Hordeum vulgare subsp. vulgare]	3609	219.341	45	2.84556	6.26832	0	0	up
contig55495	375	dbj|BAJ86515.1| predicted protein [Hordeum vulgare subsp. vulgare]	1	0.478105	46	22.8825	-5.58077	1.11181e-11	1.04672e-12	down
contig20063	1574	dbj|BAJ87102.1| predicted protein [Hordeum vulgare subsp. vulgare]	692	78.8235	2	0.237029	8.37742	1.72618e-136	1.90134e-138	up
contig55236	391	dbj|BAJ87149.1| predicted protein [Hordeum vulgare subsp. vulgare]	1	0.458541	45	21.469	-5.54906	1.93909e-11	1.85563e-12	down
contig19734	2330	dbj|BAJ87284.1| predicted protein [Hordeum vulgare subsp. vulgare]	600	46.1689	33	2.64201	4.12721	2.40329e-125	2.89123e-127	up
contig05909	1196	dbj|BAJ87284.1| predicted protein [Hordeum vulgare subsp. vulgare]	1055	158.152	51	7.95456	4.31339	2.55376e-225	1.6392e-227	up
contig93401	1766	dbj|BAJ87441.1| predicted protein [Hordeum vulgare subsp. vulgare]	997	101.218	34	3.59141	4.81678	5.02485e-223	3.26459e-225	up
contig15540	2260	dbj|BAJ87578.1| predicted protein [Hordeum vulgare subsp. vulgare]	356	28.242	7	0.577785	5.61117	2.25175e-82	4.03993e-84	up
contig88452	689	dbj|BAJ87891.1| predicted protein [Hordeum vulgare subsp. vulgare]	84	21.8582	1	0.270743	6.33511	8.63088e-20	5.40118e-21	up
contig15392	1245	dbj|BAJ88359.1| predicted protein [Hordeum vulgare subsp. vulgare]	23	3.31217	354	53.0409	-4.00126	9.23867e-76	1.80188e-77	down
contig57466	403	dbj|BAJ88667.1| predicted protein [Hordeum vulgare subsp. vulgare]	70	31.1421	0.5	0.231442	7.07207	4.64618e-16	3.40573e-17	up
contig04583	2911	dbj|BAJ88786.1| predicted protein [Hordeum vulgare subsp. vulgare]	584	35.9687	16	1.02531	5.13261	3.87193e-133	4.39086e-135	up
contig45302	789	dbj|BAJ88890.1| predicted protein [Hordeum vulgare subsp. vulgare]	500	113.618	29	6.85643	4.05059	2.0472e-103	3.01192e-105	up
2-GH8N3EB02IL87V	421	dbj|BAJ89150.1| predicted protein [Hordeum vulgare subsp. vulgare]	125	53.2332	2	0.886186	5.90857	2.37221e-29	1.08918e-30	up
0-FOWZWMP02MP75B	229	dbj|BAJ89198.1| predicted protein [Hordeum vulgare subsp. vulgare]	1	0.782923	26	21.1795	-4.75765	9.93177e-07	1.39351e-07	down
contig23767	772	dbj|BAJ89577.1| predicted protein [Hordeum vulgare subsp. vulgare]	89	20.6694	4	0.96654	4.41852	8.0978e-20	5.06073e-21	up
contig17875	3694	dbj|BAJ89694.1| predicted protein [Hordeum vulgare subsp. vulgare] dbj|BAJ94198.1| predicted protein [Hordeum vulgare subsp. vulgare]	504	24.4618	25	1.26247	4.27621	2.03099e-107	2.87437e-109	up
contig03139	742	dbj|BAJ89745.1| predicted protein [Hordeum vulgare subsp. vulgare]	161	38.9024	0.5	0.125702	8.27371	1.40308e-32	5.88315e-34	up
contig02573	2302	dbj|BAJ89745.1| predicted protein [Hordeum vulgare subsp. vulgare]	1578	122.901	1	0.0810348	10.5667	1.50835e-231	9.36751e-234	up
contig05697	363	dbj|BAJ89881.1| predicted protein [Hordeum vulgare subsp. vulgare]	17	8.39647	366	188.084	-4.48545	3.60529e-83	6.42141e-85	down
contig07409	859	dbj|BAJ89930.1| predicted protein [Hordeum vulgare subsp. vulgare]	1018	212.476	1	0.217162	9.93431	1.61215e-164	1.48398e-166	up
contig38473	1924	dbj|BAJ90222.1| predicted protein [Hordeum vulgare subsp. vulgare]	1111	103.529	23	2.22997	5.53687	8.4077e-256	4.68517e-258	up
contig91730	2227	dbj|BAJ90222.1| predicted protein [Hordeum vulgare subsp. vulgare]	1381	111.18	24	2.01033	5.78932	0	0	up
contig22196	868	dbj|BAJ90477.1| predicted protein [Hordeum vulgare subsp. vulgare]	231	47.7141	2	0.429821	6.79454	3.10638e-52	8.67939e-54	up
contig76650	399	dbj|BAJ90477.1| predicted protein [Hordeum vulgare subsp. vulgare]	81	36.3971	0.5	0.233762	7.28264	3.22959e-18	2.14763e-19	up
contig27630	1121	dbj|BAJ90621.1| predicted protein [Hordeum vulgare subsp. vulgare]	601	96.1221	31	5.15861	4.21981	4.26737e-127	5.02821e-129	up
contig37216	1106	dbj|BAJ90643.1| predicted protein [Hordeum vulgare subsp. vulgare] dbj|BAJ86302.1| predicted protein [Hordeum vulgare subsp. vulgare]	178	28.8549	4176	704.34	-4.60938	0	0	down
contig84443	259	dbj|BAJ90643.1| predicted protein [Hordeum vulgare subsp. vulgare] dbj|BAJ86302.1| predicted protein [Hordeum vulgare subsp. vulgare]	7	4.84566	146	105.155	-4.43968	2.07854e-33	8.55167e-35	down
contig52819	353	dbj|BAJ90796.1| predicted protein [Hordeum vulgare subsp. vulgare]	507	257.506	19	10.0405	4.6807	1.66314e-112	2.239e-114	up
4-GJVU7SP04IDD0C	394	dbj|BAJ90915.1| predicted protein [Hordeum vulgare subsp. vulgare]	59	26.8479	3	1.42037	4.24047	3.96841e-13	3.41318e-14	up
contig41292	716	dbj|BAJ90941.1| predicted protein [Hordeum vulgare subsp. vulgare]	245	61.349	2	0.521067	6.87943	4.11768e-55	1.09743e-56	up
contig66204	308	dbj|BAJ90941.1| predicted protein [Hordeum vulgare subsp. vulgare]	87	50.6434	0.5	0.302828	7.38573	2.26257e-19	1.43698e-20	up
contig37220	801	dbj|BAJ90941.1| predicted protein [Hordeum vulgare subsp. vulgare]	317	70.9547	0.5	0.116443	9.25113	1.15638e-56	2.99912e-58	up
contig30450	367	dbj|BAJ91009.1| predicted protein [Hordeum vulgare subsp. vulgare] dbj|BAJ91624.1| predicted protein [Hordeum vulgare subsp. vulgare]	49	23.9378	0.5	0.254145	6.5575	9.19106e-12	8.59799e-13	up
contig92865	1727	dbj|BAJ91009.1| predicted protein [Hordeum vulgare subsp. vulgare] dbj|BAJ91624.1| predicted protein [Hordeum vulgare subsp. vulgare]	529	54.9184	5	0.540076	6.66798	1.31942e-119	1.67491e-121	up
contig20644	1810	dbj|BAJ91276.1| predicted protein [Hordeum vulgare subsp. vulgare] dbj|BAJ86700.1| predicted protein [Hordeum vulgare subsp. vulgare]	693	68.6451	15	1.54593	5.47261	1.49214e-159	1.40848e-161	up
contig02094	1921	dbj|BAJ91295.1| predicted protein [Hordeum vulgare subsp. vulgare] dbj|BAJ95829.1| predicted protein [Hordeum vulgare subsp. vulgare]	1689	157.637	66	6.40905	4.62035	0	0	up
3-GH8N3EB02HCM8Q	497	dbj|BAJ91356.1| predicted protein [Hordeum vulgare subsp. vulgare]	84	30.3024	2	0.750673	5.33511	7.57044e-20	4.72721e-21	up
contig82749	636	dbj|BAJ91409.1| predicted protein [Hordeum vulgare subsp. vulgare] dbj|BAJ91868.1| predicted protein [Hordeum vulgare subsp. vulgare]	87	24.5254	3	0.879916	4.80077	5.02959e-20	3.1223e-21	up
contig12258	1222	dbj|BAJ91409.1| predicted protein [Hordeum vulgare subsp. vulgare] dbj|BAJ91868.1| predicted protein [Hordeum vulgare subsp. vulgare]	293	42.9884	2	0.305306	7.13755	9.08588e-65	2.09148e-66	up
contig41979	1057	dbj|BAJ91409.1| predicted protein [Hordeum vulgare subsp. vulgare] dbj|BAJ91868.1| predicted protein [Hordeum vulgare subsp. vulgare]	342	58.0104	0.5	0.0882413	9.36064	3.22557e-60	7.91421e-62	up
contig57016	588	dbj|BAJ91482.1| predicted protein [Hordeum vulgare subsp. vulgare]	71	21.6489	4	1.26899	4.09254	2.36014e-15	1.79209e-16	up
contig18545	1587	dbj|BAJ91650.1| predicted protein [Hordeum vulgare subsp. vulgare] dbj|BAJ91884.1| predicted protein [Hordeum vulgare subsp. vulgare] dbj|BAJ88636.1| predicted protein [Hordeum vulgare subsp. vulgare]	530	59.8761	8	0.940351	5.99264	2.67333e-122	3.30659e-124	up
contig42277	1153	dbj|BAJ91683.1| predicted protein [Hordeum vulgare subsp. vulgare] dbj|BAK07387.1| predicted protein [Hordeum vulgare subsp. vulgare]	243	37.7861	0.5	0.0808943	8.8676	1.04381e-45	3.29087e-47	up
contig22788	723	dbj|BAJ91903.1| predicted protein [Hordeum vulgare subsp. vulgare]	267	66.2106	10	2.58011	4.68156	1.58174e-59	3.93344e-61	up
contig35188	306	dbj|BAJ92075.1| predicted protein [Hordeum vulgare subsp. vulgare]	74	43.3576	3	1.82884	4.56728	7.81955e-17	5.53791e-18	up
contig10107	2231	dbj|BAJ92162.1| predicted protein [Hordeum vulgare subsp. vulgare]	257	20.6532	7	0.585296	5.14106	6.25452e-59	1.56595e-60	up
contig26193	579	dbj|BAJ92183.1| predicted protein [Hordeum vulgare subsp. vulgare]	274	84.8451	8	2.57744	5.04082	1.68166e-62	3.99581e-64	up
contig19900	1538	dbj|BAJ92261.1| predicted protein [Hordeum vulgare subsp. vulgare]	205	23.8975	10	1.21289	4.30034	3.52876e-44	1.15227e-45	up
contig19255	2024	dbj|BAJ92547.1| predicted protein [Hordeum vulgare subsp. vulgare]	438	38.7988	7	0.645156	5.91022	2.99549e-101	4.48508e-103	up
contig81433	369	dbj|BAJ92760.1| predicted protein [Hordeum vulgare subsp. vulgare]	126	61.2208	1	0.505534	6.92007	1.33967e-28	6.2705e-30	up
contig91136	1925	dbj|BAJ93204.1| predicted protein [Hordeum vulgare subsp. vulgare]	383	35.6716	3	0.290715	6.93903	1.61673e-85	2.79959e-87	up
contig01760	1206	dbj|BAJ93265.1| predicted protein [Hordeum vulgare subsp. vulgare]	242	35.9768	0.5	0.0773392	8.86165	1.4855e-45	4.69598e-47	up
contig24925	794	dbj|BAJ93265.1| predicted protein [Hordeum vulgare subsp. vulgare]	264	59.6126	0.5	0.11747	8.98718	6.84942e-49	2.03772e-50	up
contig41746	703	dbj|BAJ93332.1| predicted protein [Hordeum vulgare subsp. vulgare]	182	46.4163	10	2.65352	4.12866	1.89614e-38	6.86434e-40	up
contig18272	2705	dbj|BAJ93332.1| predicted protein [Hordeum vulgare subsp. vulgare]	840	55.6758	43	2.96536	4.23077	1.07295e-177	8.89861e-180	up
contig42950	554	dbj|BAJ93332.1| predicted protein [Hordeum vulgare subsp. vulgare]	583	188.675	29	9.76484	4.27216	4.1377e-124	5.02088e-126	up
contig37787	1081	dbj|BAJ93332.1| predicted protein [Hordeum vulgare subsp. vulgare]	496	82.2641	14	2.4159	5.08963	6.14764e-113	8.24424e-115	up
contig41882	680	dbj|BAJ93555.1| predicted protein [Hordeum vulgare subsp. vulgare]	922	243.095	34	9.32711	4.70395	1.38972e-204	1.00783e-206	up
contig45164	1969	dbj|BAJ93555.1| predicted protein [Hordeum vulgare subsp. vulgare]	2411	219.536	55	5.21067	5.39684	0	0	up
2-GH8N3EB02I1BUK	312	dbj|BAJ93657.1| predicted protein [Hordeum vulgare subsp. vulgare]	45	25.859	0.5	0.298946	6.43464	6.5261e-11	6.44402e-12	up
contig85634	774	dbj|BAJ93704.1| predicted protein [Hordeum vulgare subsp. vulgare]	195	45.1698	3	0.723032	5.96516	2.16604e-45	6.8896e-47	up
contig03757	1140	dbj|BAJ93739.1| predicted protein [Hordeum vulgare subsp. vulgare]	545	85.7129	4	0.654534	7.0329	8.6496e-121	1.08675e-122	up
contig46756	965	dbj|BAJ93880.1| predicted protein [Hordeum vulgare subsp. vulgare]	109	20.2513	5	0.96654	4.38904	4.82976e-24	2.61371e-25	up
contig87904	489	dbj|BAJ93880.1| predicted protein [Hordeum vulgare subsp. vulgare]	62	22.732	2	0.762954	4.89698	1.45043e-14	1.14618e-15	up
contig13581	863	dbj|BAJ93949.1| predicted protein [Hordeum vulgare subsp. vulgare] dbj|BAJ88312.1| predicted protein [Hordeum vulgare subsp. vulgare]	114	23.6837	2	0.432311	5.77568	7.64485e-27	3.77037e-28	up
contig90728	1972	dbj|BAJ93953.1| predicted protein [Hordeum vulgare subsp. vulgare]	802	72.9159	4	0.378382	7.59025	1.79891e-170	1.59032e-172	up
contig19041	1674	dbj|BAJ94084.1| predicted protein [Hordeum vulgare subsp. vulgare] dbj|BAK05167.1| predicted protein [Hordeum vulgare subsp. vulgare]	256	27.4182	11	1.22578	4.48336	4.19592e-56	1.10408e-57	up
contig23454	958	dbj|BAJ94096.1| predicted protein [Hordeum vulgare subsp. vulgare]	1109	207.549	46	8.95714	4.53427	2.06843e-242	1.21995e-244	up
contig17063	2543	dbj|BAJ94636.1| predicted protein [Hordeum vulgare subsp. vulgare]	911	64.2283	5	0.366776	7.45217	9.6997e-196	7.34998e-198	up
contig18757	2453	dbj|BAJ95106.1| predicted protein [Hordeum vulgare subsp. vulgare]	278	20.319	0.5	0.0380233	9.06173	5.60454e-51	1.60388e-52	up
contig90155	1579	dbj|BAJ95110.1| predicted protein [Hordeum vulgare subsp. vulgare]	386	43.8288	23	2.71721	4.01168	1.71443e-79	3.1719e-81	up
contig59713	558	dbj|BAJ95226.1| predicted protein [Hordeum vulgare subsp. vulgare]	91	29.239	4	1.33722	4.45058	2.58643e-20	1.58844e-21	up
contig86417	1194	dbj|BAJ95449.1| predicted protein [Hordeum vulgare subsp. vulgare] dbj|BAJ95922.1| predicted protein [Hordeum vulgare subsp. vulgare] dbj|BAJ92700.1| predicted protein [Hordeum vulgare subsp. vulgare]	16	2.40254	265	41.4017	-4.10706	9.44246e-58	2.41083e-59	down
contig22663	1077	dbj|BAJ95449.1| predicted protein [Hordeum vulgare subsp. vulgare] dbj|BAJ95922.1| predicted protein [Hordeum vulgare subsp. vulgare] dbj|BAJ92700.1| predicted protein [Hordeum vulgare subsp. vulgare]	10	1.66471	156	27.02	-4.02069	7.63976e-34	3.10639e-35	down
contig15962	2605	dbj|BAJ95497.1| predicted protein [Hordeum vulgare subsp. vulgare]	1644	113.148	0.5	0.0358046	11.6258	2.34166e-202	1.71647e-204	up
2-GH8N3EB02H7TQV	353	dbj|BAJ95534.1| predicted protein [Hordeum vulgare subsp. vulgare]	66	33.5215	2	1.0569	4.98718	1.55327e-15	1.16981e-16	up
contig21262	1220	dbj|BAJ95546.1| predicted protein [Hordeum vulgare subsp. vulgare]	740	108.749	13	1.98774	5.77373	8.20061e-171	7.207e-173	up
contig84772	708	dbj|BAJ95546.1| predicted protein [Hordeum vulgare subsp. vulgare]	578	146.369	3	0.790433	7.53275	1.43507e-123	1.75072e-125	up
2-GH8N3EB02JANX8	387	dbj|BAJ95553.1| predicted protein [Hordeum vulgare subsp. vulgare]	89	41.2319	4	1.92808	4.41852	8.0978e-20	5.06073e-21	up
contig92346	1825	dbj|BAJ95553.1| predicted protein [Hordeum vulgare subsp. vulgare]	1526	149.915	48	4.90631	4.93337	0	0	up
contig39159	1696	dbj|BAJ95553.1| predicted protein [Hordeum vulgare subsp. vulgare]	1802	190.495	41	4.50957	5.40062	0	0	up
contig40726	1775	dbj|BAJ95553.1| predicted protein [Hordeum vulgare subsp. vulgare]	2511	253.631	37	3.88848	6.02738	0	0	up
0-FO0JX8101BY9QT	249	dbj|BAJ95553.1| predicted protein [Hordeum vulgare subsp. vulgare]	57	41.0421	0.5	0.374583	6.77568	1.97221e-13	1.66816e-14	up
contig59035	561	dbj|BAJ95553.1| predicted protein [Hordeum vulgare subsp. vulgare]	339	108.341	2	0.665034	7.34793	9.63396e-74	1.9279e-75	up
3-GH8N3EB02F7A83	431	dbj|BAJ95674.1| predicted protein [Hordeum vulgare subsp. vulgare] dbj|BAK03186.1| predicted protein [Hordeum vulgare subsp. vulgare]	83	34.5267	1	0.432812	6.31783	1.42682e-19	8.98287e-21	up
contig14679	1438	dbj|BAJ95859.1| predicted protein [Hordeum vulgare subsp. vulgare]	28	3.49103	529	68.6236	-4.29698	1.50212e-117	1.93814e-119	down
0-FTYGYVA04IC5BP	526	dbj|BAJ95862.1| predicted protein [Hordeum vulgare subsp. vulgare]	100	34.0854	3	1.06393	5.00168	3.45016e-23	1.91204e-24	up
contig07967	2100	dbj|BAJ96003.1| predicted protein [Hordeum vulgare subsp. vulgare] dbj|BAJ88666.1| predicted protein [Hordeum vulgare subsp. vulgare]	1890	161.36	33	2.93138	5.78256	0	0	up
contig00241	1874	dbj|BAJ96014.1| predicted protein [Hordeum vulgare subsp. vulgare]	667	63.8132	36	3.58352	4.15441	8.29785e-140	9.02104e-142	up
contig52120	861	dbj|BAJ96052.1| predicted protein [Hordeum vulgare subsp. vulgare] dbj|BAJ88082.1| predicted protein [Hordeum vulgare subsp. vulgare]	210	43.7291	5	1.08329	5.33511	1.34714e-48	4.02883e-50	up
contig22696	973	dbj|BAJ96052.1| predicted protein [Hordeum vulgare subsp. vulgare] dbj|BAJ88082.1| predicted protein [Hordeum vulgare subsp. vulgare]	557	102.635	12	2.30062	5.47936	2.38379e-128	2.79638e-130	up
contig35199	453	dbj|BAJ96121.1| predicted protein [Hordeum vulgare subsp. vulgare]	189	74.8029	0.5	0.205896	8.50503	3.335e-37	1.25053e-38	up
contig51881	2147	dbj|BAJ96121.1| predicted protein [Hordeum vulgare subsp. vulgare]	2537	211.857	5	0.434425	8.92977	0	0	up
contig83344	310	dbj|BAJ96200.1| predicted protein [Hordeum vulgare subsp. vulgare]	54	31.2311	1	0.601749	5.69768	4.29615e-13	3.70542e-14	up
contig43302	1326	dbj|BAJ96296.1| predicted protein [Hordeum vulgare subsp. vulgare]	180	24.3379	9	1.26612	4.26472	1.06248e-38	3.82215e-40	up
contig58138	1019	dbj|BAJ96533.1| predicted protein [Hordeum vulgare subsp. vulgare]	211	37.1247	5	0.91532	5.34196	7.79796e-49	2.32093e-50	up
contig44163	566	dbj|BAJ96601.1| predicted protein [Hordeum vulgare subsp. vulgare]	175	55.434	10	3.2958	4.07207	1.04052e-36	3.94771e-38	up
contig56204	1145	dbj|BAJ96619.1| predicted protein [Hordeum vulgare subsp. vulgare]	154	24.114	0.5	0.0814595	8.20958	2.13301e-31	9.24788e-33	up
contig23812	1881	dbj|BAJ96794.1| predicted protein [Hordeum vulgare subsp. vulgare]	287	27.3557	17	1.68592	4.02023	2.42179e-59	6.04139e-61	up
2-GH8N3EB02HIK84	480	dbj|BAJ97055.1| predicted protein [Hordeum vulgare subsp. vulgare]	75	28.014	1	0.388629	6.17161	8.04892e-18	5.45513e-19	up
contig12934	1480	dbj|BAJ97055.1| predicted protein [Hordeum vulgare subsp. vulgare]	2556	309.638	14	1.76459	7.45511	0	0	up
contig59401	386	dbj|BAJ97099.1| predicted protein [Hordeum vulgare subsp. vulgare]	146	67.8141	2	0.96654	6.13261	4.65601e-34	1.87923e-35	up
contig18392	2317	dbj|BAJ97106.1| predicted protein [Hordeum vulgare subsp. vulgare]	338	26.1544	2	0.16102	7.34367	1.50126e-73	3.01206e-75	up
contig27018	719	dbj|BAJ97202.1| predicted protein [Hordeum vulgare subsp. vulgare]	84	20.9462	1	0.259447	6.33511	8.63088e-20	5.40118e-21	up
contig47645	1964	dbj|BAJ97202.1| predicted protein [Hordeum vulgare subsp. vulgare]	682	62.2583	8	0.759846	6.35642	5.97923e-156	5.74522e-158	up
contig58256	666	dbj|BAJ97385.1| predicted protein [Hordeum vulgare subsp. vulgare]	403	108.489	18	5.04168	4.4275	1.82371e-87	3.07727e-89	up
contig58166	439	dbj|BAJ97385.1| predicted protein [Hordeum vulgare subsp. vulgare]	54	22.0538	1	0.424925	5.69768	4.29615e-13	3.70542e-14	up
contig40389	1103	dbj|BAJ97467.1| predicted protein [Hordeum vulgare subsp. vulgare]	748	121.585	13	2.19859	5.78924	1.18608e-172	1.03002e-174	up
contig43527	568	dbj|BAJ97467.1| predicted protein [Hordeum vulgare subsp. vulgare]	134	42.2971	1	0.328419	7.00888	3.2323e-30	1.45042e-31	up
contig48804	1008	dbj|BAJ97515.1| predicted protein [Hordeum vulgare subsp. vulgare]	21	3.7352	401	74.2097	-4.31235	2.17171e-89	3.59661e-91	down
contig00629	1853	dbj|BAJ97520.1| predicted protein [Hordeum vulgare subsp. vulgare]	602	58.2473	34	3.42279	4.08895	4.31199e-125	5.2043e-127	up
contig39998	1372	dbj|BAJ97521.1| predicted protein [Hordeum vulgare subsp. vulgare]	645	84.2869	27	3.67102	4.52106	5.32066e-141	5.7151e-143	up
contig18295	843	dbj|BAJ97521.1| predicted protein [Hordeum vulgare subsp. vulgare]	123	26.1597	5	1.10642	4.56337	1.67029e-27	8.07246e-29	up
contig40610	593	dbj|BAJ97521.1| predicted protein [Hordeum vulgare subsp. vulgare]	104	31.4437	2	0.629147	5.64323	1.54063e-24	8.18995e-26	up
contig43929	277	dbj|BAJ97714.1| predicted protein [Hordeum vulgare subsp. vulgare]	43	27.8319	1	0.673437	5.36905	1.56668e-10	1.59093e-11	up
contig31931	329	dbj|BAJ97714.1| predicted protein [Hordeum vulgare subsp. vulgare]	85	46.321	0.5	0.283499	7.35218	5.46888e-19	3.52424e-20	up
contig39629	1263	dbj|BAJ97919.1| predicted protein [Hordeum vulgare subsp. vulgare]	246	34.921	9	1.32928	4.71538	4.86268e-55	1.29851e-56	up
contig41981	1354	dbj|BAJ97923.1| predicted protein [Hordeum vulgare subsp. vulgare] dbj|BAJ94767.1| predicted protein [Hordeum vulgare subsp. vulgare] dbj|BAK02345.1| predicted protein [Hordeum vulgare subsp. vulgare]	471	62.3673	2	0.275542	7.82237	2.52184e-98	3.86784e-100	up
contig16662	1170	dbj|BAJ97923.1| predicted protein [Hordeum vulgare subsp. vulgare] dbj|BAJ94767.1| predicted protein [Hordeum vulgare subsp. vulgare] dbj|BAK02345.1| predicted protein [Hordeum vulgare subsp. vulgare]	1093	167.49	0.5	0.0797189	11.0369	8.01038e-149	8.08276e-151	up
contig57851	491	dbj|BAJ97935.1| predicted protein [Hordeum vulgare subsp. vulgare]	75	27.3864	0.5	0.189961	7.17161	4.76938e-17	3.34327e-18	up
contig34402	525	dbj|BAJ97955.1| predicted protein [Hordeum vulgare subsp. vulgare]	86	29.3693	2	0.710637	5.36905	2.5421e-20	1.55939e-21	up
contig34085	521	dbj|BAJ98040.1| predicted protein [Hordeum vulgare subsp. vulgare] dbj|BAJ89266.1| predicted protein [Hordeum vulgare subsp. vulgare]	135	46.4569	6	2.14828	4.43464	9.45071e-30	4.28325e-31	up
contig15947	1958	dbj|BAJ98040.1| predicted protein [Hordeum vulgare subsp. vulgare] dbj|BAJ89266.1| predicted protein [Hordeum vulgare subsp. vulgare]	621	56.8635	11	1.04799	5.76181	2.03033e-143	2.13855e-145	up
contig41521	1584	dbj|BAJ98092.1| predicted protein [Hordeum vulgare subsp. vulgare] dbj|BAJ93532.1| predicted protein [Hordeum vulgare subsp. vulgare]	343	38.8234	9	1.0599	5.19493	1.30349e-78	2.44895e-80	up
contig17331	1091	dbj|BAJ98118.1| predicted protein [Hordeum vulgare subsp. vulgare] dbj|BAJ96079.1| predicted protein [Hordeum vulgare subsp. vulgare]	392	64.4193	16	2.73572	4.5575	3.47341e-86	5.96493e-88	up
contig83070	842	dbj|BAJ98119.1| predicted protein [Hordeum vulgare subsp. vulgare]	164	34.921	0.5	0.110773	8.30034	4.39331e-33	1.82182e-34	up
contig18327	1496	dbj|BAJ98133.1| predicted protein [Hordeum vulgare subsp. vulgare] dbj|BAK00634.1| predicted protein [Hordeum vulgare subsp. vulgare]	945	113.254	19	2.36918	5.57903	9.15331e-218	6.16132e-220	up
contig39933	905	dbj|BAJ98133.1| predicted protein [Hordeum vulgare subsp. vulgare] dbj|BAK00634.1| predicted protein [Hordeum vulgare subsp. vulgare]	193	38.2352	3	0.618372	5.95028	6.13548e-45	1.96672e-46	up
contig40388	1012	dbj|BAJ98282.1| predicted protein [Hordeum vulgare subsp. vulgare]	1808	320.311	61	11.2441	4.83223	0	0	up
contig49124	803	dbj|BAJ98282.1| predicted protein [Hordeum vulgare subsp. vulgare]	1382	308.565	38	8.82765	5.1274	0	0	up
contig21047	3670	dbj|BAJ98402.1| predicted protein [Hordeum vulgare subsp. vulgare]	2291	111.922	52	2.6431	5.40411	0	0	up
contig20536	2187	dbj|BAJ98602.1| predicted protein [Hordeum vulgare subsp. vulgare]	423	34.6774	15	1.27944	4.76041	1.58343e-94	2.50897e-96	up
contig08057	1547	dbj|BAJ98638.1| predicted protein [Hordeum vulgare subsp. vulgare]	462	53.5434	1	0.120583	8.79454	4.29471e-87	7.2803e-89	up
contig84480	903	dbj|BAJ98765.1| predicted protein [Hordeum vulgare subsp. vulgare]	216	42.8865	11	2.27238	4.23824	3.63269e-46	1.13465e-47	up
contig57771	489	dbj|BAJ98817.1| predicted protein [Hordeum vulgare subsp. vulgare]	287	105.227	3	1.14443	6.52273	1.47125e-65	3.3541e-67	up
contig36994	895	dbj|BAJ98836.1| predicted protein [Hordeum vulgare subsp. vulgare]	358	71.7158	19	3.96011	4.17868	1.59062e-75	3.10851e-77	up
contig04863	584	dbj|BAJ98880.1| predicted protein [Hordeum vulgare subsp. vulgare] dbj|BAK06812.1| predicted protein [Hordeum vulgare subsp. vulgare]	412	126.485	3	0.958264	7.04433	2.26518e-91	3.68653e-93	up
contig27818	798	dbj|BAJ98969.1| predicted protein [Hordeum vulgare subsp. vulgare]	1080	242.647	53	12.3894	4.29168	4.64717e-230	2.91636e-232	up
contig86273	1198	dbj|BAJ98969.1| predicted protein [Hordeum vulgare subsp. vulgare]	1000	149.657	42	6.53987	4.51626	2.9813e-218	1.99126e-220	up
contig05881	895	dbj|BAJ99474.1| predicted protein [Hordeum vulgare subsp. vulgare]	1957	392.033	47	9.79607	5.32263	0	0	up
contig20270	3543	dbj|BAJ99493.1| predicted protein [Hordeum vulgare subsp. vulgare]	510	25.808	19	1.00037	4.68921	3.03259e-113	4.05103e-115	up
contig29677	589	dbj|BAJ99770.1| predicted protein [Hordeum vulgare subsp. vulgare]	227	69.0979	4	1.26684	5.76934	8.62045e-53	2.38952e-54	up
contig38272	1403	dbj|BAJ99836.1| predicted protein [Hordeum vulgare subsp. vulgare]	516	65.9396	15	1.99439	5.04713	3.11207e-117	4.0316e-119	up
contig44741	580	dbj|BAJ99995.1| predicted protein [Hordeum vulgare subsp. vulgare]	287	88.7173	12	3.85949	4.52273	4.64762e-63	1.09162e-64	up
contig90931	2065	dbj|BAJ99995.1| predicted protein [Hordeum vulgare subsp. vulgare]	1136	98.6309	28	2.52938	5.28518	4.88516e-260	2.68408e-262	up
contig62076	1170	dbj|BAK00229.1| predicted protein [Hordeum vulgare subsp. vulgare]	394	60.3761	19	3.02932	4.31691	1.71821e-84	3.01334e-86	up
contig60267	678	dbj|BAK00229.1| predicted protein [Hordeum vulgare subsp. vulgare]	192	50.7722	2	0.550272	6.52775	4.64597e-44	1.52011e-45	up
contig92797	2849	dbj|BAK00649.1| predicted protein [Hordeum vulgare subsp. vulgare]	922	58.022	48	3.14287	4.20645	2.11399e-194	1.60464e-196	up
contig44197	239	dbj|BAK00649.1| predicted protein [Hordeum vulgare subsp. vulgare]	72	54.0119	2	1.56102	5.11271	5.55448e-17	3.90519e-18	up
contig37213	1399	dbj|BAK00833.1| predicted protein [Hordeum vulgare subsp. vulgare]	1276	163.526	72	9.60045	4.09028	1.08466e-264	5.80416e-267	up
contig46366	493	dbj|BAK01329.1| predicted protein [Hordeum vulgare subsp. vulgare]	68	24.7296	0.5	0.189191	7.03025	1.16224e-15	8.69646e-17	up
contig26879	642	dbj|BAK01371.1| predicted protein [Hordeum vulgare subsp. vulgare]	295	82.3838	17	4.93959	4.0599	2.46718e-61	5.94905e-63	up
contig01912	1304	dbj|BAK01500.1| predicted protein [Hordeum vulgare subsp. vulgare]	223	30.6607	7	1.00138	4.93633	1.06442e-50	3.0669e-52	up
contig01077	2375	dbj|BAK01548.1| predicted protein [Hordeum vulgare subsp. vulgare]	1405	106.064	18	1.41379	6.22922	0	0	up
contig12620	1908	dbj|BAK01782.1| predicted protein [Hordeum vulgare subsp. vulgare]	360	33.8282	20	1.95537	4.11271	2.85414e-75	5.59264e-77	up
contig05639	1877	dbj|BAK01989.1| predicted protein [Hordeum vulgare subsp. vulgare]	420	40.118	10	0.993831	5.33511	1.3849e-96	2.15292e-98	up
contig17978	1855	dbj|BAK02161.1| predicted protein [Hordeum vulgare subsp. vulgare]	269	25.9994	12	1.20674	4.42929	1.34615e-58	3.38614e-60	up
contig14879	1693	dbj|BAK02384.1| predicted protein [Hordeum vulgare subsp. vulgare]	452	47.867	2	0.220369	7.76297	7.00646e-95	1.10745e-96	up
0-FOWZWMP02NAEWO	216	dbj|BAK03276.1| predicted protein [Hordeum vulgare subsp. vulgare]	34	28.2215	2	1.72724	4.03025	1.09709e-07	1.40318e-08	up
contig17531	1726	dbj|BAK03276.1| predicted protein [Hordeum vulgare subsp. vulgare]	1280	132.961	9	0.972699	7.09479	5.6708e-282	2.87209e-284	up
contig03850	2422	dbj|BAK03852.1| predicted protein [Hordeum vulgare subsp. vulgare]	290	21.4674	13	1.00126	4.42226	4.45963e-63	1.04689e-64	up
contig13037	1735	dbj|BAK04131.1| predicted protein [Hordeum vulgare subsp. vulgare]	371	38.338	22	2.36538	4.01863	1.64905e-76	3.19263e-78	up
contig41904	1137	dbj|BAK04993.1| predicted protein [Hordeum vulgare subsp. vulgare]	161	25.3875	8	1.31252	4.27371	1.0034e-34	3.98325e-36	up
contig50986	1156	dbj|BAK05472.1| predicted protein [Hordeum vulgare subsp. vulgare]	157	24.3499	4	0.645475	5.23741	2.19255e-36	8.41411e-38	up
contig13913	1062	dbj|BAK05678.1| predicted protein [Hordeum vulgare subsp. vulgare]	165	27.8557	5	0.878259	4.98718	8.71714e-38	3.22554e-39	up
1-GH8N3EB01EIN3F	327	dbj|BAK06022.1| predicted protein [Hordeum vulgare subsp. vulgare]	37	20.2866	0.5	0.285233	6.15224	3.54851e-09	3.99268e-10	up
contig26636	819	dbj|BAK06022.1| predicted protein [Hordeum vulgare subsp. vulgare]	235	51.4445	0.5	0.113884	8.81931	1.76636e-44	5.71492e-46	up
contig25919	901	dbj|BAK06092.1| predicted protein [Hordeum vulgare subsp. vulgare] dbj|BAJ87336.1| predicted protein [Hordeum vulgare subsp. vulgare]	174	34.6241	6	1.24223	4.80077	2.33953e-39	8.30347e-41	up
contig38502	747	dbj|BAK06092.1| predicted protein [Hordeum vulgare subsp. vulgare] dbj|BAJ87336.1| predicted protein [Hordeum vulgare subsp. vulgare]	176	42.2422	2	0.499443	6.40222	1.26922e-40	4.3973e-42	up
contig39164	1317	dbj|BAK06443.1| predicted protein [Hordeum vulgare subsp. vulgare]	577	78.5497	3	0.424925	7.53025	2.21133e-123	2.70349e-125	up
contig20875	2355	dbj|BAK07940.1| predicted protein [Hordeum vulgare subsp. vulgare]	1320	100.493	24	1.90107	5.72415	2.35806e-304	1.0899e-306	up
contig45243	1028	dbj|BAK23261.1| Na+/H+ exchanger [Puccinellia tenuiflora]	182	31.7419	10	1.81461	4.12866	1.89614e-38	6.86434e-40	up
contig20871	2895	dbj|BAL63696.1| pseudo-response regulator [Triticum turgidum subsp. dicoccon] dbj|BAL63697.1| pseudo-response regulator [Triticum turgidum subsp. dicoccon] dbj|BAL63698.1| pseudo-response regulator [Triticum turgidum subsp. dicoccon] dbj|BAL63699.1| pseud	18	1.11475	428	27.5786	-4.62875	1.85914e-98	2.84659e-100	down
contig60879	194	dbj|BAM74038.1| cell wall invertase [Triticum aestivum]	33	30.4977	1	0.961557	4.98718	3.78836e-08	4.65147e-09	up
contig21457	2202	dbj|BAM74039.1| fructan 6-exohydrolase [Triticum aestivum]	1664	135.485	40	3.38859	5.3213	0	0	up
contig42416	2159	dbj|BAM74039.1| fructan 6-exohydrolase [Triticum aestivum]	3066	254.609	68	5.87534	5.43747	0	0	up
contig20934	2350	dbj|BAM74039.1| fructan 6-exohydrolase [Triticum aestivum]	1758	134.124	36	2.85767	5.55258	0	0	up
contig61118	317	emb|CAC01890.1| hypothetical protein [Arabidopsis thaliana]	47	26.5823	1	0.588461	5.49738	1.79966e-11	1.71868e-12	up
contig19450	2204	emb|CAC42081.1| polyamine oxidase [Hordeum vulgare subsp. vulgare] emb|CAC42119.1| flavin containing polyamine oxidase [Hordeum vulgare subsp. vulgare]	95	7.72799	2293	194.075	-4.65038	0	0	down
contig62108	1877	emb|CAC42081.1| polyamine oxidase [Hordeum vulgare subsp. vulgare] emb|CAC42119.1| flavin containing polyamine oxidase [Hordeum vulgare subsp. vulgare]	330	31.5213	6959	691.607	-4.45555	0	0	down
contig13904	1153	emb|CAD48128.1| farnesylated protein 1 [Hordeum vulgare subsp. vulgare]	1169	181.777	36	5.82439	4.96392	7.62143e-264	4.10811e-266	up
contig37581	1112	emb|CAD48128.1| farnesylated protein 1 [Hordeum vulgare subsp. vulgare]	2844	458.542	43	7.21341	5.99023	0	0	up
contig90245	1466	emb|CAI84707.1| lipoxygenase-like protein [Hordeum vulgare subsp. vulgare]	308	37.6679	5	0.636228	5.88765	2.2509e-71	4.65677e-73	up
contig55700	551	emb|CAJ13965.1| unnamed protein product [Aegilops tauschii]	221	71.911	7	2.36986	4.92334	3.26556e-50	9.49617e-52	up
contig66464	1087	emb|CAN71108.1| hypothetical protein VITISV_001478 [Vitis vinifera]	0.5	0.0824698	233	39.9856	-8.9214	2.61432e-45	8.32908e-47	down
contig59979	324	emb|CBZ41151.1| NAC transcription factor [Hordeum vulgare subsp. vulgare]	166	91.8581	6	3.45448	4.73287	2.13003e-37	7.94538e-39	up
contig02828	1926	emb|CCW36770.1| beta-amylase 2, partial [Zingeria biebersteiniana subsp. trichopoda]	84	7.81947	9717	941.137	-6.91119	0	0	down
contig64917	1972	gb|AAA34624.1| galactose permease [Saccharomyces cerevisiae]	292	26.5479	2	0.189191	7.13261	1.43448e-64	3.30951e-66	up
contig37667	557	gb|AAC14297.1| COR39 [Triticum aestivum] prf||1909350A cold-regulated gene cor39	5286	1701.48	68	22.7735	6.22329	0	0	up
contig41735	521	gb|AAD02258.1| dehydrin 7 [Hordeum vulgare subsp. vulgare] gb|AAX14223.1| dehydrin 7 [Hordeum vulgare subsp. spontaneum]	1345	462.849	54	19.3345	4.58129	3.35112e-295	1.5969e-297	up
contig52345	245	gb|AAD28730.1|AF112963_1 chitinase II precursor [Triticum aestivum]	63	46.103	2	1.52279	4.92007	8.27285e-15	6.47074e-16	up
contig86370	1049	gb|AAD28733.1|AF112966_1 chitinase IV precursor [Triticum aestivum]	399	68.1949	13	2.31177	4.88259	6.22507e-90	1.02365e-91	up
contig42362	443	gb|AAG28460.1|AF195612_1 actin depolymerization factor-like protein [Lophopyrum elongatum] gb|AAG28490.1|AF196350_1 actin depolymerization factor-like protein [Lophopyrum elongatum]	317	128.295	9	3.7898	5.0812	2.37483e-72	4.86988e-74	up
contig02837	1949	gb|AAG30254.1|AF307333_1 putative nematode-resistance protein [Hordeum vulgare] gb|AAW03319.1| Hs1 [Hordeum vulgare] dbj|BAJ97100.1| predicted protein [Hordeum vulgare subsp. vulgare]	819	75.3402	27	2.58422	4.86562	7.06293e-184	5.66462e-186	up
contig92992	13854	gb|AAK72855.1| ATP synthase beta subunit [Stylobasium spathulatum]	376	4.86595	63691	857.59	-7.46142	0	0	down
contig23798	516	gb|AAL99267.1| CONSTANS-like protein CO6 [Hordeum vulgare subsp. vulgare] gb|AAL99268.1| CONSTANS-like protein CO6 [Hordeum vulgare subsp. vulgare] dbj|BAJ95827.1| predicted protein [Hordeum vulgare subsp. vulgare]	158	54.8987	5	1.80758	4.92464	4.36855e-36	1.68642e-37	up
contig92997	203	gb|AAM55965.1| ribulose-1,5-bisphosphate carboxylase/oxygenase large subunit [Convolvulus sabatius subsp. mauritanicus]	0.5	0.441599	890	817.845	-10.8549	5.77559e-130	6.72262e-132	down
contig87316	1855	gb|AAN16383.1| cytokinin dehydrogenase 2 [Hordeum vulgare] gb|AFK79780.1| cytokinin oxidase/dehydrogenase [Hordeum vulgare subsp. vulgare]	3	0.289956	265	26.6489	-6.5221	5.26489e-63	1.23797e-64	down
contig16811	1522	gb|AAP75621.1| syntaxin [Hordeum vulgare subsp. vulgare] gb|AAP75622.1| syntaxin [Hordeum vulgare subsp. vulgare] dbj|BAJ89390.1| predicted protein [Hordeum vulgare subsp. vulgare]	307	36.1642	5	0.612819	5.88296	3.7914e-71	7.88827e-73	up
contig37424	1301	gb|AAR20919.1| jasmonate-induced protein [Triticum aestivum]	3082	424.727	72	10.3236	5.36251	0	0	up
contig11922	1400	gb|AAR20919.1| jasmonate-induced protein [Triticum aestivum]	2678	342.955	59	7.86142	5.44709	0	0	up
contig18968	6681	gb|AAS46055.1| photosystem I P700 chlorophyll A apoprotein A1 [Oryza sativa Indica Group] gb|AAS46121.1| photosystem I P700 chlorophyll A apoprotein A1 [Oryza sativa Japonica Group] gb|AAS46184.1| photosystem I P700 chlorophyll A apoprotein A1 [Oryza sati	835	22.4078	47298	1320.62	-5.88107	0	0	down
contig67196	738	gb|AAS56019.1| YDR077W [Saccharomyces cerevisiae]	85	20.6499	2	0.505534	5.35218	4.38396e-20	2.71408e-21	up
contig84177	479	gb|AAT01102.1| rpL23-yEF1A fusion protein [rpL23-fusion expression vector pyEF1A]	92	34.4355	1	0.389441	6.46635	1.62724e-21	9.554e-23	up
contig39311	1020	gb|AAU08785.1| NAC domain transcription factor [Triticum aestivum]	127	22.3233	4	0.731538	4.93147	3.76297e-29	1.73828e-30	up
contig39219	1443	gb|AAX49504.1| UDP-D-glucose epimerase 1 [Hordeum vulgare]	2902	360.567	172	22.2351	4.01936	0	0	up
contig45369	596	gb|AAY16798.1| early salt stress and cold acclimation-induced protein 2-1 [Lophopyrum elongatum]	830	249.682	16	5.00784	5.63976	1.99005e-191	1.52869e-193	up
2-GH8N3EB02F4DVO	393	gb|ABB71584.1| 9-cis-epoxycarotenoid dioxygenase 2 [Hordeum vulgare subsp. vulgare]	52	23.7228	0.5	0.237331	6.64323	2.15097e-12	1.9353e-13	up
contig48092	417	gb|ABB90544.1| dehydration responsive element binding protein [Triticum aestivum]	504	216.695	23	10.2889	4.39651	6.66333e-109	9.29149e-111	up
contig53668	510	gb|ABJ98331.1| multiple inositol polyphosphate phosphatase PhyIIa1 [Triticum aestivum]	116	40.7795	6	2.19461	4.21581	4.9054e-25	2.55981e-26	up
2-GH8N3EB02JKNI0	436	gb|ABJ98334.1| multiple inositol polyphosphate phosphatase PhyIIc [Triticum aestivum]	60	24.6729	2	0.855698	4.84968	4.43565e-14	3.60484e-15	up
contig43640	568	gb|ABK55357.1| CBFII-5.3 [Triticum aestivum]	163	51.451	0.5	0.16421	8.29152	6.46175e-33	2.69134e-34	up
contig32573	472	gb|ABL09468.1| pseudo-response regulator [Triticum aestivum] gb|AFG73161.1| pseudo-response regulator [Triticum aestivum] gb|AFG73162.1| pseudo-response regulator [Triticum aestivum] gb|AFG73163.1| pseudo-response regulator [Triticum aestivum]	0.5	0.189925	58	22.9226	-6.91519	4.49801e-14	3.65992e-15	down
contig06884	1158	gb|ABO15728.1| FT protein, partial [Triticum aestivum]	9	1.39344	231	37.2118	-4.73904	6.95093e-54	1.88964e-55	down
contig00159	2292	gb|ABP87670.1| SPX129 [Triticum aestivum]	550	43.0232	25	2.03471	4.40222	7.24264e-119	9.23175e-121	up
contig39674	972	gb|ABR26678.1| ferritin 1 [Hordeum vulgare]	1602	295.495	79	15.1613	4.28467	0	0	up
contig58941	685	gb|ABS11090.1| MAP kinase [Triticum aestivum]	100	26.1736	6	1.63395	4.00168	4.66265e-21	2.78462e-22	up
contig16015	2019	gb|ABS11090.1| MAP kinase [Triticum aestivum]	620	55.0567	33	3.04898	4.17452	2.45954e-130	2.84683e-132	up
contig24222	1531	gb|ABS11090.1| MAP kinase [Triticum aestivum]	304	35.6002	16	1.94949	4.19072	2.48815e-64	5.75989e-66	up
contig45416	445	gb|ABU56004.1| blue copper-binding protein [Dasypyrum villosum]	262	105.559	7	2.93437	5.16886	3.92293e-60	9.6329e-62	up
contig05311	767	gb|ACH69772.1| Adf2 [Hordeum vulgare subsp. vulgare] gb|ACH70383.1| actin depolymerization factor-like protein [Hordeum vulgare subsp. vulgare]	116	27.1155	0.5	0.121605	7.80077	9.3754e-25	4.95588e-26	up
contig14178	1229	gb|ACH97119.1| hypothetical protein [Triticum aestivum]	9	1.31294	191	28.9907	-4.46472	1.29429e-43	4.26341e-45	down
contig01153	1084	gb|ACL52993.1| unknown [Zea mays] gb|ACN25231.1| unknown [Zea mays] gb|ACN27935.1| unknown [Zea mays] gb|ACN34514.1| unknown [Zea mays] gb|ACN36188.1| unknown [Zea mays] gb|ACR35728.1| unknown [Zea mays] gb|ACR36245.1| unknown [Zea mays]	473	78.2324	9	1.54878	5.65856	2.56368e-109	3.54815e-111	up
contig42100	1072	gb|ACN27943.1| unknown [Zea mays]	746	124.767	18	3.13224	5.3159	4.52467e-171	3.96467e-173	up
contig43260	1496	gb|ACN28671.1| unknown [Zea mays]	1389	166.466	56	6.98286	4.57526	1.10458e-304	5.09101e-307	up
contig90299	1389	gb|ACN30941.1| unknown [Zea mays]	600	77.4468	32	4.29759	4.17161	4.26711e-126	5.07791e-128	up
contig21708	1441	gb|ACN30958.1| unknown [Zea mays]	2457	305.7	12	1.55344	7.62051	0	0	up
contig11941	918	gb|ACN31922.1| unknown [Zea mays]	213	41.5998	10	2.03205	4.35557	3.645e-46	1.13897e-47	up
contig34153	287	gb|ACN33554.1| unknown [Zea mays]	44	27.4869	0.5	0.324986	6.40222	1.06698e-10	1.07141e-11	up
contig83596	861	gb|ACN35817.1| unknown [Zea mays]	118	24.5716	1	0.216658	6.82543	5.77079e-27	2.83408e-28	up
contig00165	1222	gb|ACR35294.1| unknown [Zea mays]	141	20.6872	3	0.457959	5.49738	5.79467e-33	2.41124e-34	up
contig59323	430	gb|ACR36257.1| unknown [Zea mays]	89	37.1087	4	1.73528	4.41852	8.0978e-20	5.06073e-21	up
contig21509	809	gb|ACR36593.1| unknown [Zea mays]	2857	633.164	40	9.22334	6.10115	0	0	up
contig84440	206	gb|ACR36733.1| unknown [Zea mays]	8	6.96269	277	250.836	-5.17095	4.30023e-66	9.69715e-68	down
contig43849	571	gb|ACR38084.1| unknown [Zea mays]	240	75.3581	6	1.96016	5.26472	2.49403e-55	6.62749e-57	up
1-GH8N3EB01AMLLU	420	gb|ACT34063.1| AP2-containing protein [Aegilops tauschii]	92	39.2729	1	0.444148	6.46635	1.62724e-21	9.554e-23	up
contig38589	876	gb|ADC92551.1| UDP-glucosyltransferase HvUGT14077 [Hordeum vulgare subsp. vulgare] dbj|BAJ97019.1| predicted protein [Hordeum vulgare subsp. vulgare]	118	24.1509	2	0.425895	5.82543	9.29661e-28	4.45973e-29	up
contig90406	3453	gb|ADD63090.1| photosystem II protein K [Microlaena stipoides]	26	1.34999	38095	2058.01	-10.5741	0	0	down
contig10758	1284	gb|ADE48536.1| hypothetical protein 2383A24.3 [Triticum aestivum]	339	47.3357	9	1.30754	5.178	1.18832e-77	2.26506e-79	up
contig03619	813	gb|ADK88900.1| translocase of inner membrane 17 [Triticum aestivum]	106	23.376	0.5	0.114725	7.67071	6.23198e-23	3.4829e-24	up
contig91371	4925	gb|ADO16385.1| maturase K [Begonia dipetala] gb|ADO16398.1| maturase K [Begonia palmata] gb|ADO16404.1| maturase K [Begonia robusta] gb|ADO16406.1| maturase K [Begonia symsanguinea]	2267	82.5277	61500	2329.41	-4.81894	0	0	down
contig48046	1086	gb|ADT92200.1| hypothetical protein [Zea mays]	147	24.2685	8	1.37416	4.14246	3.02944e-31	1.31976e-32	up
contig61743	818	gb|ADT92200.1| hypothetical protein [Zea mays]	152	33.3154	4	0.912187	5.19072	3.46062e-35	1.36296e-36	up
contig91378	2622	gb|ADZ54453.1| ribosomal protein S8 [Mirabilis sanguinea]	0.5	0.0341894	1276	90.781	-11.3746	9.9953e-171	8.81027e-173	down
1-GH8N3EB01DW119	435	gb|AED99724.1| stress-related bZIP transcription factor [Lophopyrum elongatum] gb|AEF32522.1| stress-related bZIP transcription factor [Lophopyrum elongatum]	216	89.0265	12	5.14599	4.11271	2.04035e-45	6.48186e-47	up
contig38098	1788	gb|AEG21060.1| stress-induced transcription factor SNAC1 [Hordeum vulgare subsp. vulgare]	1343	134.668	67	6.99011	4.26794	3.52431e-285	1.74825e-287	up
contig89786	1566	gb|AEG21060.1| stress-induced transcription factor SNAC1 [Hordeum vulgare subsp. vulgare]	1051	120.328	44	5.24129	4.5209	1.83165e-229	1.15423e-231	up
contig41322	807	gb|AEH25632.1| pathogenesis-related protein 1-17 [Triticum aestivum]	22	4.88769	1318	304.662	-5.96191	0	0	down
contig44268	1049	gb|AEJ88292.1| cold acclimation protein WCOR410 [Agropyron cristatum]	9759	1667.96	213	37.8775	5.4606	0	0	up
contig06164	817	gb|AEJ88293.1| drought acclimation dehydrin WZY2 [Agropyron cristatum]	177	38.8424	2	0.456652	6.41039	7.72745e-41	2.66315e-42	up
contig46601	473	gb|AEJ88293.1| drought acclimation dehydrin WZY2 [Agropyron cristatum]	109	41.3162	1	0.394381	6.71097	4.20028e-25	2.18255e-26	up
contig56787	692	gb|AER62635.1| hypothetical protein [Henrardia persica]	208	53.8905	1	0.26957	7.64323	1.89286e-44	6.13406e-46	up
contig28837	575	gb|AER62637.1| hypothetical protein [Triticum monococcum subsp. aegilopoides]	73	22.762	2	0.648842	5.13261	3.19354e-17	2.222e-18	up
2-GH8N3EB02F76Z2	399	gb|AFA26170.1| hypothetical protein, partial [Lolium perenne]	120	53.9216	7	3.27267	4.04232	2.79924e-25	1.44743e-26	up
2-GH8N3EB02IKGP4	161	gb|AFK33626.1| unknown [Lotus japonicus]	169	188.198	3	3.47594	5.75871	1.83866e-39	6.49945e-41	up
contig15454	1943	gb|AFO63003.1| ACC synthase [Hordeum vulgare]	316	29.1587	0.5	0.0480036	9.24657	1.61078e-56	4.18393e-58	up
contig86539	1307	gb|AFP49820.1| ethylene responsive transcription factor 6 [Triticum durum]	218	29.9044	1	0.142725	7.71097	2.75154e-46	8.57638e-48	up
contig50565	1010	gb|AFP49820.1| ethylene responsive transcription factor 6 [Triticum durum]	295	52.3667	0.5	0.0923476	9.14736	1.76865e-53	4.84382e-55	up
contig46642	606	gb|AFR90219.1| CBL-interacting protein kinase 29 [Triticum aestivum]	88	26.0354	4	1.2313	4.40222	1.43482e-19	9.03697e-21	up
3-GH8N3EB01B65YF	228	gb|AFW79189.1| putative WRKY DNA-binding domain superfamily protein [Zea mays]	33	25.9498	1	0.818167	4.98718	3.78836e-08	4.65147e-09	up
contig15339	812	gb|AFW88221.1| hypothetical protein ZEAMMB73_561471 [Zea mays]	318	70.2143	18	4.13517	4.08575	2.57654e-66	5.80013e-68	up
contig92996	260	gb|AGC27193.1| ribulose-1,5-bisphosphate carboxylase/oxygenase large subunit, partial (chloroplast) [Paederia pertomentosa]	0.5	0.344787	1119	802.849	-11.1852	1.22317e-154	1.18644e-156	down
contig07984	746	gb|AGO64765.1| 9-cis-epoxycarotenoid dioxygenase [Aegilops tauschii]	135	32.4451	1	0.250056	7.0196	2.03433e-30	9.08492e-32	up
contig38960	849	gb|AGT62711.1| dehydrin 7 [Hordeum vulgare subsp. vulgare]	874	184.569	6	1.31832	7.12932	3.19809e-192	2.44002e-194	up
contig35001	718	gb|AGT95994.1| dehydrin WZY1-2 [Triticum aestivum]	4860	1213.57	116	30.1377	5.33155	0	0	up
contig90047	1452	gb|AGT95994.1| dehydrin WZY1-2 [Triticum aestivum]	13291	1641.14	288	37.0001	5.47103	0	0	up
contig02314	2064	gb|EAY97806.1| hypothetical protein OsI_19725 [Oryza sativa Indica Group]	876	76.0938	16	1.44606	5.71758	4.15933e-202	3.05427e-204	up
contig26756	441	gb|EAZ00152.1| hypothetical protein OsI_22158 [Oryza sativa Indica Group]	190	77.2449	7	2.96099	4.70529	1.27498e-42	4.25292e-44	up
contig58216	488	gb|EEC83651.1| hypothetical protein OsI_29405 [Oryza sativa Indica Group]	137	50.3333	8	3.05807	4.04082	9.32378e-29	4.3459e-30	up
contig05612	2737	gb|EEE56533.1| hypothetical protein OsJ_05836 [Oryza sativa Japonica Group]	764	50.0464	30	2.04467	4.61333	2.4421e-168	2.1939e-170	up
contig87003	1150	gb|EEE61941.1| hypothetical protein OsJ_16693 [Oryza sativa Japonica Group]	434	67.6623	24	3.89305	4.11938	1.0402e-90	1.69831e-92	up
contig43831	1225	gb|EEE61941.1| hypothetical protein OsJ_16693 [Oryza sativa Japonica Group]	409	59.8607	13	1.97963	4.91831	2.23727e-92	3.60615e-94	up
contig28447	340	gb|EEE67873.1| hypothetical protein OsJ_25689 [Oryza sativa Japonica Group]	99	52.2049	0.5	0.274327	7.57215	1.22928e-21	7.19105e-23	up
contig18923	962	gb|EEE69239.1| hypothetical protein OsJ_28485 [Oryza sativa Japonica Group]	197	36.7152	7	1.35738	4.75749	2.41011e-44	7.83538e-46	up
contig53033	297	gb|EGN91427.1| hypothetical protein SERLA73DRAFT_80493 [Serpula lacrymans var. lacrymans S7.3]	250	150.917	0.5	0.314044	8.90857	8.91716e-47	2.75853e-48	up
contig64929	400	gb|EHA21431.1| hypothetical protein ASPNIDRAFT_46197 [Aspergillus niger ATCC 1015]	91	40.7883	2	0.932711	5.45058	1.67995e-21	9.87001e-23	up
2-GH8N3EB02HGXP2	130	gb|EMD37053.1| hypothetical protein CERSUDRAFT_155502, partial [Ceriporiopsis subvermispora B]	16	22.0664	0.5	0.71747	4.94279	0.000241787	4.60697e-05	up
contig86439	1512	gb|EMS45989.1| hypothetical protein TRIUR3_32532 [Triticum urartu]	211	25.0199	2	0.246749	6.66389	4.49314e-48	1.35895e-49	up
contig10777	694	gb|EMS46250.1| Glutaredoxin-C15 [Triticum urartu]	5	1.29171	120	32.2551	-4.64217	4.25703e-28	2.02248e-29	down
contig34107	496	gb|EMS46851.1| putative NADH-ubiquinone oxidoreductase C3A11.07, mitochondrial [Triticum urartu]	90	32.5323	4	1.50437	4.43464	4.57518e-20	2.83484e-21	up
2-GH8N3EB02H3EEX	324	gb|EMS46908.1| ERD1 protein, chloroplastic [Triticum urartu]	39	21.5811	1	0.575747	5.22819	1.38339e-09	1.51071e-10	up
contig33109	1038	gb|EMS47116.1| Delta-1-pyrroline-5-carboxylate synthase [Triticum urartu]	146	25.218	2	0.359426	6.13261	4.65601e-34	1.87923e-35	up
contig60066	689	gb|EMS47116.1| Delta-1-pyrroline-5-carboxylate synthase [Triticum urartu]	141	36.6906	1	0.270743	7.08234	1.28923e-31	5.56104e-33	up
contig42750	531	gb|EMS47195.1| Peroxidase 2 [Triticum urartu]	159	53.6855	0.5	0.175652	8.25567	3.04693e-32	1.28889e-33	up
4-GJVU7SP04JMTEK	438	gb|EMS47515.1| NAC domain-containing protein 48 [Triticum urartu]	180	73.6806	3	1.27769	5.84968	5.51585e-42	1.86648e-43	up
contig45678	808	gb|EMS48138.1| Serine palmitoyltransferase 2 [Triticum urartu]	316	70.1181	6	1.38521	5.66161	3.23058e-73	6.54478e-75	up
contig03070	1125	gb|EMS48158.1| Disease resistance protein RPM1 [Triticum urartu]	180	28.6863	10	1.65815	4.11271	5.94296e-38	2.18433e-39	up
contig42056	1033	gb|EMS48364.1| Cold shock protein CS66 [Triticum urartu]	1208	209.663	0.5	0.0902915	11.1812	1.54075e-160	1.44033e-162	up
contig81273	552	gb|EMS48426.1| hypothetical protein TRIUR3_01632 [Triticum urartu]	1	0.3248	73	24.6695	-6.24704	5.25617e-18	3.53155e-19	down
contig41467	1905	gb|EMS48763.1| Beta-glucosidase 31 [Triticum urartu]	1949	183.43	50	4.89612	5.22745	0	0	up
contig59484	339	gb|EMS49921.1| E3 ubiquitin ligase BIG BROTHER [Triticum urartu]	192	101.544	10	5.50272	4.20582	6.12671e-41	2.10908e-42	up
contig88275	1091	gb|EMS49974.1| Metal tolerance protein 7 [Triticum urartu]	240	39.4404	4	0.683931	5.84968	9.07365e-56	2.397e-57	up
contig82676	734	gb|EMS50523.1| hypothetical protein TRIUR3_12851 [Triticum urartu]	295	72.0577	3	0.762434	6.5624	2.94734e-67	6.4986e-69	up
contig12224	963	gb|EMS50523.1| hypothetical protein TRIUR3_12851 [Triticum urartu]	222	41.3315	0.5	0.0968547	8.7372	1.85849e-42	6.21627e-44	up
contig45202	1331	gb|EMS50523.1| hypothetical protein TRIUR3_12851 [Triticum urartu]	485	65.3308	0.5	0.0700759	9.86463	1.94198e-79	3.59794e-81	up
contig44605	392	gb|EMS50713.1| hypothetical protein TRIUR3_12698 [Triticum urartu]	204	93.3037	6	2.85524	5.03025	1.1377e-46	3.52837e-48	up
contig24108	883	gb|EMS51023.1| hypothetical protein TRIUR3_17723 [Triticum urartu]	716	145.381	15	3.16889	5.51971	5.71825e-165	5.24132e-167	up
contig14055	482	gb|EMS51084.1| Peroxidase 2 [Triticum urartu]	9	3.34773	240	92.8841	-4.79418	3.48993e-56	9.1558e-58	down
contig77683	720	gb|EMS51513.1| hypothetical protein TRIUR3_11911 [Triticum urartu]	1	0.249013	162	41.972	-7.39706	7.48341e-37	2.82847e-38	down
contig47267	526	gb|EMS52187.1| 5'-methylthioadenosine/S-adenosylhomocysteine nucleosidase [Triticum urartu]	30	10.2256	1104	391.526	-5.25885	1.05137e-262	5.70816e-265	down
contig15586	2221	gb|EMS52274.1| Heat stress transcription factor C-1b [Triticum urartu]	607	48.9998	10	0.839902	5.86641	3.67833e-140	3.98454e-142	up
contig23918	602	gb|EMS52427.1| NAC domain-containing protein 21/22 [Triticum urartu]	377	112.279	12	3.71845	4.91625	3.5071e-85	6.10498e-87	up
contig21892	1345	gb|EMS52590.1| hypothetical protein TRIUR3_20541 [Triticum urartu]	1169	155.828	70	9.70851	4.00456	1.75298e-239	1.04988e-241	up
contig78488	306	gb|EMS52654.1| hypothetical protein TRIUR3_11122 [Triticum urartu]	57	33.397	1	0.609615	5.77568	8.79914e-14	7.30856e-15	up
contig41449	1200	gb|EMS52741.1| hypothetical protein TRIUR3_22762 [Triticum urartu]	137	20.4689	3	0.466355	5.45586	5.06166e-32	2.15236e-33	up
contig15652	1585	gb|EMS53150.1| Purple acid phosphatase 2 [Triticum urartu]	7	0.791814	559	65.7899	-6.37656	5.55441e-133	6.32777e-135	down
contig38259	1300	gb|EMS53537.1| Aldose reductase [Triticum urartu]	193	26.6176	0.5	0.071747	8.53525	7.51748e-38	2.77479e-39	up
contig38653	939	gb|EMS53636.1| Glycogenin-2 [Triticum urartu]	2618	499.872	39	7.74776	6.01164	0	0	up
contig03781	754	gb|EMS53935.1| hypothetical protein TRIUR3_33747 [Triticum urartu]	188	44.7035	0.5	0.123702	8.49738	4.84547e-37	1.82416e-38	up
contig40667	822	gb|EMS54612.1| Guanine deaminase [Triticum urartu]	1817	396.312	55	12.4815	4.98877	0	0	up
contig25033	888	gb|EMS54667.1| hypothetical protein TRIUR3_23082 [Triticum urartu]	7	1.41332	217	45.5852	-5.01141	1.56095e-51	4.41421e-53	down
contig02998	914	gb|EMS55576.1| Late embryogenesis abundant protein Lea14-A [Triticum urartu]	351	68.8518	1	0.204094	8.39812	2.38598e-69	5.11019e-71	up
contig58381	729	gb|EMS55925.1| Protein spinster [Triticum urartu]	181	44.5149	6	1.53533	4.85767	4.51796e-41	1.55293e-42	up
contig02792	1915	gb|EMS56484.1| hypothetical protein TRIUR3_26560 [Triticum urartu]	28	2.62146	462	45.0039	-4.10161	3.59886e-100	5.44472e-102	down
contig85991	268	gb|EMS57011.1| Ribulose bisphosphate carboxylase/oxygenase activase B, chloroplastic [Triticum urartu]	7	4.68293	702	488.629	-6.70518	1.14772e-164	1.05349e-166	down
contig07705	1117	gb|EMS57773.1| F-box protein SKIP27 [Triticum urartu]	340	54.5733	2	0.334006	7.35218	6.19613e-74	1.23429e-75	up
contig44059	477	gb|EMS57773.1| F-box protein SKIP27 [Triticum urartu]	101	37.9627	0.5	0.195537	7.601	5.22713e-22	3.01421e-23	up
contig88645	1010	gb|EMS57783.1| Naringenin,2-oxoglutarate 3-dioxygenase [Triticum urartu]	158	28.0473	4	0.738781	5.24657	1.26763e-36	4.82585e-38	up
contig22581	624	gb|EMS57843.1| hypothetical protein TRIUR3_03115 [Triticum urartu]	169	48.5575	9	2.69051	4.17374	5.7272e-36	2.21763e-37	up
contig41697	747	gb|EMS58683.1| Endoplasmic oxidoreductin-2 [Triticum urartu]	100	24.0013	0.5	0.124861	7.58664	8.01751e-22	4.65355e-23	up
contig20153	2061	gb|EMS58734.1| hypothetical protein TRIUR3_11623 [Triticum urartu]	1448	125.964	84	7.60288	4.05032	1.34534e-298	6.32329e-301	up
contig38471	1234	gb|EMS59182.1| Trehalose-phosphate phosphatase [Triticum urartu]	199	28.913	3	0.453506	5.99445	2.72587e-46	8.49284e-48	up
contig93586	1278	gb|EMS59249.1| hypothetical protein TRIUR3_25400 [Triticum urartu]	858	120.368	30	4.37892	4.78073	1.66563e-191	1.27732e-193	up
contig72847	620	gb|EMS59332.1| hypothetical protein TRIUR3_25528 [Triticum urartu]	2	0.578353	93	27.9813	-5.59637	7.20352e-23	4.03853e-24	down
contig46949	487	gb|EMS59685.1| hypothetical protein TRIUR3_05531 [Triticum urartu]	140	51.5411	0.5	0.191522	8.07207	5.38348e-29	2.49317e-30	up
contig11099	752	gb|EMS59774.1| hypothetical protein TRIUR3_02295 [Triticum urartu]	7	1.66892	220	54.5735	-5.03122	2.73231e-52	7.63065e-54	down
contig59644	419	gb|EMS60135.1| Serine/threonine-protein kinase CTR1 [Triticum urartu]	121	51.7757	2	0.890416	5.86165	1.92559e-28	9.05308e-30	up
contig32558	885	gb|EMS60291.1| hypothetical protein TRIUR3_07109 [Triticum urartu]	720	145.863	33	6.95581	4.39025	2.98925e-155	2.88005e-157	up
contig60678	259	gb|EMS61003.1| Peroxidase 2 [Triticum urartu]	177	122.526	1	0.72024	7.41039	1.26611e-38	4.56291e-40	up
4-GJVU7SP04ITTBI	287	gb|EMS61458.1| Beta-amylase 1, chloroplastic [Triticum urartu]	159	99.3276	0.5	0.324986	8.25567	3.04693e-32	1.28889e-33	up
contig44866	934	gb|EMS61609.1| Peroxidase 56 [Triticum urartu]	213	40.8872	5	0.99862	5.35557	2.60598e-49	7.70875e-51	up
contig41958	487	gb|EMS61932.1| Mitogen-activated protein kinase 5 [Triticum urartu]	136	50.0685	7	2.6813	4.2229	2.93179e-29	1.34936e-30	up
contig17705	1889	gb|EMS62298.1| Anthocyanidin 5,3-O-glucosyltransferase [Triticum urartu]	460	43.6597	6	0.592511	6.20332	8.34426e-106	1.19831e-107	up
contig22038	676	gb|EMS63192.1| CTP synthase 1 [Triticum urartu]	366	97.0709	12	3.3114	4.87353	1.70547e-82	3.05762e-84	up
2-GH8N3EB02G6NKH	367	gb|EMS63192.1| CTP synthase 1 [Triticum urartu]	63	30.7772	2	1.01658	4.92007	8.27285e-15	6.47074e-16	up
contig30967	800	gb|EMS63192.1| CTP synthase 1 [Triticum urartu]	222	49.7528	6	1.39907	5.15224	5.15109e-51	1.47278e-52	up
contig40169	1382	gb|EMS63192.1| CTP synthase 1 [Triticum urartu]	1906	247.269	48	6.47903	5.25416	0	0	up
contig58897	462	gb|EMS63328.1| NAC domain-containing protein 29 [Triticum urartu]	85	32.9861	2	0.807542	5.35218	4.38396e-20	2.71408e-21	up
1-GH8N3EB01CXDMC	298	gb|EMS63328.1| NAC domain-containing protein 29 [Triticum urartu]	106	63.7741	2	1.25196	5.67071	5.30674e-25	2.77753e-26	up
2-GH8N3EB02IJTFU	414	gb|EMS63469.1| hypothetical protein TRIUR3_25110 [Triticum urartu]	90	38.976	5	2.25292	4.11271	2.5344e-19	1.61588e-20	up
2-GH8N3EB02I3YJV	280	gb|EMS63469.1| hypothetical protein TRIUR3_25110 [Triticum urartu]	106	67.8738	5	3.33111	4.34878	2.6905e-23	1.48562e-24	up
contig90754	2274	gb|EMS64533.1| hypothetical protein TRIUR3_12457 [Triticum urartu]	1085	85.5448	15	1.23049	6.11938	2.26751e-249	1.3049e-251	up
contig36952	760	gb|EMS65131.1| hypothetical protein TRIUR3_04889 [Triticum urartu]	390	92.0038	11	2.69995	5.09069	6.49422e-89	1.08059e-90	up
contig32992	793	gb|EMS66450.1| Thiazole biosynthetic enzyme 1-2, chloroplastic [Triticum urartu]	8	1.80872	280	65.8661	-5.18649	7.6635e-67	1.70619e-68	down
contig43333	1166	gb|EMS66450.1| Thiazole biosynthetic enzyme 1-2, chloroplastic [Triticum urartu]	9	1.38388	256	40.9561	-4.88729	2.9636e-60	7.2618e-62	down
contig87492	1582	gb|EMS66450.1| Thiazole biosynthetic enzyme 1-2, chloroplastic [Triticum urartu]	40	4.53323	787	92.7994	-4.3555	7.99399e-176	6.75481e-178	down
contig61643	736	gb|EMS66450.1| Thiazole biosynthetic enzyme 1-2, chloroplastic [Triticum urartu]	14	3.4104	254	64.3773	-4.23854	2.40882e-56	6.29757e-58	down
contig90334	1144	gb|EMS66466.1| hypothetical protein TRIUR3_17715 [Triticum urartu]	6	0.940329	140	22.8286	-4.60153	1.48893e-32	6.24798e-34	down
2-GH8N3EB02JMPI6	332	gb|EMS66563.1| Phytoene synthase, chloroplastic [Triticum urartu]	53	28.6215	0.5	0.280937	6.67071	1.32939e-12	1.18138e-13	up
contig38215	1216	gb|EMS67305.1| DIS3-like exonuclease 2 [Triticum urartu]	1472	217.035	33	5.06241	5.42196	0	0	up
contig12935	786	gb|EMS67352.1| putative protein phosphatase 2C 59 [Triticum urartu]	2214	505.021	4	0.949324	9.05523	0	0	up
contig41414	632	gb|EMS67355.1| Ribonuclease 1 [Triticum urartu]	3	0.851057	851	251.183	-8.20526	1.08454e-177	9.00892e-180	down
contig00747	1187	gb|EMS68795.1| 60 kDa jasmonate-induced protein [Triticum urartu]	12	1.81253	303	47.6177	-4.71542	2.33493e-70	4.91574e-72	down
contig37180	508	gb|EMS68807.1| hypothetical protein TRIUR3_10567 [Triticum urartu]	100	35.2932	4	1.46884	4.58664	1.54568e-22	8.76924e-24	up
contig37844	1193	gb|EMS68810.1| Inactive rhomboid protein 1 [Triticum urartu]	170	25.5484	2	0.312728	6.35218	2.53156e-39	8.9982e-41	up
0-FOWZWMP02MM4G5	134	gb|EMS68832.1| Cysteine-rich receptor-like protein kinase 40 [Triticum urartu]	22	29.4356	1	1.39211	4.40222	1.81343e-05	2.96288e-06	up
contig13579	522	gb|EMT01112.1| Glycogenin-2 [Aegilops tauschii]	1477	507.3	35	12.5076	5.34196	0	0	up
contig20016	1741	gb|EMT01352.1| Glycogenin-2 [Aegilops tauschii]	2447	251.994	90	9.64319	4.70773	0	0	up
contig46029	602	gb|EMT01352.1| Glycogenin-2 [Aegilops tauschii]	1362	405.635	36	11.1553	5.18437	0	0	up
contig15938	1570	gb|EMT01676.1| Homeobox-leucine zipper protein HOX24 [Aegilops tauschii]	1579	180.317	15	1.78225	6.66069	0	0	up
2-GH8N3EB02GO241	487	gb|EMT01764.1| Alpha-1,4-glucan-protein synthase (UDP-forming) [Aegilops tauschii]	155	57.0634	6	2.29826	4.63395	1.08251e-34	4.30292e-36	up
contig34197	444	gb|EMT02206.1| Putative metal tolerance protein C3 [Aegilops tauschii]	80	32.3044	0.5	0.21007	7.26472	5.04155e-18	3.38374e-19	up
contig82779	866	gb|EMT02393.1| hypothetical protein F775_28270 [Aegilops tauschii]	29	6.00392	657	141.522	-4.55898	6.21669e-150	6.2162e-152	down
2-GH8N3EB02II7BI	393	gb|EMT02419.1| Vacuolar-processing enzyme [Aegilops tauschii]	51	23.2666	3	1.42399	4.03025	3.80794e-11	3.70551e-12	up
contig36996	1093	gb|EMT02889.1| Ethanolamine-phosphate cytidylyltransferase [Aegilops tauschii]	338	55.4436	18	3.07206	4.17374	2.706e-71	5.6124e-73	up
contig37538	1168	gb|EMT03088.1| hypothetical protein F775_10227 [Aegilops tauschii]	384	58.9445	17	2.71508	4.44029	1.75893e-83	3.12141e-85	up
1-GH8N3EB01EO9BI	505	gb|EMT03624.1| Phospholipase D alpha 1 [Aegilops tauschii]	127	45.0886	7	2.58573	4.12412	5.08029e-27	2.491e-28	up
contig15189	1835	gb|EMT04007.1| hypothetical protein F775_07261 [Aegilops tauschii]	211	20.6158	9	0.914921	4.49396	2.1176e-46	6.59218e-48	up
contig40497	496	gb|EMT04008.1| hypothetical protein F775_15290 [Aegilops tauschii]	123	44.4609	3	1.12828	5.30034	1.03856e-28	4.84693e-30	up
contig04483	1834	gb|EMT04152.1| Secologanin synthase [Aegilops tauschii]	392	38.3214	17	1.72913	4.47004	1.82041e-85	3.15466e-87	up
contig24581	287	gb|EMT04380.1| Chlorophyll a-b binding protein, chloroplastic [Aegilops tauschii]	5	3.12351	94	61.0974	-4.28987	2.08958e-21	1.23188e-22	down
contig41504	1419	gb|EMT04591.1| Phytoene synthase, chloroplastic [Aegilops tauschii]	992	125.338	4	0.525841	7.89698	3.91556e-205	2.82938e-207	up
contig14610	2122	gb|EMT04591.1| Phytoene synthase, chloroplastic [Aegilops tauschii]	2632	222.38	3	0.263726	9.71977	0	0	up
contig18587	2183	gb|EMT04717.1| Synaptic vesicle 2-related protein [Aegilops tauschii]	366	30.0595	14	1.19633	4.65113	3.63796e-81	6.60277e-83	up
contig13722	1037	gb|EMT04784.1| hypothetical protein F775_06296 [Aegilops tauschii]	358	61.8955	17	3.05807	4.33914	5.08328e-77	9.76204e-79	up
contig16702	920	gb|EMT04930.1| Pathogenesis-related protein 1 [Aegilops tauschii]	234	45.6019	12	2.43316	4.22819	6.71887e-50	1.96564e-51	up
contig57047	382	gb|EMT05636.1| 12-oxophytodienoate reductase 1 [Aegilops tauschii]	72	33.7928	4	1.95332	4.11271	1.33174e-15	9.99681e-17	up
contig39240	1509	gb|EMT05781.1| hypothetical protein F775_30500 [Aegilops tauschii]	1091	129.625	55	6.79908	4.25286	2.63675e-231	1.64097e-233	up
contig93693	2433	gb|EMT05976.1| CTP synthase [Aegilops tauschii]	3152	232.273	59	4.52363	5.6822	0	0	up
contig22516	1353	gb|EMT05976.1| CTP synthase [Aegilops tauschii]	1219	161.533	21	2.89533	5.80195	4.17125e-281	2.12891e-283	up
contig25382	716	gb|EMT06079.1| hypothetical protein F775_29803 [Aegilops tauschii]	879	220.105	2	0.521067	8.72251	1.14988e-166	1.04649e-168	up
contig34319	553	gb|EMT06162.1| hypothetical protein F775_06949 [Aegilops tauschii]	186	60.3035	9	3.03595	4.31202	3.41461e-40	1.1928e-41	up
contig86968	933	gb|EMT06382.1| hypothetical protein F775_02163 [Aegilops tauschii]	118	22.6754	3	0.599814	5.24047	1.61811e-27	7.8076e-29	up
contig03150	1507	gb|EMT06382.1| hypothetical protein F775_02163 [Aegilops tauschii]	426	50.6817	3	0.371351	7.09254	3.58052e-94	5.69203e-96	up
contig45661	633	gb|EMT06901.1| hypothetical protein F775_30362 [Aegilops tauschii]	1719	486.885	3	0.884086	9.10518	0	0	up
2-GH8N3EB02F9QZP	448	gb|EMT07068.1| hypothetical protein F775_06535 [Aegilops tauschii]	76	30.4152	2	0.832777	5.19072	6.10048e-18	4.11194e-19	up
contig56775	637	gb|EMT07274.1| Cysteine-rich receptor-like protein kinase 40 [Aegilops tauschii]	221	62.2024	8	2.34276	4.73069	1.43443e-49	4.22639e-51	up
contig43699	370	gb|EMT07274.1| Cysteine-rich receptor-like protein kinase 40 [Aegilops tauschii]	67	32.4659	2	1.00834	5.00888	8.89664e-16	6.62505e-17	up
contig18064	1229	gb|EMT07274.1| Cysteine-rich receptor-like protein kinase 40 [Aegilops tauschii]	440	64.1882	9	1.36605	5.55422	1.27282e-101	1.89748e-103	up
3-GH8N3EB01EAIJZ	466	gb|EMT07377.1| hypothetical protein F775_11002 [Aegilops tauschii]	274	105.419	1	0.400305	8.04082	2.74505e-56	7.18017e-58	up
2-GH8N3EB02F9253	356	gb|EMT07754.1| hypothetical protein F775_28367 [Aegilops tauschii]	232	116.84	3	1.57198	6.21581	1.22481e-53	3.34166e-55	up
contig15835	1047	gb|EMT07830.1| Peroxidase 3 [Aegilops tauschii]	334	57.1945	8	1.42535	5.32649	6.67691e-77	1.28486e-78	up
contig13548	1266	gb|EMT08157.1| hypothetical protein F775_52433 [Aegilops tauschii]	2773	392.709	27	3.97839	6.62513	0	0	up
contig88397	1014	gb|EMT09184.1| hypothetical protein F775_16711 [Aegilops tauschii]	202	35.7164	5	0.919833	5.27907	1.0825e-46	3.35437e-48	up
0-FOWZWMP02L9TIX	201	gb|EMT09184.1| hypothetical protein F775_16711 [Aegilops tauschii]	60	53.5192	1	0.92807	5.84968	1.83616e-14	1.45889e-15	up
contig58896	408	gb|EMT10322.1| Putative glucan endo-1,3-beta-glucosidase GVI [Aegilops tauschii]	68	29.8816	1	0.457211	6.03025	2.89229e-16	2.09844e-17	up
2-GH8N3EB02J414M	384	gb|EMT10600.1| Putative protein phosphatase 2C 70 [Aegilops tauschii]	108	50.4251	5	2.42893	4.37575	8.56095e-24	4.66357e-25	up
contig55154	337	gb|EMT10600.1| Putative protein phosphatase 2C 70 [Aegilops tauschii]	282	150.029	11	6.08891	4.62291	1.55979e-62	3.70422e-64	up
contig17141	1715	gb|EMT11253.1| hypothetical protein F775_26303 [Aegilops tauschii]	251	26.24	3	0.326313	6.32937	8.45074e-58	2.15323e-59	up
contig11513	904	gb|EMT11719.1| hypothetical protein F775_16085 [Aegilops tauschii]	168	33.3193	1	0.206352	7.33511	6.67938e-37	2.52196e-38	up
contig11216	1069	gb|EMT11827.1| hypothetical protein F775_22511 [Aegilops tauschii]	266	44.6127	14	2.44302	4.19072	2.29385e-56	5.99102e-58	up
contig35230	898	gb|EMT12963.1| Protein kinase APK1B, chloroplastic [Aegilops tauschii]	125	24.9568	1	0.207731	6.90857	2.13874e-28	1.00719e-29	up
contig89838	798	gb|EMT13671.1| Peroxidase 5 [Aegilops tauschii]	101	22.692	6	1.40257	4.01604	2.6317e-21	1.55697e-22	up
contig92729	2190	gb|EMT14095.1| NAC domain-containing protein 29 [Aegilops tauschii]	696	56.9796	13	1.10733	5.68529	1.20256e-160	1.12262e-162	up
contig41943	614	gb|EMT14427.1| Histidine decarboxylase [Aegilops tauschii]	78	22.7762	0.5	0.151907	7.22819	1.23442e-17	8.42889e-19	up
contig41280	947	gb|EMT14427.1| Histidine decarboxylase [Aegilops tauschii]	131	24.8014	0.5	0.0984911	7.97621	2.00817e-27	9.72761e-29	up
2-GH8N3EB02FHVZ6	417	gb|EMT14899.1| hypothetical protein F775_01253 [Aegilops tauschii]	129	55.4636	6	2.68406	4.36905	2.90312e-28	1.37245e-29	up
contig43425	2152	gb|EMT16535.1| hypothetical protein F775_08208 [Aegilops tauschii]	377	31.409	8	0.693465	5.50121	4.51606e-87	7.66729e-89	up
contig00780	596	gb|EMT16970.1| hypothetical protein F775_42309 [Aegilops tauschii]	93	27.9764	4	1.25196	4.48195	8.29222e-21	4.99168e-22	up
contig24769	1139	gb|EMT17444.1| Myb-like protein G [Aegilops tauschii]	164	25.8152	7	1.14644	4.49299	3.30733e-36	1.27331e-37	up
contig10861	376	gb|EMT17470.1| hypothetical protein F775_05596 [Aegilops tauschii]	50	23.8417	1	0.496123	5.58664	3.601e-12	3.29058e-13	up
contig56121	328	gb|EMT17470.1| hypothetical protein F775_05596 [Aegilops tauschii]	41	22.4112	0.5	0.284363	6.30034	4.72852e-10	4.98549e-11	up
contig59152	618	gb|EMT17960.1| hypothetical protein F775_11243 [Aegilops tauschii]	191	55.4114	1	0.301848	7.52022	2.8077e-41	9.62877e-43	up
contig46914	506	gb|EMT17993.1| Monothiol glutaredoxin-S5 [Aegilops tauschii]	235	83.2668	14	5.16125	4.01195	1.20798e-48	3.60794e-50	up
contig51541	498	gb|EMT17993.1| Monothiol glutaredoxin-S5 [Aegilops tauschii]	173	62.2833	1	0.374583	7.37742	7.32788e-38	2.70051e-39	up
contig73801	373	gb|EMT18014.1| hypothetical protein F775_27446 [Aegilops tauschii]	62	29.8015	0.5	0.250056	6.89698	1.88019e-14	1.49633e-15	up
contig05356	1417	gb|EMT18349.1| Cytokinin-O-glucosyltransferase 2 [Aegilops tauschii]	704	89.0753	20	2.63292	5.08029	5.07151e-160	4.76737e-162	up
contig18068	1621	gb|EMT18445.1| hypothetical protein F775_30356 [Aegilops tauschii]	1196	132.283	27	3.10712	5.4119	1.04235e-274	5.45563e-277	up
contig29152	689	gb|EMT19261.1| Putative glycosyl hydrolase [Aegilops tauschii]	712	185.274	5	1.35372	7.09659	5.13736e-157	4.92291e-159	up
contig44105	648	gb|EMT19289.1| hypothetical protein F775_07048 [Aegilops tauschii]	5	1.38341	131	37.7115	-4.76871	6.55992e-31	2.88597e-32	down
contig90018	1577	gb|EMT20071.1| Sugar transport protein 13 [Aegilops tauschii]	690	78.4462	11	1.30118	5.91381	3.3025e-159	3.13455e-161	up
contig11914	900	gb|EMT20097.1| hypothetical protein F775_02038 [Aegilops tauschii]	140	27.8895	1	0.207269	7.07207	2.04206e-31	8.84423e-33	up
contig14628	741	gb|EMT20240.1| hypothetical protein F775_17895 [Aegilops tauschii]	1065	257.683	45	11.3285	4.50757	3.24481e-232	2.01095e-234	up
contig44377	715	gb|EMT20439.1| Serine/threonine-protein kinase SAPK3 [Aegilops tauschii]	569	142.679	28	7.30515	4.28772	2.26266e-121	2.83105e-123	up
contig00508	961	gb|EMT20885.1| hypothetical protein F775_09195 [Aegilops tauschii]	647	120.708	26	5.04693	4.57997	3.28739e-142	3.49686e-144	up
contig34747	652	gb|EMT21110.1| Putative calcium-binding protein CML31 [Aegilops tauschii]	88	24.1986	0.5	0.143054	7.40222	1.45826e-19	9.19031e-21	up
contig19651	1776	gb|EMT21133.1| 12-oxophytodienoate reductase 2 [Aegilops tauschii]	930	93.8846	14	1.47049	5.99652	3.06211e-214	2.11699e-216	up
contig08621	888	gb|EMT21561.1| hypothetical protein F775_24341 [Aegilops tauschii]	3	0.605707	371	77.936	-7.00752	7.79734e-86	1.34311e-87	down
contig15178	1291	gb|EMT21654.1| Transcription factor MYB39 [Aegilops tauschii]	307	42.635	2	0.288989	7.20488	1.59215e-67	3.495e-69	up
contig93136	737	gb|EMT21955.1| hypothetical protein F775_00563 [Aegilops tauschii]	347	84.4144	10	2.5311	5.05965	4.66084e-79	8.70805e-81	up
contig44534	563	gb|EMT22887.1| hypothetical protein F775_09193 [Aegilops tauschii]	3	0.955361	94	31.1456	-5.02684	1.00728e-22	5.67073e-24	down
contig17483	1808	gb|EMT23176.1| hypothetical protein F775_09540 [Aegilops tauschii]	1519	150.631	62	6.39691	4.5575	0	0	up
contig39084	896	gb|EMT23268.1| hypothetical protein F775_02144 [Aegilops tauschii]	155	31.0155	1	0.208194	7.21891	2.23841e-34	8.95003e-36	up
contig90166	2034	gb|EMT23338.1| Serine palmitoyltransferase 2 [Aegilops tauschii]	2225	196.125	89	8.16237	4.58664	0	0	up
contig11101	2001	gb|EMT23338.1| Serine palmitoyltransferase 2 [Aegilops tauschii]	1656	148.377	65	6.05959	4.61391	0	0	up
contig41204	1783	gb|EMT23602.1| Beta-glucosidase 6 [Aegilops tauschii]	1518	152.642	60	6.27736	4.60385	0	0	up
contig08894	1094	gb|EMT23603.1| Beta-glucosidase 6 [Aegilops tauschii]	1043	170.931	18	3.06925	5.79939	1.44189e-240	8.61686e-243	up
contig82114	731	gb|EMT23962.1| hypothetical protein F775_26169 [Aegilops tauschii]	89	21.8287	5	1.27594	4.09659	4.50244e-19	2.89206e-20	up
contig34396	540	gb|EMT24470.1| 3-ketoacyl-CoA synthase 11 [Aegilops tauschii]	271	89.9767	9	3.10904	4.85501	3.60725e-61	8.71685e-63	up
contig86612	1239	gb|EMT24482.1| hypothetical protein F775_10138 [Aegilops tauschii]	188	27.2045	9	1.35503	4.32745	1.08714e-40	3.75797e-42	up
contig86904	275	gb|EMT24558.1| Pathogenesis-related protein PRMS [Aegilops tauschii]	6	3.91177	146	99.0369	-4.66207	4.32041e-34	1.74041e-35	down
2-GH8N3EB02GRPZD	378	gb|EMT24701.1| RING finger protein 44 [Aegilops tauschii]	64	30.3559	2	0.986995	4.94279	4.73521e-15	3.65594e-16	up
contig40232	789	gb|EMT24838.1| Dehydrin DHN3 [Aegilops tauschii]	5655	1285.02	31	7.32929	7.4539	0	0	up
contig19955	3333	gb|EMT24917.1| Serine/threonine-protein kinase CTR1 [Aegilops tauschii]	1245	66.9713	27	1.51114	5.46983	2.73886e-286	1.34436e-288	up
contig42160	1009	gb|EMT24917.1| Serine/threonine-protein kinase CTR1 [Aegilops tauschii]	392	69.6545	6	1.10927	5.97254	1.3071e-90	2.14004e-92	up
contig31799	588	gb|EMT25278.1| GDSL esterase/lipase [Aegilops tauschii]	3	0.914742	338	107.23	-6.87313	7.31441e-79	1.36754e-80	down
contig23748	1723	gb|EMT25413.1| Glutamate decarboxylase 1 [Aegilops tauschii]	417	43.3916	9	0.974393	5.47677	3.23444e-96	5.05762e-98	up
contig08709	407	gb|EMT25652.1| hypothetical protein F775_43704 [Aegilops tauschii]	30	13.2154	974	446.418	-5.0781	3.9651e-230	2.48315e-232	down
contig84404	1266	gb|EMT25786.1| hypothetical protein F775_21288 [Aegilops tauschii]	5	0.708094	246	36.2475	-5.6778	1.98325e-59	4.93965e-61	down
contig42541	712	gb|EMT26845.1| Alpha-aminoadipic semialdehyde synthase [Aegilops tauschii]	95	23.922	3	0.785992	4.92768	5.6404e-22	3.25803e-23	up
3-GH8N3EB01D5Q77	369	gb|EMT26935.1| Putative cysteine-rich receptor-like protein kinase 23 [Aegilops tauschii]	47	22.8363	2	1.01107	4.49738	6.75374e-11	6.68287e-12	up
contig83453	1203	gb|EMT26935.1| Putative cysteine-rich receptor-like protein kinase 23 [Aegilops tauschii]	277	41.2828	10	1.55064	4.7346	5.48603e-62	1.31212e-63	up
contig12763	552	gb|EMT26935.1| Putative cysteine-rich receptor-like protein kinase 23 [Aegilops tauschii]	69	22.4112	1	0.337939	6.05131	1.7274e-16	1.24159e-17	up
contig19957	2373	gb|EMT26942.1| Periplasmic beta-glucosidase [Aegilops tauschii]	858	64.8252	34	2.67275	4.60016	9.06853e-189	7.06062e-191	up
contig42331	756	gb|EMT27583.1| Glucan endo-1,3-beta-glucosidase 3 [Aegilops tauschii]	144	34.1504	2	0.493498	6.11271	1.29158e-33	5.28529e-35	up
contig47353	389	gb|EMT28407.1| Beta-fructofuranosidase, insoluble isoenzyme 7 [Aegilops tauschii]	127	58.5341	1	0.479543	6.93147	8.39291e-29	3.90655e-30	up
contig25035	1220	gb|EMT28703.1| hypothetical protein F775_52582 [Aegilops tauschii]	179	26.3056	0.5	0.0764517	8.4266	1.42789e-35	5.57353e-37	up
contig05120	912	gb|EMT28738.1| Tetratricopeptide repeat protein 37 [Aegilops tauschii]	202	39.711	4	0.818167	5.601	5.2477e-47	1.6145e-48	up
contig40771	982	gb|EMT29002.1| Chlorophyll a-b binding protein, chloroplastic [Aegilops tauschii]	217	39.6189	4896	930.051	-4.55305	0	0	down
contig10426	685	gb|EMT29011.1| hypothetical protein F775_31444 [Aegilops tauschii]	457	119.614	0.5	0.136162	9.77884	8.35087e-76	1.62764e-77	up
contig51797	494	gb|EMT29803.1| Putative mitochondrial chaperone BCS1-B [Aegilops tauschii]	59	21.4131	1	0.377616	5.82543	3.09587e-14	2.49303e-15	up
contig38729	1212	gb|EMT29848.1| hypothetical protein F775_05318 [Aegilops tauschii]	378	55.917	0.5	0.0769563	9.50503	3.1606e-65	7.23426e-67	up
contig82264	1199	gb|EMT30252.1| Diacylglycerol kinase 1 [Aegilops tauschii]	191	28.5607	8	1.24465	4.52022	3.62769e-42	1.21953e-43	up
1-GH8N3EB01CV1TM	492	gb|EMT30436.1| Thiazole biosynthetic enzyme 1-2, chloroplastic [Aegilops tauschii]	4	1.45764	82	31.0904	-4.41476	5.10103e-19	3.28054e-20	down
contig55263	452	gb|EMT30713.1| Ribonuclease 1 [Aegilops tauschii]	3	1.18997	453	186.955	-7.29562	1.04178e-102	1.54355e-104	down
contig41248	1130	gb|EMT30713.1| Ribonuclease 1 [Aegilops tauschii]	167	26.4968	8303	1370.67	-5.69292	0	0	down
contig81224	462	gb|EMT30910.1| hypothetical protein F775_20411 [Aegilops tauschii]	59	22.8963	1	0.403771	5.82543	3.09587e-14	2.49303e-15	up
2-GH8N3EB02FQC28	442	gb|EMT30950.1| hypothetical protein F775_06825 [Aegilops tauschii]	121	49.0815	5	2.11021	4.53972	5.20558e-27	2.55412e-28	up
contig61949	417	gb|EMT30950.1| hypothetical protein F775_06825 [Aegilops tauschii]	237	101.898	3	1.34203	6.24657	9.70627e-55	2.60709e-56	up
3-GH8N3EB01DSR8V	471	gb|EMT31301.1| Polyamine oxidase [Aegilops tauschii]	10	3.80657	312	123.569	-5.02069	7.46774e-74	1.48954e-75	down
contig23192	259	gb|EMT32516.1| hypothetical protein F775_02941 [Aegilops tauschii]	1	0.692237	32	23.0477	-5.05721	3.06506e-08	3.72587e-09	down
contig57256	557	gb|EMT32692.1| hypothetical protein F775_26316 [Aegilops tauschii]	77	24.7851	0.5	0.167453	7.20958	1.93526e-17	1.33266e-18	up
contig40229	1183	gb|EMT33617.1| hypothetical protein F775_08592 [Aegilops tauschii]	412	62.4406	5	0.788428	6.30736	1.4913e-94	2.36103e-96	up
1-GH8N3EB01C0DG9	478	gb|EMT33845.1| Aldehyde dehydrogenase family 3 member H1 [Aegilops tauschii]	188	70.5155	7	2.73179	4.69002	3.95929e-42	1.33358e-43	up
contig00387	780	gb|EOY22838.1| Lipase/lipooxygenase [Theobroma cacao]	66	15.1706	1112	265.942	-4.13176	1.96587e-241	1.1697e-243	down
contig57797	494	pdb|4FBA|A Chain A, Structure Of Mutant Rip From Barley Seeds In Complex With Adenine pdb|4FBA|B Chain B, Structure Of Mutant Rip From Barley Seeds In Complex With Adenine pdb|4FBA|C Chain C, Structure Of Mutant Rip From Barley Seeds In Complex With Adeni	225	81.6601	0.5	0.188808	8.75657	6.30856e-43	2.09447e-44	up
contig37901	701	ref|NP_001057311.1| Os06g0255900 [Oryza sativa Japonica Group] dbj|BAF19225.1| Os06g0255900 [Oryza sativa Japonica Group] dbj|BAG93529.1| unnamed protein product [Oryza sativa Japonica Group]	118	30.18	7	1.86276	4.01808	8.75856e-25	4.62183e-26	up
contig38334	2251	ref|NP_001057983.1| Os06g0595800 [Oryza sativa Japonica Group] dbj|BAD33029.1| 0-deacetylbaccatin III-10-O-acetyl transferase-like [Oryza sativa Japonica Group] dbj|BAD33132.1| 0-deacetylbaccatin III-10-O-acetyl transferase-like [Oryza sativa Japonica Gro	485	38.6297	23	1.90603	4.34107	3.53935e-104	5.17036e-106	up
contig77647	1015	ref|NP_001063866.1| Os09g0551200 [Oryza sativa Japonica Group] dbj|BAF25780.1| Os09g0551200 [Oryza sativa Japonica Group]	160	28.2624	2	0.367571	6.26472	3.80943e-37	1.4309e-38	up
contig85729	683	ref|NP_001065143.1| Os10g0531300 [Oryza sativa Japonica Group] dbj|BAF27057.1| Os10g0531300 [Oryza sativa Japonica Group]	156	40.9504	9	2.4581	4.05827	9.87351e-33	4.12649e-34	up
contig37332	959	ref|NP_001065143.1| Os10g0531300 [Oryza sativa Japonica Group] dbj|BAF27057.1| Os10g0531300 [Oryza sativa Japonica Group]	268	50.1038	15	2.91776	4.10199	4.10031e-56	1.07838e-57	up
contig01062	496	ref|NP_001149774.1| odorant 1 protein [Zea mays] gb|ACG36738.1| odorant 1 protein [Zea mays]	103	37.2315	5	1.88047	4.30736	1.49292e-22	8.45923e-24	up
contig10016	1153	ref|NP_001170650.1| uncharacterized protein LOC100384704 [Zea mays] gb|ACR34354.1| unknown [Zea mays]	137	21.3032	0.5	0.0808943	8.04082	1.79036e-28	8.40564e-30	up
contig89726	589	ref|NP_001183162.1| uncharacterized protein LOC100501533 [Zea mays] gb|ACR35906.1| unknown [Zea mays]	114	34.7012	0.5	0.158355	7.77568	2.15723e-24	1.15254e-25	up
1-GH8N3EB01COLD4	439	ref|NP_001183181.1| uncharacterized protein LOC100501560 [Zea mays] gb|ACR35981.1| unknown [Zea mays]	93	37.9816	1	0.424925	6.48195	9.94442e-22	5.79398e-23	up
contig93927	2224	ref|NP_009575.1| bifunctional UDP-glucose 4-epimerase/aldose 1-epimerase [Saccharomyces cerevisiae S288c] sp|P04397.2|GAL10_YEAST RecName: Full=Bifunctional protein GAL10; Includes: RecName: Full=UDP-glucose 4-epimerase; AltName: Full=Galactowaldenase; In	494	39.8242	3	0.251631	7.30619	1.53351e-107	2.16631e-109	up
contig93916	1755	ref|NP_009576.1| galactokinase [Saccharomyces cerevisiae S288c] sp|P04385.4|GAL1_YEAST RecName: Full=Galactokinase; AltName: Full=Galactose kinase emb|CAA53677.1| galactokinase [Saccharomyces cerevisiae] emb|CAA84962.1| GAL1 [Saccharomyces cerevisiae] gb|	480	49.0364	5	0.531459	6.52775	3.10425e-109	4.30035e-111	up
contig93985	863	ref|NP_009628.1| Hsp26p [Saccharomyces cerevisiae S288c] sp|P15992.3|HSP26_YEAST RecName: Full=Heat shock protein 26; AltName: Full=26 kDa heat shock protein gb|AAA66914.1| heat shock protein 26 [Saccharomyces cerevisiae] emb|CAA53929.1| unnamed protein p	111	23.0604	2	0.432311	5.7372	3.73439e-26	1.88164e-27	up
contig94025	387	ref|NP_011920.1| Cup1-2p [Saccharomyces cerevisiae S288c] ref|NP_011922.1| Cup1-1p [Saccharomyces cerevisiae S288c] sp|P0CX80.1|MTCU1_YEAST RecName: Full=Copper metallothionein 1-1; Short=Cu-MT; Short=Cu-metallothionein; AltName: Full=Copper chelatin; Alt	44	20.3843	0.5	0.241011	6.40222	1.06698e-10	1.07141e-11	up
contig81376	1108	ref|NP_012483.3| glyceraldehyde-3-phosphate dehydrogenase (phosphorylating) TDH1 [Saccharomyces cerevisiae S288c] sp|P00360.3|G3P1_YEAST RecName: Full=Glyceraldehyde-3-phosphate dehydrogenase 1; Short=GAPDH 1 emb|CAA89343.1| TDH1 [Saccharomyces cerevisiae	125	20.2267	2	0.336719	5.90857	2.37221e-29	1.08918e-30	up
contig64797	561	ref|NP_040490.1| D protein [Saccharomyces cerevisiae A364A] sp|Q06891.1|RAF_YEAST RecName: Full=Trans-acting factor D; AltName: Full=REP-antagonizing factor; AltName: Full=Recombinase-activating factor; Short=RAF gb|AAB59342.1| D protein [Saccharomyces ce	85	27.1651	0.5	0.166259	7.35218	5.46888e-19	3.52424e-20	up
contig93949	515	ref|NP_116640.1| Hsp12p [Saccharomyces cerevisiae S288c] sp|P22943.1|HSP12_YEAST RecName: Full=12 kDa heat shock protein; AltName: Full=Glucose and lipid-regulated protein pdb|2L9Q|A Chain A, Structural Characterization Of Small Heat Shock Protein (Hsp12)	102	35.5097	1	0.362218	6.61521	1.22312e-23	6.69002e-25	up
contig93901	242	ref|NP_690845.1| Tar1p [Saccharomyces cerevisiae S288c] sp|Q8TGM6.1|TAR1_YEAST RecName: Full=Protein TAR1; AltName: Full=Transcript antisense to ribosomal RNA protein 1 gb|AAL79277.1| unknown [Saccharomyces cerevisiae] gb|EEU06768.1| Tar1p [Saccharomyces	151	111.871	1	0.770835	7.18119	1.35686e-33	5.55598e-35	up
contig93938	480	ref|NP_690847.1| hypothetical protein YPR036W-A [Saccharomyces cerevisiae S288c] sp|Q3E752.1|YP036_YEAST RecName: Full=Uncharacterized protein YPR036W-A gb|EDN61172.1| conserved protein [Saccharomyces cerevisiae YJM789] gb|EDV11246.1| predicted protein [S	80	29.8816	1	0.388629	6.26472	6.42727e-19	4.15732e-20	up
contig89731	972	ref|NP_849472.2| NADPH--cytochrome P450 reductase 2 [Arabidopsis thaliana] gb|AEE85737.1| NADPH--cytochrome P450 reductase 2 [Arabidopsis thaliana]	254	46.8513	6	1.15149	5.34651	1.15523e-58	2.90288e-60	up
contig93912	235	ref|WP_002305033.1| hypothetical protein, partial [Streptococcus mutans] gb|EMC35656.1| hypothetical protein SMU94_09644, partial [Streptococcus mutans 66-2A]	40	30.5173	0.5	0.396898	6.26472	7.79266e-10	8.3587e-11	up
contig91916	3434	ref|WP_009775075.1| hypothetical protein [Janibacter sp. HTCC2649] gb|EAP99266.1| hypothetical protein JNB_03820 [Janibacter sp. HTCC2649]	0.5	0.026105	844	45.8479	-10.7783	8.41109e-125	1.01736e-126	down
contig89189	1949	ref|WP_010224379.1| hypothetical protein [Pseudonocardia sp. P1]	0.5	0.0459952	648	62.0212	-10.3971	7.45576e-102	1.10954e-103	down
contig88470	1443	ref|WP_010231259.1| hypothetical protein [Pseudonocardia sp. P1]	0.5	0.0621238	183	23.6571	-8.57291	3.40004e-37	1.27536e-38	down
contig86197	3435	ref|WP_010243644.1| two-component system sensor kinase, partial [Pseudonocardia sp. P1]	0.5	0.0260974	4072	221.135	-13.0487	0	0	down
contig83780	1962	ref|WP_017933793.1| DNA polymerase IV [Nocardioides sp. Iso805N]	0.5	0.0456905	885	84.1436	-10.8467	2.08674e-129	2.43705e-131	down
contig66933	2944	ref|WP_018191342.1| menaquinol-cytochrome C reductase cytochrome b subunit [Microbacteriaceae]	0.5	0.03045	509	32.252	-10.0487	2.06274e-84	3.62026e-86	down
contig86199	890	ref|WP_018333299.1| hypothetical protein [Actinomycetospora chiangmaiensis]	0.5	0.100724	158	33.1165	-8.36099	5.9483e-33	2.47594e-34	down
contig74822	507	ref|XP_002452447.1| hypothetical protein SORBIDRAFT_04g026010 [Sorghum bicolor] gb|EES05423.1| hypothetical protein SORBIDRAFT_04g026010 [Sorghum bicolor]	4	1.41451	82	30.1705	-4.41476	5.10103e-19	3.28054e-20	down
contig14129	791	ref|XP_003557220.1| PREDICTED: acid phosphatase 1-like [Brachypodium distachyon]	126	28.5594	5	1.17915	4.59814	3.03802e-28	1.43702e-29	up
contig85725	1428	ref|XP_003557817.1| PREDICTED: transcription factor bHLH47-like [Brachypodium distachyon]	2	0.251106	260	33.9643	-7.07958	4.55466e-60	1.1196e-61	down
contig20996	2381	ref|XP_003560076.1| PREDICTED: serine/threonine-protein phosphatase 7 long form homolog [Brachypodium distachyon]	303	22.8159	17	1.33188	4.0985	2.50728e-63	5.85965e-65	up
contig40735	1632	ref|XP_003560326.1| PREDICTED: uncharacterized protein LOC100826709 [Brachypodium distachyon]	639	70.1997	30	3.42908	4.35557	2.58687e-137	2.83928e-139	up
contig18608	2451	ref|XP_003560326.1| PREDICTED: uncharacterized protein LOC100826709 [Brachypodium distachyon]	554	40.5248	23	1.7505	4.53297	2.57788e-121	3.22881e-123	up
contig02190	1795	ref|XP_003564035.1| PREDICTED: probable mitochondrial chaperone BCS1-B-like [Brachypodium distachyon]	700	69.9179	35	3.63731	4.26472	8.74357e-149	8.83396e-151	up
contig01208	841	ref|XP_003564208.1| PREDICTED: uncharacterized protein LOC100830604 [Brachypodium distachyon]	95	20.2527	2	0.44362	5.51264	1.93089e-22	1.09886e-23	up
contig05496	1658	ref|XP_003564391.1| PREDICTED: probable nucleoredoxin 2-like [Brachypodium distachyon]	349	37.7394	12	1.35012	4.80491	2.46851e-78	4.66667e-80	up
contig37302	1028	ref|XP_003565288.1| PREDICTED: uncharacterized protein LOC100827659 [Brachypodium distachyon]	276	48.1361	11	1.99607	4.59188	4.74216e-61	1.1484e-62	up
contig18839	2296	ref|XP_003566590.1| PREDICTED: uncharacterized protein LOC100822944 [Brachypodium distachyon]	565	44.1196	25	2.03116	4.44104	1.35653e-122	1.67434e-124	up
contig81672	382	ref|XP_003566665.1| PREDICTED: uncharacterized protein At4g08330, chloroplastic-like [Brachypodium distachyon]	53	24.8752	1	0.48833	5.67071	7.30962e-13	6.38305e-14	up
2-GH8N3EB02IDQ87	491	ref|XP_003566665.1| PREDICTED: uncharacterized protein At4g08330, chloroplastic-like [Brachypodium distachyon]	300	109.545	3	1.13977	6.58664	2.57342e-68	5.5753e-70	up
contig59402	462	ref|XP_003567258.1| PREDICTED: zinc finger protein ZAT11-like [Brachypodium distachyon]	89	34.5384	0.5	0.201885	7.41852	9.38756e-20	5.88388e-21	up
contig17374	1890	ref|XP_003567574.1| PREDICTED: polygalacturonase At1g48100-like [Brachypodium distachyon]	350	33.2017	3	0.296099	6.80904	9.23245e-79	1.72854e-80	up
contig47325	545	ref|XP_003567851.1| PREDICTED: CTP synthase-like isoform 1 [Brachypodium distachyon]	106	34.871	4	1.36912	4.67071	5.13041e-24	2.77942e-25	up
contig37440	1521	ref|XP_003569046.1| PREDICTED: isovaleryl-CoA dehydrogenase 1, mitochondrial-like [Brachypodium distachyon]	247	29.1154	12	1.47173	4.30619	3.92884e-53	1.08239e-54	up
contig39284	1692	ref|XP_003569102.1| PREDICTED: E3 ubiquitin-protein ligase RING1-like [Brachypodium distachyon]	342	36.2393	17	1.87424	4.27318	4.84554e-73	9.84804e-75	up
contig00494	668	ref|XP_003569102.1| PREDICTED: E3 ubiquitin-protein ligase RING1-like [Brachypodium distachyon]	133	35.6968	3	0.837764	5.41311	4.41214e-31	1.93533e-32	up
contig58487	397	ref|XP_003570955.1| PREDICTED: SNF1-related protein kinase regulatory subunit gamma-like PV42a-like [Brachypodium distachyon]	61	27.5482	0.5	0.23494	6.87353	3.00302e-14	2.4163e-15	up
contig02055	1396	ref|XP_003570955.1| PREDICTED: SNF1-related protein kinase regulatory subunit gamma-like PV42a-like [Brachypodium distachyon]	393	50.4733	0.5	0.0668131	9.56117	2.84101e-67	6.25862e-69	up
contig51064	696	ref|XP_003574308.1| PREDICTED: uncharacterized glycosyl hydrolase Rv2006/MT2062-like [Brachypodium distachyon]	137	35.2912	2	0.536041	6.04082	4.71956e-32	2.00566e-33	up
contig29023	674	ref|XP_003574464.1| PREDICTED: ethylene-responsive transcription factor RAP2-4-like [Brachypodium distachyon]	719	191.26	30	8.30306	4.52575	3.4279e-157	3.28035e-159	up
0-FOWZWMP02LR53P	250	ref|XP_003574911.1| PREDICTED: uncharacterized protein LOC100846020 [Brachypodium distachyon]	13	9.32305	378	282.052	-4.91901	7.49892e-89	1.24875e-90	down
3-GH8N3EB02IC6VG	350	ref|XP_003575053.1| PREDICTED: chaperone protein ClpD1, chloroplastic-like [Brachypodium distachyon]	145	74.277	1	0.532978	7.1227	2.07726e-32	8.74654e-34	up
contig09284	815	ref|XP_003575653.1| PREDICTED: uncharacterized protein LOC100835442 [Brachypodium distachyon]	145	31.8981	0.5	0.114443	8.1227	7.37064e-30	3.3314e-31	up
contig64930	1113	ref|XP_003575875.1| PREDICTED: uncharacterized protein LOC100832174 [Brachypodium distachyon]	135	21.7467	4	0.670412	5.0196	4.30375e-31	1.88667e-32	up
contig07367	1164	ref|XP_003576632.1| PREDICTED: putative ribonuclease H protein At1g65750-like [Brachypodium distachyon]	343	52.8318	0.5	0.0801298	9.36485	2.33419e-60	5.71041e-62	up
contig40545	1651	ref|XP_003577197.1| PREDICTED: uncharacterized protein LOC100836689 [Brachypodium distachyon]	90	9.7735	7989	902.656	-6.52916	0	0	down
contig85988	398	ref|XP_003577197.1| PREDICTED: uncharacterized protein LOC100836689 [Brachypodium distachyon]	16	7.20761	1396	654.304	-6.50429	0	0	down
contig40595	570	ref|XP_003577551.1| PREDICTED: protein HVA22-like [Brachypodium distachyon]	2325	731.312	11	3.59994	7.66637	0	0	up
contig56077	452	ref|XP_003577551.1| PREDICTED: protein HVA22-like [Brachypodium distachyon]	117	46.409	0.5	0.206352	7.81315	6.19939e-25	3.25362e-26	up
contig20888	2555	ref|XP_003578083.1| PREDICTED: alpha,alpha-trehalose-phosphate synthase [UDP-forming] 6-like [Brachypodium distachyon]	906	63.5758	54	3.94257	4.01127	6.94399e-186	5.48786e-188	up
contig24653	3143	ref|XP_003578083.1| PREDICTED: alpha,alpha-trehalose-phosphate synthase [UDP-forming] 6-like [Brachypodium distachyon]	813	46.3768	47	2.78953	4.05531	5.88385e-168	5.30118e-170	up
contig40268	2362	ref|XP_003578341.1| PREDICTED: 3-hydroxy-3-methylglutaryl-coenzyme A reductase 3-like [Brachypodium distachyon]	471	35.7516	22	1.73748	4.36294	1.96323e-101	2.93439e-103	up
contig18975	974	ref|XP_003580478.1| PREDICTED: probable peptide/nitrate transporter At1g62200-like [Brachypodium distachyon]	8	1.4726	151	28.9198	-4.29562	5.45657e-34	2.2059e-35	down
contig91370	212	ref|XP_004505849.1| PREDICTED: uncharacterized protein LOC101495255 [Cicer arietinum]	0.5	0.422852	3960	3484.47	-13.0085	0	0	down
contig17491	1587	ref|XP_004964880.1| PREDICTED: uncharacterized protein LOC101766628 [Setaria italica]	391	44.1727	9	1.05789	5.38389	4.59316e-90	7.54104e-92	up
contig49406	1145	ref|XP_004967941.1| PREDICTED: isoflavone reductase homolog IRL-like [Setaria italica]	12	1.87902	242	39.4264	-4.39111	1.14154e-54	3.07211e-56	down
contig14720	1875	ref|YP_002768699.1| conserved hypothetical membrane protein [Rhodococcus erythropolis PR4] ref|WP_020909259.1| hypothetical protein [Rhodococcus erythropolis] dbj|BAH35960.1| conserved hypothetical membrane protein [Rhodococcus erythropolis PR4]	0.5	0.0478105	7023	698.712	-13.8351	0	0	down
contig87655	3881	ref|YP_003383982.1| alkaline phosphatase [Kribbella flavida DSM 17836] ref|WP_012923736.1| alkaline phosphatase [Kribbella flavida] gb|ADB35183.1| Alkaline phosphatase [Kribbella flavida DSM 17836]	0.5	0.0230983	441	21.1969	-9.84185	1.9737e-75	3.86229e-77	down
contig92993	2742	ref|YP_004072471.1| acetyl-CoA carboxylase beta subunit [Corynocarpus laevigata] gb|ADO60319.1| acetyl-CoA carboxylase beta subunit [Corynocarpus laevigata]	2	0.130773	11248	765.217	-12.5146	0	0	down
contig91369	748	ref|YP_004072494.1| RNA polymerase alpha subunit [Corynocarpus laevigata] gb|ADO60342.1| RNA polymerase alpha subunit [Corynocarpus laevigata]	0.5	0.119846	100	24.9388	-7.70107	1.82457e-22	1.03764e-23	down
contig91372	1749	ref|YP_004072500.1| ribosomal protein S3 [Corynocarpus laevigata] gb|ADO60348.1| ribosomal protein S3 [Corynocarpus laevigata]	0.5	0.0512548	1271	135.56	-11.369	3.17018e-170	2.81496e-172	down
contig91377	895	ref|YP_004072501.1| ribosomal protein L22 [Corynocarpus laevigata] gb|ADO60349.1| ribosomal protein L22 [Corynocarpus laevigata]	0.5	0.100162	476	99.2112	-9.95203	4.29601e-80	7.89218e-82	down
contig74788	689	ref|YP_004442964.1| NAD-dependent formate dehydrogenase subunit beta [Agrobacterium sp. H13-3] ref|WP_013761064.1| formate dehydrogenase subunit beta [Agrobacterium sp. H13-3] gb|ADY65873.1| NAD-dependent formate dehydrogenase beta subunit [Agrobacterium	0.5	0.130108	85	23.0132	-7.4666	1.45927e-19	9.19949e-21	down
contig73456	4055	ref|YP_004448187.1| phosphoesterase PA-phosphatase-like protein [Haliscomenobacter hydrossis DSM 1100] ref|WP_013765854.1| phosphoesterase PA-phosphatase-like protein [Haliscomenobacter hydrossis] gb|AEE51314.1| phosphoesterase PA-phosphatase related prot	0.5	0.0221072	1561	71.8107	-11.6655	1.54396e-198	1.15185e-200	down
contig74787	1625	ref|YP_004575126.1| multiple sugar ABC transporter ATP-binding protein [Microlunatus phosphovorus NM-1] ref|WP_013865549.1| sugar ABC transporter ATP-binding protein [Microlunatus phosphovorus] dbj|BAK37723.1| multiple sugar ABC transporter ATP-binding pr	0.5	0.055166	188	21.5815	-8.6118	5.01733e-38	1.84085e-39	down
contig92646	2417	ref|YP_005031878.1| protein of unknown function [Azospirillum brasilense Sp245] ref|WP_014240709.1| hypothetical protein [Azospirillum brasilense] emb|CCC98488.1| protein of unknown function [Azospirillum brasilense Sp245]	0.5	0.0370892	385	29.714	-9.64593	9.13798e-68	1.99759e-69	down
contig91379	367	ref|YP_005296132.1| rpoA gene product (chloroplast) [Pentactina rupicola] gb|AEX31764.1| RNA polymerase alpha subunit (chloroplast) [Pentactina rupicola]	0.5	0.244263	52	26.431	-6.75765	8.48781e-13	7.44117e-14	down
contig92995	7877	ref|YP_740519.1| hypothetical chloroplast RF2 [Citrus sinensis] ref|YP_740539.1| hypothetical chloroplast RF2 [Citrus sinensis] sp|Q09MB4.1|YCF2_CITSI RecName: Full=Protein ycf2 gb|ABI49062.1| hypothetical chloroplast RF2 [Citrus sinensis] gb|ABI49084.1|	16	0.364178	9804	232.177	-9.31637	0	0	down
contig13655	721	sp|P22701.1|EM2_WHEAT RecName: Full=Em protein CS41 emb|CAA36323.1| Em [Triticum aestivum] emb|CAA65309.1| Em protein [Triticum aestivum]	411	102.202	0.5	0.129363	9.62578	1.04543e-69	2.22612e-71	up
contig36997	801	sp|P46524.1|CO410_WHEAT RecName: Full=Dehydrin COR410; AltName: Full=Cold-induced COR410 protein gb|AAA20189.1| cold acclimation protein [Triticum aestivum] gb|ABV24865.1| dehydrin WZY1-2 [Triticum aestivum]	8609	1926.97	181	42.1525	5.51457	0	0	up
contig37235	1163	sp|P46524.1|CO410_WHEAT RecName: Full=Dehydrin COR410; AltName: Full=Cold-induced COR410 protein gb|AAA20189.1| cold acclimation protein [Triticum aestivum] gb|ABV24865.1| dehydrin WZY1-2 [Triticum aestivum]	7308	1126.61	140	22.4556	5.64877	0	0	up
contig90874	2082	sp|P52409.1|E13B_WHEAT RecName: Full=Glucan endo-1,3-beta-glucosidase; AltName: Full=(1->3)-beta-glucan endohydrolase; Short=(1->3)-beta-glucanase; AltName: Full=Beta-1,3-endoglucanase; Flags: Precursor gb|AAA90953.1| beta 1,3-glucanase [Triticum aestivum	529	45.5543	21	1.88155	4.59759	1.50834e-116	1.96579e-118	up
contig23271	1884	sp|P52409.1|E13B_WHEAT RecName: Full=Glucan endo-1,3-beta-glucosidase; AltName: Full=(1->3)-beta-glucan endohydrolase; Short=(1->3)-beta-glucanase; AltName: Full=Beta-1,3-endoglucanase; Flags: Precursor gb|AAA90953.1| beta 1,3-glucanase [Triticum aestivum	950	90.406	19	1.88126	5.58664	6.29399e-219	4.1465e-221	up
contig83340	353	sp|P93184.1|LOX21_HORVU RecName: Full=Lipoxygenase 2.1, chloroplastic; AltName: Full=LOX-100; AltName: Full=LOX2:Hv:1; Flags: Precursor gb|AAC12951.1| methyljasmonate-inducible lipoxygenase 2 [Hordeum vulgare subsp. vulgare]	59	29.9662	2	1.0569	4.82543	7.73204e-14	6.40058e-15	up
contig38974	1036	sp|Q42430.1|ZFP1_WHEAT RecName: Full=Zinc finger protein 1; AltName: Full=WZF1 dbj|BAA03901.1| zinc-finger protein WZF1 [Triticum aestivum] dbj|BAA03902.1| zinc-finger protein WZF1 [Triticum aestivum]	401	69.3968	18	3.24108	4.42032	5.71206e-87	9.71272e-89	up
contig88493	1274	sp|Q42430.1|ZFP1_WHEAT RecName: Full=Zinc finger protein 1; AltName: Full=WZF1 dbj|BAA03901.1| zinc-finger protein WZF1 [Triticum aestivum] dbj|BAA03902.1| zinc-finger protein WZF1 [Triticum aestivum]	678	95.4146	23	3.36772	4.82437	6.90703e-152	6.81656e-154	up
contig38996	1247	sp|Q42430.1|ZFP1_WHEAT RecName: Full=Zinc finger protein 1; AltName: Full=WZF1 dbj|BAA03901.1| zinc-finger protein WZF1 [Triticum aestivum] dbj|BAA03902.1| zinc-finger protein WZF1 [Triticum aestivum]	558	80.2273	18	2.69267	4.89698	1.11497e-125	1.33554e-127	up
4-GJVU7SP04JKISS	419	sp|Q5VQG4.1|RFS_ORYSJ RecName: Full=Galactinol--sucrose galactosyltransferase; AltName: Full=Raffinose synthase dbj|BAD68247.1| putative alkaline alpha galactosidase I [Oryza sativa Japonica Group] dbj|BAD68321.1| putative alkaline alpha galactosidase I [	153	65.4684	0.5	0.222604	8.20018	3.15e-31	1.37392e-32	up
contig41960	919	sp|Q6W8Q2.1|REHY_WHEAT RecName: Full=1-Cys peroxiredoxin PER1; AltName: Full=Rehydrin homolog; AltName: Full=Thioredoxin peroxidase gb|AAQ74769.1| 1-Cys-peroxiredoxine [Triticum aestivum]	444	86.6208	0.5	0.101492	9.7372	4.27306e-74	8.48425e-76	up
contig36931	1139	tpg|DAA48865.1| TPA: hypothetical protein ZEAMMB73_677776 [Zea mays]	974	153.317	18	2.94799	5.70064	1.18825e-224	7.67351e-227	up
contig76465	1593		0.5	0.0562741	1708	200.009	-11.7953	2.67958e-212	1.87347e-214	down
contig70844	1173		0.5	0.0764234	1440	229.003	-11.5491	6.40239e-187	5.01814e-189	down
contig65682	333		0.5	0.269203	1004	562.427	-11.0288	1.89696e-142	2.01289e-144	down
contig74802	673		0.5	0.133202	755	209.271	-10.6175	1.37439e-114	1.82343e-116	down
contig65722	1666		0.5	0.0538083	623	69.7574	-10.3403	8.49977e-99	1.29811e-100	down
contig74059	860		0.5	0.104238	562	121.903	-10.1916	3.41072e-91	5.55531e-93	down
contig77749	4672		0.5	0.0191876	513	20.4829	-10.06	6.25188e-85	1.09155e-86	down
contig71228	1223		0.5	0.073299	470	71.6883	-9.93373	2.66535e-79	4.94856e-81	down
contig74061	337		0.5	0.266008	425	235.253	-9.78853	2.86471e-73	5.79611e-75	down
contig80981	1589		0.5	0.0564158	417	48.9541	-9.76112	3.52054e-72	7.23305e-74	down
contig66270	2376		0.5	0.0377292	414	32.5036	-9.7507	9.06092e-72	1.86985e-73	down
contig91915	1496		0.5	0.0599229	344	42.8947	-9.48348	5.68553e-62	1.36057e-63	down
contig90062	2036		0.5	0.0440298	306	28.0363	-9.3146	1.92966e-56	5.02728e-58	down
contig66235	1538		0.5	0.0582865	234	28.3816	-8.92758	1.81995e-45	5.77456e-47	down
contig90063	1787		0.5	0.0501649	223	23.2786	-8.85811	1.00882e-43	3.31649e-45	down
contig74801	1040		0.5	0.0861968	213	38.2053	-8.79192	4.08032e-42	1.37488e-43	down
contig68277	1193		0.5	0.0751422	193	30.1782	-8.64967	7.50231e-39	2.68958e-40	down
contig86855	1475		0.5	0.0607761	180	22.7645	-8.54906	1.07909e-36	4.09826e-38	down
contig74800	425		0.5	0.210929	177	77.6893	-8.52482	3.43524e-36	1.323e-37	down
contig91374	275		0.5	0.325981	168	113.96	-8.44953	1.15046e-34	4.57901e-36	down
contig93888	238		2	1.50663	657	514.95	-8.41696	2.92515e-134	3.28292e-136	down
contig73193	1004		0.5	0.0892875	131	24.3397	-8.09063	3.39151e-28	1.60554e-29	down
contig69244	980		0.5	0.0914742	123	23.4129	-7.99973	9.50395e-27	4.70953e-28	down
contig74062	228		1	0.786357	239	195.542	-7.95808	1.51493e-51	4.27816e-53	down
contig30567	251		0.5	0.35715	99	73.5764	-7.68657	2.83483e-22	1.61994e-23	down
contig61847	356		2	1.00724	384	201.214	-7.64217	8.2655e-85	1.44635e-86	down
contig74060	347		0.5	0.258342	84	45.1572	-7.44953	2.29427e-19	1.45875e-20	down
contig36754	697		45	11.5754	6977	1867.29	-7.33375	0	0	down
contig74058	568		4	1.2626	619	203.292	-7.33101	8.52391e-140	9.27791e-142	down
0-FO0JX8101ANFBN	99		1	1.811	146	275.103	-7.24704	1.21906e-33	4.9838e-35	down
contig86243	561		0.5	0.159794	72	23.9412	-7.22714	5.74933e-17	4.04517e-18	down
0-FOWZWMP02L7AOS	271		0.5	0.330792	72	49.561	-7.22714	5.74933e-17	4.04517e-18	down
contig77793	616		0.5	0.145527	70	21.198	-7.18649	1.4695e-16	1.05153e-17	down
contig50133	407		0.5	0.220257	68	31.1667	-7.14467	3.76984e-16	2.74838e-17	down
contig52904	226		1	0.793316	131	108.128	-7.09063	1.43812e-30	6.37646e-32	down
3-GH8N3EB02INQ5G	493		1	0.36367	131	49.568	-7.09063	1.43812e-30	6.37646e-32	down
contig85989	577		0.5	0.155363	64	20.691	-7.05721	2.50716e-15	1.90977e-16	down
contig66276	393		0.5	0.228104	64	30.3784	-7.05721	2.50716e-15	1.90977e-16	down
contig78920	563		0.5	0.159227	61	20.2115	-6.98795	1.05734e-14	8.3018e-16	down
contig73296	215		0.5	0.416952	59	51.1906	-6.93985	2.77475e-14	2.22848e-15	down
0-FOWZWMP02OM8Z1	218		0.5	0.411214	51	43.6406	-6.72964	1.38939e-12	1.23696e-13	down
contig85990	1164		5	0.770143	470	75.322	-6.6118	6.93912e-111	9.49537e-113	down
contig54190	407		0.5	0.220257	47	21.5417	-6.6118	1.02589e-11	9.62561e-13	down
contig84543	388		0.5	0.231043	42	20.1927	-6.44953	1.29401e-10	1.30916e-11	down
contig90828	498		8	2.88015	651	243.853	-6.40373	1.20814e-154	1.1703e-156	down
contig37425	392		1	0.457371	79	37.594	-6.36099	2.29697e-19	1.46151e-20	down
contig10562	1070		200	33.512	15613	2721.95	-6.34382	0	0	down
contig85326	312		1	0.574645	76	45.4398	-6.30514	1.09294e-18	7.14767e-20	down
contig69601	245		0.5	0.365897	38	28.9331	-6.30514	1.01622e-09	1.0993e-10	down
4-GJVU7SP04I8JUH	351		1	0.510796	73	38.7965	-6.24704	5.25617e-18	3.53155e-19	down
4-GJVU7SP04IBZ29	291		0.5	0.308057	35	22.4363	-6.18649	4.88085e-09	5.56202e-10	down
0-FS6QTAF04J2TSX	328		1	0.546614	68	38.6734	-6.14467	7.33646e-17	5.18288e-18	down
2-GH8N3EB02G9EM1	264		0.5	0.339563	32	22.6112	-6.05721	2.3889e-08	2.88139e-09	down
contig37210	560		1	0.32016	62	20.6529	-6.01141	1.79554e-15	1.35637e-16	down
0-FUZKD2G01CK3AV	184		0.5	0.487199	29	29.4007	-5.91519	1.19249e-07	1.53133e-08	down
contig69871	257		1	0.697624	55	39.9215	-5.83857	7.84843e-14	6.50102e-15	down
contig83857	706		3	0.761853	156	41.2189	-5.75765	6.27935e-38	2.31043e-39	down
0-FO0JX8101BIDC4	241		11	8.18333	570	441.199	-5.7526	5.51846e-137	6.06408e-139	down
contig55188	413		2	0.868229	98	44.2642	-5.67192	4.46156e-24	2.40894e-25	down
contig32525	287		6	3.74821	283	183.942	-5.61691	3.05899e-68	6.64323e-70	down
contig31405	299		2	1.19926	90	56.1498	-5.54906	3.85701e-22	2.21208e-23	down
contig85992	483		56	20.7872	2455	948.159	-5.51136	0	0	down
0-FTYGYVA04JYV74	378		1	0.474311	43	21.2204	-5.48348	5.95445e-11	5.86134e-12	down
0-FOWZWMP02L32Q4	164		0.5	0.546614	21	23.8865	-5.44953	9.65264e-06	1.52068e-06	down
contig07074	626		3	0.859214	124	36.9508	-5.42645	3.52186e-30	1.5815e-31	down
0-FS6QTAF04JT177	134		8	10.7038	328	456.611	-5.41476	9.70711e-79	1.81994e-80	down
contig23421	1316		157	21.3894	6356	900.959	-5.39649	0	0	down
contig87940	226		1	0.793316	40	33.0163	-5.37914	3.20959e-10	3.33345e-11	down
contig82932	1211		380	56.2593	14043	2163.18	-5.26492	0	0	down
contig08226	515		10	3.48135	363	131.485	-5.23911	1.21542e-86	2.07302e-88	down
contig66162	313		1	0.57281	36	21.4553	-5.22714	3.09934e-09	3.47074e-10	down
0-FO0JX8101AJYQ2	250		1	0.717158	35	26.1159	-5.18649	5.48085e-09	6.26395e-10	down
contig43066	430		3	1.25086	100	43.3819	-5.11611	3.12664e-24	1.68125e-25	down
0-FUZKD2G01AKRNA	389		9	4.14808	296	141.945	-5.09674	2.33513e-70	4.9192e-72	down
0-FO0JX8101B5LZX	264		1	0.679126	32	22.6112	-5.05721	3.06506e-08	3.72587e-09	down
contig42708	729		20	4.91878	637	163	-5.05043	1.85406e-150	1.84908e-152	down
contig54317	481		7	2.6092	221	85.7086	-5.03776	1.52844e-52	4.25264e-54	down
contig51929	729		12	2.95127	369	94.4226	-4.99973	3.83096e-87	6.4792e-89	down
0-FUZKD2G01B6IOT	430		17	7.08819	497	215.608	-4.92685	1.01677e-116	1.32249e-118	down
contig77684	234		1	0.766194	29	23.1185	-4.91519	1.73265e-07	2.257e-08	down
contig29456	339		2	1.05775	57	31.3655	-4.8901	5.83208e-14	4.78452e-15	down
contig15321	489		2	0.73329	56	21.3627	-4.86457	1.04304e-13	8.68589e-15	down
contig47596	732		32	7.83779	888	226.297	-4.85163	3.36283e-207	2.41685e-209	down
contig11642	433		30	12.4219	797	343.358	-4.78876	3.30593e-185	2.63421e-187	down
contig54115	376		2	0.953667	53	26.2945	-4.78513	6.00776e-13	5.22509e-14	down
contig30303	442		41	16.6309	1074	453.272	-4.76844	4.51133e-249	2.60204e-251	down
contig62277	870		10	2.0608	261	55.9626	-4.76319	6.56553e-61	1.59339e-62	down
contig72551	649		3	0.828764	76	21.8447	-4.72018	3.6826e-18	2.45559e-19	down
contig14054	634		10	2.82791	247	72.6749	-4.68365	2.50204e-57	6.43052e-59	down
0-FUZKD2G01CJUVE	329		2	1.08991	49	27.7829	-4.67192	6.24364e-12	5.78914e-13	down
contig05729	363		11	5.43301	266	136.695	-4.65306	1.54529e-61	3.71807e-63	down
contig55318	536		14	4.68293	338	117.633	-4.65074	5.18488e-78	9.8559e-80	down
contig47747	1046		6	1.02843	138	24.6107	-4.58077	4.85774e-32	2.06501e-33	down
0-FOWZWMP02NS8XO	202		1	0.887571	23	21.2399	-4.58077	5.72849e-06	8.77592e-07	down
contig32087	692		93	24.0952	2110	568.792	-4.56108	0	0	down
0-FOWZWMP02OV5SH	239		5	3.75082	113	88.1977	-4.55546	2.6551e-26	1.33298e-27	down
contig54684	585		7	2.14534	158	50.3823	-4.55364	1.68959e-36	6.45644e-38	down
contig37852	827		34	7.37103	767	173.008	-4.55283	7.36399e-175	6.26082e-177	down
contig44167	574		5	1.56175	110	35.7485	-4.51664	1.56837e-25	8.0577e-27	down
contig55639	464		3	1.1592	65	26.132	-4.49462	2.40121e-15	1.82672e-16	down
contig53368	284		4	2.5252	86	56.4881	-4.48348	4.74296e-20	2.94312e-21	down
0-FUZKD2G01B5GO0	339		4	2.11551	85	46.7731	-4.4666	8.59158e-20	5.37491e-21	down
contig02983	444		38	15.3446	803	337.372	-4.45854	2.24186e-181	1.82429e-183	down
0-FS6QTAF04INBYE	363		24	11.8538	504	259.001	-4.44953	6.4161e-114	8.53742e-116	down
contig83695	1233		14	2.03573	292	44.1771	-4.43968	3.57192e-66	8.04548e-68	down
0-FUZKD2G01A24ZY	231		54	41.9118	1089	879.413	-4.39111	4.32122e-244	2.53739e-246	down
contig55254	498		5	1.80009	100	37.4583	-4.37914	5.9135e-23	3.29837e-24	down
contig53749	415		4	1.72809	80	35.9599	-4.37914	1.66546e-18	1.09743e-19	down
contig52937	346		3	1.55453	60	32.3483	-4.37914	4.61885e-14	3.76545e-15	down
contig22093	642		5	1.39633	99	28.7658	-4.36464	1.06932e-22	6.02699e-24	down
contig55416	600		9	2.68934	178	55.3408	-4.36302	2.97001e-40	1.03594e-41	down
contig23619	876		17	3.47936	335	71.3375	-4.35777	3.68806e-75	7.24109e-77	down
contig35916	246		2	1.45764	39	29.5738	-4.34261	2.27015e-09	2.51618e-10	down
contig61343	252		2	1.42293	38	28.1294	-4.30514	4.09675e-09	4.64048e-10	down
contig73774	586		4	1.22382	74	23.5565	-4.26666	5.87606e-17	4.13855e-18	down
contig54275	354		4	2.02587	74	38.9947	-4.26666	5.87606e-17	4.13855e-18	down
contig53183	494		19	6.89575	335	126.501	-4.1973	1.00149e-73	2.00544e-75	down
contig92718	1334		71	9.54239	1242	173.677	-4.18591	1.38531e-271	7.28673e-274	down
contig55524	433		7	2.89844	120	51.6976	-4.15675	1.08263e-26	5.37042e-28	down
4-GJVU7SP04JV7OG	158		1	1.13474	17	20.071	-4.14467	0.000196443	3.70245e-05	down
contig30409	687		5	1.30487	84	22.8086	-4.1276	8.02289e-19	5.22178e-20	down
contig67458	298		2	1.20328	33	20.6574	-4.10161	7.93364e-08	1.00129e-08	down
contig30674	360		4	1.9921	66	34.1994	-4.10161	6.83452e-15	5.31058e-16	down
contig31183	265		35	23.6797	568	399.834	-4.07768	1.29606e-122	1.59801e-124	down
contig54992	377		11	5.23126	178	88.0756	-4.07351	8.16224e-39	2.92776e-40	down
0-FO0JX8101EX5JQ	190		2	1.88726	32	31.4176	-4.05721	1.43389e-07	1.85458e-08	down
contig07104	374		15	7.19075	235	117.212	-4.02684	1.06423e-50	3.06773e-52	down
contig36420	480		150	56.0279	9	3.49767	4.00168	3.06168e-31	1.3346e-32	up
contig36973	847		167	35.3499	10	2.20239	4.00456	1.0208e-34	4.05498e-36	up
contig55631	559		67	21.4891	4	1.33483	4.00888	2.31769e-14	1.85325e-15	up
contig41728	787		504	114.818	30	7.11088	4.01318	1.16564e-103	1.71039e-105	up
contig42544	706		2455	623.45	146	38.5767	4.01447	0	0	up
contig25163	499		118	42.3971	7	2.61682	4.01808	8.75856e-25	4.62183e-26	up
0-FUZKD2G01AM961	369		118	57.3337	7	3.53874	4.01808	8.75856e-25	4.62183e-26	up
contig38627	676		1353	358.844	80	22.076	4.02281	6.76766e-278	3.49811e-280	up
contig77689	454		51	20.1404	3	1.23266	4.03025	3.80794e-11	3.70551e-12	up
contig67214	395		119	54.0138	7	3.30581	4.03025	4.95395e-25	2.58643e-26	up
contig48594	647		153	42.3976	9	2.59487	4.03025	5.51515e-32	2.34663e-33	up
contig42504	986		2210	401.856	130	24.5948	4.03025	0	0	up
contig31949	339		51	26.9727	3	1.65082	4.03025	3.80794e-11	3.70551e-12	up
contig31059	135		17	22.5772	1	1.38179	4.03025	0.000310422	6.03557e-05	up
0-FUZKD2G01BP5KR	151		17	20.1849	1	1.23538	4.03025	0.000310422	6.03557e-05	up
0-FOWZWMP02K0TEI	214		34	28.4852	2	1.74338	4.03025	1.09709e-07	1.40318e-08	up
0-FO0JX8101DT47R	249		68	48.9626	4	2.99666	4.03025	1.30938e-14	1.03327e-15	up
4-GJVU7SP04I369L	271		120	79.3901	7	4.81843	4.04232	2.79924e-25	1.44743e-26	up
contig33222	539		172	57.2129	10	3.46089	4.04713	5.78874e-36	2.24221e-37	up
contig42799	658		998	271.931	58	16.4429	4.0477	7.64492e-206	5.50431e-208	up
contig74057	480		69	25.7728	4	1.55452	4.05131	7.39144e-15	5.7616e-16	up
0-FOWZWMP02N5F5K	256		69	48.3241	4	2.91472	4.05131	7.39144e-15	5.7616e-16	up
contig02150	1165		502	77.256	29	4.64354	4.05635	6.4827e-104	9.50384e-106	up
contig47906	647		433	119.988	25	7.20797	4.05716	1.04671e-89	1.72666e-91	up
contig37043	638		243	68.2873	14	4.0934	4.06025	1.22708e-50	3.54035e-52	up
contig02971	670		990	264.92	57	15.87	4.06118	1.34043e-204	9.70341e-207	up
contig90015	1086		174	28.7259	10	1.7177	4.0638	1.83942e-36	7.04339e-38	up
contig54184	323		261	144.875	15	8.66295	4.0638	2.27869e-54	6.15614e-56	up
contig54490	653		122	33.4966	7	1.99969	4.06617	8.89405e-26	4.53353e-27	up
contig52955	436		507	208.486	29	12.4076	4.07065	3.67471e-105	5.31547e-107	up
contig52723	337		70	37.2411	4	2.21415	4.07207	4.17465e-15	3.21309e-16	up
contig30667	92		70	136.416	4	8.11053	4.07207	4.17465e-15	3.21309e-16	up
contig12819	452		70	27.7661	4	1.65082	4.07207	4.17465e-15	3.21309e-16	up
0-FUZKD2G01AWQJG	490		245	89.6447	14	5.32978	4.07207	3.90987e-51	1.11433e-52	up
contig57264	582		352	108.436	20	6.41038	4.08029	2.80082e-73	5.66319e-75	up
contig14133	1401		229	29.3057	13	1.73094	4.08155	6.66234e-48	2.0211e-49	up
contig92944	765		353	82.7309	20	4.87692	4.08438	1.58167e-73	3.17957e-75	up
contig23009	298		53	31.887	3	1.87794	4.08575	1.21383e-11	1.1461e-12	up
1-GH8N3EB01BNK0V	424		53	22.4112	3	1.31987	4.08575	1.21383e-11	1.1461e-12	up
contig61153	220		124	101.054	7	5.93543	4.08963	2.82624e-26	1.42018e-27	up
contig11375	586		124	37.9384	7	2.22832	4.08963	2.82624e-26	1.42018e-27	up
contig00386	582		249	76.7063	14	4.48727	4.09544	3.93687e-52	1.10408e-53	up
4-GJVU7SP04JB7IV	457		125	49.0398	7	2.85732	4.10122	1.59331e-26	7.94932e-28	up
contig14876	1495		556	66.6789	31	3.8681	4.10753	7.04523e-116	9.25531e-118	up
contig42560	361		126	62.5775	7	3.61716	4.11271	8.99395e-27	4.44978e-28	up
0-FOWZWMP02MO08C	222		36	29.074	2	1.68056	4.11271	3.51148e-08	4.29551e-09	up
0-FO0JX8101D7F5A	245		36	26.3446	2	1.52279	4.11271	3.51148e-08	4.29551e-09	up
contig86497	516		674	234.188	37	13.3761	4.12994	8.44112e-141	9.08888e-143	up
contig88431	1765		219	22.2461	12	1.26828	4.13261	3.65802e-46	1.14376e-47	up
contig41179	500		365	130.881	20	7.46169	4.13261	1.61337e-76	3.12145e-78	up
contig22105	788		219	49.8279	12	2.84074	4.13261	3.65802e-46	1.14376e-47	up
contig03304	1387		730	94.3628	40	5.37973	4.13261	1.63844e-152	1.61484e-154	up
0-FO0JX8101AP5UR	261		55	37.7813	3	2.14416	4.13919	3.87121e-12	3.54833e-13	up
contig33203	580		129	39.8764	7	2.25137	4.14666	1.61684e-27	7.80778e-29	up
contig32049	435		129	53.1686	7	3.00183	4.14666	1.61684e-27	7.80778e-29	up
0-FTYGYVA04ITATT	268		129	86.2997	7	4.87237	4.14666	1.61684e-27	7.80778e-29	up
contig88611	700		166	42.5172	9	2.3984	4.1479	3.20078e-35	1.25938e-36	up
contig91731	301		37	22.0389	2	1.23948	4.15224	1.98609e-08	2.37859e-09	up
0-FO0JX8101DL6TK	238		37	27.8727	2	1.56758	4.15224	1.98609e-08	2.37859e-09	up
contig49467	558		1315	422.519	71	23.7356	4.15389	3.4278e-275	1.78964e-277	up
contig36949	523		186	63.7626	10	3.56677	4.16002	1.91577e-39	6.78199e-41	up
contig02385	783		335	76.7075	18	4.28833	4.16088	1.50774e-70	3.17033e-72	up
contig42830	331		56	30.3329	3	1.69071	4.16518	2.19164e-12	1.97518e-13	up
contig25670	447		56	22.4613	3	1.25196	4.16518	2.19164e-12	1.97518e-13	up
contig36902	592		262	79.3477	14	4.41147	4.16886	2.27532e-55	6.03741e-57	up
contig28751	849		131	27.6642	7	1.53804	4.16886	5.14273e-28	2.44796e-29	up
contig38590	644		94	26.1696	5	1.44831	4.17545	2.56845e-20	1.57657e-21	up
contig41502	1190		301	45.3497	16	2.50813	4.17641	1.39352e-63	3.25491e-65	up
contig16994	1787		1284	128.823	68	7.09841	4.18176	1.04217e-269	5.53608e-272	up
contig40459	514		189	65.9255	10	3.62922	4.1831	3.42104e-40	1.19571e-41	up
contig16479	1688		189	20.0745	10	1.10511	4.1831	3.42104e-40	1.19571e-41	up
contig11886	684		1501	393.441	79	21.5451	4.19072	0	0	up
0-FTYGYVA04JXCCU	336		38	20.2768	2	1.11037	4.19072	1.1227e-08	1.3179e-09	up
contig17344	1320		837	113.686	44	6.21807	4.19244	3.37153e-176	2.83573e-178	up
contig00380	1084		992	164.073	52	8.94852	4.19655	7.24952e-209	5.14411e-211	up
contig38674	674		211	56.1277	11	3.04446	4.20446	6.3577e-45	2.04043e-46	up
contig84812	1213		173	25.5705	9	1.38407	4.20749	5.80952e-37	2.1905e-38	up
contig52834	289		308	191.077	16	10.3276	4.20958	2.50252e-65	5.72471e-67	up
contig84113	1270		309	43.6224	16	2.35014	4.21425	1.41084e-65	3.21456e-67	up
contig37064	568		1888	595.948	97	31.8567	4.22552	0	0	up
contig50476	544		78	25.7069	4	1.37163	4.22819	4.32368e-17	3.02324e-18	up
0-FUZKD2G01CBSZ1	136		39	51.4139	2	2.74327	4.22819	6.36188e-09	7.30648e-10	up
contig58576	489		176	64.5295	9	3.43329	4.2323	1.04137e-37	3.86214e-39	up
contig48513	555		176	56.8557	9	3.02501	4.2323	1.04137e-37	3.86214e-39	up
contig14404	1131		137	21.7176	7	1.15455	4.23347	1.65566e-29	7.55982e-31	up
contig87855	421		59	25.1261	3	1.32928	4.24047	3.96841e-13	3.41318e-14	up
contig56278	310		59	34.1228	3	1.80525	4.24047	3.96841e-13	3.41318e-14	up
contig15290	464		59	22.7976	3	1.20609	4.24047	3.96841e-13	3.41318e-14	up
contig38191	748		3307	792.66	168	41.8972	4.24178	0	0	up
contig34814	896		158	31.6158	8	1.66555	4.24657	5.58367e-34	2.25946e-35	up
contig24763	695		159	41.0173	8	2.14725	4.25567	3.15648e-34	1.26681e-35	up
contig55278	523		80	27.4248	4	1.42671	4.26472	1.37907e-17	9.43461e-19	up
contig46848	339		40	21.1551	2	1.10054	4.26472	3.59617e-09	4.05334e-10	up
contig25619	460		80	31.1808	4	1.62211	4.26472	1.37907e-17	9.43461e-19	up
contig22625	199		80	72.0761	4	3.74959	4.26472	1.37907e-17	9.43461e-19	up
4-GJVU7SP04INMXU	279		40	25.7046	2	1.33722	4.26472	3.59617e-09	4.05334e-10	up
1-GH8N3EB01E9PPZ	60		20	59.7631	1	3.10904	4.26472	5.64587e-05	9.83355e-06	up
contig21486	776		901	208.17	45	10.8175	4.26632	2.06395e-191	1.58815e-193	up
contig54547	499		221	79.4047	11	4.11215	4.27126	2.06685e-47	6.31848e-49	up
contig20231	1972		625	56.8235	31	2.93246	4.2763	4.39723e-133	4.9923e-135	up
contig38382	768		867	202.401	43	10.4444	4.27641	1.97936e-184	1.58233e-186	up
4-GJVU7SP04JR8O5	210		101	86.2297	5	4.44148	4.27907	4.6959e-22	2.69993e-23	up
contig61167	273		182	119.526	9	6.14974	4.28066	3.37575e-39	1.20296e-40	up
2-GH8N3EB02GQBM4	317		263	148.748	13	7.64999	4.28127	2.28625e-56	5.96819e-58	up
contig01037	545		122	40.1345	6	2.05367	4.28856	1.58327e-26	7.89513e-28	up
contig03961	1255		509	72.7158	25	3.71598	4.29045	1.15453e-108	1.61442e-110	up
0-FUZKD2G01A0MJX	170		41	43.2404	2	2.19461	4.30034	2.04064e-09	2.25011e-10	up
contig31953	1063		762	128.522	37	6.493	4.30698	9.53034e-163	8.85955e-165	up
contig10668	398		103	46.399	5	2.34349	4.30736	1.49292e-22	8.45923e-24	up
contig15458	1088		310	51.0843	15	2.57181	4.31202	1.42803e-66	3.19795e-68	up
2-GH8N3EB02IVAL6	473		62	23.5009	3	1.18314	4.31202	7.17299e-14	5.91632e-15	up
contig02253	1103		520	84.5245	25	4.22806	4.3213	2.10929e-111	2.86983e-113	up
contig11654	1096		1065	174.218	51	8.68034	4.327	8.26309e-228	5.21782e-230	up
contig19629	2293		858	67.0869	41	3.33547	4.33007	1.11131e-183	8.97077e-186	up
contig81876	302		168	99.7371	8	4.94151	4.33511	1.81951e-36	6.96477e-38	up
contig59589	1226		252	36.8523	12	1.82586	4.33511	2.24301e-54	6.05391e-56	up
contig84077	296		85	51.4851	4	2.52084	4.35218	7.92732e-19	5.15442e-20	up
contig61719	498		64	23.0412	3	1.12375	4.35783	2.3062e-14	1.84271e-15	up
contig30934	262		64	43.7959	3	2.13598	4.35783	2.3062e-14	1.84271e-15	up
contig44812	628		514	146.743	24	7.129	4.36345	1.18793e-110	1.63019e-112	up
contig46365	611		343	100.649	16	4.8849	4.36485	4.97646e-74	9.90031e-76	up
1-GH8N3EB01AJ0PQ	353		43	21.8398	2	1.0569	4.36905	6.51212e-10	6.94826e-11	up
contig32697	395		883	400.791	41	19.3626	4.37151	6.65159e-190	5.15285e-192	up
contig44097	985		7568	1377.52	350	66.284	4.37727	0	0	up
contig18456	2750		436	28.4255	20	1.35667	4.38904	3.35123e-94	5.32315e-96	up
contig31235	235		175	133.513	8	6.35037	4.394	3.35215e-38	1.22423e-39	up
contig51652	224		88	70.4351	4	3.33111	4.40222	1.43482e-19	9.03697e-21	up
contig37727	1127		132	20.9993	6	0.993126	4.40222	5.23281e-29	2.42271e-30	up
contig37626	856		154	32.2553	7	1.52546	4.40222	9.9495e-34	4.0611e-35	up
contig23575	363		309	152.618	14	7.19446	4.4069	4.62211e-67	1.02545e-68	up
contig42129	398		89	40.0924	4	1.8748	4.41852	8.0978e-20	5.06073e-21	up
contig22460	1811		1046	103.554	47	4.84124	4.41887	4.86534e-226	3.11661e-228	up
contig15788	1655		669	72.4741	30	3.38143	4.42176	8.9326e-145	9.26918e-147	up
contig24632	564		134	42.5971	6	1.98449	4.42392	1.67061e-29	7.63027e-31	up
contig27463	930		626	120.683	28	5.61632	4.42545	1.48592e-135	1.65218e-137	up
contig80824	962		405	75.4805	18	3.49039	4.43464	5.81509e-88	9.75163e-90	up
contig21549	791		203	46.0123	9	2.12248	4.4382	2.02904e-44	6.58066e-46	up
contig22129	590		68	20.6639	3	0.948519	4.44529	2.3648e-15	1.79625e-16	up
contig11793	772		227	52.7185	10	2.41635	4.44741	1.21739e-49	3.57739e-51	up
2-GH8N3EB02GURGV	318		91	51.3061	4	2.34644	4.45058	2.58643e-20	1.58844e-21	up
contig43912	873		2564	526.573	112	23.9321	4.45961	0	0	up
contig87888	1683		666	70.9487	29	3.21433	4.46419	9.22524e-145	9.58485e-147	up
contig42688	565		69	21.8955	3	0.990489	4.46635	1.33789e-15	1.00473e-16	up
2-GH8N3EB02J6R8H	363		92	45.4397	4	2.05556	4.46635	1.46396e-20	8.90315e-22	up
contig62158	1353		486	64.4011	21	2.89533	4.47528	6.78577e-106	9.73612e-108	up
contig56046	556		93	29.9891	4	1.34203	4.48195	8.29222e-21	4.99168e-22	up
contig19140	1453		329	40.5962	14	1.79738	4.49738	5.08388e-72	1.04582e-73	up
contig13228	1302		4478	616.634	190	27.222	4.50157	0	0	up
contig53046	781		165	37.878	7	1.67195	4.50176	1.86804e-36	7.16027e-38	up
contig04756	930		967	186.422	41	8.2239	4.50261	8.61559e-211	6.06858e-213	up
2-GH8N3EB02GDTZ6	465		308	118.755	13	5.21516	4.50914	1.53803e-67	3.37419e-69	up
contig42361	689		711	185.014	30	8.1223	4.5096	3.32143e-155	3.20441e-157	up
contig49432	353		285	144.752	12	6.34138	4.51264	1.45088e-62	3.4399e-64	up
contig36777	557		95	30.579	4	1.33962	4.51264	2.65232e-21	1.57055e-22	up
contig41578	664		215	58.053	9	2.52843	4.52106	2.1607e-47	6.61661e-49	up
contig45528	734		502	122.62	21	5.33704	4.52201	7.32403e-110	1.00984e-111	up
contig53504	536		359	120.084	15	5.2204	4.52374	9.91037e-79	1.85934e-80	up
contig59492	107		24	40.2144	1	1.74338	4.52775	5.85946e-06	8.99944e-07	up
contig44340	432		72	29.8816	3	1.29543	4.52775	2.43646e-16	1.76296e-17	up
0-FO0JX8101AHY5F	193		48	44.5901	2	1.93308	4.52775	3.82934e-11	3.72858e-12	up
contig03892	584		434	133.239	18	5.74959	4.53441	3.67012e-95	5.79146e-97	up
contig16515	1514		362	42.8684	15	1.84817	4.53574	1.79858e-79	3.32992e-81	up
contig83341	267		121	81.251	5	3.4933	4.53972	5.20558e-27	2.55412e-28	up
contig83514	516		73	25.3646	3	1.08455	4.54765	1.38178e-16	9.8786e-18	up
contig13682	649		808	223.214	33	9.48519	4.55661	4.22638e-177	3.54372e-179	up
contig81580	400		98	43.9259	4	1.86542	4.5575	4.82238e-22	2.7783e-23	up
4-GJVU7SP04JE0XY	358		49	24.5396	2	1.04213	4.5575	2.16858e-11	2.08187e-12	up
contig40635	933		2574	494.631	105	20.9935	4.55834	0	0	up
contig56094	681		124	32.6459	5	1.36962	4.57506	9.45866e-28	4.53993e-29	up
contig61517	612		149	43.6505	6	1.82884	4.57699	3.25521e-33	1.34754e-34	up
2-GH8N3EB02JNV7L	282		149	94.7309	6	3.96898	4.57699	3.25521e-33	1.34754e-34	up
contig81272	573		75	23.4672	3	0.97666	4.58664	4.43785e-17	3.10596e-18	up
contig60870	216		25	20.7511	1	0.863621	4.58664	3.33616e-06	4.97475e-07	up
contig37315	353		75	38.0926	3	1.58534	4.58664	4.43785e-17	3.10596e-18	up
contig25731	370		75	36.3424	3	1.5125	4.58664	4.43785e-17	3.10596e-18	up
0-FOWZWMP02LVO40	90		25	49.8026	1	2.07269	4.58664	3.33616e-06	4.97475e-07	up
0-FO0JX8101DA2X6	251		125	89.2875	5	3.71598	4.58664	5.36084e-28	2.55388e-29	up
0-FO0JX8101AJ3OS	187		25	23.9692	1	0.997552	4.58664	3.33616e-06	4.97475e-07	up
contig19915	2132		1798	151.202	71	6.21224	4.60522	0	0	up
contig19913	907		152	30.0463	6	1.23402	4.60575	5.93465e-34	2.40574e-35	up
contig40739	533		178	59.8753	7	2.4499	4.61117	1.15914e-39	4.08685e-41	up
contig44015	567		509	160.949	20	6.57997	4.61238	2.64098e-112	3.55886e-114	up
contig38108	610		102	29.9795	4	1.22323	4.61521	4.9776e-23	2.77149e-24	up
4-GJVU7SP04H88FN	428		51	21.3639	2	0.871692	4.61521	6.99265e-12	6.50548e-13	up
2-GH8N3EB02JR0D4	174		102	105.101	4	4.28833	4.61521	4.9776e-23	2.77149e-24	up
contig23301	490		358	130.991	14	5.32978	4.61925	3.42647e-79	6.37952e-81	up
contig38802	577		128	39.773	5	1.61648	4.62086	9.76303e-29	4.55318e-30	up
contig23131	633		77	21.8093	3	0.884086	4.62461	1.42738e-17	9.78367e-19	up
0-FS6QTAF04IJVCV	260		103	71.0262	4	2.86988	4.62929	2.81981e-23	1.55885e-24	up
contig06072	626		232	66.4459	9	2.68192	4.63084	1.37105e-51	3.86561e-53	up
contig80006	550		234	76.2795	9	3.05251	4.64323	4.38731e-52	1.23098e-53	up
contig47711	438		52	21.2855	2	0.851791	4.64323	3.96985e-12	3.64081e-13	up
contig40815	714		546	137.104	21	5.48653	4.64323	9.47952e-121	1.19349e-122	up
2-GH8N3EB02F4JEZ	185		26	25.1974	1	1.00834	4.64323	1.9036e-06	2.75543e-07	up
0-FOWZWMP02LY3EU	149		26	31.2854	1	1.25196	4.64323	1.9036e-06	2.75543e-07	up
contig52682	317		209	118.207	8	4.70769	4.65015	1.29061e-46	4.00763e-48	up
contig12520	964		131	24.364	5	0.967542	4.65428	1.77915e-29	8.13644e-31	up
2-GH8N3EB02I9DHK	249		367	264.254	14	10.4883	4.65507	2.0598e-81	3.73042e-83	up
contig93750	246		79	57.5767	3	2.2749	4.66161	4.6084e-18	3.08763e-19	up
contig78655	406		53	23.4048	2	0.918927	4.67071	2.25908e-12	2.03919e-13	up
contig06504	365		53	26.0338	2	1.02215	4.67071	2.25908e-12	2.03919e-13	up
contig42956	578		1063	329.731	40	12.9095	4.67479	3.00042e-235	1.82043e-237	up
contig02976	1221		479	70.3355	18	2.75001	4.67675	2.74265e-106	3.91368e-108	up
contig40783	875		1758	360.218	66	14.0706	4.67811	0	0	up
contig34527	444		80	32.3044	3	1.26042	4.67975	2.61769e-18	1.73579e-19	up
contig86893	1948		241	22.1811	9	0.861848	4.68575	8.27108e-54	2.25283e-55	up
contig80635	470		134	51.1165	5	1.98449	4.68695	3.24641e-30	1.45739e-31	up
contig51964	461		189	73.5048	7	2.83253	4.69768	2.24698e-42	7.53031e-44	up
contig62214	552		109	35.4032	4	1.35175	4.71097	9.39918e-25	4.9709e-26	up
contig36888	607		273	80.6359	10	3.07318	4.71362	5.29282e-61	1.28244e-62	up
2-GH8N3EB02JK9V2	477		164	61.6425	6	2.34644	4.71538	6.59842e-37	2.49054e-38	up
contig38005	1069		276	46.2899	10	1.74502	4.72938	9.66141e-62	2.31956e-63	up
contig03942	1179		138	20.9855	5	0.791103	4.72938	3.38231e-31	1.477e-32	up
contig14537	1039		581	100.257	21	3.77034	4.73287	2.236e-129	2.61428e-131	up
contig45983	686		195	50.9642	7	1.90349	4.74276	7.47484e-44	2.45054e-45	up
contig55730	615		335	97.6617	12	3.63985	4.74584	6.77545e-75	1.33205e-76	up
contig74606	221		28	22.7154	1	0.844082	4.75014	6.19256e-07	8.50322e-08	up
contig61443	495		56	20.2832	2	0.753706	4.75014	4.17885e-13	3.5999e-14	up
contig58946	178		28	28.2028	1	1.04799	4.75014	6.19256e-07	8.50322e-08	up
contig53317	249		28	20.1611	1	0.749165	4.75014	6.19256e-07	8.50322e-08	up
contig52125	418		84	36.0294	3	1.33882	4.75014	2.7279e-19	1.7421e-20	up
contig01779	805		224	49.8892	8	1.85383	4.75014	2.63381e-50	7.64363e-52	up
1-GH8N3EB01A3EEH	88		14	28.5233	0.5	1.0599	4.75014	0.0007339	0.000152268	up
0-FOWZWMP02L3P6R	183		28	27.4323	1	1.01936	4.75014	6.19256e-07	8.50322e-08	up
0-FO0JX8101B0JRP	90		14	27.8895	0.5	1.03635	4.75014	0.0007339	0.000152268	up
contig30126	267		226	151.758	8	5.58928	4.76297	8.51783e-51	2.44647e-52	up
contig55458	293		142	86.8911	5	3.18331	4.77061	3.5441e-32	1.50336e-33	up
1-GH8N3EB01BPHA7	440		57	23.2261	2	0.847919	4.77568	2.38032e-13	2.02265e-14	up
contig89654	1095		143	23.414	5	0.851791	4.78073	2.01962e-32	8.49725e-34	up
contig39556	962		115	21.4327	4	0.775643	4.78828	3.18979e-26	1.60495e-27	up
2-GH8N3EB02HTK5W	307		115	67.1605	4	2.43052	4.78828	3.18979e-26	1.60495e-27	up
contig15687	1360		318	41.9221	11	1.5088	4.79624	2.19409e-71	4.53638e-73	up
contig22104	841		203	43.2767	7	1.55267	4.80077	8.18276e-46	2.57289e-47	up
contig12479	896		322	64.4321	11	2.29014	4.81427	2.28499e-72	4.68268e-74	up
contig54471	637		88	24.7684	3	0.878534	4.81726	2.86193e-20	1.76211e-21	up
contig34613	668		88	23.619	3	0.837764	4.81726	2.86193e-20	1.76211e-21	up
3-GH8N3EB01C225G	216		88	73.0438	3	2.59086	4.81726	2.86193e-20	1.76211e-21	up
contig16810	888		118	23.8245	4	0.84028	4.82543	5.89697e-27	2.89758e-28	up
contig55793	1595		1950	219.194	66	7.71899	4.82765	0	0	up
contig13226	844		326	69.2516	11	2.43124	4.83209	2.39976e-73	4.84288e-75	up
contig02552	771		89	20.6962	3	0.725845	4.83356	1.63359e-20	9.94964e-22	up
contig83452	862		119	24.7511	4	0.865625	4.83761	3.35659e-27	1.63883e-28	up
contig10326	830		1518	327.905	51	11.4622	4.83832	0	0	up
contig45437	1100		804	131.044	27	4.57876	4.83895	3.35053e-180	2.73518e-182	up
contig54807	402		149	66.453	5	2.32018	4.84003	6.86447e-34	2.78669e-35	up
contig89297	392		60	27.4423	2	0.951746	4.84968	4.43565e-14	3.60484e-15	up
contig86268	1046		120	20.5686	4	0.713354	4.84968	1.91598e-27	9.27234e-29	up
contig59260	597		150	45.0476	5	1.56233	4.84968	3.92013e-34	1.57814e-35	up
4-GJVU7SP04H5VS2	63		15	42.6879	0.5	1.48049	4.84968	0.000420809	8.35525e-05	up
1-GH8N3EB01AK0GE	114		15	23.5907	0.5	0.818167	4.84968	0.000420809	8.35525e-05	up
0-FO0JX8101DP6RX	230		30	23.3856	1	0.811053	4.84968	2.01587e-07	2.64444e-08	up
contig52162	523		811	278.019	27	9.63028	4.85146	6.42987e-182	5.21549e-184	up
contig38228	621		665	191.993	22	6.60858	4.86057	2.42763e-149	2.43692e-151	up
contig47358	450		61	24.3037	2	0.829076	4.87353	2.53612e-14	2.03188e-15	up
contig02651	973		642	118.298	21	4.02609	4.8769	2.41178e-144	2.51207e-146	up
contig16367	1846		2112	205.124	69	6.97259	4.87866	0	0	up
contig61358	530		247	83.5556	8	2.81573	4.89116	6.17027e-56	1.62519e-57	up
contig44618	596		741	222.908	24	7.51176	4.89116	1.09904e-166	9.98792e-169	up
contig90278	635		93	26.2581	3	0.881301	4.89698	1.72876e-21	1.01636e-22	up
contig78393	215		31	25.851	1	0.867638	4.89698	1.1539e-07	1.47892e-08	up
contig20716	385		62	28.8726	2	0.96905	4.89698	1.45043e-14	1.14618e-15	up
contig29566	452		187	74.175	6	2.47622	4.90472	1.54916e-42	5.17355e-44	up
contig44722	398		157	70.7247	5	2.34349	4.91548	7.64262e-36	2.97124e-37	up
contig49023	480		63	23.5317	2	0.777259	4.92007	8.27285e-15	6.47074e-16	up
contig48620	509		63	22.191	2	0.732975	4.92007	8.27285e-15	6.47074e-16	up
0-FOWZWMP02NN4A9	251		63	45.0009	2	1.48639	4.92007	8.27285e-15	6.47074e-16	up
contig51581	469		221	84.4839	7	2.78421	4.92334	3.26556e-50	9.49617e-52	up
contig19503	1421		1043	131.597	33	4.33208	4.92492	6.52416e-235	3.96685e-237	up
contig12039	831		95	20.4964	3	0.673437	4.92768	5.6404e-22	3.25803e-23	up
contig38181	952		287	54.0505	9	1.76353	4.93777	4.46655e-65	1.02467e-66	up
contig57578	65		16	44.1328	0.5	1.43494	4.94279	0.000241787	4.60697e-05	up
contig45399	377		64	30.4364	2	0.989613	4.94279	4.73521e-15	3.65594e-16	up
contig38863	529		128	43.3819	4	1.41053	4.94279	2.15245e-29	9.86323e-31	up
contig30586	93		16	30.8455	0.5	1.00291	4.94279	0.000241787	4.60697e-05	up
contig10209	1031		128	22.259	4	0.723733	4.94279	2.15245e-29	9.86323e-31	up
0-FOWZWMP02NOAZJ	84		16	34.1504	0.5	1.11037	4.94279	0.000241787	4.60697e-05	up
0-FO0JX8101DHRW8	75		16	38.2484	0.5	1.24361	4.94279	0.000241787	4.60697e-05	up
contig37408	865		1895	392.778	59	12.7237	4.94813	0	0	up
contig44758	715		161	40.3715	5	1.30449	4.95178	8.16093e-37	3.0888e-38	up
contig62247	273		390	256.128	12	8.19965	4.96516	2.39606e-88	4.0056e-90	up
4-GJVU7SP04IYJRJ	153		65	76.1687	2	2.43846	4.96516	2.7097e-15	2.06722e-16	up
contig85534	789		293	66.5802	9	2.12786	4.96762	1.55181e-66	3.47716e-68	up
contig83078	841		425	90.604	13	2.88353	4.97367	2.80717e-96	4.37856e-98	up
contig03534	1760		460	46.8597	14	1.48386	4.98092	3.29215e-104	4.80496e-106	up
contig60571	468		99	37.9266	3	1.19578	4.98718	6.03462e-23	3.36789e-24	up
contig55388	311		198	114.146	6	3.59888	4.98718	3.23869e-45	1.03436e-46	up
4-GJVU7SP04IBWIW	178		33	33.239	1	1.04799	4.98718	3.78836e-08	4.65147e-09	up
contig20473	1696		331	34.991	10	1.09989	4.99155	3.53484e-75	6.93566e-77	up
contig35620	562		100	31.902	3	0.995777	5.00168	3.45016e-23	1.91204e-24	up
contig83339	736		468	114.005	14	3.54836	5.0058	3.74889e-106	5.35932e-108	up
contig31184	934		201	38.5837	6	1.19834	5.00888	6.08704e-46	1.90839e-47	up
2-GH8N3EB02GOGJ1	365		67	32.9107	2	1.02215	5.00888	8.89664e-16	6.62505e-17	up
contig26032	736		302	73.5671	9	2.28109	5.01127	1.01974e-68	2.19598e-70	up
contig57596	437		236	96.8245	7	2.98809	5.01808	7.40931e-54	2.01618e-55	up
contig37735	593		472	142.706	14	4.40403	5.01808	3.99384e-107	5.6731e-109	up
contig23878	644		338	94.0991	10	2.89662	5.02174	7.04038e-77	1.35663e-78	up
contig56101	526		237	80.7825	7	2.4825	5.02418	4.24306e-54	1.14907e-55	up
1-GH8N3EB01ETE06	127		17	23.9994	0.5	0.734418	5.03025	0.000139058	2.552e-05	up
0-FUZKD2G01CCOB7	72		17	42.3322	0.5	1.29543	5.03025	0.000139058	2.552e-05	up
0-FUZKD2G01CBQQ0	142		17	21.4642	0.5	0.656839	5.03025	0.000139058	2.552e-05	up
contig88740	704		513	130.647	15	3.97462	5.03871	1.65995e-116	2.16555e-118	up
contig37938	487		377	138.793	11	4.21348	5.04178	9.09224e-86	1.56734e-87	up
contig41362	499		345	123.958	10	3.73832	5.05131	1.41992e-78	2.67139e-80	up
2-GH8N3EB02G90C5	504		623	221.622	18	6.66222	5.05595	1.68483e-141	1.80097e-143	up
contig38717	654		589	161.47	17	4.84895	5.05745	8.21199e-134	9.24846e-136	up
contig39751	904		763	151.325	22	4.53974	5.0589	3.24584e-173	2.79763e-175	up
contig49312	1273		627	88.3067	18	2.63767	5.06519	1.81176e-142	1.92012e-144	up
contig30660	253		35	24.8029	1	0.737321	5.07207	1.24985e-08	1.47367e-09	up
2-GH8N3EB02FN6EW	95		70	132.108	2	3.9272	5.07207	1.68459e-16	1.20906e-17	up
0-FS6QTAF04I40KN	343		105	54.8845	3	1.63156	5.07207	2.12722e-24	1.13609e-25	up
contig01030	3002		984	58.7677	28	1.7399	5.07795	1.83647e-223	1.19074e-225	up
2-GH8N3EB02HAJ7O	503		176	62.7335	5	1.8543	5.08029	1.9048e-40	6.61421e-42	up
contig46126	419		106	45.3572	3	1.33562	5.08575	1.21959e-24	6.46903e-26	up
contig33432	457		177	69.4403	5	2.04094	5.08847	1.09146e-40	3.77434e-42	up
contig03186	3168		642	36.3333	18	1.0599	5.09929	4.26097e-146	4.38824e-148	up
contig60716	192		36	33.6168	1	0.971574	5.11271	7.21187e-09	8.31695e-10	up
0-FOWZWMP02NINO9	240		36	26.8934	1	0.777259	5.11271	7.21187e-09	8.31695e-10	up
contig17823	660		217	58.9482	6	1.69584	5.11938	8.218e-50	2.40636e-51	up
contig23318	413		181	78.5748	5	2.25838	5.12071	1.17678e-41	4.01345e-43	up
contig21872	601		181	53.9956	5	1.55193	5.12071	1.17678e-41	4.01345e-43	up
contig87379	1824		1633	160.515	45	4.60219	5.12424	0	0	up
contig13104	588		146	44.5174	4	1.26899	5.13261	9.56454e-34	3.89899e-35	up
1-GH8N3EB01E0NFF	374		73	34.995	2	0.997552	5.13261	3.19354e-17	2.222e-18	up
contig54737	441		293	119.12	8	3.38398	5.13755	4.34177e-67	9.62124e-69	up
contig33484	323		147	81.5961	4	2.31012	5.14246	5.50824e-34	2.22751e-35	up
0-FOWZWMP02OQ1BT	206		37	32.2025	1	0.905544	5.15224	4.14802e-09	4.70207e-10	up
contig59557	585		669	205.034	18	5.73976	5.15873	1.29925e-152	1.27885e-154	up
contig37390	457		1121	439.789	30	12.2457	5.16647	1.64501e-255	9.18819e-258	up
contig89559	563		75	23.884	2	0.662672	5.17161	1.05897e-17	7.2102e-19	up
contig81875	223		75	60.2991	2	1.67302	5.17161	1.05897e-17	7.2102e-19	up
contig03980	715		639	160.232	17	4.43527	5.175	6.91377e-146	7.13826e-148	up
contig03430	1306		377	51.7551	10	1.42835	5.17928	2.7057e-86	4.63597e-88	up
contig88997	876		1401	286.74	37	7.87906	5.18558	0	0	up
contig77997	264		76	51.6136	2	1.4132	5.19072	6.10048e-18	4.11194e-19	up
contig62395	86		76	158.442	2	4.33819	5.19072	6.10048e-18	4.11194e-19	up
contig31874	305		38	22.3377	1	0.611614	5.19072	2.39695e-09	2.66296e-10	up
contig31047	247		38	27.583	1	0.755231	5.19072	2.39695e-09	2.66296e-10	up
3-GH8N3EB02GO9US	428		76	31.8364	2	0.871692	5.19072	6.10048e-18	4.11194e-19	up
0-FUZKD2G01A5LPU	298		38	22.8624	1	0.62598	5.19072	2.39695e-09	2.66296e-10	up
contig37052	1193		345	51.8481	9	1.40728	5.20332	4.31991e-79	8.05983e-81	up
contig48963	499		77	27.6659	2	0.747664	5.20958	3.52323e-18	2.3468e-19	up
contig23810	912		232	45.6087	6	1.22725	5.21581	2.04633e-53	5.61364e-55	up
contig19521	2042		658	57.773	17	1.553	5.21727	1.87925e-150	1.87666e-152	up
contig45376	465		155	59.7631	4	1.60466	5.21891	6.59515e-36	2.56057e-37	up
contig19344	1789		349	34.976	9	0.938446	5.21995	4.75065e-80	8.74595e-82	up
contig88646	391		78	35.7662	2	0.95418	5.22819	2.02979e-18	1.3404e-19	up
0-FUZKD2G01A5LOU	193		39	36.2295	1	0.96654	5.22819	1.38339e-09	1.51071e-10	up
contig86454	966		157	29.1392	4	0.772431	5.23741	2.19255e-36	8.41411e-38	up
contig44876	523		1691	579.691	43	15.3371	5.24018	0	0	up
contig46717	491		118	43.0879	3	1.13977	5.24047	1.61811e-27	7.8076e-29	up
contig23990	798		118	26.5115	3	0.701286	5.24047	1.61811e-27	7.8076e-29	up
contig82021	1136		158	24.9364	4	0.656839	5.24657	1.26763e-36	4.82585e-38	up
contig51769	632		554	157.162	14	4.13226	5.24918	6.8536e-127	8.0934e-129	up
contig19472	751		871	207.937	22	5.46462	5.24989	3.06426e-199	2.27407e-201	up
contig25386	694		876	226.308	22	5.91344	5.25814	1.93838e-200	1.43348e-202	up
contig92521	312		40	22.9858	1	0.597891	5.26472	7.99224e-10	8.58475e-11	up
contig58482	88		20	40.7476	0.5	1.0599	5.26472	2.6718e-05	4.45144e-06	up
0-FO0JX8101EU4MU	128		20	28.014	0.5	0.72868	5.26472	2.6718e-05	4.45144e-06	up
0-FO0JX8101EJLQA	67		281	751.945	7	19.4895	5.26986	1.09343e-64	2.51981e-66	up
contig78324	939		162	30.9317	4	0.794642	5.28264	1.40929e-37	5.2404e-39	up
contig02124	875		2557	523.935	63	13.431	5.28575	0	0	up
contig38049	710		205	51.7667	5	1.31368	5.30034	2.08391e-47	6.37605e-49	up
2-GH8N3EB02IRT6P	381		82	38.5872	2	0.979224	5.30034	2.26181e-19	1.43723e-20	up
contig62321	1144		166	26.0158	4	0.652245	5.31783	1.58416e-38	5.72253e-40	up
contig11590	733		166	40.6031	4	1.01797	5.31783	1.58416e-38	5.72253e-40	up
contig24290	336		291	155.277	7	3.88629	5.32031	4.52975e-67	1.00437e-68	up
contig61124	311		42	24.2127	1	0.599814	5.33511	2.69611e-10	2.78594e-11	up
contig32528	440		294	119.798	7	2.96772	5.33511	8.79622e-68	1.92173e-69	up
4-GJVU7SP04JU9A6	173		21	21.7635	0.5	0.539139	5.33511	1.55478e-05	2.50729e-06	up
3-GH8N3EB02HBHZL	154		21	24.4486	0.5	0.605656	5.33511	1.55478e-05	2.50729e-06	up
0-FOWZWMP02LY0L7	111		21	33.9196	0.5	0.84028	5.33511	1.55478e-05	2.50729e-06	up
0-FOWZWMP02LL6SL	91		21	41.3745	0.5	1.02496	5.33511	1.55478e-05	2.50729e-06	up
contig06924	542		85	28.1173	2	0.688347	5.35218	4.38396e-20	2.71408e-21	up
contig03209	1582		255	28.8994	6	0.707492	5.35218	6.67789e-59	1.67369e-60	up
contig28671	560		2740	877.237	64	21.3191	5.36275	0	0	up
contig61492	635		172	48.5634	4	1.17507	5.36905	5.94462e-40	2.08665e-41	up
contig31442	351		43	21.9642	1	0.531459	5.36905	1.56668e-10	1.59093e-11	up
0-FS6QTAF04JOOCF	433		86	35.6094	2	0.861627	5.36905	2.5421e-20	1.55939e-21	up
0-FO0JX8101CNFCS	111		43	69.4544	1	1.68056	5.36905	1.56668e-10	1.59093e-11	up
contig04607	963		131	24.3893	3	0.581128	5.39125	1.31382e-30	5.81937e-32	up
contig66621	331		175	94.7905	4	2.25429	5.394	1.1561e-40	4.00312e-42	up
contig35400	465		88	33.93	2	0.802332	5.40222	8.55909e-21	5.15901e-22	up
contig32353	414		88	38.1098	2	0.90117	5.40222	8.55909e-21	5.15901e-22	up
0-FO0JX8101APOIJ	238		44	33.1459	1	0.783791	5.40222	9.11098e-11	9.09959e-12	up
1-GH8N3EB01BJKU2	333		309	166.368	7	3.92131	5.4069	2.4432e-71	5.05779e-73	up
contig16124	1228		221	32.2662	5	0.759536	5.40876	3.33076e-51	9.48412e-53	up
contig21455	951		177	33.3693	4	0.784615	5.41039	3.88207e-41	1.33385e-42	up
contig48308	444		89	35.9386	2	0.84028	5.41852	4.96806e-21	2.97058e-22	up
2-GH8N3EB02FJ1XT	409		89	39.0141	2	0.912187	5.41852	4.96806e-21	2.97058e-22	up
contig17661	1013		935	165.484	21	3.86711	5.41929	7.02547e-215	4.82963e-217	up
contig44847	820		936	204.652	21	4.7773	5.42084	4.0832e-215	2.79635e-217	up
contig32933	1029		269	46.8696	6	1.08771	5.42929	3.22619e-62	7.6868e-64	up
contig09984	1429		15687	1968.17	349	45.5586	5.43299	0	0	up
contig61959	969		540	99.9136	12	2.31012	5.43464	2.45095e-124	2.97091e-126	up
contig51988	1479		2478	300.392	55	6.937	5.43639	0	0	up
contig85657	803		91	20.318	2	0.464613	5.45058	1.67995e-21	9.87001e-23	up
contig86206	993		138	24.9163	3	0.563571	5.46635	2.94485e-32	1.24437e-33	up
contig79184	387		46	21.3109	1	0.482021	5.46635	3.09054e-11	2.99091e-12	up
contig61169	127		23	32.4697	0.5	0.734418	5.46635	5.28285e-06	8.04403e-07	up
contig00121	851		139	29.2846	3	0.65761	5.47677	1.71256e-32	7.19753e-34	up
contig16319	504		140	49.8026	3	1.11037	5.48711	9.96251e-33	4.16499e-34	up
contig09963	805		516	114.923	11	2.54902	5.49458	5.66103e-119	7.2084e-121	up
contig83552	625		94	26.9651	2	0.596935	5.49738	3.31722e-22	1.90034e-23	up
0-FO0JX8101EZKIO	266		188	126.716	4	2.80514	5.49738	9.86248e-44	3.23973e-45	up
contig61923	888		3227	651.539	68	14.2848	5.5113	0	0	up
contig05561	3572		807	40.5057	17	0.887799	5.51175	7.59296e-186	6.01062e-188	up
contig38487	1037		1242	214.732	26	4.67705	5.5208	7.47561e-286	3.67911e-288	up
contig58220	183		24	23.5134	0.5	0.509678	5.52775	3.10001e-06	4.58064e-07	up
contig38564	681		528	139.009	11	3.01316	5.52775	8.551e-122	1.06434e-123	up
contig34957	242		48	35.5615	1	0.770835	5.52775	1.0533e-11	9.89106e-13	up
contig05605	766		96	22.4697	2	0.487055	5.52775	1.12749e-22	6.3585e-24	up
0-FO0JX8101CPV9R	107		24	40.2144	0.5	0.871692	5.52775	3.10001e-06	4.58064e-07	up
contig38566	1156		241	37.3778	5	0.806843	5.53375	6.51283e-56	1.71627e-57	up
contig49112	1364		20699	2720.76	429	58.6705	5.53523	0	0	up
contig18862	1627		725	79.8923	15	1.71981	5.53774	4.39584e-167	3.98342e-169	up
contig14397	557		290	93.3464	6	2.00943	5.53774	3.71198e-67	8.20632e-69	up
contig61712	526		97	33.0629	2	0.709286	5.5427	6.58105e-23	3.68184e-24	up
contig11274	843		97	20.63	2	0.442567	5.5427	6.58105e-23	3.68184e-24	up
contig21917	1322		825	111.886	17	2.3988	5.54358	4.49977e-190	3.47416e-192	up
contig86313	687		536	139.882	11	2.98685	5.54945	1.14428e-123	1.39299e-125	up
contig84653	517		488	169.233	10	3.60817	5.5516	1.20823e-112	1.62186e-114	up
contig54769	440		342	139.357	7	2.96772	5.55329	4.19739e-79	7.82578e-81	up
contig09879	261		98	67.3194	2	1.42944	5.5575	3.84554e-23	2.13341e-24	up
0-FUZKD2G01CA030	189		49	46.4824	1	0.986995	5.5575	6.15618e-12	5.70083e-13	up
contig60668	252		99	70.4351	2	1.48049	5.57215	2.24506e-23	1.23702e-24	up
contig06292	1012		248	43.9365	5	0.921651	5.57506	1.50199e-57	3.8505e-59	up
contig60698	541		1793	594.207	36	12.4132	5.58102	0	0	up
contig87771	1048		750	128.308	15	2.66997	5.58664	6.19123e-173	5.36048e-175	up
contig64942	270		50	33.2017	1	0.690897	5.58664	3.601e-12	3.29058e-13	up
contig24877	792		2250	509.345	45	10.599	5.58664	0	0	up
contig55650	368		252	122.774	5	2.53454	5.59814	1.75447e-58	4.42237e-60	up
1-GH8N3EB01DOKSJ	458		2134	835.379	42	17.1065	5.60982	0	0	up
contig86014	669		153	41.0034	3	0.836512	5.61521	9.09583e-36	3.53857e-37	up
contig37689	677		102	27.0126	2	0.551085	5.61521	4.48338e-24	2.4213e-25	up
contig54151	393		1848	843.071	36	17.0878	5.62461	0	0	up
contig55028	287		155	96.8288	3	1.94992	5.63395	3.11954e-36	1.2002e-37	up
contig54083	374		52	24.9279	1	0.498776	5.64323	1.24287e-12	1.1011e-13	up
contig35969	202		26	23.0769	0.5	0.461738	5.64323	1.06557e-06	1.50042e-07	up
contig16223	1450		260	32.1484	5	0.643249	5.64323	2.4113e-60	5.90535e-62	up
contig53643	498		157	56.523	3	1.12375	5.65245	1.07407e-36	4.07781e-38	up
contig84130	850		106	22.3584	2	0.438923	5.67071	5.30674e-25	2.77753e-26	up
contig68055	451		106	42.139	2	0.827238	5.67071	5.30674e-25	2.77753e-26	up
contig36373	450		53	21.1163	1	0.414538	5.67071	7.30962e-13	6.38305e-14	up
contig27396	461		694	269.906	13	5.26041	5.68114	3.49009e-160	3.27625e-162	up
contig21589	428		161	67.443	3	1.30754	5.68874	1.27287e-37	4.73145e-39	up
contig12561	1240		1400	202.424	26	3.91137	5.69356	0	0	up
contig49373	412		108	46.9982	2	0.905544	5.69768	1.83594e-25	9.4443e-27	up
1-GH8N3EB01BO1XM	340		54	28.4754	1	0.548653	5.69768	4.29615e-13	3.70542e-14	up
0-FO0JX8101AXJ8W	69		27	70.1567	0.5	1.35175	5.69768	6.27127e-07	8.62886e-08	up
3-GH8N3EB01DNLH0	465		217	83.6684	4	1.60466	5.70434	1.73027e-50	5.01244e-52	up
contig20484	1079		218	36.2234	4	0.691537	5.71097	1.01832e-50	2.93275e-52	up
contig09366	643		164	45.7286	3	0.870337	5.71538	2.59817e-38	9.44808e-40	up
contig07178	669		1553	416.198	28	7.80744	5.73628	0	0	up
contig37636	390		111	51.0285	2	0.956626	5.7372	3.73439e-26	1.88164e-27	up
contig01524	527		111	37.763	2	0.70794	5.7372	3.73439e-26	1.88164e-27	up
contig80094	228		28	22.018	0.5	0.409084	5.75014	3.6911e-07	4.97779e-08	up
contig58459	510		112	39.3734	2	0.731538	5.75014	2.19865e-26	1.10038e-27	up
contig36085	218		28	23.028	0.5	0.427849	5.75014	3.6911e-07	4.97779e-08	up
contig40725	923		958	186.088	17	3.43577	5.75921	5.36383e-221	3.50577e-223	up
contig20874	745		792	190.6	14	3.50549	5.76479	8.84561e-183	7.16346e-185	up
contig04988	514		283	98.7138	5	1.81461	5.76552	1.16019e-65	2.6359e-67	up
contig33230	844		1310	278.281	23	5.08349	5.77458	4.54498e-302	2.11254e-304	up
contig80771	887		114	23.0428	2	0.420614	5.77568	7.64485e-27	3.77037e-28	up
0-FOWZWMP02L36PM	246		57	41.5427	1	0.758301	5.77568	8.79914e-14	7.30856e-15	up
contig57488	466		345	132.736	6	2.40183	5.78828	6.61217e-80	1.21816e-81	up
contig45772	648		115	31.8183	2	0.575747	5.78828	4.51552e-27	2.20908e-28	up
contig46687	552		288	93.5423	5	1.68969	5.79079	8.26265e-67	1.84174e-68	up
contig88164	818		1098	240.66	19	4.33289	5.79552	3.08316e-253	1.7502e-255	up
contig48400	181		29	28.7259	0.5	0.51531	5.80077	2.18722e-07	2.88019e-08	up
contig36203	249		29	20.8811	0.5	0.374583	5.80077	2.18722e-07	2.88019e-08	up
contig35445	623		116	33.3829	2	0.598851	5.80077	2.66255e-27	1.29512e-28	up
3-GH8N3EB02FYTGM	471		58	22.0781	1	0.396056	5.80077	5.21752e-14	4.26574e-15	up
0-FTYGYVA04JC274	192		58	54.1603	1	0.971574	5.80077	5.21752e-14	4.26574e-15	up
0-FOWZWMP02M7VT6	247		29	21.0502	0.5	0.377616	5.80077	2.18722e-07	2.88019e-08	up
0-FO0JX8101C0M4M	188		58	55.3127	1	0.992245	5.80077	5.21752e-14	4.26574e-15	up
contig42840	536		1457	487.359	25	8.70066	5.80772	0	0	up
contig52658	411		235	102.513	4	1.8155	5.81931	1.25904e-54	3.39161e-56	up
contig15574	1229		648	94.5318	11	1.66962	5.82321	1.28179e-149	1.28336e-151	up
1-GH8N3EB01EDUII	318		118	66.5288	2	1.17322	5.82543	9.29661e-28	4.45973e-29	up
contig41977	563		178	56.6847	3	0.994008	5.83356	1.57716e-41	5.39027e-43	up
contig15754	553		715	231.812	12	4.04793	5.83963	4.90278e-165	4.48748e-167	up
contig10089	923		179	34.7701	3	0.606312	5.84164	9.32152e-42	3.17125e-43	up
contig28276	313		1912	1095.21	32	19.0714	5.84366	0	0	up
contig56486	569		299	94.2136	5	1.63921	5.84486	2.51614e-69	5.39225e-71	up
contig53950	296		60	36.3424	1	0.63021	5.84968	1.83616e-14	1.45889e-15	up
contig42968	300		60	35.8579	1	0.621807	5.84968	1.83616e-14	1.45889e-15	up
1-GH8N3EB01DPED7	176		60	61.1214	1	1.0599	5.84968	1.83616e-14	1.45889e-15	up
contig01958	1287		482	67.1465	8	1.15955	5.85568	2.08875e-111	2.83917e-113	up
contig34528	490		302	110.501	5	1.90349	5.85927	5.1957e-70	1.104e-71	up
contig09851	386		61	28.3333	1	0.48327	5.87353	1.08791e-14	8.54823e-16	up
contig83629	645		490	136.204	8	2.3137	5.87943	3.12556e-113	4.1793e-115	up
contig06378	1123		246	39.2744	4	0.664442	5.8853	3.90979e-57	1.0069e-58	up
contig81493	569		370	116.585	6	1.96705	5.88921	1.27029e-85	2.19802e-87	up
contig52788	265		31	20.9735	0.5	0.351966	5.89698	7.71497e-08	9.72633e-09	up
contig34334	265		62	41.947	1	0.703933	5.89698	6.46345e-15	5.01509e-16	up
0-FOWZWMP02N86CX	164		31	33.8901	0.5	0.568726	5.89698	7.71497e-08	9.72633e-09	up
contig42468	359		188	93.8897	3	1.55885	5.91241	8.30789e-44	2.72581e-45	up
contig36078	238		63	47.459	1	0.783791	5.92007	3.83601e-15	2.94595e-16	up
2-GH8N3EB02G2VZM	71		32	80.8065	0.5	1.31368	5.94279	4.589e-08	5.67575e-09	up
contig47448	783		129	29.5381	2	0.476481	5.95402	2.95266e-30	1.32283e-31	up
contig76568	506		65	23.0312	1	0.36866	5.96516	1.35802e-15	1.02029e-16	up
contig42139	1375		585	76.2795	9	1.221	5.96516	5.55162e-135	6.19449e-137	up
contig30649	303		65	38.4614	1	0.615651	5.96516	1.35802e-15	1.02029e-16	up
contig11910	614		392	114.465	6	1.82289	5.97254	1.3071e-90	2.14004e-92	up
contig58080	489		66	24.1986	1	0.381477	5.98718	8.09708e-16	6.01541e-17	up
contig53360	219		33	27.0162	0.5	0.425895	5.98718	2.74223e-08	3.32094e-09	up
0-FO0JX8101DJBKL	224		33	26.4132	0.5	0.416389	5.98718	2.74223e-08	3.32094e-09	up
contig65739	258		133	92.4244	2	1.44606	5.99807	3.70766e-31	1.62149e-32	up
contig38583	864		1531	317.699	23	4.96582	5.99949	0	0	up
contig34063	396		67	30.3343	1	0.471066	6.00888	4.8342e-16	3.55079e-17	up
contig05248	1815		472	46.6251	7	0.719446	6.01808	6.16902e-109	8.58615e-111	up
contig60159	473		270	102.343	4	1.57752	6.0196	1.4639e-62	3.47363e-64	up
contig01127	816		270	59.3237	4	0.914422	6.0196	1.4639e-62	3.47363e-64	up
contig23739	512		1017	356.128	15	5.4651	6.026	3.86662e-234	2.37114e-236	up
contig60932	158		68	77.1625	1	1.18065	6.03025	2.89229e-16	2.09844e-17	up
contig58871	368		272	132.518	4	2.02763	6.03025	5.21977e-63	1.22669e-64	up
contig54505	260		68	46.8911	1	0.71747	6.03025	2.89229e-16	2.09844e-17	up
4-GJVU7SP04JXJU4	266		34	22.9167	0.5	0.350643	6.03025	1.63703e-08	1.94819e-09	up
contig57739	953		1229	231.214	18	3.52336	6.03613	7.78275e-283	3.93161e-285	up
contig44389	317		69	39.0251	1	0.588461	6.05131	1.7274e-16	1.24159e-17	up
contig39212	357		69	34.6526	1	0.522527	6.05131	1.7274e-16	1.24159e-17	up
contig01970	673		138	36.7636	2	0.55436	6.05131	2.82094e-32	1.19109e-33	up
contig39424	575		484	150.915	7	2.27095	6.0543	1.24735e-111	1.69223e-113	up
contig94062	220		35	28.5233	0.5	0.423959	6.07207	9.82847e-09	1.1458e-09	up
contig70056	238		35	26.3661	0.5	0.391895	6.07207	9.82847e-09	1.1458e-09	up
contig22648	735		210	51.2255	3	0.761396	6.07207	9.28655e-49	2.76761e-50	up
contig03977	515		70	24.3694	1	0.362218	6.07207	1.03429e-16	7.35459e-18	up
4-GJVU7SP04IOSAN	421		70	29.8106	1	0.443093	6.07207	1.03429e-16	7.35459e-18	up
2-GH8N3EB02GRA6E	69		35	90.9439	0.5	1.35175	6.07207	9.82847e-09	1.1458e-09	up
contig42124	1438		567	70.6934	8	1.03779	6.08999	1.32294e-130	1.52954e-132	up
contig59796	275		355	231.446	5	3.39168	6.09254	5.79542e-82	1.04506e-83	up
contig02411	1164		644	99.1945	9	1.44234	6.10378	3.08418e-148	3.13212e-150	up
3-GH8N3EB02FQIQL	375		72	34.4236	1	0.497446	6.11271	3.71122e-17	2.58944e-18	up
2-GH8N3EB02JNT0S	212		36	30.4454	0.5	0.439958	6.11271	5.89755e-09	6.75555e-10	up
contig13127	1563		509	58.3866	7	0.835441	6.12696	3.23405e-117	4.19383e-119	up
contig59256	564		73	23.2059	1	0.330748	6.13261	2.22933e-17	1.53907e-18	up
contig44300	501		73	26.124	1	0.37234	6.13261	2.22933e-17	1.53907e-18	up
contig26649	392		146	66.7761	2	0.951746	6.13261	4.65601e-34	1.87923e-35	up
contig11889	603		950	282.463	13	4.02164	6.13413	2.50888e-218	1.67246e-220	up
contig53683	420		367	156.665	5	2.22074	6.1405	1.22913e-84	2.154e-86	up
0-FOWZWMP02OZBKX	160		37	41.4607	0.5	0.582944	6.15224	3.54851e-09	3.99268e-10	up
contig53457	615		299	87.1667	4	1.21328	6.16679	4.99639e-69	1.07466e-70	up
contig79816	627		75	21.4461	1	0.297515	6.17161	8.04892e-18	5.45513e-19	up
contig19448	1508		2101	249.792	28	3.46365	6.17229	0	0	up
2-GH8N3EB02GQCR3	468		151	57.8476	2	0.797189	6.18119	3.62721e-35	1.42975e-36	up
0-FO0JX8101C0PZT	250		151	108.291	2	1.49234	6.18119	3.62721e-35	1.42975e-36	up
contig38185	1135		2049	323.669	27	4.43757	6.18861	0	0	up
contig11559	376		76	36.2393	1	0.496123	6.19072	4.85053e-18	3.25301e-19	up
2-GH8N3EB02F8UDG	209		38	32.5981	0.5	0.446273	6.19072	2.13884e-09	2.36535e-10	up
contig82639	1095		153	25.0514	2	0.340716	6.20018	1.31348e-35	5.12097e-37	up
contig52590	184		153	149.083	2	2.02763	6.20018	1.31348e-35	5.12097e-37	up
contig81342	217		39	32.2225	0.5	0.429821	6.22819	1.28991e-09	1.40452e-10	up
contig64873	265		39	26.386	0.5	0.351966	6.22819	1.28991e-09	1.40452e-10	up
contig54492	243		39	28.7748	0.5	0.383832	6.22819	1.28991e-09	1.40452e-10	up
2-GH8N3EB02H56Q4	449		546	218.022	7	2.90823	6.22819	2.08583e-125	2.50389e-127	up
contig83009	350		79	40.4682	1	0.532978	6.24657	1.06227e-18	6.94224e-20	up
contig60229	481		79	29.4467	1	0.387821	6.24657	1.06227e-18	6.94224e-20	up
contig48965	677		79	20.9215	1	0.275542	6.24657	1.06227e-18	6.94224e-20	up
contig81674	919		639	124.664	8	1.62387	6.26246	1.48705e-146	1.52952e-148	up
contig89012	238		40	30.1327	0.5	0.391895	6.26472	7.79266e-10	8.3587e-11	up
contig79324	644		80	22.272	1	0.289662	6.26472	6.42727e-19	4.15732e-20	up
contig64623	348		40	20.608	0.5	0.26802	6.26472	7.79266e-10	8.3587e-11	up
1-GH8N3EB01DXT6N	193		40	37.1584	0.5	0.48327	6.26472	7.79266e-10	8.3587e-11	up
3-GH8N3EB02I6Y3D	478		641	240.428	8	3.12204	6.26697	5.42056e-147	5.54717e-149	up
0-FO0JX8101AHNBZ	201		161	143.61	2	1.85614	6.27371	2.304e-37	8.60032e-39	up
contig53602	307		81	47.3044	1	0.607629	6.28264	3.88653e-19	2.49214e-20	up
contig16750	1841		571	55.608	7	0.709286	6.29278	6.71563e-131	7.74685e-133	up
contig53236	238		41	30.886	0.5	0.391895	6.30034	4.72852e-10	4.98549e-11	up
contig44352	308		41	23.8664	0.5	0.302828	6.30034	4.72852e-10	4.98549e-11	up
contig38817	1269		164	23.1706	2	0.293999	6.30034	5.10278e-38	1.87287e-39	up
contig33682	577		82	25.4796	1	0.323297	6.30034	2.34888e-19	1.49546e-20	up
contig03201	1953		574	52.6944	7	0.66861	6.30034	1.47713e-131	1.70011e-133	up
4-GJVU7SP04I0AN5	293		41	25.0883	0.5	0.318331	6.30034	4.72852e-10	4.98549e-11	up
contig87479	954		166	31.1971	2	0.391074	6.31783	1.87815e-38	6.79553e-40	up
contig84662	303		42	24.852	0.5	0.307825	6.33511	2.87792e-10	2.97999e-11	up
contig69252	224		42	33.6168	0.5	0.416389	6.33511	2.87792e-10	2.97999e-11	up
contig33940	140		42	53.7868	0.5	0.666222	6.33511	2.87792e-10	2.97999e-11	up
contig30151	329		42	22.888	0.5	0.283499	6.33511	2.87792e-10	2.97999e-11	up
2-GH8N3EB02I01X2	440		87	35.4504	1	0.423959	6.38573	1.93435e-20	1.18105e-21	up
contig55784	308		44	25.6128	0.5	0.302828	6.40222	1.06698e-10	1.07141e-11	up
contig44330	525		90	30.7353	1	0.355318	6.43464	4.37037e-21	2.60494e-22	up
contig09672	310		45	26.0259	0.5	0.300874	6.43464	6.5261e-11	6.44402e-12	up
contig08520	334		45	24.1558	0.5	0.279255	6.43464	6.5261e-11	6.44402e-12	up
contig46196	475		181	68.3187	2	0.785441	6.44263	1.05673e-41	3.59921e-43	up
contig38934	1297		1267	175.142	14	2.01356	6.44263	1.64366e-288	8.00365e-291	up
contig76837	338		46	24.4003	0.5	0.27595	6.46635	3.982e-11	3.88344e-12	up
0-FOWZWMP02K2A8O	223		46	36.9835	0.5	0.418256	6.46635	3.982e-11	3.88344e-12	up
contig71205	374		94	45.062	1	0.498776	6.49738	6.08107e-22	3.51693e-23	up
contig58909	73		47	115.433	0.5	1.27769	6.49738	2.43495e-11	2.34488e-12	up
0-FOWZWMP02LF9MB	109		47	77.3083	0.5	0.855698	6.49738	2.43495e-11	2.34488e-12	up
contig50237	729		95	23.3642	1	0.255888	6.51264	3.72723e-22	2.13668e-23	up
contig74650	274		48	31.4084	0.5	0.340405	6.52775	1.49264e-11	1.41858e-12	up
contig64835	298		48	28.8788	0.5	0.31299	6.52775	1.49264e-11	1.41858e-12	up
contig52478	244		48	35.27	0.5	0.382258	6.52775	1.49264e-11	1.41858e-12	up
contig26800	207		48	41.5744	0.5	0.450585	6.52775	1.49264e-11	1.41858e-12	up
0-FO0JX8101D717E	215		48	40.0274	0.5	0.433819	6.52775	1.49264e-11	1.41858e-12	up
3-GH8N3EB01DTHSI	468		482	184.653	5	1.99297	6.53375	1.16136e-109	1.60431e-111	up
contig41581	606		391	115.68	4	1.2313	6.55381	5.58677e-89	9.28146e-91	up
contig33833	400		49	21.9629	0.5	0.233178	6.5575	9.19106e-12	8.59799e-13	up
contig10198	610		295	86.7055	3	0.91742	6.5624	2.94734e-67	6.4986e-69	up
contig15446	686		394	102.974	4	1.08771	6.56484	1.28632e-89	2.1236e-91	up
contig39129	1343		297	39.6493	3	0.416699	6.57215	1.11088e-67	2.43131e-69	up
contig33105	487		198	72.8938	2	0.766087	6.57215	2.47331e-45	7.87662e-47	up
contig59848	328		50	27.3307	0.5	0.284363	6.58664	5.64972e-12	5.2208e-13	up
contig26216	349		50	25.6862	0.5	0.267252	6.58664	5.64972e-12	5.2208e-13	up
4-GJVU7SP04IP0RT	115		50	77.9519	0.5	0.811053	6.58664	5.64972e-12	5.2208e-13	up
4-GJVU7SP04IF6LO	410		50	21.8646	0.5	0.22749	6.58664	5.64972e-12	5.2208e-13	up
2-GH8N3EB02FTFYY	320		101	56.5882	1	0.582944	6.601	1.98967e-23	1.09449e-24	up
contig60385	417		51	21.9275	0.5	0.223672	6.61521	3.48363e-12	3.17584e-13	up
2-GH8N3EB02HWROK	368		51	24.8472	0.5	0.253454	6.61521	3.48363e-12	3.17584e-13	up
contig38661	691		524	135.959	5	1.3498	6.65428	1.48235e-118	1.89912e-120	up
contig01608	906		105	20.7786	1	0.205896	6.65703	2.85973e-24	1.53549e-25	up
contig02714	1137		633	99.8155	6	0.984391	6.66389	4.77581e-143	5.03659e-145	up
2-GH8N3EB02IAELH	350		53	27.1495	0.5	0.266489	6.67071	1.32939e-12	1.18138e-13	up
contig16298	1553		214	24.7057	2	0.240235	6.68426	1.05953e-48	3.1604e-50	up
contig73612	218		54	44.4111	0.5	0.427849	6.69768	8.24675e-13	7.22393e-14	up
contig44636	555		108	34.8887	1	0.336112	6.69768	6.75628e-25	3.55029e-26	up
contig84366	1167		876	134.582	8	1.27878	6.71758	2.79381e-197	2.0952e-199	up
contig87628	305		220	129.323	2	1.22323	6.72415	5.91496e-50	1.72737e-51	up
contig78888	295		55	33.4268	0.5	0.316173	6.72415	5.10889e-13	4.4247e-14	up
contig51097	507		110	38.8991	1	0.367933	6.72415	2.60244e-25	1.3428e-26	up
contig06022	483		55	20.416	0.5	0.193108	6.72415	5.10889e-13	4.4247e-14	up
0-FO0JX8101BXEEN	247		55	39.9227	0.5	0.377616	6.72415	5.10889e-13	4.4247e-14	up
contig51253	497		111	40.0425	1	0.375336	6.7372	1.60888e-25	8.26791e-27	up
contig87494	458		56	21.9218	0.5	0.203649	6.75014	3.17713e-13	2.71462e-14	up
contig42492	505		112	39.7632	1	0.36939	6.75014	9.97335e-26	5.09471e-27	up
contig41903	528		112	38.0311	1	0.3533	6.75014	9.97335e-26	5.09471e-27	up
contig35059	476		56	21.0929	0.5	0.195948	6.75014	3.17713e-13	2.71462e-14	up
contig34207	375		448	214.191	4	1.98978	6.75014	5.67408e-101	8.52523e-103	up
contig34053	482		56	20.8303	0.5	0.193508	6.75014	3.17713e-13	2.71462e-14	up
0-FOWZWMP02MMSFX	190		56	52.8432	0.5	0.4909	6.75014	3.17713e-13	2.71462e-14	up
contig30258	730		225	55.2604	2	0.511074	6.75657	5.41451e-51	1.54879e-52	up
contig33150	995		114	20.5417	1	0.18748	6.77568	3.84618e-26	1.93897e-27	up
contig27576	659		228	62.0303	2	0.566137	6.77568	1.29914e-51	3.66031e-53	up
contig34947	481		115	42.8654	1	0.387821	6.78828	2.38843e-26	1.19754e-27	up
contig03162	1528		460	53.9746	4	0.48833	6.78828	1.83526e-103	2.69772e-105	up
contig80654	553		232	75.2172	2	0.674655	6.80077	1.93041e-52	5.37608e-54	up
contig42626	578		349	108.256	3	0.968212	6.80491	1.47949e-78	2.7873e-80	up
0-FO0JX8101CNEM4	219		117	95.7847	1	0.851791	6.81315	9.24421e-27	4.57841e-28	up
0-FO0JX8101C2H1S	174		117	120.557	1	1.07208	6.81315	9.24421e-27	4.57841e-28	up
contig54956	248		59	42.6535	0.5	0.376093	6.82543	7.65196e-14	6.32931e-15	up
contig45604	528		59	20.0342	0.5	0.17665	6.82543	7.65196e-14	6.32931e-15	up
contig04497	578		119	36.9125	1	0.322737	6.83761	3.59194e-27	1.75561e-28	up
contig13607	1226		359	52.4999	3	0.456465	6.84567	1.29763e-80	2.37035e-82	up
contig22350	997		2406	432.668	20	3.74207	6.85328	0	0	up
contig94691	216		61	50.6327	0.5	0.431811	6.87353	3.00302e-14	2.4163e-15	up
contig57641	479		61	22.8323	0.5	0.19472	6.87353	3.00302e-14	2.4163e-15	up
contig10783	519		122	42.1451	1	0.359426	6.87353	8.74823e-28	4.19153e-29	up
contig91985	461		246	95.6729	2	0.809293	6.8853	2.56956e-55	6.83154e-57	up
contig87109	921		123	23.9442	1	0.202543	6.8853	5.45939e-28	2.60402e-29	up
contig19815	731		123	30.1677	1	0.255188	6.8853	5.45939e-28	2.60402e-29	up
contig93930	485		124	45.8389	1	0.384623	6.89698	3.41883e-28	1.61892e-29	up
contig90583	532		62	20.8946	0.5	0.175322	6.89698	1.88019e-14	1.49633e-15	up
contig35879	228		62	48.7541	0.5	0.409084	6.89698	1.88019e-14	1.49633e-15	up
0-FUZKD2G01BS6T4	277		62	40.1298	0.5	0.336719	6.89698	1.88019e-14	1.49633e-15	up
0-FOWZWMP02LJ8KF	142		62	78.2813	0.5	0.656839	6.89698	1.88019e-14	1.49633e-15	up
contig49482	513		250	87.373	2	0.72726	6.90857	3.92094e-56	1.02942e-57	up
contig04700	1483		250	30.2241	2	0.251574	6.90857	3.92094e-56	1.02942e-57	up
contig61687	631		126	35.8011	1	0.295629	6.92007	1.33967e-28	6.2705e-30	up
contig45905	590		252	76.5778	2	0.632346	6.92007	1.54239e-56	4.00428e-58	up
contig04949	558		126	40.4847	1	0.334305	6.92007	1.33967e-28	6.2705e-30	up
contig38416	679		258	68.1247	2	0.549461	6.95402	9.31056e-58	2.37595e-59	up
contig03674	553		646	209.441	5	1.68664	6.95625	9.56801e-144	1.00656e-145	up
contig35994	101		65	115.384	0.5	0.923476	6.96516	4.6483e-15	3.5846e-16	up
contig17255	420		65	27.7472	0.5	0.222074	6.96516	4.6483e-15	3.5846e-16	up
contig09881	792		390	88.2864	3	0.706599	6.96516	6.15505e-87	1.0482e-88	up
contig62429	672		131	34.9508	1	0.277592	6.97621	1.30351e-29	5.92557e-31	up
contig56927	574		131	40.918	1	0.324986	6.97621	1.30351e-29	5.92557e-31	up
contig62396	336		132	70.4351	1	0.555185	6.98718	8.18488e-30	3.70422e-31	up
contig24733	480		133	49.6781	1	0.388629	6.99807	5.14365e-30	2.31714e-31	up
contig40975	450		67	26.6942	0.5	0.207269	7.00888	1.8422e-15	1.39245e-16	up
contig84138	349		68	34.9332	0.5	0.267252	7.03025	1.16224e-15	8.69646e-17	up
contig00030	834		275	59.1182	2	0.447343	7.04608	3.51061e-61	8.47418e-63	up
contig58800	634		138	39.0251	1	0.294231	7.05131	5.10201e-31	2.24126e-32	up
contig31375	345		70	36.3776	0.5	0.270351	7.07207	4.64618e-16	3.40573e-17	up
1-GH8N3EB01CUY84	347		70	36.1679	0.5	0.268793	7.07207	4.64618e-16	3.40573e-17	up
0-FOWZWMP02LFL2M	250		70	50.201	0.5	0.373084	7.07207	4.64618e-16	3.40573e-17	up
contig52930	372		141	67.9565	1	0.501457	7.08234	1.28923e-31	5.56104e-33	up
contig27693	516		141	48.9919	1	0.361516	7.08234	1.28923e-31	5.56104e-33	up
contig58669	843		283	60.1885	2	0.442567	7.08745	8.8389e-63	2.08642e-64	up
contig74122	489		71	26.0318	0.5	0.190738	7.09254	2.94098e-16	2.13549e-17	up
0-FTYGYVA04ICJFL	257		142	99.0626	1	0.725845	7.09254	8.15078e-32	3.49883e-33	up
contig37191	1117		290	46.5478	2	0.334006	7.1227	3.57685e-64	8.2941e-66	up
2-GH8N3EB02F5OXQ	334		73	39.186	0.5	0.279255	7.13261	1.1827e-16	8.42842e-18	up
contig45899	528		439	149.068	3	1.0599	7.1359	9.3319e-97	1.44585e-98	up
contig61327	186		74	71.3302	0.5	0.501457	7.15224	7.50249e-17	5.30506e-18	up
3-GH8N3EB02G06FT	139		74	95.449	0.5	0.671015	7.15224	7.50249e-17	5.30506e-18	up
contig42488	2152		450	37.4908	3	0.260049	7.17161	6.20458e-99	9.45155e-101	up
contig31332	301		76	45.2691	0.5	0.309871	7.19072	3.03871e-17	2.10952e-18	up
3-GH8N3EB02I5823	406		76	33.5616	0.5	0.229732	7.19072	3.03871e-17	2.10952e-18	up
contig90298	1527		919	107.902	6	0.732975	7.20175	4.04943e-201	2.97884e-203	up
contig81287	631		77	21.8784	0.5	0.147815	7.20958	1.93526e-17	1.33266e-18	up
2-GH8N3EB02GTMV9	453		77	30.4752	0.5	0.205896	7.20958	1.93526e-17	1.33266e-18	up
contig21205	453		78	30.871	0.5	0.205896	7.22819	1.23442e-17	8.42889e-19	up
contig94421	279		79	50.7665	0.5	0.334305	7.24657	7.88207e-18	5.33743e-19	up
contig15117	629		79	22.5181	0.5	0.148285	7.24657	7.88207e-18	5.33743e-19	up
contig25923	589		159	48.399	1	0.31671	7.25567	3.68942e-35	1.455e-36	up
0-FS6QTAF04IPNHJ	227		477	376.745	3	2.46531	7.25567	3.10274e-104	4.52448e-106	up
contig42846	210		81	69.1545	0.5	0.444148	7.28264	3.22959e-18	2.14763e-19	up
contig42648	997		6530	1174.28	40	7.48414	7.29373	0	0	up
contig59845	733		332	81.2061	2	0.508983	7.31783	2.15206e-72	4.40465e-74	up
contig55615	160		83	93.0064	0.5	0.582944	7.31783	1.32195e-18	8.68067e-20	up
contig43168	732		334	81.8069	2	0.509678	7.32649	8.82493e-73	1.79932e-74	up
contig66552	236		84	63.8149	0.5	0.395216	7.33511	8.48836e-19	5.52805e-20	up
contig56445	550		84	27.3824	0.5	0.169584	7.33511	8.48836e-19	5.52805e-20	up
contig39510	686		84	21.9538	0.5	0.135964	7.33511	8.48836e-19	5.52805e-20	up
contig02275	967		2352	436.079	14	2.70071	7.33511	0	0	up
contig21317	513		170	59.4136	1	0.36363	7.35218	2.75232e-37	1.03025e-38	up
contig05549	582		85	26.1849	0.5	0.16026	7.35218	5.46888e-19	3.52424e-20	up
contig42961	221		86	69.7687	0.5	0.422041	7.36905	3.51334e-19	2.24919e-20	up
contig06190	875		173	35.4481	1	0.213191	7.37742	7.32788e-38	2.70051e-39	up
contig54062	288		87	54.1603	0.5	0.323858	7.38573	2.26257e-19	1.43698e-20	up
0-FTYGYVA04H2PWZ	456		87	34.2065	0.5	0.204542	7.38573	2.26257e-19	1.43698e-20	up
contig70694	737		175	42.5721	1	0.25311	7.394	3.03915e-38	1.10893e-39	up
4-GJVU7SP04JGLV0	350		175	89.6447	1	0.532978	7.394	3.03915e-38	1.10893e-39	up
contig26181	680		1773	467.471	10	2.74327	7.41284	0	0	up
contig41942	723		178	44.1404	1	0.258011	7.41852	8.16312e-39	2.92914e-40	up
contig21283	654		89	24.3987	0.5	0.142616	7.41852	9.38756e-20	5.88388e-21	up
contig61646	462		90	34.9265	0.5	0.201885	7.43464	6.06041e-20	3.77089e-21	up
0-FO0JX8101EH24U	222		91	73.4925	0.5	0.42014	7.45058	3.91254e-20	2.41917e-21	up
contig37841	817		368	80.757	2	0.456652	7.46635	2.77983e-79	5.16473e-81	up
contig80450	305		186	109.337	1	0.611614	7.48195	2.4727e-40	8.59905e-42	up
contig78875	484		94	34.8207	0.5	0.192709	7.49738	1.06323e-20	6.42595e-22	up
contig40872	329		188	102.451	1	0.566997	7.49738	1.03547e-40	3.57669e-42	up
contig88503	680		95	25.0478	0.5	0.137163	7.51264	6.89264e-21	4.13885e-22	up
2-GH8N3EB02H55M0	104		96	165.498	0.5	0.896837	7.52775	4.47282e-21	2.66834e-22	up
contig41844	530		3329	1126.14	17	5.98343	7.5562	0	0	up
contig58858	404		98	43.491	0.5	0.230869	7.5575	1.88894e-21	1.11225e-22	up
contig28372	336		98	52.2927	0.5	0.277592	7.5575	1.88894e-21	1.11225e-22	up
contig25590	383		98	45.8756	0.5	0.243528	7.5575	1.88894e-21	1.11225e-22	up
contig13725	561		201	64.2374	1	0.332517	7.59384	3.77225e-43	1.24995e-44	up
contig33656	486		404	149.039	2	0.767663	7.601	4.79628e-86	8.25545e-88	up
4-GJVU7SP04H85OT	278		102	65.7824	0.5	0.335507	7.61521	3.41036e-22	1.95414e-23	up
contig41929	973		614	113.138	3	0.575156	7.61992	2.6836e-130	3.10966e-132	up
contig13580	1230		205	29.8816	1	0.15166	7.62227	6.79765e-44	2.22676e-45	up
contig36814	837		1237	264.971	6	1.33722	7.63046	8.11074e-262	4.42466e-264	up
2-GH8N3EB02G8W1C	368		104	50.6687	0.5	0.253454	7.64323	1.45476e-22	8.23541e-24	up
contig86560	875		417	85.4442	2	0.426382	7.64669	1.86539e-88	3.1136e-90	up
contig31732	542		106	35.064	0.5	0.172087	7.67071	6.23198e-23	3.4829e-24	up
contig00354	580		434	134.158	2	0.643249	7.70434	1.37406e-91	2.22552e-93	up
contig81632	568		109	34.4059	0.5	0.16421	7.71097	1.7543e-23	9.64102e-25	up
contig46844	429		110	45.9716	0.5	0.217415	7.72415	1.15179e-23	6.29384e-25	up
contig08008	501		886	317.067	4	1.48936	7.73395	5.64072e-186	4.45053e-188	up
contig56174	303		445	263.313	2	1.2313	7.74045	1.32787e-93	2.11613e-95	up
2-GH8N3EB02I4R0V	381		668	314.345	3	1.46884	7.74153	3.03889e-140	3.28396e-142	up
2-GH8N3EB02FNTWG	371		113	54.6084	0.5	0.251405	7.76297	3.27018e-24	1.75971e-25	up
contig89187	1744		228	23.4392	1	0.106962	7.77568	4.13299e-48	1.24922e-49	up
contig70761	209		114	97.7942	0.5	0.446273	7.77568	2.15723e-24	1.15254e-25	up
contig41637	1101		228	37.128	1	0.16943	7.77568	4.13299e-48	1.24922e-49	up
contig49544	418		115	49.326	0.5	0.223137	7.78828	1.42252e-24	7.55468e-26	up
contig22217	585		115	35.2449	0.5	0.159438	7.78828	1.42252e-24	7.55468e-26	up
3-GH8N3EB01B38L7	183		115	112.668	0.5	0.509678	7.78828	1.42252e-24	7.55468e-26	up
contig04708	690		116	30.1414	0.5	0.135175	7.80077	9.3754e-25	4.95588e-26	up
contig28712	1111		465	75.0401	2	0.335809	7.80388	3.07036e-97	4.74109e-99	up
contig41480	657		118	32.2011	0.5	0.141965	7.82543	4.11761e-25	2.13772e-26	up
1-GH8N3EB01ES9BE	476		118	44.4457	0.5	0.195948	7.82543	4.11761e-25	2.13772e-26	up
contig09292	718		119	29.7151	0.5	0.129904	7.83761	2.72112e-25	1.40563e-26	up
contig30448	218		239	196.56	1	0.855698	7.84366	4.28183e-50	1.2471e-51	up
contig56767	144		240	298.816	1	1.29543	7.84968	2.82945e-50	8.22244e-52	up
3-GH8N3EB02FR5SN	300		481	287.461	2	1.24361	7.85268	3.97537e-100	6.02469e-102	up
1-GH8N3EB01AGTG8	450		121	48.2089	0.5	0.207269	7.86165	1.18937e-25	6.09117e-27	up
0-FO0JX8101CJCZO	248		122	88.1988	0.5	0.376093	7.87353	7.89149e-26	4.01428e-27	up
contig31310	431		123	51.1661	0.5	0.216406	7.8853	5.22602e-26	2.64751e-27	up
contig21959	677		248	65.6776	1	0.275542	7.89698	1.05704e-51	2.97544e-53	up
contig39682	976		254	46.6593	1	0.191129	7.93147	9.03746e-53	2.50629e-54	up
contig74667	300		128	76.4968	0.5	0.310904	7.94279	6.7785e-27	3.34e-28	up
contig21961	549		129	42.1281	0.5	0.169893	7.95402	4.52049e-27	2.21239e-28	up
contig89368	320		522	292.466	2	1.16589	7.97069	1.99567e-107	2.82178e-109	up
contig57500	378		131	62.1347	0.5	0.246749	7.97621	2.00817e-27	9.72761e-29	up
contig47916	677		524	138.771	2	0.551085	7.97621	8.85914e-108	1.24803e-109	up
contig84486	859		525	109.577	2	0.434324	7.97896	5.91507e-108	8.30201e-110	up
contig33741	256		133	93.1464	0.5	0.36434	7.99807	8.94913e-28	4.28896e-29	up
contig38639	924		1064	206.454	4	0.807542	7.99807	6.84012e-218	4.58644e-220	up
contig62243	611		804	235.923	3	0.915919	8.00888	1.37501e-164	1.2639e-166	up
contig36686	1157		135	20.9197	0.5	0.0806146	8.0196	3.99391e-28	1.89618e-29	up
contig29034	509		135	47.5522	0.5	0.183244	8.0196	3.99391e-28	1.89618e-29	up
contig54113	405		136	60.2058	0.5	0.230299	8.03025	2.67367e-28	1.26206e-29	up
contig01795	731		136	33.3562	0.5	0.127594	8.03025	2.67367e-28	1.26206e-29	up
contig53369	257		137	95.5745	0.5	0.362922	8.04082	1.79036e-28	8.40564e-30	up
contig77680	803		142	31.705	0.5	0.116153	8.09254	2.42114e-29	1.11244e-30	up
0-FO0JX8101C1L9U	261		145	99.6052	0.5	0.35736	8.1227	7.37064e-30	3.3314e-31	up
contig14885	1271		292	41.19	1	0.146768	8.13261	2.08573e-59	5.19762e-61	up
contig58203	376		149	71.0482	0.5	0.248061	8.16196	1.51715e-30	6.73281e-32	up
contig01780	1040		149	25.6867	0.5	0.0896837	8.16196	1.51715e-30	6.73281e-32	up
contig45638	517		152	52.7118	0.5	0.180408	8.19072	4.65338e-31	2.04236e-32	up
contig86798	1030		153	26.6323	0.5	0.0905544	8.20018	3.15e-31	1.37392e-32	up
4-GJVU7SP04JRQCQ	100		153	274.313	0.5	0.932711	8.20018	3.15e-31	1.37392e-32	up
contig92990	543		154	50.8482	0.5	0.17177	8.20958	2.13301e-31	9.24788e-33	up
contig78376	587		154	47.0367	0.5	0.158894	8.20958	2.13301e-31	9.24788e-33	up
contig52739	269		311	207.283	1	0.693465	8.22356	1.18389e-62	2.80072e-64	up
contig90647	493		156	56.7325	0.5	0.189191	8.22819	9.76595e-32	4.19725e-33	up
contig83997	426		156	65.6553	0.5	0.218946	8.22819	9.76595e-32	4.19725e-33	up
contig25812	796		312	70.2742	1	0.234349	8.22819	8.01194e-63	1.89017e-64	up
contig56013	472		157	59.6365	0.5	0.197608	8.23741	6.62709e-32	2.8301e-33	up
1-GH8N3EB01BG5Z2	454		158	62.3959	0.5	0.205443	8.24657	4.49432e-32	1.90935e-33	up
contig41440	334		159	85.3503	0.5	0.279255	8.25567	3.04693e-32	1.28889e-33	up
contig32311	319		319	179.289	1	0.584772	8.2602	5.22155e-64	1.21487e-65	up
contig52380	424		160	67.6564	0.5	0.219979	8.26472	2.06815e-32	8.70546e-34	up
contig54933	327		161	88.274	0.5	0.285233	8.27371	1.40308e-32	5.88315e-34	up
2-GH8N3EB02HY8VD	420		324	138.309	1	0.444148	8.28264	7.50975e-65	1.72476e-66	up
contig42328	1350		165	21.9131	0.5	0.0690897	8.30911	2.98632e-33	1.2339e-34	up
contig23760	619		165	47.7912	0.5	0.15068	8.30911	2.98632e-33	1.2339e-34	up
1-GH8N3EB01ASGSH	412		166	72.238	0.5	0.226386	8.31783	2.03363e-33	8.3616e-35	up
contig36761	545		167	54.9382	0.5	0.17114	8.32649	1.38366e-33	5.66934e-35	up
contig24487	427		336	141.08	1	0.436867	8.33511	7.35553e-67	1.63667e-68	up
contig19575	1510		2514	298.499	7	0.864765	8.4312	0	0	up
contig00191	598		180	53.9667	0.5	0.155972	8.43464	9.77244e-36	3.80434e-37	up
contig55924	959		181	33.8388	0.5	0.0972587	8.44263	6.68709e-36	2.59801e-37	up
contig48615	541		1120	371.172	3	1.03443	8.48711	5.33116e-218	3.56771e-220	up
contig44856	624		188	54.0167	0.5	0.149473	8.49738	4.84547e-37	1.82416e-38	up
contig55787	1259		378	53.8295	1	0.148167	8.50503	9.08413e-74	1.81668e-75	up
contig74391	491		384	140.218	1	0.379923	8.52775	9.6885e-75	1.90854e-76	up
contig30997	235		793	605.006	2	1.58759	8.57397	5.44503e-153	5.35244e-155	up
contig22027	490		199	72.8134	0.5	0.190349	8.57941	8.19078e-39	2.94013e-40	up
contig02838	1303		399	54.9014	1	0.143164	8.58303	3.68835e-77	7.07358e-79	up
contig23738	1256		203	28.9775	0.5	0.0742604	8.60812	1.87835e-39	6.64218e-41	up
contig22048	918		415	81.0513	1	0.203205	8.63976	1.03194e-79	1.90517e-81	up
contig11481	846		208	44.0806	0.5	0.110249	8.64323	2.99378e-40	1.04462e-41	up
contig23774	793		419	94.7317	1	0.235236	8.65359	2.3893e-80	4.37693e-82	up
contig24154	447		210	84.2299	0.5	0.20866	8.65703	1.44242e-40	4.99926e-42	up
contig57695	406		215	94.9439	0.5	0.229732	8.69098	2.33003e-41	7.97853e-43	up
contig17295	954		1743	327.57	4	0.782147	8.71015	0	0	up
contig19477	2297		876	68.3751	2	0.162422	8.71758	3.41018e-166	3.10799e-168	up
contig83397	569		220	69.321	0.5	0.163921	8.72415	3.82046e-42	1.28632e-43	up
contig35235	773		2210	512.587	5	1.20661	8.73069	0	0	up
contig81341	690		223	57.9443	0.5	0.135175	8.74369	1.29575e-42	4.3239e-44	up
contig24020	1317		226	30.7664	0.5	0.0708209	8.76297	4.39838e-43	1.45857e-44	up
contig01384	474		228	86.2405	0.5	0.196774	8.77568	2.14221e-43	7.08158e-45	up
contig80136	911		230	45.2652	0.5	0.102383	8.78828	1.04703e-43	3.44346e-45	up
contig08401	1209		233	34.5529	0.5	0.0771473	8.80697	3.58438e-44	1.1709e-45	up
contig61323	262		239	163.55	0.5	0.355996	8.84366	4.27633e-45	1.36743e-46	up
contig51000	606		240	71.0057	0.5	0.153913	8.84968	2.99968e-45	9.57244e-47	up
contig38134	615		241	70.2581	0.5	0.15166	8.85568	2.10923e-45	6.70342e-47	up
contig02938	923		243	47.2019	0.5	0.101052	8.8676	1.04381e-45	3.29087e-47	up
contig50398	507		245	86.6389	0.5	0.183967	8.87943	5.1668e-46	1.61786e-47	up
contig41773	977		247	45.327	0.5	0.0954668	8.89116	2.55751e-46	7.96494e-48	up
contig11098	754		1004	238.735	2	0.494807	8.91433	5.60251e-186	4.41309e-188	up
contig14773	900		253	50.4002	0.5	0.103635	8.92578	3.12419e-47	9.58334e-49	up
1-GH8N3EB01BB3VP	432		1536	637.473	3	1.29543	8.94279	2.47662e-283	1.24466e-285	up
2-GH8N3EB02G48ZU	356		259	130.438	0.5	0.261997	8.9596	3.86591e-48	1.16723e-49	up
contig04846	773		275	63.7834	0.5	0.120661	9.04608	1.55893e-50	4.50592e-52	up
0-FO0JX8101EDQ14	276		552	358.579	1	0.675877	9.05131	9.17929e-101	1.38157e-102	up
contig41715	1020		560	98.4334	1	0.182884	9.07207	5.96928e-102	8.8755e-104	up
contig06275	342		282	147.835	0.5	0.272722	9.08234	1.43951e-51	4.06331e-53	up
contig58061	594		567	171.14	1	0.314044	9.08999	5.48102e-103	8.09958e-105	up
contig45079	804		1708	380.878	3	0.696053	9.09592	0	0	up
contig37848	332		293	158.228	0.5	0.280937	9.13755	3.46932e-53	9.5444e-55	up
contig57999	580		295	91.1903	0.5	0.160812	9.14736	1.76865e-53	4.84382e-55	up
contig01296	628		298	85.0768	0.5	0.148521	9.16196	6.46807e-54	1.755e-55	up
2-GH8N3EB02GPBDB	281		305	194.602	0.5	0.331926	9.19545	6.19327e-55	1.65867e-56	up
contig02692	1090		306	50.3326	0.5	0.0855698	9.20018	4.44577e-55	1.18545e-56	up
contig05171	953		308	57.9445	0.5	0.097871	9.20958	2.28276e-55	6.06014e-57	up
contig46210	580		310	95.8271	0.5	0.160812	9.21891	1.17285e-55	3.1014e-57	up
contig42509	585		342	104.815	0.5	0.159438	9.36064	3.22557e-60	7.91421e-62	up
contig38760	655		351	96.0772	0.5	0.142399	9.39812	1.75771e-61	4.23145e-63	up
contig05004	806		370	82.3041	0.5	0.115721	9.47417	4.00563e-64	9.29358e-66	up
contig18198	918		372	72.6532	0.5	0.101602	9.48195	2.12015e-64	4.90247e-66	up
contig90645	1023		2235	391.703	3	0.547044	9.48389	0	0	up
contig79596	768		381	88.9443	0.5	0.121447	9.51644	1.22534e-65	2.7871e-67	up
contig52892	1022		386	67.716	0.5	0.0912633	9.53525	2.53927e-66	5.70961e-68	up
0-FO0JX8101B94M7	260		389	268.245	0.5	0.358735	9.54641	9.89593e-67	2.21095e-68	up
contig54662	854		411	86.2856	0.5	0.109217	9.62578	1.04543e-69	2.22612e-71	up
contig83976	800		1691	378.973	2	0.466355	9.66645	1.32818e-283	6.64038e-286	up
contig26340	456		459	180.469	0.5	0.204542	9.78514	4.57875e-76	8.88255e-78	up
contig38555	1047		462	79.1134	0.5	0.0890841	9.79454	1.85081e-76	3.58566e-78	up
contig39460	422		935	397.241	1	0.442043	9.81161	7.95178e-154	7.78551e-156	up
contig07319	541		469	155.428	0.5	0.172405	9.81623	2.27288e-77	4.34419e-79	up
contig04016	741		471	113.961	0.5	0.125872	9.82237	1.24803e-77	2.38049e-79	up
contig43332	681		474	124.792	0.5	0.136962	9.83153	5.08967e-78	9.6683e-80	up
contig05296	729		966	237.577	1	0.255888	9.85867	7.58988e-158	7.23353e-160	up
2-GH8N3EB02IYD3E	435		484	199.485	0.5	0.214416	9.86165	2.61346e-79	4.84881e-81	up
contig88566	539		494	164.321	0.5	0.173045	9.89116	1.35209e-80	2.4716e-82	up
contig34858	537		528	176.285	0.5	0.173689	9.98718	6.40063e-85	1.11836e-86	up
contig45804	770		1059	246.581	1	0.242263	9.99128	1.02659e-169	9.15573e-172	up
contig53027	694		558	144.155	0.5	0.134396	10.0669	1.13401e-88	1.89134e-90	up
contig40805	524		1199	410.244	1	0.355996	10.1704	4.63808e-187	3.62925e-189	up
contig38598	726		1335	329.685	1	0.256945	10.3254	2.03822e-203	1.48343e-205	up
contig21919	1323		1437	194.738	1	0.140999	10.4316	2.19659e-215	1.50146e-217	up
contig42473	978		728	133.459	0.5	0.0953692	10.4506	4.92536e-109	6.84238e-111	up
contig38090	714		6209	1559.11	4	1.04505	10.5429	0	0	up
contig93314	889		810	163.357	0.5	0.104917	10.6046	2.21618e-118	2.84214e-120	up
contig89299	840		842	179.716	0.5	0.111037	10.6605	5.91571e-122	7.32475e-124	up
contig41182	637		3415	961.183	2	0.58569	10.6805	0	0	up
contig09343	586		894	273.523	0.5	0.159166	10.7469	1.10258e-127	1.29629e-129	up
contig46496	632		934	264.962	0.5	0.147581	10.8101	4.9368e-132	5.64346e-134	up
contig57383	753		1883	448.343	1	0.247732	10.8216	3.11528e-265	1.65892e-267	up
contig21297	675		1065	282.879	0.5	0.138179	10.9994	6.41625e-146	6.61624e-148	up
contig38610	593		1659	501.587	0.5	0.157287	11.6389	9.85265e-204	7.15801e-206	up
contig41443	794		3385	764.351	1	0.23494	11.6677	0	0	up
contig13101	828		3814	825.857	0.5	0.112646	12.8399	0	0	up
contig43590	891		5510	1108.74	0.5	0.104681	13.3706	0	0	up

## Sheet: Cold_(Fold-change >16)
Chen et al.(2013)	RPKM			-40°C vs 25°C			-15°C vs 25°C
Gene	Freezing -40°C	Freezing -15°C	Control 25°C	log2(Fold_change) normalized	p-value	Signature(p-value < 0.001)	log2(Fold_change) normalized	p-value	Signature(p-value < 0.001)	Annotation
contig30880	12.3404	43.4997	0	4.62461	0.00035372	TRUE	6.47537	7.1742e-12	TRUE	1,4-alpha-glucan-branching enzyme 2, chloroplastic/amyloplastic
contig31600	0	0	25.4587	-5.67078	1.52137e-07	TRUE	-5.63765	1.79458e-07	TRUE	12-oxophytodienoate reductase 1
contig27941	0	0	86.3548	-7.4329	9.75754e-21	TRUE	-7.39977	1.44039e-20	TRUE	14 kDa proline-rich protein DC2.15
contig05071	65.1795	0	0	7.02565	1.91167e-16	TRUE	NA	NA	FALSE	1-aminocyclopropane-1-carboxylate oxidase 1
contig25758	0	0	38.7987	-6.27864	1.05834e-10	TRUE	-6.24551	1.32305e-10	TRUE	1-aminocyclopropane-1-carboxylate oxidase homolog 2
contig16592	0	0	40.1979	-6.32975	5.06982e-11	TRUE	-6.29662	6.37389e-11	TRUE	1-phosphatidylinositol-3-phosphate 5-kinase FAB1
contig31819	0	0	53.1825	-6.73358	6.6559e-14	TRUE	-6.70045	8.79477e-14	TRUE	22.3 kDa class VI heat shock protein
contig09424	0	0	35.6158	-6.15514	5.74418e-10	TRUE	-6.12201	7.08705e-10	TRUE	24.1 kDa heat shock protein, mitochondrial
contig05087	0	0	19.2007	-5.26378	5.59074e-06	TRUE	-5.23065	6.39582e-06	TRUE	26S protease regulatory subunit 10B homolog A
contig05584	0	0	45.8256	-6.51878	2.74261e-12	TRUE	-6.48565	3.52531e-12	TRUE	26S protease regulatory subunit 7
contig16802	0	0	46.1332	-6.52843	2.34291e-12	TRUE	-6.4953	3.0151e-12	TRUE	26S proteasome non-ATPase regulatory subunit 8
contig20356	0	0	74.9193	-7.22796	1.87915e-18	TRUE	-7.19483	2.6755e-18	TRUE	28 kDa ribonucleoprotein, chloroplastic
contig16625	0	0	20.5804	-5.3639	2.49356e-06	TRUE	-5.33077	2.87266e-06	TRUE	2-C-methyl-D-erythritol 4-phosphate cytidylyltransferase, chloroplastic
contig21408	0	0	51.683	-6.69232	1.40886e-13	TRUE	-6.65919	1.85136e-13	TRUE	2-oxoglutarate/malate translocator, chloroplastic
contig34410	0	110.787	0	NA	NA	FALSE	7.82408	1.28825e-25	TRUE	3-hydroxy-3-methylglutaryl-coenzyme A reductase
contig08704	0	0	147.68	-8.20703	4.31563e-32	TRUE	-8.1739	7.55332e-32	TRUE	3'-hydroxy-N-methyl-(S)-coclaurine 4'-O-methyltransferase
contig29814	0	0	96.5126	-7.59334	1.02797e-22	TRUE	-7.56021	1.56474e-22	TRUE	3-ketoacyl-CoA synthase 11
contig29187	0	0	19.9242	-5.31715	3.65738e-06	TRUE	-5.28402	4.1995e-06	TRUE	3-ketoacyl-CoA synthase 6
contig34707	0	0	20.7669	-5.37691	2.23701e-06	TRUE	-5.34378	2.57952e-06	TRUE	3-ketoacyl-CoA synthase 6
contig17782	0	0	45.4619	-6.50729	3.30497e-12	TRUE	-6.47416	4.2422e-12	TRUE	3'-N-debenzoyl-2'-deoxytaxol N-benzoyltransferase
contig30870	0	0	11.8107	-4.56272	0.000490017	TRUE	-4.52959	0.000538271	TRUE	4-nitrophenylphosphatase
contig34856	0	0	22.1737	-5.47148	9.90713e-07	TRUE	-5.43835	1.15038e-06	TRUE	5'-methylthioadenosine/S-adenosylhomocysteine nucleosidase
contig18617	160.517	0	0	8.32588	2.61135e-34	TRUE	NA	NA	FALSE	5'-nucleotidase domain-containing protein 2
contig28943	0	0	48.6128	-6.60396	6.62466e-13	TRUE	-6.57083	8.60616e-13	TRUE	60S ribosomal protein L10-1
contig25200	0	0	11.8822	-4.57143	0.00046863	TRUE	-4.5383	0.000514995	TRUE	6-phosphofructo-2-kinase/fructose-2,6-biphosphatase 1
contig15193	0	0	53.7019	-6.7476	5.13821e-14	TRUE	-6.71447	6.80226e-14	TRUE	70 kDa peptidyl-prolyl isomerase
contig32473	14.5726	51.3686	0	4.86449	8.95843e-05	TRUE	6.71525	1.26539e-13	TRUE	7-ethoxycoumarin O-deethylase
contig30991	38.2047	35.9124	0	6.25498	1.4622e-10	TRUE	6.19884	3.98937e-10	TRUE	ABA induced plasma membrane protein PM 19
contig20815	388.721	60.8996	0	9.60189	4.03777e-69	TRUE	6.96079	1.10534e-15	TRUE	ABC transporter B family member 25, mitochondrial
contig08719	0	0	12.0172	-4.58773	0.000430767	TRUE	-4.5546	0.000473765	TRUE	ABC transporter B family member 5
contig01741	66.1822	31.1056	0	7.04767	1.18255e-16	TRUE	5.99154	5.47778e-09	TRUE	ABC transporter C family member 10
contig06198	85.8652	60.5349	0	7.4233	1.23881e-20	TRUE	6.95213	1.32153e-15	TRUE	ABC transporter C family member 2
contig06197	0	55.75	0	NA	NA	FALSE	6.83333	1.40472e-14	TRUE	ABC transporter C family member 2
contig32371	14.3971	50.7497	0	4.84701	9.97062e-05	TRUE	6.69776	1.73089e-13	TRUE	ABC transporter C family member 8
contig27023	0	62.3333	0	NA	NA	FALSE	6.99436	5.48703e-16	TRUE	ABC transporter C family member 8
contig04252	106.218	112.326	0	7.73019	1.48437e-24	TRUE	7.84398	6.62307e-26	TRUE	ABC transporter F family member 4
contig27913	0	0	25.9064	-5.69594	1.18188e-07	TRUE	-5.66281	1.39705e-07	TRUE	Abhydrolase domain-containing protein FAM108B1
contig29890	55.7523	15.7221	0	6.80026	1.8809e-14	TRUE	5.00716	3.96564e-05	TRUE	Acetyl-CoA carboxylase, mitochondrial
contig27141	0	0	55.3704	-6.79174	2.24432e-14	TRUE	-6.75861	2.98918e-14	TRUE	Acetyl-coenzyme A synthetase
contig02917	48.691	77.236	0	6.60488	6.4385e-13	TRUE	7.30363	4.49605e-19	TRUE	Acid beta-fructofuranosidase
contig32092	0	0	40.5138	-6.34104	4.2963e-11	TRUE	-6.30791	5.40828e-11	TRUE	Acidic endochitinase
contig30707	0	0	23.6621	-5.56521	4.21892e-07	TRUE	-5.53208	4.93434e-07	TRUE	Actin-related protein 2/3 complex subunit 2
contig29985	0	0	32.3729	-6.01741	3.304e-09	TRUE	-5.98428	4.02047e-09	TRUE	Acyl-CoA-binding domain-containing protein 4
contig30176	0	0	33.0473	-6.04716	2.29101e-09	TRUE	-6.01403	2.79593e-09	TRUE	Acyl-coenzyme A thioesterase 13
contig31949	0	0	79.3136	-7.31019	2.44461e-19	TRUE	-7.27706	3.53004e-19	TRUE	Adenine phosphoribosyltransferase 1
contig32391	0	0	69.1534	-7.11243	2.83257e-17	TRUE	-7.0793	3.95723e-17	TRUE	Adenine phosphoribosyltransferase 2
contig20724	0	0	18.3303	-5.19685	9.34245e-06	TRUE	-5.16372	1.06398e-05	TRUE	Adenylate kinase, chloroplastic
contig30790	0	0	48.153	-6.59025	8.36543e-13	TRUE	-6.55712	1.08487e-12	TRUE	ADIPOR-like receptor CG5315
contig07668	56.4547	39.8005	0	6.81832	1.32979e-14	TRUE	6.34715	5.00473e-11	TRUE	ADP-ribosylation factor
contig27961	0	0	34.8043	-6.12189	8.87666e-10	TRUE	-6.08876	1.09145e-09	TRUE	ADP-ribosylation factor GTPase-activating protein AGD12
contig18038	0	0	63.9427	-6.99941	3.41734e-16	TRUE	-6.96628	4.69077e-16	TRUE	ADP-ribosylation factor GTPase-activating protein AGD3
contig20003	0	87.6532	0	NA	NA	FALSE	7.48617	3.69179e-21	TRUE	AHK1
contig14680	0	0	14.8143	-4.88962	7.69665e-05	TRUE	-4.85649	8.60155e-05	TRUE	AKIN gamma
contig31605	0	0	12.7293	-4.67078	0.000276718	TRUE	-4.63765	0.000305613	TRUE	Alcohol dehydrogenase-like 6
contig14752	54.5228	19.2193	0	6.76809	3.45795e-14	TRUE	5.29691	4.8509e-06	TRUE	Aldehyde dehydrogenase family 2 member B4, mitochondrial
contig15389	0	66.0741	0	NA	NA	FALSE	7.07844	8.95474e-17	TRUE	Allantoate deiminase, chloroplastic
contig15985	0	0	37.2566	-6.22012	2.39447e-10	TRUE	-6.18699	2.97449e-10	TRUE	Alpha-galactosidase
contig21157	0	0	94.8116	-7.56769	2.18748e-22	TRUE	-7.53456	3.31293e-22	TRUE	Alpha-galactosidase
contig10595	0	0	75.5368	-7.23981	1.4089e-18	TRUE	-7.20668	2.00999e-18	TRUE	Alpha-L-arabinofuranosidase 1
contig08549	0	0	26.0045	-5.70139	1.11844e-07	TRUE	-5.66826	1.32265e-07	TRUE	Anter-specific proline-rich protein APG
contig29132	0	0	19.8093	-5.30881	3.91165e-06	TRUE	-5.27568	4.48885e-06	TRUE	Anthocyanidin 5,3-O-glucosyltransferase
contig01329	0	103.156	0	NA	NA	FALSE	7.72112	3.59799e-24	TRUE	Antifungal protein R (Fragment)
contig26534	0	0	58.1913	-6.86343	5.59114e-15	TRUE	-6.8303	7.52227e-15	TRUE	AP-1 complex subunit sigma-2
contig19584	79.3699	0	0	7.30982	2.4195e-19	TRUE	NA	NA	FALSE	AP2/ERF and B3 domain-containing protein Os01g0693400
contig28986	0	0	19.4726	-5.28408	4.7652e-06	TRUE	-5.25095	5.45899e-06	TRUE	AP-3 complex subunit sigma-1
contig15223	0	0	97.2714	-7.60464	7.34648e-23	TRUE	-7.57151	1.12077e-22	TRUE	Apyrase
contig17625	0	0	105.346	-7.71969	2.12745e-24	TRUE	-7.68656	3.32279e-24	TRUE	Apyrase
contig33185	0	0	30.8244	-5.9467	7.69461e-09	TRUE	-5.91357	9.3001e-09	TRUE	Arabinogalactan peptide 16
contig18176	0	71.6974	0	NA	NA	FALSE	7.19628	6.09221e-18	TRUE	Arginine/serine-rich-splicing factor RSP41
contig10706	0	0	46.2574	-6.53231	2.19865e-12	TRUE	-6.49918	2.83081e-12	TRUE	Argininosuccinate synthase, chloroplastic
contig33859	0	0	16.7247	-5.06461	2.4298e-05	TRUE	-5.03148	2.74389e-05	TRUE	Aspartic proteinase Asp1
contig04229	0	0	56.7149	-6.82635	1.15532e-14	TRUE	-6.79322	1.54621e-14	TRUE	Aspartic proteinase nepenthesin-2
contig09764	0	0	95.1868	-7.57339	1.85145e-22	TRUE	-7.54026	2.80715e-22	TRUE	Aspartic proteinase nepenthesin-2
contig28697	0	0	28.2487	-5.82081	3.18812e-08	TRUE	-5.78768	3.80927e-08	TRUE	Aspartic proteinase nepenthesin-2
contig32774	0	0	57.885	-6.85582	6.49773e-15	TRUE	-6.82269	8.7325e-15	TRUE	Aspartic proteinase nepenthesin-2
contig28755	0	0	38.0296	-6.24975	1.58919e-10	TRUE	-6.21662	1.98044e-10	TRUE	Aspartic proteinase-like protein 1
contig34011	0	0	86.3548	-7.4329	9.75754e-21	TRUE	-7.39977	1.44039e-20	TRUE	asynapsis 1
contig33299	0	0	46.2366	-6.53166	2.22211e-12	TRUE	-6.49853	2.86078e-12	TRUE	ATPase, AAA family protein, expressed
contig35566	0	224.652	0	NA	NA	FALSE	8.84398	3.19703e-45	TRUE	ATP-dependent DNA helicase Q5
contig29124	51.7298	14.5878	0	6.69222	1.39233e-13	TRUE	4.89912	7.93914e-05	TRUE	ATP-dependent DNA helicase recG
contig30405	0	0	22.7235	-5.50681	7.22105e-07	TRUE	-5.47368	8.40737e-07	TRUE	Autonomous transposable element EN-1 mosaic protein
contig34359	0	0	18.7298	-5.22796	7.37773e-06	TRUE	-5.19483	8.41971e-06	TRUE	Autophagy-related protein 10
contig31276	25.9773	36.628	0	5.69848	1.14376e-07	TRUE	6.22731	2.715e-10	TRUE	Autophagy-related protein 13
contig26370	44.2577	26.0014	0	6.46716	6.20493e-12	TRUE	5.73295	9.51594e-08	TRUE	Autophagy-related protein 2
contig18153	0	0	47.6248	-6.57434	1.09428e-12	TRUE	-6.54121	1.41628e-12	TRUE	Auxin-binding protein 4
contig30080	0	0	65.3614	-7.03107	1.72813e-16	TRUE	-6.99794	2.38363e-16	TRUE	Auxin-induced protein 5NG4
contig13060	0	0	30.5504	-5.93382	8.94245e-09	TRUE	-5.90069	1.07953e-08	TRUE	Auxin-responsive protein IAA14
contig30001	0	0	32.4749	-6.02195	3.12583e-09	TRUE	-5.98882	3.80534e-09	TRUE	BARE-1 retrotransposon protease
contig33017	0	0	44.5389	-6.47769	5.312e-12	TRUE	-6.44456	6.79405e-12	TRUE	BEACH domain-containing protein lvsA
contig18467	0	0	46.9204	-6.55284	1.56681e-12	TRUE	-6.51971	2.02243e-12	TRUE	Beta-fructofuranosidase, insoluble isoenzyme 1
contig03958	0	0	31.8234	-5.99271	4.45661e-09	TRUE	-5.95958	5.4101e-09	TRUE	Beta-fructofuranosidase, insoluble isoenzyme 4
contig02233	0	0	223.8	-8.80676	9.00127e-45	TRUE	-8.77363	1.88202e-44	TRUE	Beta-fructofuranosidase, insoluble isoenzyme 6
contig02237	0	0	173.582	-8.44017	1.50928e-36	TRUE	-8.40704	2.81527e-36	TRUE	Beta-fructofuranosidase, insoluble isoenzyme 6
contig02238	0	0	28.1715	-5.81686	3.32787e-08	TRUE	-5.78373	3.97486e-08	TRUE	Beta-fructofuranosidase, insoluble isoenzyme 6
contig22939	0	0	27.4466	-5.77925	4.9837e-08	TRUE	-5.74612	5.933e-08	TRUE	Beta-fructofuranosidase, soluble isoenzyme I
contig14124	0	0	54.4104	-6.76651	3.61258e-14	TRUE	-6.73338	4.79488e-14	TRUE	Beta-galactosidase 15
contig31021	0	0	12.1446	-4.60294	0.000397892	TRUE	-4.56981	0.000437938	TRUE	Beta-galactosidase 8
contig16992	0	0	73.7989	-7.20623	3.17276e-18	TRUE	-7.1731	4.50091e-18	TRUE	Beta-galactosidase 9
contig16994	0	0	75.9541	-7.24775	1.16e-18	TRUE	-7.21462	1.65713e-18	TRUE	Beta-galactosidase 9
contig32264	0	0	13.6657	-4.77319	0.000155312	TRUE	-4.74006	0.000172456	TRUE	beta-glucanase-like protein
contig35528	0	0	34.1982	-6.09655	1.22996e-09	TRUE	-6.06342	1.50845e-09	TRUE	Beta-glucosidase 3
contig30145	0	0	10.9631	-4.45528	0.000833972	TRUE	-4.42215	0.000911444	TRUE	Beta-glucosidase 31
contig28693	0	0	18.8583	-5.23782	6.83943e-06	TRUE	-5.20469	7.81056e-06	TRUE	Beta-glucosidase 4
contig30406	0	0	22.686	-5.50443	7.37825e-07	TRUE	-5.4713	8.58882e-07	TRUE	BGGP Beta-1-3-galactosyl-O-glycosyl-glycoprotein
contig00640	265.546	244.813	0	9.05212	2.94533e-51	TRUE	8.96797	2.07019e-48	TRUE	Bifunctional 6(G)-fructosyltransferase/2,1-fructan:2,1-fructan 1-fructosyltransferase
contig26494	0	0	157.854	-8.30315	7.32437e-34	TRUE	-8.27002	1.315e-33	TRUE	Blue copper protein
contig27373	0	0	81.2511	-7.34501	1.00194e-19	TRUE	-7.31188	1.45571e-19	TRUE	Blue copper protein
contig31375	0	0	74.1782	-7.21362	2.65681e-18	TRUE	-7.18049	3.77363e-18	TRUE	Blue copper protein
contig11206	0	0	29.1883	-5.86802	1.89382e-08	TRUE	-5.83489	2.27239e-08	TRUE	Boron transporter 1
contig12961	0	0	31.7499	-5.98938	4.63889e-09	TRUE	-5.95625	5.62957e-09	TRUE	Bowman-Birk type proteinase inhibitor I-2B (Fragment)
contig32089	0	0	40.3553	-6.33538	4.66844e-11	TRUE	-6.30225	5.873e-11	TRUE	Bowman-Birk type trypsin inhibitor
contig33105	0	0	15.2752	-4.93382	5.81817e-05	TRUE	-4.90069	6.51879e-05	TRUE	Bowman-Birk type trypsin inhibitor
contig32655	0	0	14.2022	-4.82874	0.000111796	TRUE	-4.79561	0.000124514	TRUE	Brain protein 44-like protein
contig33029	0	0	59.5138	-6.89585	2.92706e-15	TRUE	-6.86272	3.95647e-15	TRUE	Branched-chain-amino-acid aminotransferase 5, chloroplastic
contig05835	0	25.1476	0	NA	NA	FALSE	5.68478	1.54659e-07	TRUE	Bromodomain-containing protein 2
contig17503	0	0	163.663	-8.35528	7.34311e-35	TRUE	-8.32215	1.33731e-34	TRUE	C-1-tetrahydrofolate synthase, cytoplasmic
contig02797	0	0	50.174	-6.64957	3.00849e-13	TRUE	-6.61644	3.93133e-13	TRUE	Caffeic acid 3-O-methyltransferase
contig01954	0	0	77.2342	-7.27187	6.3985e-19	TRUE	-7.23874	9.17837e-19	TRUE	Caffeoyl-CoA O-methyltransferase
contig29055	0	0	69.1335	-7.11201	2.8594e-17	TRUE	-7.07888	3.99444e-17	TRUE	Caffeoyl-CoA O-methyltransferase
contig29672	21.859	30.8211	0	5.44946	1.19543e-06	TRUE	5.97828	6.4093e-09	TRUE	Calcineurin B-like protein 1
contig03844	0	0	62.4895	-6.96624	6.8918e-16	TRUE	-6.93311	9.41272e-16	TRUE	Calcium/calmodulin-dependent serine/threonine-protein kinase 1
contig03846	0	0	63.0628	-6.97942	5.22384e-16	TRUE	-6.94629	7.14879e-16	TRUE	Calcium/calmodulin-dependent serine/threonine-protein kinase 1
contig30263	0	0	11.1588	-4.48081	0.000737302	TRUE	-4.44768	0.00080675	TRUE	Calcium-binding atopy-related autoantigen 1
contig30986	50.0506	35.2856	0	6.64462	3.23834e-13	TRUE	6.17344	5.59421e-10	TRUE	Calcium-dependent protein kinase 14
contig32234	56.9027	20.0582	0	6.82973	1.06637e-14	TRUE	5.35855	2.95409e-06	TRUE	caleosin 1
contig03598	0	51.4034	0	NA	NA	FALSE	6.71622	1.24331e-13	TRUE	Callose synthase 10
contig16334	12.0298	42.4049	0	4.58784	0.000429138	TRUE	6.43859	1.2708e-11	TRUE	Callose synthase 12
contig14138	0	106.789	0	NA	NA	FALSE	7.77105	7.32744e-25	TRUE	Callose synthase 3
contig33092	0	66.8018	0	NA	NA	FALSE	7.09425	6.30852e-17	TRUE	Callose synthase 9
contig13691	111.159	78.3669	0	7.79578	1.75703e-25	TRUE	7.3246	2.65305e-19	TRUE	calmodulin-binding protein
contig33976	0	0	51.1701	-6.67793	1.82252e-13	TRUE	-6.6448	2.39041e-13	TRUE	Carbon catabolite repressor protein 4 homolog 4
contig21162	0	0	298.863	-9.22404	2.79394e-56	TRUE	-9.19091	6.81374e-56	TRUE	carboxyl-terminal proteinase
contig34435	139.026	42.0055	0	8.11851	1.48855e-30	TRUE	6.42494	1.56654e-11	TRUE	Carboxypeptidase D
contig16586	0	0	71.6025	-7.16264	8.90051e-18	TRUE	-7.12951	1.25358e-17	TRUE	Casein kinase II subunit beta-3
contig11118	127.059	153.559	0	7.98865	2.09119e-28	TRUE	8.29509	2.31731e-33	TRUE	catalytic,
contig26980	0	0	15.3434	-4.94024	5.58272e-05	TRUE	-4.90711	6.25734e-05	TRUE	Cation transport regulator-like protein 2
contig21154	0	0	151.406	-8.24298	9.62943e-33	TRUE	-8.20985	1.70128e-32	TRUE	Cationic peroxidase 1
contig29900	0	0	64.1416	-7.00389	3.10527e-16	TRUE	-6.97076	4.26532e-16	TRUE	Cationic peroxidase SPC4 (Fragment)
contig01882	235.074	207.158	0	8.87627	1.53383e-46	TRUE	8.72702	2.12882e-42	TRUE	CBL-interacting protein kinase 2
contig34184	36.9574	52.11	0	6.20709	2.83312e-10	TRUE	6.73592	8.70264e-14	TRUE	CBL-interacting protein kinase 21
contig24343	78.6156	96.0682	0	7.29605	3.42746e-19	TRUE	7.61842	8.31742e-23	TRUE	CBL-interacting protein kinase 4
contig29104	112.829	50.619	0	7.81729	8.58172e-26	TRUE	6.69404	1.84942e-13	TRUE	CBL-interacting protein kinase 4
contig08470	201.021	47.2399	0	8.6505	4.33133e-41	TRUE	6.59436	1.03679e-12	TRUE	CCR4-NOT transcription complex subunit 1
contig08472	49.7899	70.2037	0	6.63708	3.69345e-13	TRUE	7.16591	1.23881e-17	TRUE	CCR4-NOT transcription complex subunit 1
contig09253	0	0	49.0989	-6.61832	5.17859e-13	TRUE	-6.58519	6.73989e-13	TRUE	CCR4-NOT transcription complex subunit 2
contig16039	65.3776	0	0	7.03003	1.73841e-16	TRUE	NA	NA	FALSE	Cell division control protein 48 homolog C
contig34246	206.459	39.6963	0	8.68901	5.65171e-42	TRUE	6.34337	5.28853e-11	TRUE	Cell division cycle and apoptosis regulator protein 1
contig16072	0	0	83.1513	-7.37837	4.19524e-20	TRUE	-7.34524	6.13167e-20	TRUE	Cellulose synthase A catalytic subunit 7 [UDP-forming]
contig25567	0	0	18.9188	-5.24245	6.59965e-06	TRUE	-5.20932	7.53908e-06	TRUE	Cellulose synthase A catalytic subunit 7 [UDP-forming]
contig13815	0	0	55.8282	-6.80362	1.78959e-14	TRUE	-6.77049	2.38747e-14	TRUE	Cellulose synthase A catalytic subunit 9 [UDP-forming]
contig14120	133.598	0	0	8.06105	1.38528e-29	TRUE	NA	NA	FALSE	Cellulose synthase-like protein D2
contig26679	0	0	22.2455	-5.47614	9.50589e-07	TRUE	-5.44301	1.10418e-06	TRUE	Cellulose synthase-like protein E6
contig31423	13.0835	64.5669	0	4.70898	0.000223252	TRUE	7.04515	1.8543e-16	TRUE	Centromere/kinetochore protein zw10 homolog
contig12640	0	0	23.1443	-5.53328	5.67278e-07	TRUE	-5.50015	6.61822e-07	TRUE	Chalcone synthase
contig12639	0	0	40.7339	-6.34886	3.82881e-11	TRUE	-6.31573	4.82405e-11	TRUE	Chalcone synthase 2
contig33041	0	0	14.9107	-4.89898	7.25848e-05	TRUE	-4.86585	8.1162e-05	TRUE	Chalcone synthase 2
contig07772	0	0	112.226	-7.81096	1.08933e-25	TRUE	-7.77783	1.7349e-25	TRUE	Chalcone--flavonone isomerase
contig08731	0	0	19.4176	-5.27999	4.92158e-06	TRUE	-5.24686	5.63656e-06	TRUE	Chalcone--flavonone isomerase
contig19793	0	0	17.9006	-5.16264	1.20516e-05	TRUE	-5.12951	1.36945e-05	TRUE	Chaperone protein dnaJ
contig30685	0	0	23.1833	-5.53571	5.5474e-07	TRUE	-5.50258	6.47317e-07	TRUE	Chaperone protein dnaJ
contig34412	0	0	18.8325	-5.23585	6.94439e-06	TRUE	-5.20272	7.92936e-06	TRUE	Chaperone protein dnaJ
contig34215	0	117.855	0	NA	NA	FALSE	7.9133	6.16353e-27	TRUE	Chaperone protein dnaJ 10
contig02109	0	0	140.283	-8.13289	8.70207e-31	TRUE	-8.09976	1.4945e-30	TRUE	Chavicol O-methyltransferase
contig04095	0	0	33.127	-6.05063	2.19425e-09	TRUE	-6.0175	2.67877e-09	TRUE	Chemocyanin
contig04096	0	0	41.4087	-6.37256	2.69121e-11	TRUE	-6.33943	3.3999e-11	TRUE	Chemocyanin
contig04102	0	0	41.4087	-6.37256	2.69121e-11	TRUE	-6.33943	3.3999e-11	TRUE	Chemocyanin
contig07106	0	0	29.6286	-5.88962	1.48501e-08	TRUE	-5.85649	1.78538e-08	TRUE	Chemocyanin
contig07108	0	0	29.6286	-5.88962	1.48501e-08	TRUE	-5.85649	1.78538e-08	TRUE	Chemocyanin
contig33098	0	0	30.4152	-5.92742	9.63147e-09	TRUE	-5.89429	1.16201e-08	TRUE	Chemocyanin
contig32822	0	0	14.5324	-4.8619	9.138e-05	TRUE	-4.82877	0.000101963	TRUE	Chitinase 2
contig33058	0	0	15.0412	-4.91155	6.70528e-05	TRUE	-4.87842	7.50304e-05	TRUE	Chitinase 5
contig21212	0	128.508	0	NA	NA	FALSE	8.03815	6.79455e-29	TRUE	Chloride channel protein CLC-d
contig02244	0	0	136.793	-8.09655	3.63384e-30	TRUE	-8.06342	6.1845e-30	TRUE	Chlorophyll a-b binding protein of LHCII type III, chloroplastic
contig26225	0	0	48.5539	-6.60221	6.8254e-13	TRUE	-6.56908	8.86497e-13	TRUE	Chlorophyll a-b binding protein, chloroplastic
contig27837	0	0	25.6168	-5.67972	1.39148e-07	TRUE	-5.64659	1.64257e-07	TRUE	Chlorophyll a-b binding protein, chloroplastic
contig17810	0	0	37.562	-6.2319	2.03609e-10	TRUE	-6.19877	2.53249e-10	TRUE	chloroplast lipocalin
contig15283	18.9175	53.3474	0	5.24095	6.64219e-06	TRUE	6.76978	4.66938e-14	TRUE	Chloroplastic group IIA intron splicing facilitator CRS1, chloroplastic
contig15284	0	47.3875	0	NA	NA	FALSE	6.59887	9.61132e-13	TRUE	Chloroplastic group IIA intron splicing facilitator CRS1, chloroplastic
contig08666	0	0	36.2736	-6.18155	4.0414e-10	TRUE	-6.14842	4.99993e-10	TRUE	Chorismate mutase, chloroplastic
contig11740	85.6941	20.1381	0	7.42043	1.33885e-20	TRUE	5.36429	2.8182e-06	TRUE	clathrin assembly protein AP180 short form-like
contig23674	0	0	75.9075	-7.24687	1.18544e-18	TRUE	-7.21374	1.69322e-18	TRUE	COBRA-like protein 5
contig10955	35.1458	111.5	0	6.13458	7.45507e-10	TRUE	7.83333	9.46336e-26	TRUE	Cold-regulated protein 2 (Fragment)
contig30859	209.426	138.96	0	8.70959	1.87052e-42	TRUE	8.15096	8.84055e-31	TRUE	Cold-regulated protein BLT14
contig00515	387.554	239.072	0	9.59755	5.86011e-69	TRUE	8.93373	1.64911e-47	TRUE	Cold-shock protein CS120
contig00538	389.895	366.501	0	9.60624	2.77669e-69	TRUE	9.55011	1.80145e-66	TRUE	Cold-shock protein CS120
contig00541	83.0472	39.0322	0	7.37516	4.47131e-20	TRUE	6.31902	7.52121e-11	TRUE	Cold-shock protein CS120
contig19820	517.815	196.57	0	10.0156	2.55877e-86	TRUE	8.65133	1.16074e-40	TRUE	Cold-shock protein CS120
contig21939	0	0	97.2714	-7.60464	7.34648e-23	TRUE	-7.57151	1.12077e-22	TRUE	condensin subunit 1
contig00561	36.2108	51.0572	0	6.17765	4.21701e-10	TRUE	6.70648	1.48123e-13	TRUE	conserved hypothetical protein
contig00571	130.835	36.8954	0	8.0309	4.34559e-29	TRUE	6.2378	2.35219e-10	TRUE	conserved hypothetical protein
contig00703	2315.23	2185.09	0	12.1762	1.6489e-265	TRUE	12.1259	6.6225e-256	TRUE	conserved hypothetical protein
contig00704	1529.85	1690.25	0	11.5785	1.0235e-195	TRUE	11.7555	6.753e-212	TRUE	conserved hypothetical protein
contig00718	88.7345	150.139	0	7.47072	3.38292e-21	TRUE	8.26258	9.21837e-33	TRUE	conserved hypothetical protein
contig00719	99.5798	229.758	0	7.63708	2.70146e-23	TRUE	8.8764	4.90737e-46	TRUE	conserved hypothetical protein
contig00766	234.305	231.259	0	8.87155	2.02557e-46	TRUE	8.8858	2.83338e-46	TRUE	conserved hypothetical protein
contig00772	48.7738	137.542	0	6.60734	6.17396e-13	TRUE	8.13616	1.58633e-30	TRUE	conserved hypothetical protein
contig00776	349.744	205.474	0	9.44946	1.19716e-63	TRUE	8.71525	4.00801e-42	TRUE	conserved hypothetical protein
contig00777	147.27	65.574	0	8.20163	5.21502e-32	TRUE	7.06748	1.13966e-16	TRUE	conserved hypothetical protein
contig00778	144.843	76.5859	0	8.17765	1.3924e-31	TRUE	7.29144	6.09301e-19	TRUE	conserved hypothetical protein
contig00783	127.274	14.9546	0	7.99109	1.91186e-28	TRUE	4.93495	6.33822e-05	TRUE	conserved hypothetical protein
contig01416	67.6391	143.057	0	7.07909	5.90021e-17	TRUE	8.19287	1.6449e-31	TRUE	conserved hypothetical protein
contig01591	41.9283	59.1189	0	6.38915	2.07345e-11	TRUE	6.91798	2.64964e-15	TRUE	conserved hypothetical protein
contig01820	317.479	93.2595	0	9.30982	5.327e-59	TRUE	7.57561	2.9261e-22	TRUE	conserved hypothetical protein
contig01976	116.581	82.1897	0	7.86449	1.72899e-26	TRUE	7.39332	4.51132e-20	TRUE	conserved hypothetical protein
contig02177	202.917	143.057	0	8.66405	2.12584e-41	TRUE	8.19287	1.6449e-31	TRUE	conserved hypothetical protein
contig02181	150.942	177.357	0	8.23715	1.18871e-32	TRUE	8.50294	1.88014e-37	TRUE	conserved hypothetical protein
contig02182	191.558	77.1705	0	8.58094	1.54683e-39	TRUE	7.30241	4.63576e-19	TRUE	conserved hypothetical protein
contig02184	59.2541	83.5482	0	6.88814	3.36577e-15	TRUE	7.41697	2.41348e-20	TRUE	conserved hypothetical protein
contig02187	114.259	140.967	0	7.83546	4.65369e-26	TRUE	8.17164	3.87347e-31	TRUE	conserved hypothetical protein
contig02588	70.4643	37.258	0	7.13812	1.54489e-17	TRUE	6.25191	1.93688e-10	TRUE	conserved hypothetical protein
contig02717	51.2125	144.419	0	6.67772	1.80483e-13	TRUE	8.20655	9.42547e-32	TRUE	conserved hypothetical protein
contig02863	66.1822	31.1056	0	7.04767	1.18255e-16	TRUE	5.99154	5.47778e-09	TRUE	conserved hypothetical protein
contig02900	40.2795	198.779	0	6.33127	4.90521e-11	TRUE	8.66745	5.01972e-41	TRUE	conserved hypothetical protein
contig02901	137.351	38.7331	0	8.10103	2.95558e-30	TRUE	6.30793	8.81689e-11	TRUE	conserved hypothetical protein
contig02907	31.8655	22.4652	0	5.99323	4.39138e-09	TRUE	5.52205	7.23249e-07	TRUE	conserved hypothetical protein
contig03020	172.074	67.3955	0	8.42619	2.78785e-36	TRUE	7.10701	4.7428e-17	TRUE	conserved hypothetical protein
contig04144	100.982	35.5962	0	7.65726	1.4586e-23	TRUE	6.18608	4.73057e-10	TRUE	conserved hypothetical protein
contig04148	34.305	24.185	0	6.09965	1.17135e-09	TRUE	5.62847	2.68217e-07	TRUE	conserved hypothetical protein
contig04590	90.1855	15.8952	0	7.49412	1.76059e-21	TRUE	5.02295	3.56923e-05	TRUE	conserved hypothetical protein
contig04604	101.843	100.519	0	7.6695	1.00018e-23	TRUE	7.68375	1.15125e-23	TRUE	conserved hypothetical protein
contig04638	24.4701	69.0057	0	5.61225	2.68129e-07	TRUE	7.14107	2.19362e-17	TRUE	conserved hypothetical protein
contig04645	76.2739	80.6596	0	7.25242	1.01494e-18	TRUE	7.36621	9.1493e-20	TRUE	conserved hypothetical protein
contig04647	23.6625	133.457	0	5.56383	4.24611e-07	TRUE	8.09266	8.61574e-30	TRUE	conserved hypothetical protein
contig04976	36.0289	76.201	0	6.17038	4.64724e-10	TRUE	7.28417	7.29589e-19	TRUE	conserved hypothetical protein
contig05014	126.154	88.9384	0	7.97834	3.05196e-28	TRUE	7.50717	2.05864e-21	TRUE	conserved hypothetical protein
contig05015	84.5987	417.495	0	7.40187	2.20319e-20	TRUE	9.73805	1.46551e-73	TRUE	conserved hypothetical protein
contig06475	70.6379	74.6995	0	7.14167	1.42331e-17	TRUE	7.25546	1.47612e-18	TRUE	conserved hypothetical protein
contig06480	44.8109	157.958	0	6.48508	4.66682e-12	TRUE	8.33583	3.96607e-34	TRUE	conserved hypothetical protein
contig06753	356.261	125.582	0	9.47609	1.42155e-64	TRUE	8.00491	2.32411e-28	TRUE	conserved hypothetical protein
contig07331	119.496	112.326	0	7.90012	5.02074e-27	TRUE	7.84398	6.62307e-26	TRUE	conserved hypothetical protein
contig07432	68.2833	192.559	0	7.09276	4.34268e-17	TRUE	8.62159	5.35152e-40	TRUE	conserved hypothetical protein
contig07987	77.932	54.942	0	7.28345	4.70228e-19	TRUE	6.81227	2.10156e-14	TRUE	conserved hypothetical protein
contig08167	76.0043	160.749	0	7.24731	1.1505e-18	TRUE	8.3611	1.30177e-34	TRUE	conserved hypothetical protein
contig08264	154.188	108.702	0	8.26785	3.238e-33	TRUE	7.79667	3.1832e-25	TRUE	conserved hypothetical protein
contig08703	61.5429	43.3877	0	6.94282	1.10461e-15	TRUE	6.47165	7.60551e-12	TRUE	conserved hypothetical protein
contig08849	84.3499	19.8222	0	7.39762	2.46757e-20	TRUE	5.34148	3.39533e-06	TRUE	conserved hypothetical protein
contig08852	67.4799	23.7867	0	7.07569	6.3649e-17	TRUE	5.60451	3.37173e-07	TRUE	conserved hypothetical protein
contig08873	89.9027	15.8453	0	7.48959	1.99916e-21	TRUE	5.01842	3.67908e-05	TRUE	conserved hypothetical protein
contig08928	43.453	91.903	0	6.44069	9.40108e-12	TRUE	7.55447	5.38729e-22	TRUE	conserved hypothetical protein
contig09097	89.6218	157.958	0	7.48508	2.26843e-21	TRUE	8.33583	3.96607e-34	TRUE	conserved hypothetical protein
contig09118	37.7355	133.018	0	6.23715	1.87447e-10	TRUE	8.0879	1.03409e-29	TRUE	conserved hypothetical protein
contig09268	82.7278	58.3231	0	7.3696	5.17441e-20	TRUE	6.89843	3.92271e-15	TRUE	conserved hypothetical protein
contig09292	23.8991	33.6978	0	5.57819	3.71015e-07	TRUE	6.10701	1.3235e-09	TRUE	conserved hypothetical protein
contig09564	109.184	25.6582	0	7.76992	4.11303e-25	TRUE	5.71378	1.15638e-07	TRUE	conserved hypothetical protein
contig09565	417.287	227.326	0	9.7042	4.85002e-73	TRUE	8.86105	1.19637e-45	TRUE	conserved hypothetical protein
contig09662	100.628	133.018	0	7.65219	1.70404e-23	TRUE	8.0879	1.03409e-29	TRUE	conserved hypothetical protein
contig09890	40.97	57.7676	0	6.3558	3.41769e-11	TRUE	6.88462	5.16155e-15	TRUE	conserved hypothetical protein
contig09891	44.625	52.4343	0	6.47908	5.13537e-12	TRUE	6.74487	7.39037e-14	TRUE	conserved hypothetical protein
contig10007	35.4938	25.0231	0	6.1488	6.18681e-10	TRUE	5.67762	1.66043e-07	TRUE	conserved hypothetical protein
contig10515	76.9286	65.0815	0	7.26475	7.48747e-19	TRUE	7.05661	1.44569e-16	TRUE	conserved hypothetical protein
contig11903	135.705	15.9453	0	8.08363	5.81305e-30	TRUE	5.02749	3.46205e-05	TRUE	conserved hypothetical protein
contig12628	70.2916	198.222	0	7.13458	1.67626e-17	TRUE	8.66341	6.19965e-41	TRUE	conserved hypothetical protein
contig12691	89.0651	62.7909	0	7.47609	2.91452e-21	TRUE	7.00491	4.39092e-16	TRUE	conserved hypothetical protein
contig13013	29.8739	21.0611	0	5.90012	1.30746e-08	TRUE	5.42894	1.63899e-06	TRUE	conserved hypothetical protein
contig13286	30.7714	43.3877	0	5.94282	7.98536e-09	TRUE	6.47165	7.60551e-12	TRUE	conserved hypothetical protein
contig13287	313.431	580.044	0	9.29131	2.07939e-58	TRUE	10.2124	8.47498e-95	TRUE	conserved hypothetical protein
contig13381	293.842	82.8634	0	9.1982	1.61403e-55	TRUE	7.40509	3.30729e-20	TRUE	conserved hypothetical protein
contig13489	197.786	69.7195	0	8.6271	1.46372e-40	TRUE	7.15592	1.56024e-17	TRUE	conserved hypothetical protein
contig13491	64.0156	60.1746	0	6.99965	3.34435e-16	TRUE	6.94351	1.57697e-15	TRUE	conserved hypothetical protein
contig13538	24.5539	34.621	0	5.61718	2.55672e-07	TRUE	6.14601	8.01546e-10	TRUE	conserved hypothetical protein
contig14112	64.2204	87.3167	0	7.00426	3.0305e-16	TRUE	7.48062	4.30301e-21	TRUE	conserved hypothetical protein
contig14456	71.8771	50.6733	0	7.16676	7.9361e-18	TRUE	6.69559	1.79914e-13	TRUE	conserved hypothetical protein
contig14556	123.524	45.4352	0	7.94795	9.1893e-28	TRUE	6.53817	2.62716e-12	TRUE	conserved hypothetical protein
contig14557	85.7918	25.9214	0	7.42207	1.28078e-20	TRUE	5.7285	9.95798e-08	TRUE	conserved hypothetical protein
contig14558	31.3774	33.1816	0	5.97096	5.73158e-09	TRUE	6.08474	1.75356e-09	TRUE	conserved hypothetical protein
contig15443	24.3042	34.2689	0	5.60244	2.94629e-07	TRUE	6.13126	9.70221e-10	TRUE	conserved hypothetical protein
contig15687	92.7122	130.724	0	7.53399	5.67545e-22	TRUE	8.06281	2.68919e-29	TRUE	conserved hypothetical protein
contig15723	86.3825	121.799	0	7.43197	9.7971e-21	TRUE	7.96079	1.14989e-27	TRUE	conserved hypothetical protein
contig15765	13.7351	96.8327	0	4.7791	0.000149494	TRUE	7.62985	5.91404e-23	TRUE	conserved hypothetical protein
contig15930	100.136	14.1192	0	7.64512	2.11512e-23	TRUE	4.85202	0.000105963	TRUE	conserved hypothetical protein
contig15932	51.5809	36.3645	0	6.68807	1.50021e-13	TRUE	6.21689	3.12785e-10	TRUE	conserved hypothetical protein
contig16311	89.1759	75.4428	0	7.47788	2.77265e-21	TRUE	7.26974	1.04104e-18	TRUE	conserved hypothetical protein
contig16412	25.9773	73.256	0	5.69848	1.14376e-07	TRUE	7.22731	2.91412e-18	TRUE	conserved hypothetical protein
contig16732	46.7084	32.9294	0	6.54491	1.76491e-12	TRUE	6.07374	2.01251e-09	TRUE	conserved hypothetical protein
contig16740	89.1442	62.8466	0	7.47737	2.8125e-21	TRUE	7.0062	4.27336e-16	TRUE	conserved hypothetical protein
contig16742	212.316	115.14	0	8.72937	6.39284e-43	TRUE	7.87968	1.97132e-26	TRUE	conserved hypothetical protein
contig17185	53.9078	38.005	0	6.75172	4.6935e-14	TRUE	6.28055	1.29935e-10	TRUE	conserved hypothetical protein
contig17304	121.521	157.066	0	7.92436	2.13437e-27	TRUE	8.32766	5.66878e-34	TRUE	conserved hypothetical protein
contig17306	42.0513	140.819	0	6.39338	1.94496e-11	TRUE	8.17013	4.11553e-31	TRUE	conserved hypothetical protein
contig17486	43.0185	40.4373	0	6.42619	1.17723e-11	TRUE	6.37005	3.57445e-11	TRUE	conserved hypothetical protein
contig17903	28.1166	59.4667	0	5.81265	3.4569e-08	TRUE	6.92644	2.23288e-15	TRUE	conserved hypothetical protein
contig18359	137.88	32.4017	0	8.10657	2.37989e-30	TRUE	6.05043	2.68629e-09	TRUE	conserved hypothetical protein
contig18464	59.7479	84.2444	0	6.90012	2.64481e-15	TRUE	7.42894	1.75296e-20	TRUE	conserved hypothetical protein
contig18522	23.9791	42.2631	0	5.58301	3.545e-07	TRUE	6.43376	1.36876e-11	TRUE	conserved hypothetical protein
contig18524	122.212	28.7197	0	7.93254	1.59564e-27	TRUE	5.8764	2.05973e-08	TRUE	conserved hypothetical protein
contig18569	40.7372	57.4394	0	6.34758	3.85997e-11	TRUE	6.8764	6.07178e-15	TRUE	conserved hypothetical protein
contig18602	44.8109	126.367	0	6.48508	4.66682e-12	TRUE	8.0139	1.67014e-28	TRUE	conserved hypothetical protein
contig18710	152.548	35.8487	0	8.25242	6.24222e-33	TRUE	6.19628	4.1286e-10	TRUE	conserved hypothetical protein
contig18734	38.6509	13.6244	0	6.27173	1.1551e-10	TRUE	4.80056	0.000143908	TRUE	conserved hypothetical protein
contig19044	110.304	116.646	0	7.78464	2.53825e-25	TRUE	7.89843	1.03362e-26	TRUE	conserved hypothetical protein
contig19118	162.949	57.4394	0	8.34758	9.98427e-35	TRUE	6.8764	6.07178e-15	TRUE	conserved hypothetical protein
contig19188	64.0156	135.393	0	6.99965	3.34435e-16	TRUE	8.11344	3.85798e-30	TRUE	conserved hypothetical protein
contig19190	39.6118	83.779	0	6.30716	6.96344e-11	TRUE	7.42095	2.17062e-20	TRUE	conserved hypothetical protein
contig19354	85.5805	134.076	0	7.41851	1.40978e-20	TRUE	8.09934	6.66092e-30	TRUE	conserved hypothetical protein
contig19355	67.8525	15.9453	0	7.08363	5.33028e-17	TRUE	5.02749	3.46205e-05	TRUE	conserved hypothetical protein
contig19471	44.8109	157.958	0	6.48508	4.66682e-12	TRUE	8.33583	3.96607e-34	TRUE	conserved hypothetical protein
contig19794	41.9283	118.238	0	6.38915	2.07345e-11	TRUE	7.91798	5.23374e-27	TRUE	conserved hypothetical protein
contig20014	53.3728	137.969	0	6.73733	6.12597e-14	TRUE	8.14063	1.33026e-30	TRUE	conserved hypothetical protein
contig20124	89.8464	76.01	0	7.48869	2.05044e-21	TRUE	7.28055	7.97878e-19	TRUE	conserved hypothetical protein
contig20209	16.1845	34.2302	0	5.01584	3.37728e-05	TRUE	6.12963	9.90812e-10	TRUE	conserved hypothetical protein
contig20221	37.5379	26.4642	0	6.22958	2.08147e-10	TRUE	5.7584	7.32065e-08	TRUE	conserved hypothetical protein
contig20280	16.4067	11.5667	0	5.03552	2.95523e-05	TRUE	4.56434	0.000521723	TRUE	conserved hypothetical protein
contig20299	74.6848	78.9792	0	7.22204	2.12825e-18	TRUE	7.33583	1.9953e-19	TRUE	conserved hypothetical protein
contig20359	221.581	145.057	0	8.791	2.09464e-44	TRUE	8.2129	7.26614e-32	TRUE	conserved hypothetical protein
contig20399	52.7187	37.1667	0	6.71954	8.48937e-14	TRUE	6.24837	2.03393e-10	TRUE	conserved hypothetical protein
contig20810	79.2237	55.8527	0	7.30716	2.58829e-19	TRUE	6.83599	1.33472e-14	TRUE	conserved hypothetical protein
contig20854	46.7084	49.3941	0	6.54491	1.76491e-12	TRUE	6.6587	3.44599e-13	TRUE	conserved hypothetical protein
contig20888	201.021	47.2399	0	8.6505	4.33133e-41	TRUE	6.59436	1.03679e-12	TRUE	conserved hypothetical protein
contig20906	32.2961	45.5375	0	6.01259	3.47366e-09	TRUE	6.54142	2.4918e-12	TRUE	conserved hypothetical protein
contig21070	21.9258	77.2885	0	5.45386	1.15019e-06	TRUE	7.30461	4.38716e-19	TRUE	conserved hypothetical protein
contig21213	134.014	330.679	0	8.06554	1.16666e-29	TRUE	9.40172	2.44649e-61	TRUE	conserved hypothetical protein
contig21230	47.1694	33.2544	0	6.55908	1.39511e-12	TRUE	6.0879	1.68529e-09	TRUE	conserved hypothetical protein
contig21346	17.7469	25.0231	0	5.1488	1.32754e-05	TRUE	5.67762	1.66043e-07	TRUE	conserved hypothetical protein
contig21630	123.616	130.724	0	7.94903	8.83876e-28	TRUE	8.06281	2.68919e-29	TRUE	conserved hypothetical protein
contig21819	36.3946	12.8291	0	6.18496	3.82316e-10	TRUE	4.71378	0.000236058	TRUE	conserved hypothetical protein
contig21964	134.014	141.72	0	8.06554	1.16666e-29	TRUE	8.17933	2.84422e-31	TRUE	conserved hypothetical protein
contig22135	43.1912	60.8996	0	6.43197	1.07647e-11	TRUE	6.96079	1.10534e-15	TRUE	conserved hypothetical protein
contig22511	40.507	114.23	0	6.3394	4.35401e-11	TRUE	7.86823	2.91572e-26	TRUE	conserved hypothetical protein
contig23694	79.6147	59.2466	0	7.31426	2.1612e-19	TRUE	6.92109	2.48827e-15	TRUE	conserved hypothetical protein
contig26010	98.0238	19.7448	0	7.61436	5.36381e-23	TRUE	5.33583	3.5542e-06	TRUE	conserved hypothetical protein
contig26238	21.7925	46.0912	0	5.44506	1.24218e-06	TRUE	6.55885	1.87233e-12	TRUE	conserved hypothetical protein
contig27754	70.2916	43.3611	0	7.13458	1.67626e-17	TRUE	6.47076	7.71165e-12	TRUE	conserved hypothetical protein
contig28037	36.4872	25.7235	0	6.18862	3.639e-10	TRUE	5.71745	1.11425e-07	TRUE	conserved hypothetical protein
contig28109	46.0189	32.4433	0	6.52346	2.51083e-12	TRUE	6.05228	2.62577e-09	TRUE	conserved hypothetical protein
contig28446	38.3409	27.0303	0	6.26011	1.36061e-10	TRUE	5.78894	5.31692e-08	TRUE	conserved hypothetical protein
contig28456	38.3922	13.5332	0	6.26204	1.32421e-10	TRUE	4.79087	0.000152283	TRUE	conserved hypothetical protein
contig28747	39.5572	20.9159	0	6.30517	7.16632e-11	TRUE	5.41896	1.78452e-06	TRUE	conserved hypothetical protein
contig28837	119.829	28.1597	0	7.90413	4.36133e-27	TRUE	5.84799	2.81772e-08	TRUE	conserved hypothetical protein
contig28997	40.6218	21.4788	0	6.34348	4.1002e-11	TRUE	5.45727	1.28395e-06	TRUE	conserved hypothetical protein
contig29166	20.7218	29.2177	0	5.37238	2.3104e-06	TRUE	5.9012	1.56004e-08	TRUE	conserved hypothetical protein
contig29299	53.267	15.0213	0	6.73447	6.45745e-14	TRUE	4.94137	6.08453e-05	TRUE	conserved hypothetical protein
contig29325	31.5385	59.2923	0	5.97834	5.24904e-09	TRUE	6.9222	2.4329e-15	TRUE	conserved hypothetical protein
contig29490	21.3703	75.3303	0	5.41684	1.58572e-06	TRUE	7.26759	1.09746e-18	TRUE	conserved hypothetical protein
contig29491	53.6657	15.1337	0	6.74523	5.29433e-14	TRUE	4.95213	5.67974e-05	TRUE	conserved hypothetical protein
contig29649	43.5851	53.773	0	6.44506	8.78054e-12	TRUE	6.78124	3.77159e-14	TRUE	conserved hypothetical protein
contig29692	131.354	100.322	0	8.03662	3.50384e-29	TRUE	7.68092	1.25623e-23	TRUE	conserved hypothetical protein
contig29855	45.3781	23.9937	0	6.50323	3.48702e-12	TRUE	5.61701	2.99354e-07	TRUE	conserved hypothetical protein
contig29905	33.9798	23.9558	0	6.08591	1.39569e-09	TRUE	5.61473	3.05943e-07	TRUE	conserved hypothetical protein
contig30074	79.4117	79.9789	0	7.31058	2.37323e-19	TRUE	7.35398	1.25422e-19	TRUE	conserved hypothetical protein
contig30091	45.6672	40.2442	0	6.51239	3.00657e-12	TRUE	6.36314	3.95828e-11	TRUE	conserved hypothetical protein
contig30490	47.5605	25.1476	0	6.57099	1.14314e-12	TRUE	5.68478	1.54659e-07	TRUE	conserved hypothetical protein
contig30801	36.8309	25.9658	0	6.20215	3.03045e-10	TRUE	5.73097	9.71023e-08	TRUE	conserved hypothetical protein
contig30811	85.4995	17.222	0	7.41715	1.46262e-20	TRUE	5.13861	1.59938e-05	TRUE	conserved hypothetical protein
contig31319	25.8836	36.4958	0	5.69327	1.20576e-07	TRUE	6.22209	2.9148e-10	TRUE	conserved hypothetical protein
contig31511	26.311	37.0985	0	5.71689	9.48134e-08	TRUE	6.24572	2.1096e-10	TRUE	conserved hypothetical protein
contig31608	66.2638	18.6864	0	7.04945	1.13732e-16	TRUE	5.25635	6.65757e-06	TRUE	conserved hypothetical protein
contig31883	55.1519	19.441	0	6.78464	2.53144e-14	TRUE	5.31346	4.25363e-06	TRUE	conserved hypothetical protein
contig32119	70.2916	29.7333	0	7.13458	1.67626e-17	TRUE	5.92644	1.17096e-08	TRUE	conserved hypothetical protein
contig32190	28.283	39.879	0	5.82117	3.15164e-08	TRUE	6.34999	4.80109e-11	TRUE	conserved hypothetical protein
contig32321	57.3579	20.2187	0	6.84122	8.52411e-15	TRUE	5.37005	2.68762e-06	TRUE	conserved hypothetical protein
contig32440	101.39	102.114	0	7.66308	1.2196e-23	TRUE	7.70648	5.69213e-24	TRUE	conserved hypothetical protein
contig32571	58.8891	62.2751	0	6.87923	4.02328e-15	TRUE	6.99302	5.64486e-16	TRUE	conserved hypothetical protein
contig32812	45.5704	32.1271	0	6.50933	3.15948e-12	TRUE	6.03815	3.1228e-09	TRUE	conserved hypothetical protein
contig32819	60.6321	42.7456	0	6.92131	1.71925e-15	TRUE	6.45014	1.06339e-11	TRUE	conserved hypothetical protein
contig32832	46.9634	33.1092	0	6.55277	1.54959e-12	TRUE	6.08159	1.8243e-09	TRUE	conserved hypothetical protein
contig32927	15.2873	53.8877	0	4.93356	5.80369e-05	TRUE	6.78432	3.56097e-14	TRUE	conserved hypothetical protein
contig33062	62.3456	21.9768	0	6.96152	7.48723e-16	TRUE	5.49034	9.60488e-07	TRUE	conserved hypothetical protein
contig33312	16.0757	56.6667	0	5.00611	3.60584e-05	TRUE	6.85686	8.90591e-15	TRUE	conserved hypothetical protein
contig33367	32.369	45.6403	0	6.01584	3.33866e-09	TRUE	6.54467	2.3629e-12	TRUE	conserved hypothetical protein
contig33480	180.474	11.5667	0	8.49495	1.07529e-37	TRUE	4.56434	0.000521723	TRUE	conserved hypothetical protein
contig33545	82.7915	11.6736	0	7.37071	5.02586e-20	TRUE	4.57761	0.000487668	TRUE	conserved hypothetical protein
contig33559	33.5035	59.0498	0	6.06554	1.80507e-09	TRUE	6.91629	2.74131e-15	TRUE	conserved hypothetical protein
contig33645	16.791	71.0258	0	5.06892	2.34737e-05	TRUE	7.1827	8.37935e-18	TRUE	conserved hypothetical protein
contig33710	16.9098	59.6069	0	5.07909	2.18635e-05	TRUE	6.92984	2.08408e-15	TRUE	conserved hypothetical protein
contig33784	69.9487	24.6569	0	7.12753	1.97132e-17	TRUE	5.65635	2.04686e-07	TRUE	conserved hypothetical protein
contig33811	86.3825	12.1799	0	7.43197	9.7971e-21	TRUE	4.63886	0.000354507	TRUE	conserved hypothetical protein
contig33854	34.8046	49.0744	0	6.12051	8.95353e-10	TRUE	6.64933	4.05567e-13	TRUE	conserved hypothetical protein
contig33972	70.9876	25.0231	0	7.1488	1.20677e-17	TRUE	5.67762	1.66043e-07	TRUE	conserved hypothetical protein
contig34005	88.9546	12.5426	0	7.4743	3.0633e-21	TRUE	4.6812	0.000282377	TRUE	conserved hypothetical protein
contig34163	18.384	90.7248	0	5.19968	9.10051e-06	TRUE	7.53586	9.1682e-22	TRUE	conserved hypothetical protein
contig34175	55.1519	38.882	0	6.78464	2.53144e-14	TRUE	6.31346	8.1456e-11	TRUE	conserved hypothetical protein
contig34287	37.9352	53.4885	0	6.24476	1.68634e-10	TRUE	6.77359	4.35007e-14	TRUE	conserved hypothetical protein
contig34327	19.4302	178.078	0	5.27953	4.91368e-06	TRUE	8.50879	1.42013e-37	TRUE	conserved hypothetical protein
contig34442	19.7514	83.5482	0	5.30318	4.07046e-06	TRUE	7.41697	2.41348e-20	TRUE	conserved hypothetical protein
contig34740	87.9723	31.0102	0	7.45828	4.77149e-21	TRUE	5.9871	5.77388e-09	TRUE	conserved hypothetical protein
contig34999	125.345	17.6737	0	7.96906	4.2808e-28	TRUE	5.17596	1.2193e-05	TRUE	conserved hypothetical protein
contig35097	52.7187	167.25	0	6.71954	8.48937e-14	TRUE	8.41829	9.88436e-36	TRUE	conserved hypothetical protein
contig35457	160.757	22.6667	0	8.32804	2.37469e-34	TRUE	5.53493	6.43538e-07	TRUE	conserved hypothetical protein
contig35483	165.201	163.054	0	8.36738	4.10993e-35	TRUE	8.38164	5.20534e-35	TRUE	conserved hypothetical protein
contig00821	0	0	28.2874	-5.82279	3.1202e-08	TRUE	-5.78966	3.72878e-08	TRUE	conserved hypothetical protein
contig01040	0	0	1177.29	-11.202	4.50054e-161	TRUE	-11.1688	3.82435e-160	TRUE	conserved hypothetical protein
contig01697	0	0	75.9541	-7.24775	1.16e-18	TRUE	-7.21462	1.65713e-18	TRUE	conserved hypothetical protein
contig01703	0	0	29.5015	-5.88341	1.59295e-08	TRUE	-5.85028	1.91406e-08	TRUE	conserved hypothetical protein
contig02748	0	0	137.477	-8.10374	2.74425e-30	TRUE	-8.07061	4.67881e-30	TRUE	conserved hypothetical protein
contig03263	0	0	167.655	-8.39005	1.5281e-35	TRUE	-8.35692	2.81006e-35	TRUE	conserved hypothetical protein
contig03543	0	0	78.4089	-7.29364	3.71316e-19	TRUE	-7.26051	5.34642e-19	TRUE	conserved hypothetical protein
contig04003	0	0	87.9651	-7.45956	4.70739e-21	TRUE	-7.42643	6.98341e-21	TRUE	conserved hypothetical protein
contig04005	0	0	29.5015	-5.88341	1.59295e-08	TRUE	-5.85028	1.91406e-08	TRUE	conserved hypothetical protein
contig04051	0	0	107.404	-7.7476	8.70952e-25	TRUE	-7.71447	1.36833e-24	TRUE	conserved hypothetical protein
contig04052	0	0	75.5368	-7.23981	1.4089e-18	TRUE	-7.20668	2.00999e-18	TRUE	conserved hypothetical protein
contig04246	0	0	12.8005	-4.67882	0.000264797	TRUE	-4.64569	0.000292568	TRUE	conserved hypothetical protein
contig04528	0	0	38.4014	-6.26378	1.30545e-10	TRUE	-6.23065	1.62932e-10	TRUE	conserved hypothetical protein
contig04531	0	0	168.339	-8.39592	1.16859e-35	TRUE	-8.36279	2.15251e-35	TRUE	conserved hypothetical protein
contig04775	0	0	94.8116	-7.56769	2.18748e-22	TRUE	-7.53456	3.31293e-22	TRUE	conserved hypothetical protein
contig04965	0	0	26.236	-5.71418	9.81833e-08	TRUE	-5.68105	1.16235e-07	TRUE	conserved hypothetical protein
contig04966	0	0	40.9157	-6.35528	3.48144e-11	TRUE	-6.32215	4.38958e-11	TRUE	conserved hypothetical protein
contig04968	0	0	47.4058	-6.56769	1.22333e-12	TRUE	-6.53456	1.58199e-12	TRUE	conserved hypothetical protein
contig05164	0	0	30.9633	-5.95318	7.13093e-09	TRUE	-5.92005	8.62407e-09	TRUE	conserved hypothetical protein
contig05428	0	0	84.6012	-7.4033	2.1651e-20	TRUE	-7.37017	3.17878e-20	TRUE	conserved hypothetical protein
contig05430	0	0	61.9265	-6.95318	9.05136e-16	TRUE	-6.92005	1.23381e-15	TRUE	conserved hypothetical protein
contig05526	0	0	304.983	-9.25328	3.48241e-57	TRUE	-9.22015	8.59405e-57	TRUE	conserved hypothetical protein
contig05778	0	0	103.108	-7.68871	5.64552e-24	TRUE	-7.65558	8.76087e-24	TRUE	conserved hypothetical protein
contig05799	0	0	20.9568	-5.39005	2.00316e-06	TRUE	-5.35692	2.31206e-06	TRUE	conserved hypothetical protein
contig06076	0	0	40.2764	-6.33256	4.86535e-11	TRUE	-6.29943	6.11877e-11	TRUE	conserved hypothetical protein
contig06246	0	0	59.0875	-6.88548	3.60498e-15	TRUE	-6.85235	4.8655e-15	TRUE	conserved hypothetical protein
contig07006	0	0	231.054	-8.85278	6.38098e-46	TRUE	-8.81965	1.3552e-45	TRUE	conserved hypothetical protein
contig07071	0	0	120.594	-7.91471	3.09144e-27	TRUE	-7.88158	5.03886e-27	TRUE	conserved hypothetical protein
contig07073	0	0	51.683	-6.69232	1.40886e-13	TRUE	-6.65919	1.85136e-13	TRUE	conserved hypothetical protein
contig07319	0	0	45.2227	-6.49967	3.73699e-12	TRUE	-6.46654	4.7923e-12	TRUE	conserved hypothetical protein
contig07320	0	0	88.1262	-7.4622	4.37698e-21	TRUE	-7.42907	6.49645e-21	TRUE	conserved hypothetical protein
contig07374	0	0	17.271	-5.11098	1.75293e-05	TRUE	-5.07785	1.9853e-05	TRUE	conserved hypothetical protein
contig07416	0	0	38.8353	-6.27999	1.03813e-10	TRUE	-6.24686	1.29798e-10	TRUE	conserved hypothetical protein
contig07443	0	0	85.2129	-7.4137	1.63892e-20	TRUE	-7.38057	2.41082e-20	TRUE	conserved hypothetical protein
contig07662	0	0	19.2007	-5.26378	5.59074e-06	TRUE	-5.23065	6.39582e-06	TRUE	conserved hypothetical protein
contig07687	0	0	176.252	-8.4622	5.35076e-37	TRUE	-8.42907	1.00444e-36	TRUE	conserved hypothetical protein
contig07690	0	0	208.298	-8.70321	2.76186e-42	TRUE	-8.67008	5.58099e-42	TRUE	conserved hypothetical protein
contig07872	0	0	17.9006	-5.16264	1.20516e-05	TRUE	-5.12951	1.36945e-05	TRUE	conserved hypothetical protein
contig08512	0	0	26.6428	-5.73637	7.81372e-08	TRUE	-5.70324	9.26779e-08	TRUE	conserved hypothetical protein
contig08913	0	0	63.9427	-6.99941	3.41734e-16	TRUE	-6.96628	4.69077e-16	TRUE	conserved hypothetical protein
contig09103	0	0	29.8863	-5.90211	1.28841e-08	TRUE	-5.86898	1.55079e-08	TRUE	conserved hypothetical protein
contig09308	0	0	73.5171	-7.20071	3.62061e-18	TRUE	-7.16758	5.13151e-18	TRUE	conserved hypothetical protein
contig09598	0	0	19.1206	-5.25775	5.86051e-06	TRUE	-5.22462	6.70168e-06	TRUE	conserved hypothetical protein
contig09744	0	0	51.9761	-6.70048	1.2164e-13	TRUE	-6.66735	1.60018e-13	TRUE	conserved hypothetical protein
contig09928	0	0	115.527	-7.85278	2.65473e-26	TRUE	-7.81965	4.26711e-26	TRUE	conserved hypothetical protein
contig09973	0	0	52.4721	-6.71418	9.49045e-14	TRUE	-6.68105	1.25076e-13	TRUE	conserved hypothetical protein
contig09977	0	0	20.2172	-5.33821	3.08175e-06	TRUE	-5.30508	3.5438e-06	TRUE	conserved hypothetical protein
contig10057	0	0	128.885	-8.01063	9.55994e-29	TRUE	-7.9775	1.59345e-28	TRUE	conserved hypothetical protein
contig10088	0	0	44.7807	-6.48551	4.69024e-12	TRUE	-6.45238	6.00445e-12	TRUE	conserved hypothetical protein
contig10309	0	0	77.2342	-7.27187	6.3985e-19	TRUE	-7.23874	9.17837e-19	TRUE	conserved hypothetical protein
contig10534	0	0	128.084	-8.00165	1.33435e-28	TRUE	-7.96852	2.21935e-28	TRUE	conserved hypothetical protein
contig10566	0	0	30.2813	-5.92105	1.03673e-08	TRUE	-5.88792	1.25005e-08	TRUE	conserved hypothetical protein
contig10890	0	0	50.6361	-6.66279	2.38386e-13	TRUE	-6.62966	3.12046e-13	TRUE	conserved hypothetical protein
contig11207	0	0	30.2813	-5.92105	1.03673e-08	TRUE	-5.88792	1.25005e-08	TRUE	conserved hypothetical protein
contig11952	0	0	30.0168	-5.9084	1.19907e-08	TRUE	-5.87527	1.44409e-08	TRUE	conserved hypothetical protein
contig12016	0	0	214.435	-8.7451	2.82804e-43	TRUE	-8.71197	5.79305e-43	TRUE	conserved hypothetical protein
contig12062	0	0	127.293	-7.99271	1.85563e-28	TRUE	-7.95958	3.07985e-28	TRUE	conserved hypothetical protein
contig12160	0	0	76.66	-7.2611	8.3536e-19	TRUE	-7.22797	1.19608e-18	TRUE	conserved hypothetical protein
contig12510	0	0	45.5221	-6.5092	3.20441e-12	TRUE	-6.47607	4.11408e-12	TRUE	conserved hypothetical protein
contig12941	0	0	38.9453	-6.28408	9.79612e-11	TRUE	-6.25095	1.22536e-10	TRUE	conserved hypothetical protein
contig13166	0	0	41.9137	-6.39005	2.06847e-11	TRUE	-6.35692	2.61842e-11	TRUE	conserved hypothetical protein
contig13182	0	0	43.9223	-6.45758	7.30069e-12	TRUE	-6.42445	9.31516e-12	TRUE	conserved hypothetical protein
contig13277	0	0	176.252	-8.4622	5.35076e-37	TRUE	-8.42907	1.00444e-36	TRUE	conserved hypothetical protein
contig13298	0	0	29.2504	-5.87108	1.8299e-08	TRUE	-5.83795	2.19632e-08	TRUE	conserved hypothetical protein
contig13409	0	0	121.392	-7.92423	2.20679e-27	TRUE	-7.8911	3.60478e-27	TRUE	conserved hypothetical protein
contig13423	0	0	65.0009	-7.02309	2.05452e-16	TRUE	-6.98996	2.83034e-16	TRUE	conserved hypothetical protein
contig13426	0	0	259.39	-9.01968	2.4872e-50	TRUE	-8.98655	5.60584e-50	TRUE	conserved hypothetical protein
contig13427	0	0	222.455	-8.79806	1.47373e-44	TRUE	-8.76493	3.07232e-44	TRUE	conserved hypothetical protein
contig13494	0	0	113.305	-7.82477	6.85935e-26	TRUE	-7.79164	1.09575e-25	TRUE	conserved hypothetical protein
contig13495	0	0	206.732	-8.69232	4.95318e-42	TRUE	-8.65919	9.97415e-42	TRUE	conserved hypothetical protein
contig13496	0	0	109.109	-7.77032	4.16706e-25	TRUE	-7.73719	6.57856e-25	TRUE	conserved hypothetical protein
contig13609	0	0	115.851	-7.85683	2.31178e-26	TRUE	-7.8237	3.71922e-26	TRUE	conserved hypothetical protein
contig13677	0	0	65.1549	-7.0265	1.90811e-16	TRUE	-6.99337	2.63001e-16	TRUE	conserved hypothetical protein
contig13701	0	0	44.0631	-6.4622	6.78896e-12	TRUE	-6.42907	8.667e-12	TRUE	conserved hypothetical protein
contig13875	0	0	19.2545	-5.26782	5.41672e-06	TRUE	-5.23469	6.19845e-06	TRUE	conserved hypothetical protein
contig14598	0	0	44.419	-6.4738	5.65055e-12	TRUE	-6.44067	7.22368e-12	TRUE	conserved hypothetical protein
contig14739	0	0	130.752	-8.03139	4.39876e-29	TRUE	-7.99826	7.36836e-29	TRUE	conserved hypothetical protein
contig14842	0	0	25.0413	-5.64694	1.92625e-07	TRUE	-5.61381	2.26771e-07	TRUE	conserved hypothetical protein
contig14843	0	0	29.6926	-5.89273	1.43352e-08	TRUE	-5.8596	1.72396e-08	TRUE	conserved hypothetical protein
contig14893	0	0	15.7296	-4.97611	4.42005e-05	TRUE	-4.94298	4.96466e-05	TRUE	conserved hypothetical protein
contig14909	0	0	13.6929	-4.77606	0.000152737	TRUE	-4.74293	0.000169622	TRUE	conserved hypothetical protein
contig15253	0	0	95.4701	-7.57767	1.63249e-22	TRUE	-7.54454	2.47725e-22	TRUE	conserved hypothetical protein
contig15398	0	0	21.6841	-5.43926	1.31428e-06	TRUE	-5.40613	1.52243e-06	TRUE	conserved hypothetical protein
contig15472	0	0	99.2287	-7.63338	3.09603e-23	TRUE	-7.60025	4.75055e-23	TRUE	conserved hypothetical protein
contig15535	0	0	20.2172	-5.33821	3.08175e-06	TRUE	-5.30508	3.5438e-06	TRUE	conserved hypothetical protein
contig15843	0	0	16.8477	-5.07517	2.25733e-05	TRUE	-5.04204	2.55081e-05	TRUE	conserved hypothetical protein
contig16024	0	0	39.8715	-6.31798	6.01714e-11	TRUE	-6.28485	7.55494e-11	TRUE	conserved hypothetical protein
contig16025	0	0	78.7081	-7.29914	3.23331e-19	TRUE	-7.26601	4.65995e-19	TRUE	conserved hypothetical protein
contig16358	0	0	17.4463	-5.12555	1.57898e-05	TRUE	-5.09242	1.78994e-05	TRUE	conserved hypothetical protein
contig16873	0	0	129.289	-8.01515	8.08059e-29	TRUE	-7.98202	1.34833e-28	TRUE	conserved hypothetical protein
contig16982	0	0	48.0688	-6.58773	8.73094e-13	TRUE	-6.5546	1.13192e-12	TRUE	conserved hypothetical protein
contig17298	0	0	18.9885	-5.24775	6.33422e-06	TRUE	-5.21462	7.23847e-06	TRUE	conserved hypothetical protein
contig17387	0	0	49.8105	-6.63908	3.61414e-13	TRUE	-6.60595	4.71634e-13	TRUE	conserved hypothetical protein
contig17522	0	0	37.7684	-6.23981	1.82501e-10	TRUE	-6.20668	2.27188e-10	TRUE	conserved hypothetical protein
contig17546	0	0	26.7465	-5.74198	7.37255e-08	TRUE	-5.70885	8.7487e-08	TRUE	conserved hypothetical protein
contig17686	0	0	52.7405	-6.72154	8.29913e-14	TRUE	-6.68841	1.09483e-13	TRUE	conserved hypothetical protein
contig17740	0	0	34.1982	-6.09655	1.22996e-09	TRUE	-6.06342	1.50845e-09	TRUE	conserved hypothetical protein
contig17909	0	0	75.5368	-7.23981	1.4089e-18	TRUE	-7.20668	2.00999e-18	TRUE	conserved hypothetical protein
contig17911	0	0	77.3791	-7.27457	5.98254e-19	TRUE	-7.24144	8.58567e-19	TRUE	conserved hypothetical protein
contig17946	0	0	17.6252	-5.14027	1.41944e-05	TRUE	-5.10714	1.61061e-05	TRUE	conserved hypothetical protein
contig18013	0	0	24.3322	-5.60549	2.88018e-07	TRUE	-5.57236	3.37938e-07	TRUE	conserved hypothetical protein
contig18059	0	0	138.71	-8.11663	1.65554e-30	TRUE	-8.0835	2.83168e-30	TRUE	conserved hypothetical protein
contig18149	0	0	42.6947	-6.41668	1.37831e-11	TRUE	-6.38355	1.75018e-11	TRUE	conserved hypothetical protein
contig18161	0	0	112.686	-7.81686	8.9431e-26	TRUE	-7.78373	1.42615e-25	TRUE	conserved hypothetical protein
contig18414	0	0	12.4526	-4.63908	0.00032853	TRUE	-4.60595	0.000362249	TRUE	conserved hypothetical protein
contig18424	0	0	70.501	-7.14027	1.49664e-17	TRUE	-7.10714	2.10026e-17	TRUE	conserved hypothetical protein
contig18738	0	0	11.3994	-4.51159	0.000633921	TRUE	-4.47846	0.000694636	TRUE	conserved hypothetical protein
contig18905	0	0	26.7465	-5.74198	7.37255e-08	TRUE	-5.70885	8.7487e-08	TRUE	conserved hypothetical protein
contig18923	0	0	19.528	-5.28817	4.613e-06	TRUE	-5.25504	5.28612e-06	TRUE	conserved hypothetical protein
contig19275	0	0	28.2293	-5.81982	3.22256e-08	TRUE	-5.78669	3.85009e-08	TRUE	conserved hypothetical protein
contig19289	0	0	146.877	-8.19916	5.96988e-32	TRUE	-8.16603	1.04274e-31	TRUE	conserved hypothetical protein
contig19318	0	0	180.891	-8.49967	8.91207e-38	TRUE	-8.46654	1.6914e-37	TRUE	conserved hypothetical protein
contig19334	0	0	134.255	-8.06953	1.03298e-29	TRUE	-8.0364	1.74641e-29	TRUE	conserved hypothetical protein
contig19382	0	0	118.107	-7.88465	8.85791e-27	TRUE	-7.85152	1.43398e-26	TRUE	conserved hypothetical protein
contig19592	0	0	61.9265	-6.95318	9.05136e-16	TRUE	-6.92005	1.23381e-15	TRUE	conserved hypothetical protein
contig19613	0	0	39.2791	-6.29639	8.21614e-11	TRUE	-6.26326	1.02912e-10	TRUE	conserved hypothetical protein
contig19686	0	0	48.4927	-6.60039	7.04047e-13	TRUE	-6.56726	9.1422e-13	TRUE	conserved hypothetical protein
contig19738	0	0	93.3101	-7.54466	4.27054e-22	TRUE	-7.51153	6.43876e-22	TRUE	conserved hypothetical protein
contig19892	0	0	35.0706	-6.13289	7.69355e-10	TRUE	-6.09976	9.47041e-10	TRUE	conserved hypothetical protein
contig19969	0	0	131.151	-8.03578	3.72889e-29	TRUE	-8.00265	6.25286e-29	TRUE	conserved hypothetical protein
contig19971	0	0	91.1953	-7.51159	1.0999e-21	TRUE	-7.47846	1.64782e-21	TRUE	conserved hypothetical protein
contig20295	0	0	32.1208	-6.00613	3.78985e-09	TRUE	-5.973	4.60664e-09	TRUE	conserved hypothetical protein
contig20314	0	0	20.6422	-5.36822	2.40542e-06	TRUE	-5.33509	2.77198e-06	TRUE	conserved hypothetical protein
contig20478	0	0	29.5015	-5.88341	1.59295e-08	TRUE	-5.85028	1.91406e-08	TRUE	conserved hypothetical protein
contig20587	0	0	12.8965	-4.68961	0.000249517	TRUE	-4.65648	0.000275838	TRUE	conserved hypothetical protein
contig20609	0	0	104.149	-7.70321	3.58321e-24	TRUE	-7.67008	5.57726e-24	TRUE	conserved hypothetical protein
contig20632	0	0	34.5419	-6.11098	1.02215e-09	TRUE	-6.07785	1.25541e-09	TRUE	conserved hypothetical protein
contig20677	0	0	82.8174	-7.37256	4.88733e-20	TRUE	-7.33943	7.13576e-20	TRUE	conserved hypothetical protein
contig20690	0	0	113.305	-7.82477	6.85935e-26	TRUE	-7.79164	1.09575e-25	TRUE	conserved hypothetical protein
contig20722	0	0	29.3754	-5.87724	1.70779e-08	TRUE	-5.84411	2.05089e-08	TRUE	conserved hypothetical protein
contig20739	0	0	23.8262	-5.57517	3.84197e-07	TRUE	-5.54204	4.49701e-07	TRUE	conserved hypothetical protein
contig20750	0	0	54.9908	-6.78182	2.70871e-14	TRUE	-6.74869	3.60276e-14	TRUE	conserved hypothetical protein
contig20824	0	0	60.0336	-6.9084	2.27141e-15	TRUE	-6.87527	3.07584e-15	TRUE	conserved hypothetical protein
contig20826	0	0	100.105	-7.64606	2.10571e-23	TRUE	-7.61293	3.2393e-23	TRUE	conserved hypothetical protein
contig20866	0	0	57.0444	-6.83471	9.82269e-15	TRUE	-6.80158	1.31615e-14	TRUE	conserved hypothetical protein
contig20947	0	0	56.343	-6.81686	1.38786e-14	TRUE	-6.78373	1.85495e-14	TRUE	conserved hypothetical protein
contig20980	0	0	64.2415	-7.00613	2.9595e-16	TRUE	-6.973	4.06648e-16	TRUE	conserved hypothetical protein
contig21003	0	0	115.851	-7.85683	2.31178e-26	TRUE	-7.8237	3.71922e-26	TRUE	conserved hypothetical protein
contig21031	0	0	93.905	-7.55383	3.27539e-22	TRUE	-7.5207	4.94715e-22	TRUE	conserved hypothetical protein
contig21067	0	0	19.4726	-5.28408	4.7652e-06	TRUE	-5.25095	5.45899e-06	TRUE	conserved hypothetical protein
contig21106	0	0	132.7	-8.05272	1.96347e-29	TRUE	-8.01959	3.306e-29	TRUE	conserved hypothetical protein
contig21129	0	0	21.2813	-5.41221	1.65943e-06	TRUE	-5.37908	1.91841e-06	TRUE	conserved hypothetical protein
contig21130	0	0	69.7852	-7.12555	2.09963e-17	TRUE	-7.09242	2.93944e-17	TRUE	conserved hypothetical protein
contig21145	0	0	245.494	-8.94024	3.48617e-48	TRUE	-8.90711	7.63416e-48	TRUE	conserved hypothetical protein
contig21204	0	0	30.2813	-5.92105	1.03673e-08	TRUE	-5.88792	1.25005e-08	TRUE	conserved hypothetical protein
contig21216	0	0	84.8623	-7.40775	1.92241e-20	TRUE	-7.37462	2.82476e-20	TRUE	conserved hypothetical protein
contig21303	0	0	70.1413	-7.13289	1.77406e-17	TRUE	-7.09976	2.4866e-17	TRUE	conserved hypothetical protein
contig21353	0	0	59.003	-6.88341	3.75713e-15	TRUE	-6.85028	5.06934e-15	TRUE	conserved hypothetical protein
contig21357	0	0	21.2156	-5.40775	1.72384e-06	TRUE	-5.37462	1.99223e-06	TRUE	conserved hypothetical protein
contig21536	0	0	36.563	-6.19301	3.46337e-10	TRUE	-6.15988	4.28996e-10	TRUE	conserved hypothetical protein
contig21585	0	0	54.1248	-6.75892	4.16344e-14	TRUE	-6.72579	5.52029e-14	TRUE	conserved hypothetical protein
contig21604	0	0	80.8688	-7.33821	1.19436e-19	TRUE	-7.30508	1.73319e-19	TRUE	conserved hypothetical protein
contig21672	0	0	56.8086	-6.82874	1.10317e-14	TRUE	-6.79561	1.47691e-14	TRUE	conserved hypothetical protein
contig21714	0	0	19.3086	-5.27187	5.24725e-06	TRUE	-5.23874	6.00619e-06	TRUE	conserved hypothetical protein
contig21826	0	0	27.0624	-5.75892	6.17727e-08	TRUE	-5.72579	7.34098e-08	TRUE	conserved hypothetical protein
contig21863	0	0	57.282	-6.84071	8.73851e-15	TRUE	-6.80758	1.17188e-14	TRUE	conserved hypothetical protein
contig21956	0	0	68.0579	-7.08939	4.76647e-17	TRUE	-7.05626	6.6346e-17	TRUE	conserved hypothetical protein
contig22007	0	0	118.515	-7.88962	7.45258e-27	TRUE	-7.85649	1.20782e-26	TRUE	conserved hypothetical protein
contig22071	0	0	22.8367	-5.51398	6.76659e-07	TRUE	-5.48085	7.88257e-07	TRUE	conserved hypothetical protein
contig22112	0	0	34.5419	-6.11098	1.02215e-09	TRUE	-6.07785	1.25541e-09	TRUE	conserved hypothetical protein
contig22630	0	0	92.2664	-7.52843	6.80795e-22	TRUE	-7.4953	1.02323e-21	TRUE	conserved hypothetical protein
contig24461	0	0	15.5752	-4.96187	4.85228e-05	TRUE	-4.92875	5.44555e-05	TRUE	conserved hypothetical protein
contig25330	0	0	42.5813	-6.41285	1.46184e-11	TRUE	-6.37972	1.85541e-11	TRUE	conserved hypothetical protein
contig25387	0	0	61.7596	-6.94929	9.81416e-16	TRUE	-6.91616	1.33702e-15	TRUE	conserved hypothetical protein
contig25652	0	0	12.7293	-4.67078	0.000276718	TRUE	-4.63765	0.000305613	TRUE	conserved hypothetical protein
contig25880	0	0	73.0554	-7.19162	4.49572e-18	TRUE	-7.15849	6.3622e-18	TRUE	conserved hypothetical protein
contig26004	0	0	40.4344	-6.33821	4.47884e-11	TRUE	-6.30508	5.63627e-11	TRUE	conserved hypothetical protein
contig26032	0	0	81.5887	-7.351	8.58127e-20	TRUE	-7.31787	1.24809e-19	TRUE	conserved hypothetical protein
contig26302	0	0	84.0837	-7.39445	2.74089e-20	TRUE	-7.36132	4.01768e-20	TRUE	conserved hypothetical protein
contig26465	0	0	14.3654	-4.84522	0.000101184	TRUE	-4.81209	0.000112797	TRUE	conserved hypothetical protein
contig26612	0	0	14.6877	-4.87724	8.31318e-05	TRUE	-4.84411	9.28402e-05	TRUE	conserved hypothetical protein
contig26855	0	0	30.6868	-5.94024	8.29766e-09	TRUE	-5.90711	1.00229e-08	TRUE	conserved hypothetical protein
contig27033	0	0	30.8244	-5.9467	7.69461e-09	TRUE	-5.91357	9.3001e-09	TRUE	conserved hypothetical protein
contig27393	0	0	64.7712	-7.01798	2.29412e-16	TRUE	-6.98485	3.15794e-16	TRUE	conserved hypothetical protein
contig27699	0	0	17.0779	-5.09475	1.96707e-05	TRUE	-5.06162	2.22554e-05	TRUE	conserved hypothetical protein
contig27702	0	0	42.0162	-6.39357	1.96102e-11	TRUE	-6.36044	2.48342e-11	TRUE	conserved hypothetical protein
contig28045	0	0	52.4054	-6.71234	9.8122e-14	TRUE	-6.67921	1.29284e-13	TRUE	conserved hypothetical protein
contig28106	0	0	53.4237	-6.74011	5.90205e-14	TRUE	-6.70698	7.80553e-14	TRUE	conserved hypothetical protein
contig28407	0	0	137.294	-8.10182	2.95833e-30	TRUE	-8.06869	5.04141e-30	TRUE	conserved hypothetical protein
contig28528	0	0	18.5529	-5.21427	8.19014e-06	TRUE	-5.18114	9.3383e-06	TRUE	conserved hypothetical protein
contig28583	0	0	56.4974	-6.82081	1.2861e-14	TRUE	-6.78768	1.7199e-14	TRUE	conserved hypothetical protein
contig28711	0	0	37.977	-6.24775	1.63401e-10	TRUE	-6.21462	2.03585e-10	TRUE	conserved hypothetical protein
contig28830	0	0	19.1472	-5.25976	5.7694e-06	TRUE	-5.22663	6.5984e-06	TRUE	conserved hypothetical protein
contig29019	0	0	29.3336	-5.87518	1.74766e-08	TRUE	-5.84205	2.09839e-08	TRUE	conserved hypothetical protein
contig29113	0	0	49.8828	-6.64117	3.48464e-13	TRUE	-6.60804	4.54858e-13	TRUE	conserved hypothetical protein
contig29353	0	0	20.3368	-5.34672	2.87393e-06	TRUE	-5.31359	3.30681e-06	TRUE	conserved hypothetical protein
contig29412	0	0	72.3563	-7.17774	6.24286e-18	TRUE	-7.14461	8.81448e-18	TRUE	conserved hypothetical protein
contig29486	0	0	20.6112	-5.36606	2.44915e-06	TRUE	-5.33293	2.82194e-06	TRUE	conserved hypothetical protein
contig29539	0	0	51.9958	-6.70102	1.20448e-13	TRUE	-6.66789	1.58462e-13	TRUE	conserved hypothetical protein
contig29582	0	0	21.1503	-5.4033	1.79036e-06	TRUE	-5.37017	2.06844e-06	TRUE	conserved hypothetical protein
contig29642	0	0	41.7229	-6.38347	2.28458e-11	TRUE	-6.35034	2.88981e-11	TRUE	conserved hypothetical protein
contig29737	0	0	21.1503	-5.4033	1.79036e-06	TRUE	-5.37017	2.06844e-06	TRUE	conserved hypothetical protein
contig29817	0	0	42.7611	-6.41892	1.33164e-11	TRUE	-6.38579	1.69135e-11	TRUE	conserved hypothetical protein
contig29822	0	0	21.2484	-5.40998	1.69137e-06	TRUE	-5.37685	1.95502e-06	TRUE	conserved hypothetical protein
contig29860	0	0	31.9714	-5.99941	4.11116e-09	TRUE	-5.96628	4.99395e-09	TRUE	conserved hypothetical protein
contig29862	0	0	21.5144	-5.42793	1.44982e-06	TRUE	-5.3948	1.67803e-06	TRUE	conserved hypothetical protein
contig29996	0	0	64.9497	-7.02195	2.10563e-16	TRUE	-6.98882	2.90024e-16	TRUE	conserved hypothetical protein
contig30135	0	0	21.8912	-5.45298	1.16602e-06	TRUE	-5.41985	1.35207e-06	TRUE	conserved hypothetical protein
contig30236	0	0	11.1408	-4.47847	0.000745734	TRUE	-4.44534	0.000815887	TRUE	conserved hypothetical protein
contig30268	0	0	66.5211	-7.05644	9.91894e-17	TRUE	-7.02331	1.37352e-16	TRUE	conserved hypothetical protein
contig30275	0	0	33.6403	-6.07282	1.66206e-09	TRUE	-6.03969	2.03353e-09	TRUE	conserved hypothetical protein
contig30300	0	0	33.917	-6.08463	1.43141e-09	TRUE	-6.0515	1.7534e-09	TRUE	conserved hypothetical protein
contig30328	0	0	11.343	-4.50443	0.000656768	TRUE	-4.4713	0.000719428	TRUE	conserved hypothetical protein
contig30372	0	0	33.8058	-6.0799	1.51996e-09	TRUE	-6.04677	1.86099e-09	TRUE	conserved hypothetical protein
contig30381	0	0	22.5003	-5.49257	8.209e-07	TRUE	-5.45944	9.54724e-07	TRUE	conserved hypothetical protein
contig30448	0	0	34.1982	-6.09655	1.22996e-09	TRUE	-6.06342	1.50845e-09	TRUE	conserved hypothetical protein
contig30457	0	0	45.4469	-6.50681	3.33056e-12	TRUE	-6.47368	4.2748e-12	TRUE	conserved hypothetical protein
contig30476	0	0	11.3805	-4.5092	0.00064147	TRUE	-4.47607	0.000702829	TRUE	conserved hypothetical protein
contig30507	0	0	11.3617	-4.50681	0.000649086	TRUE	-4.47368	0.000711093	TRUE	conserved hypothetical protein
contig30657	0	0	35.2505	-6.14027	6.98594e-10	TRUE	-6.10714	8.60589e-10	TRUE	conserved hypothetical protein
contig30693	0	0	11.6309	-4.54059	0.000548346	TRUE	-4.50746	0.000601698	TRUE	conserved hypothetical protein
contig30815	0	0	35.4322	-6.14769	6.33763e-10	TRUE	-6.11456	7.81322e-10	TRUE	conserved hypothetical protein
contig30847	0	0	35.3714	-6.14521	6.54743e-10	TRUE	-6.11208	8.06979e-10	TRUE	conserved hypothetical protein
contig30904	0	0	11.9753	-4.58269	0.000442164	TRUE	-4.54956	0.000486179	TRUE	conserved hypothetical protein
contig30911	0	0	23.7438	-5.57018	4.02664e-07	TRUE	-5.53705	4.7113e-07	TRUE	conserved hypothetical protein
contig31014	0	0	24.2464	-5.60039	3.02424e-07	TRUE	-5.56726	3.54696e-07	TRUE	conserved hypothetical protein
contig31019	0	0	24.2037	-5.59785	3.09857e-07	TRUE	-5.56472	3.63341e-07	TRUE	conserved hypothetical protein
contig31044	0	0	12.1877	-4.60805	0.000387364	TRUE	-4.57492	0.000426459	TRUE	conserved hypothetical protein
contig31048	0	0	36.1148	-6.17522	4.39901e-10	TRUE	-6.14209	5.43875e-10	TRUE	conserved hypothetical protein
contig31100	0	0	12.1232	-4.60039	0.000403236	TRUE	-4.56726	0.000443764	TRUE	conserved hypothetical protein
contig31169	0	0	12.7058	-4.66812	0.000280782	TRUE	-4.63499	0.000310057	TRUE	conserved hypothetical protein
contig31214	0	0	138.231	-8.11163	2.01444e-30	TRUE	-8.0785	3.44126e-30	TRUE	conserved hypothetical protein
contig31228	0	0	87.4853	-7.45167	5.84761e-21	TRUE	-7.41854	8.66218e-21	TRUE	conserved hypothetical protein
contig31239	0	0	86.0768	-7.42825	1.10695e-20	TRUE	-7.39512	1.63265e-20	TRUE	conserved hypothetical protein
contig31247	0	0	24.7261	-5.62866	2.30298e-07	TRUE	-5.59553	2.7072e-07	TRUE	conserved hypothetical protein
contig31280	0	0	86.6971	-7.43861	8.35498e-21	TRUE	-7.40548	1.23465e-20	TRUE	conserved hypothetical protein
contig31283	0	0	12.5207	-4.64694	0.000314941	TRUE	-4.61381	0.000347403	TRUE	conserved hypothetical protein
contig31290	0	0	49.7204	-6.63646	3.7823e-13	TRUE	-6.60333	4.93411e-13	TRUE	conserved hypothetical protein
contig31351	0	0	12.6357	-4.66014	0.000293243	TRUE	-4.62701	0.000323686	TRUE	conserved hypothetical protein
contig31411	0	0	62.3761	-6.96362	7.28055e-16	TRUE	-6.93049	9.93978e-16	TRUE	conserved hypothetical protein
contig31414	0	0	62.7176	-6.9715	6.17211e-16	TRUE	-6.93837	8.43643e-16	TRUE	conserved hypothetical protein
contig31548	0	0	63.2951	-6.98472	4.66974e-16	TRUE	-6.95159	6.39562e-16	TRUE	conserved hypothetical protein
contig31558	0	0	38.0471	-6.25041	1.5745e-10	TRUE	-6.21728	1.96227e-10	TRUE	conserved hypothetical protein
contig31563	0	0	12.6824	-4.66545	0.00028489	TRUE	-4.63232	0.000314551	TRUE	conserved hypothetical protein
contig31586	0	0	38.0471	-6.25041	1.5745e-10	TRUE	-6.21728	1.96227e-10	TRUE	conserved hypothetical protein
contig31599	0	0	12.8243	-4.68151	0.000260912	TRUE	-4.64838	0.000288315	TRUE	conserved hypothetical protein
contig31631	0	0	12.8005	-4.67882	0.000264797	TRUE	-4.64569	0.000292568	TRUE	conserved hypothetical protein
contig31677	0	0	51.2973	-6.68151	1.70966e-13	TRUE	-6.64838	2.24344e-13	TRUE	conserved hypothetical protein
contig31696	0	0	12.8724	-4.6869	0.000253272	TRUE	-4.65377	0.00027995	TRUE	conserved hypothetical protein
contig31723	0	0	25.793	-5.68961	1.25986e-07	TRUE	-5.65648	1.48843e-07	TRUE	conserved hypothetical protein
contig31732	0	0	51.5861	-6.68961	1.47906e-13	TRUE	-6.65648	1.94291e-13	TRUE	conserved hypothetical protein
contig31761	0	0	12.9451	-4.69503	0.000242134	TRUE	-4.6619	0.000267751	TRUE	conserved hypothetical protein
contig31858	0	0	39.6568	-6.31019	6.73562e-11	TRUE	-6.27706	8.44972e-11	TRUE	conserved hypothetical protein
contig31864	0	0	13.118	-4.71418	0.000217602	TRUE	-4.68105	0.000240864	TRUE	conserved hypothetical protein
contig31873	0	0	26.236	-5.71418	9.81833e-08	TRUE	-5.68105	1.16235e-07	TRUE	conserved hypothetical protein
contig31937	0	0	40.2764	-6.33256	4.86535e-11	TRUE	-6.29943	6.11877e-11	TRUE	conserved hypothetical protein
contig31987	0	0	26.6428	-5.73637	7.81372e-08	TRUE	-5.70324	9.26779e-08	TRUE	conserved hypothetical protein
contig32050	0	0	27.3314	-5.77319	5.31481e-08	TRUE	-5.74006	6.32385e-08	TRUE	conserved hypothetical protein
contig32232	0	0	68.0579	-7.08939	4.76647e-17	TRUE	-7.05626	6.6346e-17	TRUE	conserved hypothetical protein
contig32237	0	0	69.5733	-7.12116	2.32127e-17	TRUE	-7.08803	3.24745e-17	TRUE	conserved hypothetical protein
contig32239	0	0	27.7171	-5.7934	4.28565e-08	TRUE	-5.76027	5.10828e-08	TRUE	conserved hypothetical protein
contig32253	0	0	13.7752	-4.7847	0.00014521	TRUE	-4.75157	0.000161339	TRUE	conserved hypothetical protein
contig32268	0	0	40.9971	-6.35815	3.33651e-11	TRUE	-6.32502	4.20822e-11	TRUE	conserved hypothetical protein
contig32305	0	0	68.4646	-7.09798	3.92828e-17	TRUE	-7.06485	5.47535e-17	TRUE	conserved hypothetical protein
contig32316	0	0	27.9994	-5.80802	3.66224e-08	TRUE	-5.77489	4.37082e-08	TRUE	conserved hypothetical protein
contig32329	0	0	41.0788	-6.36102	3.19712e-11	TRUE	-6.32789	4.03373e-11	TRUE	conserved hypothetical protein
contig32394	0	0	42.5186	-6.41072	1.51023e-11	TRUE	-6.37759	1.91634e-11	TRUE	conserved hypothetical protein
contig32481	0	0	13.9712	-4.80509	0.000128768	TRUE	-4.77196	0.000143229	TRUE	conserved hypothetical protein
contig32482	0	0	71.3054	-7.15664	1.02381e-17	TRUE	-7.12351	1.44056e-17	TRUE	conserved hypothetical protein
contig32538	0	0	27.9994	-5.80802	3.66224e-08	TRUE	-5.77489	4.37082e-08	TRUE	conserved hypothetical protein
contig32590	0	0	56.8086	-6.82874	1.10317e-14	TRUE	-6.79561	1.47691e-14	TRUE	conserved hypothetical protein
contig32652	0	0	56.8086	-6.82874	1.10317e-14	TRUE	-6.79561	1.47691e-14	TRUE	conserved hypothetical protein
contig32864	0	0	87.3794	-7.44992	6.13461e-21	TRUE	-7.41679	9.08436e-21	TRUE	conserved hypothetical protein
contig32973	0	0	14.7507	-4.88341	8.00022e-05	TRUE	-4.85028	8.93765e-05	TRUE	conserved hypothetical protein
contig33018	0	0	59.2573	-6.88962	3.31784e-15	TRUE	-6.85649	4.48064e-15	TRUE	conserved hypothetical protein
contig33035	0	0	74.8785	-7.22718	1.91529e-18	TRUE	-7.19405	2.7266e-18	TRUE	conserved hypothetical protein
contig33148	0	0	15.0742	-4.91471	6.57236e-05	TRUE	-4.88158	7.35565e-05	TRUE	conserved hypothetical protein
contig33165	0	0	15.174	-4.92423	6.18611e-05	TRUE	-4.8911	6.92719e-05	TRUE	conserved hypothetical protein
contig33170	0	0	30.3481	-5.92423	9.99338e-09	TRUE	-5.8911	1.20532e-08	TRUE	conserved hypothetical protein
contig33247	0	0	46.1332	-6.52843	2.34291e-12	TRUE	-6.4953	3.0151e-12	TRUE	conserved hypothetical protein
contig33262	0	0	46.1332	-6.52843	2.34291e-12	TRUE	-6.4953	3.0151e-12	TRUE	conserved hypothetical protein
contig33285	0	0	15.3777	-4.94347	5.46789e-05	TRUE	-4.91034	6.12979e-05	TRUE	conserved hypothetical protein
contig33296	0	0	15.4468	-4.94994	5.24388e-05	TRUE	-4.91681	5.88089e-05	TRUE	conserved hypothetical protein
contig33315	0	0	15.4468	-4.94994	5.24388e-05	TRUE	-4.91681	5.88089e-05	TRUE	conserved hypothetical protein
contig33322	0	0	46.3405	-6.5349	2.10709e-12	TRUE	-6.50177	2.71378e-12	TRUE	conserved hypothetical protein
contig33329	0	0	93.3101	-7.54466	4.27054e-22	TRUE	-7.51153	6.43876e-22	TRUE	conserved hypothetical protein
contig33350	0	0	61.9265	-6.95318	9.05136e-16	TRUE	-6.92005	1.23381e-15	TRUE	conserved hypothetical protein
contig33384	0	0	46.8671	-6.5512	1.61003e-12	TRUE	-6.51807	2.07779e-12	TRUE	conserved hypothetical protein
contig33440	0	0	15.6937	-4.97281	4.51694e-05	TRUE	-4.93968	5.07249e-05	TRUE	conserved hypothetical protein
contig33472	0	0	62.6318	-6.96952	6.43328e-16	TRUE	-6.93639	8.79082e-16	TRUE	conserved hypothetical protein
contig33476	0	0	64.392	-7.00951	2.75286e-16	TRUE	-6.97638	3.7845e-16	TRUE	conserved hypothetical protein
contig33487	0	0	15.7296	-4.97611	4.42005e-05	TRUE	-4.94298	4.96466e-05	TRUE	conserved hypothetical protein
contig33531	0	0	31.6767	-5.98605	4.8278e-09	TRUE	-5.95292	5.85695e-09	TRUE	conserved hypothetical protein
contig33539	0	0	31.8234	-5.99271	4.45661e-09	TRUE	-5.95958	5.4101e-09	TRUE	conserved hypothetical protein
contig33573	0	0	15.9486	-4.99606	3.87317e-05	TRUE	-4.96293	4.35558e-05	TRUE	conserved hypothetical protein
contig33587	0	0	31.8972	-5.99606	4.28077e-09	TRUE	-5.96293	5.1983e-09	TRUE	conserved hypothetical protein
contig33593	0	0	48.1812	-6.5911	8.24678e-13	TRUE	-6.55797	1.0696e-12	TRUE	conserved hypothetical protein
contig33668	0	0	80.8688	-7.33821	1.19436e-19	TRUE	-7.30508	1.73319e-19	TRUE	conserved hypothetical protein
contig33701	0	0	81.2511	-7.34501	1.00194e-19	TRUE	-7.31188	1.45571e-19	TRUE	conserved hypothetical protein
contig33727	0	0	16.4054	-5.03679	2.94265e-05	TRUE	-5.00366	3.31735e-05	TRUE	conserved hypothetical protein
contig33754	0	0	32.8892	-6.04024	2.49608e-09	TRUE	-6.00711	3.04414e-09	TRUE	conserved hypothetical protein
contig33763	0	0	32.8107	-6.03679	2.60467e-09	TRUE	-6.00366	3.17549e-09	TRUE	conserved hypothetical protein
contig33765	0	0	99.142	-7.63212	3.21663e-23	TRUE	-7.59899	4.93435e-23	TRUE	conserved hypothetical protein
contig33794	0	0	16.5237	-5.04716	2.74095e-05	TRUE	-5.01403	3.09193e-05	TRUE	conserved hypothetical protein
contig33799	0	0	17.0567	-5.09296	1.99213e-05	TRUE	-5.05983	2.25363e-05	TRUE	conserved hypothetical protein
contig33810	0	0	33.5309	-6.06812	1.76331e-09	TRUE	-6.03499	2.1564e-09	TRUE	conserved hypothetical protein
contig33847	0	0	16.9725	-5.08582	2.09498e-05	TRUE	-5.05269	2.36892e-05	TRUE	conserved hypothetical protein
contig33868	0	0	84.6533	-7.40419	2.11434e-20	TRUE	-7.37106	3.10476e-20	TRUE	conserved hypothetical protein
contig33966	0	0	17.1418	-5.10014	1.89344e-05	TRUE	-5.06701	2.14296e-05	TRUE	conserved hypothetical protein
contig34211	0	0	17.8079	-5.15514	1.2734e-05	TRUE	-5.12201	1.44629e-05	TRUE	conserved hypothetical protein
contig34340	0	0	18.578	-5.21622	8.06973e-06	TRUE	-5.18309	9.20221e-06	TRUE	conserved hypothetical protein
contig34358	0	0	36.9562	-6.20844	2.80919e-10	TRUE	-6.17531	3.48533e-10	TRUE	conserved hypothetical protein
contig34378	0	0	18.6789	-5.22404	7.60269e-06	TRUE	-5.19091	8.67416e-06	TRUE	conserved hypothetical protein
contig34434	0	0	37.8724	-6.24377	1.72711e-10	TRUE	-6.21064	2.15093e-10	TRUE	conserved hypothetical protein
contig34688	0	0	41.2844	-6.36822	2.87164e-11	TRUE	-6.33509	3.62605e-11	TRUE	conserved hypothetical protein
contig34699	0	0	62.1131	-6.95752	8.26929e-16	TRUE	-6.92439	1.12794e-15	TRUE	conserved hypothetical protein
contig34714	0	0	104.149	-7.70321	3.58321e-24	TRUE	-7.67008	5.57726e-24	TRUE	conserved hypothetical protein
contig34816	0	0	21.7527	-5.44382	1.26318e-06	TRUE	-5.41069	1.46373e-06	TRUE	conserved hypothetical protein
contig34825	0	0	21.7527	-5.44382	1.26318e-06	TRUE	-5.41069	1.46373e-06	TRUE	conserved hypothetical protein
contig34866	0	0	22.3177	-5.48081	9.11862e-07	TRUE	-5.44768	1.05957e-06	TRUE	conserved hypothetical protein
contig34906	0	0	91.9578	-7.5236	7.81605e-22	TRUE	-7.49047	1.17366e-21	TRUE	conserved hypothetical protein
contig34982	0	0	47.4058	-6.56769	1.22333e-12	TRUE	-6.53456	1.58199e-12	TRUE	conserved hypothetical protein
contig34985	0	0	71.6025	-7.16264	8.90051e-18	TRUE	-7.12951	1.25358e-17	TRUE	conserved hypothetical protein
contig34992	0	0	47.735	-6.57767	1.03458e-12	TRUE	-6.54454	1.33958e-12	TRUE	conserved hypothetical protein
contig35031	0	0	24.3753	-5.60805	2.81041e-07	TRUE	-5.57492	3.29819e-07	TRUE	conserved hypothetical protein
contig35121	0	0	52.4721	-6.71418	9.49045e-14	TRUE	-6.68105	1.25076e-13	TRUE	conserved hypothetical protein
contig35258	0	0	27.3858	-5.77606	5.15563e-08	TRUE	-5.74293	6.13598e-08	TRUE	conserved hypothetical protein
contig35271	0	0	27.4954	-5.78182	4.8498e-08	TRUE	-5.74869	5.77489e-08	TRUE	conserved hypothetical protein
contig35320	0	0	27.6058	-5.7876	4.56005e-08	TRUE	-5.75447	5.4326e-08	TRUE	conserved hypothetical protein
contig35423	0	0	30.0168	-5.9084	1.19907e-08	TRUE	-5.87527	1.44409e-08	TRUE	conserved hypothetical protein
contig35509	0	0	32.8892	-6.04024	2.49608e-09	TRUE	-6.00711	3.04414e-09	TRUE	conserved hypothetical protein
contig01704	0	30.2675	0	NA	NA	FALSE	5.95213	8.70641e-09	TRUE	conserved hypothetical protein
contig02340	0	45.1309	0	NA	NA	FALSE	6.52848	3.07501e-12	TRUE	conserved hypothetical protein
contig02542	0	32.3326	0	NA	NA	FALSE	6.04735	2.78995e-09	TRUE	conserved hypothetical protein
contig02898	0	149.466	0	NA	NA	FALSE	8.2561	1.21042e-32	TRUE	conserved hypothetical protein
contig04434	0	49.0744	0	NA	NA	FALSE	6.64933	4.05567e-13	TRUE	conserved hypothetical protein
contig04981	0	66.5088	0	NA	NA	FALSE	7.0879	7.26338e-17	TRUE	conserved hypothetical protein
contig05149	0	65.645	0	NA	NA	FALSE	7.06905	1.10129e-16	TRUE	conserved hypothetical protein
contig05262	0	148.667	0	NA	NA	FALSE	8.24837	1.67356e-32	TRUE	conserved hypothetical protein
contig05492	0	69.9608	0	NA	NA	FALSE	7.16091	1.39077e-17	TRUE	conserved hypothetical protein
contig06363	0	124.978	0	NA	NA	FALSE	7.99796	2.99765e-28	TRUE	conserved hypothetical protein
contig06660	0	63.5807	0	NA	NA	FALSE	7.02295	2.99099e-16	TRUE	conserved hypothetical protein
contig06978	0	105.306	0	NA	NA	FALSE	7.75087	1.40131e-24	TRUE	conserved hypothetical protein
contig07254	0	117.55	0	NA	NA	FALSE	7.90957	7.0202e-27	TRUE	conserved hypothetical protein
contig07496	0	41.7741	0	NA	NA	FALSE	6.41697	1.76875e-11	TRUE	conserved hypothetical protein
contig07548	0	96.2794	0	NA	NA	FALSE	7.62159	7.56936e-23	TRUE	conserved hypothetical protein
contig07764	0	113.164	0	NA	NA	FALSE	7.8547	4.61332e-26	TRUE	conserved hypothetical protein
contig07958	0	88.6784	0	NA	NA	FALSE	7.50294	2.31656e-21	TRUE	conserved hypothetical protein
contig08243	0	50.2952	0	NA	NA	FALSE	6.68478	2.17954e-13	TRUE	conserved hypothetical protein
contig08268	0	99.1111	0	NA	NA	FALSE	7.66341	2.14751e-23	TRUE	conserved hypothetical protein
contig08348	0	43.5747	0	NA	NA	FALSE	6.47785	6.89928e-12	TRUE	conserved hypothetical protein
contig08937	0	113.844	0	NA	NA	FALSE	7.86334	3.44244e-26	TRUE	conserved hypothetical protein
contig09285	0	97.2051	0	NA	NA	FALSE	7.63539	5.00981e-23	TRUE	conserved hypothetical protein
contig09687	0	77.1705	0	NA	NA	FALSE	7.30241	4.63576e-19	TRUE	conserved hypothetical protein
contig09872	0	145.249	0	NA	NA	FALSE	8.21482	6.71787e-32	TRUE	conserved hypothetical protein
contig09893	0	54.942	0	NA	NA	FALSE	6.81227	2.10156e-14	TRUE	conserved hypothetical protein
contig10343	0	65.9304	0	NA	NA	FALSE	7.0753	9.59666e-17	TRUE	conserved hypothetical protein
contig14192	0	76.5859	0	NA	NA	FALSE	7.29144	6.09301e-19	TRUE	conserved hypothetical protein
contig14297	0	65.645	0	NA	NA	FALSE	7.06905	1.10129e-16	TRUE	conserved hypothetical protein
contig14402	0	97.2051	0	NA	NA	FALSE	7.63539	5.00981e-23	TRUE	conserved hypothetical protein
contig14428	0	139.119	0	NA	NA	FALSE	8.15261	8.27903e-31	TRUE	conserved hypothetical protein
contig14807	0	90.2619	0	NA	NA	FALSE	7.52848	1.13024e-21	TRUE	conserved hypothetical protein
contig15361	0	63.3814	0	NA	NA	FALSE	7.01842	3.29499e-16	TRUE	conserved hypothetical protein
contig16939	0	72.2095	0	NA	NA	FALSE	7.20655	4.77961e-18	TRUE	conserved hypothetical protein
contig17089	0	71.1925	0	NA	NA	FALSE	7.18608	7.74143e-18	TRUE	conserved hypothetical protein
contig17273	0	62.7909	0	NA	NA	FALSE	7.00491	4.39092e-16	TRUE	conserved hypothetical protein
contig17936	0	69.8802	0	NA	NA	FALSE	7.15924	1.44522e-17	TRUE	conserved hypothetical protein
contig18107	0	101.093	0	NA	NA	FALSE	7.69198	8.93158e-24	TRUE	conserved hypothetical protein
contig18554	0	102.114	0	NA	NA	FALSE	7.70648	5.69213e-24	TRUE	conserved hypothetical protein
contig19259	0	104.579	0	NA	NA	FALSE	7.74089	1.9263e-24	TRUE	conserved hypothetical protein
contig19423	0	29.7333	0	NA	NA	FALSE	5.92644	1.17096e-08	TRUE	conserved hypothetical protein
contig19733	0	190.742	0	NA	NA	FALSE	8.60791	1.07181e-39	TRUE	conserved hypothetical protein
contig19952	0	41.6022	0	NA	NA	FALSE	6.41102	1.9358e-11	TRUE	conserved hypothetical protein
contig20177	0	47.9115	0	NA	NA	FALSE	6.61473	7.34721e-13	TRUE	conserved hypothetical protein
contig20186	0	88.6784	0	NA	NA	FALSE	7.50294	2.31656e-21	TRUE	conserved hypothetical protein
contig20243	0	55.75	0	NA	NA	FALSE	6.83333	1.40472e-14	TRUE	conserved hypothetical protein
contig20389	0	158.952	0	NA	NA	FALSE	8.34488	2.66629e-34	TRUE	conserved hypothetical protein
contig20425	0	41.0948	0	NA	NA	FALSE	6.39332	2.52757e-11	TRUE	conserved hypothetical protein
contig20465	0	90.8024	0	NA	NA	FALSE	7.53709	8.85228e-22	TRUE	conserved hypothetical protein
contig20568	0	84.0887	0	NA	NA	FALSE	7.42627	1.88283e-20	TRUE	conserved hypothetical protein
contig20573	0	27.471	0	NA	NA	FALSE	5.81227	4.14804e-08	TRUE	conserved hypothetical protein
contig20969	0	39.6444	0	NA	NA	FALSE	6.34148	5.43587e-11	TRUE	conserved hypothetical protein
contig21027	0	66.0741	0	NA	NA	FALSE	7.07844	8.95474e-17	TRUE	conserved hypothetical protein
contig21188	0	69.7195	0	NA	NA	FALSE	7.15592	1.56024e-17	TRUE	conserved hypothetical protein
contig21261	0	31.2982	0	NA	NA	FALSE	6.00044	4.92592e-09	TRUE	conserved hypothetical protein
contig21291	0	54.7437	0	NA	NA	FALSE	6.80705	2.32041e-14	TRUE	conserved hypothetical protein
contig21347	0	13.3018	0	NA	NA	FALSE	4.76598	0.000175834	TRUE	conserved hypothetical protein
contig21366	0	51.2297	0	NA	NA	FALSE	6.71134	1.35743e-13	TRUE	conserved hypothetical protein
contig21581	0	104.941	0	NA	NA	FALSE	7.74587	1.64377e-24	TRUE	conserved hypothetical protein
contig21663	0	65.645	0	NA	NA	FALSE	7.06905	1.10129e-16	TRUE	conserved hypothetical protein
contig21932	0	44.5345	0	NA	NA	FALSE	6.50928	4.18885e-12	TRUE	conserved hypothetical protein
contig27816	0	62.713	0	NA	NA	FALSE	7.00312	4.56062e-16	TRUE	conserved hypothetical protein
contig30398	0	49.718	0	NA	NA	FALSE	6.66813	2.92229e-13	TRUE	conserved hypothetical protein
contig31861	0	58.0996	0	NA	NA	FALSE	6.89289	4.38038e-15	TRUE	conserved hypothetical protein
contig32430	0	61.2687	0	NA	NA	FALSE	6.96951	9.2271e-16	TRUE	conserved hypothetical protein
contig32471	0	61.8939	0	NA	NA	FALSE	6.98416	6.79861e-16	TRUE	conserved hypothetical protein
contig32647	0	83.5482	0	NA	NA	FALSE	7.41697	2.41348e-20	TRUE	conserved hypothetical protein
contig32963	0	76.0917	0	NA	NA	FALSE	7.2821	7.679e-19	TRUE	conserved hypothetical protein
contig33000	0	65.2215	0	NA	NA	FALSE	7.05971	1.35115e-16	TRUE	conserved hypothetical protein
contig33132	0	66.3632	0	NA	NA	FALSE	7.08474	7.79046e-17	TRUE	conserved hypothetical protein
contig33199	0	78.2802	0	NA	NA	FALSE	7.32301	2.76237e-19	TRUE	conserved hypothetical protein
contig33541	0	70.3666	0	NA	NA	FALSE	7.16925	1.14638e-17	TRUE	conserved hypothetical protein
contig33816	0	73.0795	0	NA	NA	FALSE	7.22383	3.16745e-18	TRUE	conserved hypothetical protein
contig34857	0	113.771	0	NA	NA	FALSE	7.86242	3.55266e-26	TRUE	conserved hypothetical protein
contig01414	97.5475	0	0	7.60734	6.62002e-23	TRUE	NA	NA	FALSE	conserved hypothetical protein
contig04438	61.0191	0	0	6.93049	1.42439e-15	TRUE	NA	NA	FALSE	conserved hypothetical protein
contig04964	84.849	0	0	7.40613	1.96596e-20	TRUE	NA	NA	FALSE	conserved hypothetical protein
contig04967	96.454	0	0	7.59107	1.07408e-22	TRUE	NA	NA	FALSE	conserved hypothetical protein
contig05675	132.773	0	0	8.05212	1.94756e-29	TRUE	NA	NA	FALSE	conserved hypothetical protein
contig05860	61.9863	0	0	6.95318	8.90985e-16	TRUE	NA	NA	FALSE	conserved hypothetical protein
contig09032	126.898	0	0	7.98683	2.23624e-28	TRUE	NA	NA	FALSE	conserved hypothetical protein
contig09757	208.827	0	0	8.70547	2.33681e-42	TRUE	NA	NA	FALSE	conserved hypothetical protein
contig09803	88.5154	0	0	7.46716	3.73424e-21	TRUE	NA	NA	FALSE	conserved hypothetical protein
contig09846	141.695	0	0	8.14594	5.0062e-31	TRUE	NA	NA	FALSE	conserved hypothetical protein
contig10027	51.7671	0	0	6.69327	1.36652e-13	TRUE	NA	NA	FALSE	conserved hypothetical protein
contig10097	149.37	0	0	8.22204	2.23689e-32	TRUE	NA	NA	FALSE	conserved hypothetical protein
contig10288	79.6638	0	0	7.31515	2.11279e-19	TRUE	NA	NA	FALSE	conserved hypothetical protein
contig13384	60.7605	0	0	6.92436	1.61513e-15	TRUE	NA	NA	FALSE	conserved hypothetical protein
contig14579	131.555	0	0	8.03882	3.22408e-29	TRUE	NA	NA	FALSE	conserved hypothetical protein
contig14924	143.395	0	0	8.16315	2.50648e-31	TRUE	NA	NA	FALSE	conserved hypothetical protein
contig15866	94.9635	0	0	7.5686	2.08112e-22	TRUE	NA	NA	FALSE	conserved hypothetical protein
contig16346	137.88	0	0	8.10657	2.37989e-30	TRUE	NA	NA	FALSE	conserved hypothetical protein
contig16781	46.1077	0	0	6.52624	2.39929e-12	TRUE	NA	NA	FALSE	conserved hypothetical protein
contig17468	88.5154	0	0	7.46716	3.73424e-21	TRUE	NA	NA	FALSE	conserved hypothetical protein
contig17818	52.4615	0	0	6.71249	9.65333e-14	TRUE	NA	NA	FALSE	conserved hypothetical protein
contig17969	183.057	0	0	8.51545	3.98013e-38	TRUE	NA	NA	FALSE	conserved hypothetical protein
contig17994	127.651	0	0	7.99537	1.63318e-28	TRUE	NA	NA	FALSE	conserved hypothetical protein
contig18077	37.2454	0	0	6.21829	2.43105e-10	TRUE	NA	NA	FALSE	conserved hypothetical protein
contig18179	95.5966	0	0	7.57819	1.57096e-22	TRUE	NA	NA	FALSE	conserved hypothetical protein
contig18566	116.898	0	0	7.86841	1.51105e-26	TRUE	NA	NA	FALSE	conserved hypothetical protein
contig18575	73.9149	0	0	7.20709	3.05023e-18	TRUE	NA	NA	FALSE	conserved hypothetical protein
contig19076	85.8652	0	0	7.4233	1.23881e-20	TRUE	NA	NA	FALSE	conserved hypothetical protein
contig19453	59.9143	0	0	6.90413	2.43863e-15	TRUE	NA	NA	FALSE	conserved hypothetical protein
contig19556	94.3387	0	0	7.55908	2.74783e-22	TRUE	NA	NA	FALSE	conserved hypothetical protein
contig19559	192.047	0	0	8.58461	1.28474e-39	TRUE	NA	NA	FALSE	conserved hypothetical protein
contig19746	37.0529	0	0	6.21082	2.69286e-10	TRUE	NA	NA	FALSE	conserved hypothetical protein
contig20096	222.072	0	0	8.79418	1.74978e-44	TRUE	NA	NA	FALSE	conserved hypothetical protein
contig20282	38.1369	0	0	6.25242	1.51554e-10	TRUE	NA	NA	FALSE	conserved hypothetical protein
contig20321	425.324	0	0	9.73172	3.93957e-74	TRUE	NA	NA	FALSE	conserved hypothetical protein
contig20887	78.3579	0	0	7.29131	3.86123e-19	TRUE	NA	NA	FALSE	conserved hypothetical protein
contig21186	193.777	0	0	8.59755	6.6641e-40	TRUE	NA	NA	FALSE	conserved hypothetical protein
contig21299	57.3579	0	0	6.84122	8.52411e-15	TRUE	NA	NA	FALSE	conserved hypothetical protein
contig22005	67.6391	0	0	7.07909	5.90021e-17	TRUE	NA	NA	FALSE	conserved hypothetical protein
contig22065	69.1615	0	0	7.1112	2.86207e-17	TRUE	NA	NA	FALSE	conserved hypothetical protein
contig28123	73.7249	0	0	7.20338	3.33394e-18	TRUE	NA	NA	FALSE	conserved hypothetical protein
contig31479	78.7884	0	0	7.29921	3.16445e-19	TRUE	NA	NA	FALSE	conserved hypothetical protein
contig33655	100.746	0	0	7.65388	1.61813e-23	TRUE	NA	NA	FALSE	conserved hypothetical protein
contig34834	228.336	0	0	8.83431	1.77141e-45	TRUE	NA	NA	FALSE	conserved hypothetical protein
contig34872	140.125	0	0	8.12988	9.49537e-31	TRUE	NA	NA	FALSE	conserved hypothetical protein
contig32414	0	0	27.8293	-5.79923	4.02589e-08	TRUE	-5.7661	4.80111e-08	TRUE	Conserved oligomeric Golgi complex subunit 8
contig11906	0	0	46.9204	-6.55284	1.56681e-12	TRUE	-6.51971	2.02243e-12	TRUE	COP9 signalosome complex subunit 4
contig18104	114.259	20.1381	0	7.83546	4.65369e-26	TRUE	5.36429	2.8182e-06	TRUE	COP9 signalosome complex subunit 6a
contig30631	0	0	46.2107	-6.53085	2.25176e-12	TRUE	-6.49772	2.89866e-12	TRUE	Cyclin-A1-1
contig26430	0	0	64.1749	-7.00464	3.05595e-16	TRUE	-6.97151	4.19805e-16	TRUE	Cyclin-A3-1
contig11834	0	0	73.0742	-7.19199	4.45619e-18	TRUE	-7.15886	6.30664e-18	TRUE	Cyclin-B1-1
contig34449	0	0	114.883	-7.84472	3.49358e-26	TRUE	-7.81159	5.60543e-26	TRUE	Cyclin-B2-1
contig30912	0	80.0915	0	NA	NA	FALSE	7.35601	1.19039e-19	TRUE	Cyclin-L1-1
contig33632	0	0	16.098	-5.00951	3.53988e-05	TRUE	-4.97638	3.984e-05	TRUE	Cycloartenol synthase
contig16988	242.017	21.3277	0	8.91826	1.25478e-47	TRUE	5.44709	1.40236e-06	TRUE	Cystathionine gamma-synthase
contig02362	78.7884	27.7729	0	7.29921	3.16445e-19	TRUE	5.82804	3.50063e-08	TRUE	Cysteine proteinase 1
contig20250	450.118	408	0	9.81346	1.84153e-77	TRUE	9.70486	2.93884e-72	TRUE	Cysteine proteinase inhibitor
contig22496	0	0	35.8947	-6.1664	4.94781e-10	TRUE	-6.13327	6.11164e-10	TRUE	Cysteine proteinase inhibitor 8
contig31440	0	0	50.0827	-6.64694	3.15037e-13	TRUE	-6.61381	4.11532e-13	TRUE	Cysteine proteinase RD21a
contig31995	110.944	58.6615	0	7.79299	1.92719e-25	TRUE	6.90677	3.31947e-15	TRUE	Cysteine-rich receptor-like protein kinase 10
contig19958	0	0	62.4895	-6.96624	6.8918e-16	TRUE	-6.93311	9.41272e-16	TRUE	Cysteine-rich receptor-like protein kinase 19
contig28980	0	0	29.209	-5.86904	1.8723e-08	TRUE	-5.83591	2.24678e-08	TRUE	Cysteine-rich receptor-like protein kinase 7
contig03734	0	0	116.224	-7.86147	1.97207e-26	TRUE	-7.82834	3.17597e-26	TRUE	Cytochrome c oxidase subunit 6B
contig31689	0	0	12.8243	-4.68151	0.000260912	TRUE	-4.64838	0.000288315	TRUE	Cytochrome P450 76C1
contig07470	0	0	78.4089	-7.29364	3.71316e-19	TRUE	-7.26051	5.34642e-19	TRUE	Cytochrome P450 86A2
contig24605	0	0	27.0411	-5.75778	6.25129e-08	TRUE	-5.72465	7.42823e-08	TRUE	Cytochrome P450 93A3
contig32149	0	0	40.5936	-6.34388	4.12059e-11	TRUE	-6.31075	5.18875e-11	TRUE	D-3-phosphoglycerate dehydrogenase, chloroplastic
contig15027	48.2811	85.0954	0	6.59269	7.92598e-13	TRUE	7.44344	1.18675e-20	TRUE	DDB1- and CUL4-associated factor 6
contig21871	115.023	108.121	0	7.84508	3.35869e-26	TRUE	7.78894	4.0992e-25	TRUE	DEAD-box ATP-dependent RNA helicase 47A
contig21870	0	97.6747	0	NA	NA	FALSE	7.64234	4.06482e-23	TRUE	DEAD-box ATP-dependent RNA helicase 47A
contig21872	206.324	0	0	8.68807	5.94394e-42	TRUE	NA	NA	FALSE	DEAD-box ATP-dependent RNA helicase 47A
contig03329	128.031	225.655	0	7.99965	1.39396e-28	TRUE	8.8504	2.21066e-45	TRUE	DEAD-box ATP-dependent RNA helicase 50
contig03331	452.146	227.688	0	9.81995	9.8857e-78	TRUE	8.86334	1.04779e-45	TRUE	DEAD-box ATP-dependent RNA helicase 50
contig03333	88.5154	31.2016	0	7.46716	3.73424e-21	TRUE	5.99598	5.19531e-09	TRUE	DEAD-box ATP-dependent RNA helicase 50
contig03335	45.6672	160.977	0	6.51239	3.00657e-12	TRUE	8.36314	1.18898e-34	TRUE	DEAD-box ATP-dependent RNA helicase 50
contig03330	0	103.156	0	NA	NA	FALSE	7.72112	3.59799e-24	TRUE	DEAD-box ATP-dependent RNA helicase 50
contig31672	0	0	64.0023	-7.00075	3.32075e-16	TRUE	-6.96762	4.55912e-16	TRUE	Defensin Tm-AMP-D1.2
contig19995	24.0595	16.962	0	5.58784	3.38625e-07	TRUE	5.11666	1.87066e-05	TRUE	dehydration responsive element binding protein
contig09990	34.8046	73.6116	0	6.12051	8.95353e-10	TRUE	7.23429	2.46393e-18	TRUE	Dehydration-responsive element-binding protein 1A
contig09993	27.7897	68.5711	0	5.79578	4.14663e-08	TRUE	7.13196	2.70024e-17	TRUE	Dehydration-responsive element-binding protein 1A
contig31655	80.1089	18.8256	0	7.32319	1.72114e-19	TRUE	5.26705	6.12845e-06	TRUE	Dehydration-responsive element-binding protein 1H
contig26242	50.9008	41.0115	0	6.66892	2.11071e-13	TRUE	6.39039	2.64095e-11	TRUE	Diacylglycerol kinase 1
contig31297	0	0	37.3578	-6.22404	2.26911e-10	TRUE	-6.19091	2.81994e-10	TRUE	Digalactosyldiacylglycerol synthase 1, chloroplastic
contig31993	0	0	40.1979	-6.32975	5.06982e-11	TRUE	-6.29662	6.37389e-11	TRUE	Digalactosyldiacylglycerol synthase 2, chloroplastic
contig09488	0	0	116.789	-7.86845	1.5511e-26	TRUE	-7.83532	2.50191e-26	TRUE	Dihydroflavonol-4-reductase
contig34746	0	0	21.1503	-5.4033	1.79036e-06	TRUE	-5.37017	2.06844e-06	TRUE	Dihydrolipoyl dehydrogenase 1, mitochondrial
contig32386	0	0	13.9997	-4.80802	0.000126543	TRUE	-4.77489	0.000140777	TRUE	Dihydrolipoyllysine-residue acetyltransferase component 1 of pyruvate dehydrogenase complex, mitochondrial
contig29927	0	0	10.842	-4.43926	0.00090009	TRUE	-4.40613	0.000982981	TRUE	Dihydropyrimidinase
contig34088	181.054	0	0	8.49958	8.59968e-38	TRUE	NA	NA	FALSE	Disease resistance protein RGA2
contig34691	21.6609	76.3545	0	5.43632	1.34037e-06	TRUE	7.28707	6.78992e-19	TRUE	Disease resistance protein RPM1
contig30963	74.6848	0	0	7.22204	2.12825e-18	TRUE	NA	NA	FALSE	Disease resistance protein RPM1
contig28023	0	0	17.513	-5.13105	1.51751e-05	TRUE	-5.09792	1.72087e-05	TRUE	Disease resistance response protein 206
contig29550	0	0	72.3563	-7.17774	6.24286e-18	TRUE	-7.14461	8.81448e-18	TRUE	Disease resistance response protein 206
contig28138	37.6859	26.5685	0	6.23525	1.92438e-10	TRUE	5.76408	6.9011e-08	TRUE	Disease resistance RPP13-like protein 4
contig25471	0	0	87.7245	-7.45561	5.24801e-21	TRUE	-7.42248	7.77969e-21	TRUE	DNA (cytosine-5)-methyltransferase 1
contig21887	0	0	105.751	-7.72523	1.78382e-24	TRUE	-7.6921	2.78933e-24	TRUE	DNA (cytosine-5)-methyltransferase 1A
contig21886	0	0	327.326	-9.35528	1.89754e-60	TRUE	-9.32215	4.88635e-60	TRUE	DNA (cytosine-5)-methyltransferase 1B
contig30110	0	0	130.723	-8.03107	4.45312e-29	TRUE	-7.99794	7.45884e-29	TRUE	DNA (cytosine-5)-methyltransferase 1B
contig30278	11.6015	40.8954	0	4.53554	0.000560713	TRUE	6.3863	2.80751e-11	TRUE	DNA ligase 4
contig17230	227.01	0	0	8.82592	2.87228e-45	TRUE	NA	NA	FALSE	DNA polymerase eta
contig32768	0	0	14.4713	-4.85582	9.48544e-05	TRUE	-4.82269	0.000105804	TRUE	DNA-damage-repair/toleration protein DRT111, chloroplastic
contig31369	0	0	24.9504	-5.64169	2.02798e-07	TRUE	-5.60856	2.38645e-07	TRUE	DnaJ homolog subfamily B member 13
contig33858	70.9876	25.0231	0	7.1488	1.20677e-17	TRUE	5.67762	1.66043e-07	TRUE	Dof zinc finger protein DOF2.3
contig00289	129.769	160.103	0	8.0191	6.7634e-29	TRUE	8.35528	1.68442e-34	TRUE	Dosage compensation complex, subunit MLE
contig01512	296.27	83.5482	0	9.21007	7.0321e-56	TRUE	7.41697	2.41348e-20	TRUE	Dosage compensation complex, subunit MLE
contig04281	73.4103	34.5028	0	7.19721	3.86312e-18	TRUE	6.14107	8.54572e-10	TRUE	Dosage compensation complex, subunit MLE
contig13004	26.5546	56.163	0	5.73019	8.26964e-08	TRUE	6.84398	1.14381e-14	TRUE	Dosage compensation complex, subunit MLE
contig07800	0	0	132.189	-8.04716	2.42511e-29	TRUE	-8.01403	4.07778e-29	TRUE	Dosage compensation complex, subunit MLE
contig10137	0	0	27.3858	-5.77606	5.15563e-08	TRUE	-5.74293	6.13598e-08	TRUE	Dosage compensation complex, subunit MLE
contig30787	0	0	11.7703	-4.55778	0.00050256	TRUE	-4.52465	0.000551916	TRUE	Dosage compensation complex, subunit MLE
contig32950	0	0	44.1575	-6.46528	6.46637e-12	TRUE	-6.43215	8.25821e-12	TRUE	Dosage compensation complex, subunit MLE
contig20966	0	80.2328	0	NA	NA	FALSE	7.35855	1.11493e-19	TRUE	Dosage compensation complex, subunit MLE
contig15562	27.0047	38.0766	0	5.75444	6.42684e-08	TRUE	6.28326	1.25068e-10	TRUE	drought-inducible protein 1OS
contig21963	29.75	20.9737	0	5.89412	1.39986e-08	TRUE	5.42294	1.72504e-06	TRUE	Dual specificity mitogen-activated protein kinase kinase 1
contig31052	0	0	12.0594	-4.59278	0.000419591	TRUE	-4.55965	0.000461588	TRUE	DUF246 domain-containing protein At1g04910
contig06528	0	0	53.5972	-6.74478	5.41315e-14	TRUE	-6.71165	7.1635e-14	TRUE	D-xylose-proton symporter-like 2
contig32231	42.7619	30.1471	0	6.41756	1.34468e-11	TRUE	5.94638	9.30692e-09	TRUE	E3 ubiquitin-protein ligase KEG
contig33389	0	0	15.5869	-4.96297	4.81787e-05	TRUE	-4.92984	5.40728e-05	TRUE	E3 ubiquitin-protein ligase SINAT5
contig32858	45.6672	42.9271	0	6.51239	3.00657e-12	TRUE	6.45625	9.67174e-12	TRUE	E3 ubiquitin-protein ligase UPL6
contig31763	0	0	12.9451	-4.69503	0.000242134	TRUE	-4.6619	0.000267751	TRUE	Early nodulin-like protein 2
contig01822	56.4547	53.0674	0	6.81832	1.32979e-14	TRUE	6.76218	5.37461e-14	TRUE	Early nodulin-like protein 3
contig32680	0	0	28.5815	-5.83771	2.65025e-08	TRUE	-5.80458	3.17137e-08	TRUE	Endoglucanase 23
contig28041	0	0	87.4535	-7.45114	5.93234e-21	TRUE	-7.41801	8.78683e-21	TRUE	Endoglucanase 6
contig16871	152.548	0	0	8.25242	6.24222e-33	TRUE	NA	NA	FALSE	Endoplasmic reticulum-Golgi intermediate compartment protein 3
contig34036	0	0	17.4907	-5.12921	1.53778e-05	TRUE	-5.09608	1.74365e-05	TRUE	Enolase A
contig29807	0	0	95.323	-7.57545	1.74273e-22	TRUE	-7.54232	2.64338e-22	TRUE	Ent-kaurene synthase-like 2
contig19895	0	27.3225	0	NA	NA	FALSE	5.80445	4.50963e-08	TRUE	Epidermis-specific secreted glycoprotein EP1
contig27789	0	0	17.0355	-5.09118	2.01745e-05	TRUE	-5.05805	2.28202e-05	TRUE	Epoxide hydrolase 2
contig14729	78.5008	18.4477	0	7.29394	3.61419e-19	TRUE	5.2378	7.67498e-06	TRUE	Ethylene receptor 1
contig28499	0	0	27.9804	-5.80704	3.70116e-08	TRUE	-5.77391	4.41689e-08	TRUE	Ethylene-responsive transcription factor ERF042
contig29180	41.5637	21.9768	0	6.37655	2.50703e-11	TRUE	5.49034	9.60488e-07	TRUE	Ethylene-responsive transcription factor ERF112
contig30030	45.3781	55.9852	0	6.50323	3.48702e-12	TRUE	6.83941	1.24952e-14	TRUE	Ethylene-responsive transcription factor RAP2-3
contig16244	0	30.7275	0	NA	NA	FALSE	5.97389	6.74981e-09	TRUE	Exopolygalacturonase clone GBGE184
contig04905	92.7122	0	0	7.53399	5.67545e-22	TRUE	NA	NA	FALSE	Expansin-B3
contig33984	0	0	17.1846	-5.10374	1.84562e-05	TRUE	-5.07061	2.08931e-05	TRUE	FACT complex subunit SSRP1-A
contig30346	152.548	99.2733	0	8.25242	6.24222e-33	TRUE	7.66577	1.99846e-23	TRUE	farnesylated protein 1
contig05187	0	45.9515	0	NA	NA	FALSE	6.55447	2.0122e-12	TRUE	far-red impaired response protein
contig08900	0	0	60.8305	-6.92742	1.54094e-15	TRUE	-6.89429	2.09251e-15	TRUE	Fasciclin-like arabinogalactan protein 1
contig28518	0	0	55.6587	-6.79923	1.94604e-14	TRUE	-6.7661	2.5946e-14	TRUE	Fasciclin-like arabinogalactan protein 1
contig09911	0	0	144.313	-8.17375	1.68664e-31	TRUE	-8.14062	2.92679e-31	TRUE	Fasciclin-like arabinogalactan protein 11
contig09912	0	0	110.614	-7.79008	2.17819e-25	TRUE	-7.75695	3.45338e-25	TRUE	Fasciclin-like arabinogalactan protein 11
contig29633	0	0	52.3124	-6.70978	1.02797e-13	TRUE	-6.67665	1.35398e-13	TRUE	Fasciclin-like arabinogalactan protein 11
contig22270	0	0	14.5632	-4.86496	8.96808e-05	TRUE	-4.83183	0.000100085	TRUE	Fasciclin-like arabinogalactan protein 7
contig22269	0	0	48.0688	-6.58773	8.73094e-13	TRUE	-6.5546	1.13192e-12	TRUE	fasciclin-like protein
contig08899	0	0	112.686	-7.81686	8.9431e-26	TRUE	-7.78373	1.42615e-25	TRUE	fasciclin-like protein FLA4
contig08901	0	0	56.5749	-6.82279	1.23788e-14	TRUE	-6.78966	1.65587e-14	TRUE	fasciclin-like protein FLA4
contig04465	0	0	72.7391	-7.18536	5.21517e-18	TRUE	-7.15223	7.3727e-18	TRUE	Fatty acyl-CoA synthetase A
contig06804	0	56.163	0	NA	NA	FALSE	6.84398	1.14381e-14	TRUE	F-box protein At1g70590
contig31544	0	0	12.659	-4.66279	0.000289044	TRUE	-4.62966	0.000319094	TRUE	F-box/LRR-repeat protein 17
contig33364	0	0	31.1034	-5.9597	6.60436e-09	TRUE	-5.92657	7.99216e-09	TRUE	F-box/LRR-repeat protein 17
contig31980	13.8412	58.5483	0	4.7902	0.000140079	TRUE	6.90399	3.51015e-15	TRUE	F-box/LRR-repeat protein 4
contig05550	0	0	52.6731	-6.71969	8.58315e-14	TRUE	-6.68656	1.13202e-13	TRUE	Ferredoxin--NADP reductase, leaf isozyme, chloroplastic
contig26824	23.4817	33.1092	0	5.55277	4.70794e-07	TRUE	6.08159	1.8243e-09	TRUE	Fidgetin-like protein 1
contig32034	0	0	13.4255	-4.7476	0.000180035	TRUE	-4.71447	0.000199633	TRUE	Filament-like plant protein (Fragment)
contig20392	0	0	15.5869	-4.96297	4.81787e-05	TRUE	-4.92984	5.40728e-05	TRUE	FK506-binding protein
contig20764	0	0	17.8079	-5.15514	1.2734e-05	TRUE	-5.12201	1.44629e-05	TRUE	FKBP-type peptidyl-prolyl cis-trans isomerase 3, chloroplastic
contig20039	97.5475	0	0	7.60734	6.62002e-23	TRUE	NA	NA	FALSE	Flap endonuclease GEN-like 1
contig21276	0	39.0825	0	NA	NA	FALSE	6.32088	7.32299e-11	TRUE	Flavin-containing monooxygenase FMO GS-OX5
contig27113	0	0	47.1889	-6.56107	1.36634e-12	TRUE	-6.52794	1.76547e-12	TRUE	Flavonoid 3'-monooxygenase
contig35342	0	0	28.4043	-5.82874	2.92406e-08	TRUE	-5.79561	3.49623e-08	TRUE	Flavonol 3-sulfotransferase
contig33939	0	0	16.9307	-5.08226	2.148e-05	TRUE	-5.04913	2.42834e-05	TRUE	Flavonol 4'-sulfotransferase
contig25046	0	0	46.3275	-6.5345	2.12116e-12	TRUE	-6.50137	2.73177e-12	TRUE	Flavonol synthase/flavanone 3-hydroxylase
contig29696	0	0	73.3489	-7.1974	3.91742e-18	TRUE	-7.16427	5.54912e-18	TRUE	Flavoprotein wrbA
contig07526	38.1369	26.8865	0	6.25242	1.51554e-10	TRUE	5.78124	5.76625e-08	TRUE	Formin-like protein 14
contig30708	0	0	11.8925	-4.57267	0.000465632	TRUE	-4.53954	0.000511732	TRUE	Fructose-1,6-bisphosphatase, cytosolic
contig04805	0	0	65.1549	-7.0265	1.90811e-16	TRUE	-6.99337	2.63001e-16	TRUE	Fructose-bisphosphate aldolase cytoplasmic isozyme
contig18698	54.7309	38.5852	0	6.77358	3.11875e-14	TRUE	6.30241	9.53823e-11	TRUE	gag-pol polyprotein
contig22198	64.0156	45.1309	0	6.99965	3.34435e-16	TRUE	6.52848	3.07501e-12	TRUE	gag-pol polyprotein
contig02292	120.5	84.9524	0	7.91219	3.28404e-27	TRUE	7.44101	1.26709e-20	TRUE	galactinol synthase
contig27951	0	38.7826	0	NA	NA	FALSE	6.30977	8.58772e-11	TRUE	Galactinol--sucrose galactosyltransferase
contig13796	247.233	0	0	8.94903	1.93561e-48	TRUE	NA	NA	FALSE	Gamma-glutamyl hydrolase
contig31188	0	0	24.4621	-5.61317	2.67524e-07	TRUE	-5.58004	3.14086e-07	TRUE	GATA transcription factor 27
contig24405	0	0	56.343	-6.81686	1.38786e-14	TRUE	-6.78373	1.85495e-14	TRUE	GDSL esterase/lipase At1g29660
contig32558	0	0	28.1139	-5.81391	3.4362e-08	TRUE	-5.78078	4.10318e-08	TRUE	GDSL esterase/lipase At1g31550
contig28307	0	0	18.1129	-5.17964	1.06259e-05	TRUE	-5.14651	1.20878e-05	TRUE	GDSL esterase/lipase At2g42990
contig07007	0	0	87.4535	-7.45114	5.93234e-21	TRUE	-7.41801	8.78683e-21	TRUE	GDSL esterase/lipase At3g14820
contig06770	0	0	63.0628	-6.97942	5.22384e-16	TRUE	-6.94629	7.14879e-16	TRUE	GDSL esterase/lipase At3g48460
contig22362	0	0	122.747	-7.94024	1.24706e-27	TRUE	-7.90711	2.04459e-27	TRUE	GDSL esterase/lipase At4g28780
contig07003	0	0	50.543	-6.66014	2.49821e-13	TRUE	-6.62701	3.26901e-13	TRUE	GDSL esterase/lipase At5g42170
contig32945	0	0	60.1649	-6.91155	2.13053e-15	TRUE	-6.87842	2.8864e-15	TRUE	GDSL esterase/lipase LTL1
contig32480	0	0	27.9425	-5.80509	3.7801e-08	TRUE	-5.77196	4.51032e-08	TRUE	GEM-like protein 4
contig27500	25.6367	78.3202	0	5.67944	1.38566e-07	TRUE	7.32374	2.71139e-19	TRUE	General transcriptional corepressor TUP1
contig33685	0	0	16.2119	-5.01968	3.30542e-05	TRUE	-4.98655	3.72242e-05	TRUE	Geranylgeranyl diphosphate reductase, chloroplastic
contig06177	0	0	218.217	-8.77032	6.99783e-44	TRUE	-8.73719	1.44543e-43	TRUE	Germin-like protein 1-1
contig28036	0	0	35.0706	-6.13289	7.69355e-10	TRUE	-6.09976	9.47041e-10	TRUE	Germin-like protein 1-1
contig29155	0	0	69.6337	-7.12241	2.25578e-17	TRUE	-7.08928	3.15647e-17	TRUE	Germin-like protein 1-3
contig29473	0	0	71.7093	-7.16479	8.46424e-18	TRUE	-7.13166	1.19255e-17	TRUE	Germin-like protein 5-1
contig34679	0	0	20.7669	-5.37691	2.23701e-06	TRUE	-5.34378	2.57952e-06	TRUE	Germin-like protein 8-11
contig02555	0	0	86.4635	-7.43472	9.28856e-21	TRUE	-7.40159	1.37162e-20	TRUE	Germin-like protein 8-14
contig20914	57.3579	0	0	6.84122	8.52411e-15	TRUE	NA	NA	FALSE	Gibberellin 3-beta-dioxygenase 2-1
contig06391	23.1656	48.9951	0	5.53321	5.64082e-07	TRUE	6.647	4.22299e-13	TRUE	Gibberellin receptor GID1
contig20907	0	0	59.9463	-6.9063	2.37013e-15	TRUE	-6.87317	3.20854e-15	TRUE	Gibberellin-regulated protein 2
contig30347	0	0	11.1952	-4.48551	0.000720646	TRUE	-4.45238	0.000788699	TRUE	Glucan endo-1,3-beta-glucosidase
contig20349	0	0	49.2749	-6.62348	4.73742e-13	TRUE	-6.59035	6.16978e-13	TRUE	Glucan endo-1,3-beta-glucosidase 13
contig31908	41.1266	28.9943	0	6.3613	3.14914e-11	TRUE	5.89013	1.76702e-08	TRUE	Glucan endo-1,3-beta-glucosidase 5
contig33507	115.375	11.6199	0	7.84949	2.88977e-26	TRUE	4.57096	0.000504482	TRUE	Glucan endo-1,3-beta-glucosidase 9
contig28400	0	0	18.3058	-5.19493	9.47838e-06	TRUE	-5.1618	1.07933e-05	TRUE	Glucan endo-1,3-beta-glucosidase GIII
contig27668	0	0	58.6077	-6.87372	4.55904e-15	TRUE	-6.84059	6.14274e-15	TRUE	Glucan endo-1,3-beta-glucosidase, basic isoform
contig32272	43.2781	30.5111	0	6.43487	1.02912e-11	TRUE	5.96369	7.60785e-09	TRUE	Glucan endo-1,3-beta-glucosidase-like protein 1
contig11598	0	0	29.7569	-5.89585	1.38361e-08	TRUE	-5.86272	1.66442e-08	TRUE	Glucose-6-phosphate isomerase, cytosolic A
contig27824	53.2407	56.302	0	6.73376	6.54289e-14	TRUE	6.84755	1.06744e-14	TRUE	Glutamate receptor 3.5
contig31947	0	0	26.851	-5.7476	6.95337e-08	TRUE	-5.71447	8.25526e-08	TRUE	Glutaredoxin-C1
contig26274	0	0	118.997	-7.89548	6.07366e-27	TRUE	-7.86235	9.85652e-27	TRUE	Glutathione S-transferase ERD13
contig26553	0	0	108.763	-7.76575	4.83711e-25	TRUE	-7.73262	7.6289e-25	TRUE	Glutathione S-transferase ERD13
contig20979	0	0	104.413	-7.70685	3.19415e-24	TRUE	-7.67372	4.97547e-24	TRUE	Glycerophosphodiester phosphodiesterase GDE1
contig35126	0	0	25.7447	-5.6869	1.29463e-07	TRUE	-5.65377	1.52916e-07	TRUE	Glycerophosphodiester phosphodiesterase GDE1
contig20361	21.4663	90.8024	0	5.4233	1.50001e-06	TRUE	7.53709	8.85228e-22	TRUE	glycinebetaine/proline transporter
contig32501	0	0	41.9137	-6.39005	2.06847e-11	TRUE	-6.35692	2.61842e-11	TRUE	glycinebetaine/proline transporter
contig04133	0	59.1189	0	NA	NA	FALSE	6.91798	2.64964e-15	TRUE	Glycine-rich RNA-binding protein blt801
contig02291	187.971	37.8627	0	8.55367	6.06464e-39	TRUE	6.27514	1.4019e-10	TRUE	Glycogenin-2
contig27409	0	0	24.5787	-5.62004	2.50381e-07	TRUE	-5.58691	2.94122e-07	TRUE	Glycyl-tRNA synthetase 2, chloroplastic/mitochondrial
contig31273	0	0	37.0225	-6.21103	2.71177e-10	TRUE	-6.1779	3.3654e-10	TRUE	Glyoxylate reductase
contig33355	0	0	46.4449	-6.53815	1.99758e-12	TRUE	-6.50502	2.57377e-12	TRUE	Glyoxylate reductase
contig29761	0	0	10.6903	-4.41892	0.000990569	TRUE	-4.38579	0.00108079	FALSE	Granule-bound starch synthase 1, chloroplastic/amyloplastic
contig29650	0	0	84.4712	-7.40109	2.29714e-20	TRUE	-7.36796	3.37128e-20	TRUE	GTP-binding protein era homolog
contig31553	0	0	12.7058	-4.66812	0.000280782	TRUE	-4.63499	0.000310057	TRUE	Haloacid dehalogenase-like hydrolase domain-containing protein 3
contig31166	127.349	98.759	0	7.99194	1.85268e-28	TRUE	7.65827	2.51061e-23	TRUE	hblt14.2 protein
contig31925	0	0	13.1936	-4.72246	0.000207692	TRUE	-4.68933	0.000229995	TRUE	Heat shock protein 101
contig26759	31.1728	49.4478	0	5.96152	6.40998e-09	TRUE	6.66027	3.35306e-13	TRUE	Heat stress transcription factor C-2a
contig08262	0	0	24.2037	-5.59785	3.09857e-07	TRUE	-5.56472	3.63341e-07	TRUE	Histidyl-tRNA synthetase
contig08263	0	62.1475	0	NA	NA	FALSE	6.99006	6.00725e-16	TRUE	Histidyl-tRNA synthetase
contig33321	0	0	15.4816	-4.95318	5.13466e-05	TRUE	-4.92005	5.7595e-05	TRUE	Histone deacetylase 5
contig17492	0	0	187.043	-8.54793	8.40478e-39	TRUE	-8.5148	1.61822e-38	TRUE	Histone H1
contig31583	0	0	164.871	-8.36589	4.56246e-35	TRUE	-8.33276	8.33355e-35	TRUE	Histone H1
contig04348	0	0	101.384	-7.66439	1.20051e-23	TRUE	-7.63126	1.85369e-23	TRUE	Histone H2A
contig04350	0	0	54.7281	-6.77491	3.08557e-14	TRUE	-6.74178	4.10011e-14	TRUE	Histone H2A
contig07083	0	0	343.692	-9.42567	8.38123e-63	TRUE	-9.39254	2.225e-62	TRUE	Histone H2A
contig08881	0	0	406.736	-9.66865	1.27398e-71	TRUE	-9.63552	3.78468e-71	TRUE	Histone H2A
contig08883	0	0	266.945	-9.0611	1.73987e-51	TRUE	-9.02797	3.9824e-51	TRUE	Histone H2A
contig22559	0	0	242.25	-8.92105	1.11631e-47	TRUE	-8.88792	2.42792e-47	TRUE	Histone H2A
contig22560	0	0	223.54	-8.80509	9.90048e-45	TRUE	-8.77196	2.06886e-44	TRUE	Histone H2A
contig28119	0	0	123.535	-7.94948	8.95414e-28	TRUE	-7.91635	1.47119e-27	TRUE	Histone H2A
contig29842	0	0	169.987	-8.40998	6.13199e-36	TRUE	-8.37685	1.13399e-35	TRUE	Histone H2A
contig29882	0	0	224.147	-8.809	7.92567e-45	TRUE	-8.77587	1.65838e-44	TRUE	Histone H2A
contig30083	0	0	108.763	-7.76575	4.83711e-25	TRUE	-7.73262	7.6289e-25	TRUE	Histone H2A
contig30990	0	0	191.605	-8.58269	1.47677e-39	TRUE	-8.54956	2.87344e-39	TRUE	Histone H2A
contig31396	0	0	87.3265	-7.44905	6.2831e-21	TRUE	-7.41592	9.30274e-21	TRUE	Histone H2A
contig02309	0	0	2864.1	-12.4846	0	TRUE	-12.4514	0	TRUE	Histone H2A.1
contig10051	0	0	69.3161	-7.11582	2.62224e-17	TRUE	-7.08269	3.66536e-17	TRUE	Histone H2A.1
contig10052	0	0	170.567	-8.41489	4.88855e-36	TRUE	-8.38176	9.05301e-36	TRUE	Histone H2A.1
contig19527	0	0	197.021	-8.6229	1.89793e-40	TRUE	-8.58977	3.739e-40	TRUE	Histone H2A.1
contig19529	0	0	172.927	-8.43472	1.94752e-36	TRUE	-8.40159	3.62703e-36	TRUE	Histone H2A.1
contig28788	0	0	228.177	-8.83471	1.81789e-45	TRUE	-8.80158	3.83706e-45	TRUE	Histone H2A.1
contig29331	0	0	252.344	-8.97995	3.02442e-49	TRUE	-8.94682	6.71828e-49	TRUE	Histone H2A.1
contig02316	0	0	355.789	-9.47558	1.58887e-64	TRUE	-9.44245	4.31256e-64	TRUE	Histone H2A.2.1
contig02318	0	0	135.668	-8.08463	5.7707e-30	TRUE	-8.0515	9.79244e-30	TRUE	Histone H2A.2.1
contig31860	0	0	26.5913	-5.73358	8.04285e-08	TRUE	-5.70045	9.5373e-08	TRUE	Histone H2A.2.2
contig28244	0	0	116.506	-7.86496	1.74942e-26	TRUE	-7.83183	2.81959e-26	TRUE	Histone H2A.4
contig32968	0	0	14.7192	-4.88032	8.15551e-05	TRUE	-4.84719	9.10954e-05	TRUE	Histone H2AX
contig00388	0	0	38.6171	-6.27187	1.16483e-10	TRUE	-6.23874	1.4551e-10	TRUE	Histone H2B.1
contig00395	0	0	25.087	-5.64957	1.87706e-07	TRUE	-5.61644	2.21028e-07	TRUE	Histone H2B.1
contig00398	0	0	195.003	-8.60805	4.07074e-40	TRUE	-8.57492	7.98267e-40	TRUE	Histone H2B.1
contig29744	0	0	179.226	-8.48633	1.69361e-37	TRUE	-8.4532	3.20169e-37	TRUE	Histone H2B.1
contig13454	0	0	189.188	-8.56438	3.70598e-39	TRUE	-8.53125	7.17088e-39	TRUE	Histone H2B.10
contig33100	0	0	119.806	-7.90525	4.31376e-27	TRUE	-7.87212	7.01602e-27	TRUE	Histone H2B.10
contig33166	0	0	136.566	-8.09416	3.98818e-30	TRUE	-8.06103	6.78355e-30	TRUE	Histone H2B.10
contig00399	0	0	111.317	-7.79923	1.60931e-25	TRUE	-7.7661	2.55651e-25	TRUE	Histone H2B.2
contig00401	0	0	309.434	-9.27418	7.71055e-58	TRUE	-9.24105	1.91922e-57	TRUE	Histone H2B.2
contig03747	0	0	152.376	-8.25219	6.5265e-33	TRUE	-8.21906	1.15588e-32	TRUE	Histone H2B.2
contig03764	0	0	343.692	-9.42567	8.38123e-63	TRUE	-9.39254	2.225e-62	TRUE	Histone H2B.2
contig29714	0	0	200.311	-8.6468	5.49222e-41	TRUE	-8.61367	1.0901e-40	TRUE	Histone H2B.2
contig30093	0	0	43.6435	-6.44839	8.4321e-12	TRUE	-6.41526	1.0747e-11	TRUE	Histone H2B.2
contig30333	0	0	112.318	-7.81214	1.04731e-25	TRUE	-7.77901	1.66841e-25	TRUE	Histone H2B.2
contig30660	0	0	92.577	-7.53328	5.92494e-22	TRUE	-7.50015	8.91348e-22	TRUE	Histone H2B.2
contig13455	0	0	214.808	-8.7476	2.46416e-43	TRUE	-8.71447	5.0518e-43	TRUE	Histone H2B.5
contig30073	0	0	86.7362	-7.43926	8.20836e-21	TRUE	-7.40613	1.21312e-20	TRUE	Histone H2B.8
contig30219	0	0	88.6948	-7.47148	3.38636e-21	TRUE	-7.43835	5.03488e-21	TRUE	Histone H2B.8
contig21499	0	0	404.344	-9.66014	2.71048e-71	TRUE	-9.62701	8.01888e-71	TRUE	Histone H3
contig00960	0	0	95.736	-7.58169	1.45067e-22	TRUE	-7.54856	2.20309e-22	TRUE	Histone H3.2
contig00962	0	0	88.1262	-7.4622	4.37698e-21	TRUE	-7.42907	6.49645e-21	TRUE	Histone H3.2
contig01901	0	0	73.126	-7.19301	4.34915e-18	TRUE	-7.15988	6.1562e-18	TRUE	Histone H3.2
contig01903	0	0	390.559	-9.6101	2.14794e-69	TRUE	-9.57697	6.20369e-69	TRUE	Histone H3.2
contig01904	0	0	317.254	-9.31019	5.52288e-59	TRUE	-9.27706	1.39538e-58	TRUE	Histone H3.2
contig01905	0	0	179.602	-8.48936	1.46501e-37	TRUE	-8.45623	2.77199e-37	TRUE	Histone H3.2
contig01907	0	0	133.797	-8.06461	1.24751e-29	TRUE	-8.03148	2.10657e-29	TRUE	Histone H3.2
contig01910	0	0	97.2059	-7.60367	7.5625e-23	TRUE	-7.57054	1.1535e-22	TRUE	Histone H3.2
contig03024	0	0	296.408	-9.21214	6.46016e-56	TRUE	-9.17901	1.56796e-55	TRUE	Histone H3.2
contig03026	0	0	159.857	-8.32134	3.30735e-34	TRUE	-8.28821	5.96735e-34	TRUE	Histone H3.2
contig06121	0	0	54.4104	-6.76651	3.61258e-14	TRUE	-6.73338	4.79488e-14	TRUE	Histone H3.2
contig06189	0	0	17.9944	-5.17017	1.13996e-05	TRUE	-5.13704	1.296e-05	TRUE	Histone H3.2
contig06192	0	0	161.949	-8.3401	1.44455e-34	TRUE	-8.30697	2.61979e-34	TRUE	Histone H3.2
contig19759	0	0	181.996	-8.50846	5.82341e-38	TRUE	-8.47533	1.10809e-37	TRUE	Histone H3.2
contig19783	0	0	95.736	-7.58169	1.45067e-22	TRUE	-7.54856	2.20309e-22	TRUE	Histone H3.2
contig19784	0	0	99.9105	-7.64326	2.29327e-23	TRUE	-7.61013	3.52582e-23	TRUE	Histone H3.2
contig19994	0	0	120.594	-7.91471	3.09144e-27	TRUE	-7.88158	5.03886e-27	TRUE	Histone H3.2
contig20034	0	0	143.205	-8.16264	2.64497e-31	TRUE	-8.12951	4.57676e-31	TRUE	Histone H3.2
contig20035	0	0	193.878	-8.5997	6.23365e-40	TRUE	-8.56657	1.21927e-39	TRUE	Histone H3.2
contig20036	0	0	184.121	-8.52521	2.57403e-38	TRUE	-8.49208	4.92231e-38	TRUE	Histone H3.2
contig20394	0	0	69.7852	-7.12555	2.09963e-17	TRUE	-7.09242	2.93944e-17	TRUE	Histone H3.2
contig20396	0	0	88.3528	-7.4659	3.95141e-21	TRUE	-7.43277	5.86887e-21	TRUE	Histone H3.2
contig21498	0	0	102.902	-7.68582	6.17686e-24	TRUE	-7.65269	9.57971e-24	TRUE	Histone H3.2
contig21500	0	0	83.8274	-7.39005	3.0809e-20	TRUE	-7.35692	4.51247e-20	TRUE	Histone H3.2
contig29300	0	0	131.026	-8.03441	3.92634e-29	TRUE	-8.00128	6.5818e-29	TRUE	Histone H3.2
contig29356	0	0	122.202	-7.93382	1.56901e-27	TRUE	-7.90069	2.56862e-27	TRUE	Histone H3.2
contig29960	0	0	54.2101	-6.76119	3.99047e-14	TRUE	-6.72806	5.29259e-14	TRUE	Histone H3.2
contig29993	0	0	86.1924	-7.43019	1.05036e-20	TRUE	-7.39706	1.54974e-20	TRUE	Histone H3.2
contig30010	0	0	130.31	-8.0265	5.28591e-29	TRUE	-7.99337	8.84405e-29	TRUE	Histone H3.2
contig30192	0	0	209.636	-8.71244	1.67855e-42	TRUE	-8.67931	3.40203e-42	TRUE	Histone H3.2
contig30605	0	0	275.873	-9.10856	7.68704e-53	TRUE	-9.07543	1.79148e-52	TRUE	Histone H3.2
contig31085	0	0	12.1018	-4.59785	0.000408634	TRUE	-4.56472	0.000449647	TRUE	Histone H3.2
contig06101	0	0	264.379	-9.04716	4.28618e-51	TRUE	-9.01403	9.75958e-51	TRUE	Histone H3.3
contig02631	0	0	537.019	-10.0695	8.48534e-89	TRUE	-10.0364	3.11902e-88	TRUE	Histone H4
contig05789	0	0	300.731	-9.23303	1.47815e-56	TRUE	-9.1999	3.61794e-56	TRUE	Histone H4
contig09691	0	0	131.347	-8.03794	3.43709e-29	TRUE	-8.00481	5.76655e-29	TRUE	Histone H4
contig20627	0	0	271.336	-9.08463	3.74024e-52	TRUE	-9.0515	8.63751e-52	TRUE	Histone H4
contig28874	0	0	76.8027	-7.26378	7.81754e-19	TRUE	-7.23065	1.11984e-18	TRUE	Histone H4
contig29948	0	0	214.138	-8.7431	3.15652e-43	TRUE	-8.70997	6.46169e-43	TRUE	Histone H4
contig30557	0	0	285.934	-9.16023	2.35581e-54	TRUE	-9.1271	5.60139e-54	TRUE	Histone H4
contig31353	0	0	62.1505	-6.95839	8.1207e-16	TRUE	-6.92526	1.10781e-15	TRUE	Histone H4
contig31447	0	0	127.058	-7.99004	2.04716e-28	TRUE	-7.95691	3.3956e-28	TRUE	Histone H4
contig31528	0	0	202.172	-8.66014	2.7301e-41	TRUE	-8.62701	5.44154e-41	TRUE	Histone H4
contig31606	0	0	317.059	-9.30931	5.89714e-59	TRUE	-9.27618	1.48939e-58	TRUE	Histone H4
contig31613	0	0	63.6467	-6.99271	3.94127e-16	TRUE	-6.95958	5.40444e-16	TRUE	Histone H4
contig31878	0	0	91.8262	-7.52153	8.29047e-22	TRUE	-7.4884	1.2444e-21	TRUE	Histone H4
contig31957	0	0	331.11	-9.37187	5.38395e-61	TRUE	-9.33874	1.39629e-60	TRUE	Histone H4
contig31991	0	0	159.548	-8.31854	3.73881e-34	TRUE	-8.28541	6.74069e-34	TRUE	Histone H4
contig32299	0	0	41.0788	-6.36102	3.19712e-11	TRUE	-6.32789	4.03373e-11	TRUE	Histone H4
contig32339	0	0	82.4861	-7.36678	5.68735e-20	TRUE	-7.33365	8.29522e-20	TRUE	Histone H4
contig32405	0	0	69.1534	-7.11243	2.83257e-17	TRUE	-7.0793	3.95723e-17	TRUE	Histone H4
contig32406	0	0	138.307	-8.11243	1.95279e-30	TRUE	-8.0793	3.3366e-30	TRUE	Histone H4
contig32523	0	0	69.9984	-7.12995	1.8981e-17	TRUE	-7.09682	2.65919e-17	TRUE	Histone H4
contig32605	0	0	56.4587	-6.81982	1.31087e-14	TRUE	-6.78669	1.75277e-14	TRUE	Histone H4
contig32705	0	0	100.035	-7.64506	2.17094e-23	TRUE	-7.61193	3.33896e-23	TRUE	Histone H4
contig32937	0	0	88.3149	-7.46528	4.01948e-21	TRUE	-7.43215	5.96928e-21	TRUE	Histone H4
contig02632	0	0	67.3906	-7.07517	6.54946e-17	TRUE	-7.04204	9.09598e-17	TRUE	Histone H4 variant TH091
contig31373	0	0	174.653	-8.44905	9.95281e-37	TRUE	-8.41592	1.86125e-36	TRUE	Histone H4 variant TH091
contig31377	0	0	124.526	-7.961	5.90653e-28	TRUE	-7.92787	9.73062e-28	TRUE	Histone H4 variant TH091
contig31450	0	0	63.0628	-6.97942	5.22384e-16	TRUE	-6.94629	7.14879e-16	TRUE	Histone H4 variant TH091
contig31844	0	0	143.75	-8.16811	2.11994e-31	TRUE	-8.13498	3.6734e-31	TRUE	Histone H4 variant TH091
contig32278	0	0	355.308	-9.47363	1.859e-64	TRUE	-9.4405	5.04132e-64	TRUE	Histone H4 variant TH091
contig32309	0	0	137.202	-8.10086	3.07136e-30	TRUE	-8.06773	5.23278e-30	TRUE	Histone H4 variant TH091
contig32632	0	0	198.42	-8.63311	1.11947e-40	TRUE	-8.59998	2.21243e-40	TRUE	Histone H4 variant TH091
contig26903	0	0	151.573	-8.24457	9.00535e-33	TRUE	-8.21144	1.59169e-32	TRUE	HMG1/2-like protein
contig33065	0	0	15.0742	-4.91471	6.57236e-05	TRUE	-4.88158	7.35565e-05	TRUE	Homeobox-leucine zipper protein HOX24
contig26269	0	0	69.7852	-7.12555	2.09963e-17	TRUE	-7.09242	2.93944e-17	TRUE	Horcolin
contig19622	0	0	49.571	-6.63212	4.07877e-13	TRUE	-6.59899	5.31789e-13	TRUE	HvB12D
contig09992	19.6431	69.242	0	5.29525	4.33687e-06	TRUE	7.14601	1.95949e-17	TRUE	HvCBF10A
contig30547	0	0	34.5419	-6.11098	1.02215e-09	TRUE	-6.07785	1.25541e-09	TRUE	Hydrophobic protein LTI6A
contig34395	0	0	37.562	-6.2319	2.03609e-10	TRUE	-6.19877	2.53249e-10	TRUE	Hydrophobic protein OSR8
contig29471	0	0	20.5189	-5.35958	2.58441e-06	TRUE	-5.32645	2.97641e-06	TRUE	Hydroxymethylglutaryl-CoA lyase, mitochondrial
contig00292	37.7355	79.8105	0	6.23715	1.87447e-10	TRUE	7.35094	1.35612e-19	TRUE	hypothetical protein
contig00486	112.278	192.236	0	7.81023	1.08669e-25	TRUE	8.61916	6.05445e-40	TRUE	hypothetical protein
contig00487	160.757	79.3333	0	8.32804	2.37469e-34	TRUE	7.34229	1.69246e-19	TRUE	hypothetical protein
contig00492	27.4703	19.3665	0	5.7791	4.95481e-08	TRUE	5.30793	4.44546e-06	TRUE	hypothetical protein
contig00493	55.3954	61.3701	0	6.791	2.24398e-14	TRUE	6.9719	8.78063e-16	TRUE	hypothetical protein
contig00494	64.0156	67.6964	0	6.99965	3.34435e-16	TRUE	7.11344	4.10526e-17	TRUE	hypothetical protein
contig00495	69.1615	97.5177	0	7.1112	2.86207e-17	TRUE	7.64002	4.35901e-23	TRUE	hypothetical protein
contig00496	405.07	399.804	0	9.66133	2.25702e-71	TRUE	9.67558	3.96828e-71	TRUE	hypothetical protein
contig00498	102.792	108.702	0	7.68289	6.60279e-24	TRUE	7.79667	3.1832e-25	TRUE	hypothetical protein
contig00499	119.829	56.3194	0	7.90413	4.36133e-27	TRUE	6.84799	1.05823e-14	TRUE	hypothetical protein
contig00500	68.9398	121.506	0	7.10657	3.17938e-17	TRUE	7.95732	1.30198e-27	TRUE	hypothetical protein
contig00501	106.218	37.442	0	7.73019	1.48437e-24	TRUE	6.25902	1.75528e-10	TRUE	hypothetical protein
contig00502	340.067	219.768	0	9.40898	2.88658e-62	TRUE	8.81227	1.93848e-44	TRUE	hypothetical protein
contig00508	283.95	50.0462	0	9.1488	4.84665e-54	TRUE	6.67762	2.47329e-13	TRUE	hypothetical protein
contig00510	60.4192	56.794	0	6.91624	1.9069e-15	TRUE	6.8601	8.36052e-15	TRUE	hypothetical protein
contig00512	114.716	161.749	0	7.84122	3.82845e-26	TRUE	8.37005	8.74188e-35	TRUE	hypothetical protein
contig00513	199.16	93.6049	0	8.63708	8.72294e-41	TRUE	7.58094	2.50566e-22	TRUE	hypothetical protein
contig00514	886.581	625.039	0	10.7914	4.1038e-130	TRUE	10.3202	2.2269e-100	TRUE	hypothetical protein
contig00646	226.891	415.89	0	8.82515	3.00057e-45	TRUE	9.73249	2.42925e-73	TRUE	hypothetical protein
contig00648	32.1513	158.667	0	6.00611	3.75841e-09	TRUE	8.34229	2.98796e-34	TRUE	hypothetical protein
contig00700	70.9876	275.254	0	7.1488	1.20677e-17	TRUE	9.13705	4.17224e-53	TRUE	hypothetical protein
contig00709	436.866	253.639	0	9.77035	1.09396e-75	TRUE	9.01907	8.71816e-50	TRUE	hypothetical protein
contig00711	197.332	139.119	0	8.62379	1.73693e-40	TRUE	8.15261	8.27903e-31	TRUE	hypothetical protein
contig00713	202.917	286.113	0	8.66405	2.12584e-41	TRUE	9.19287	9.4846e-55	TRUE	hypothetical protein
contig00714	369.031	408.833	0	9.5269	2.24832e-66	TRUE	9.7078	2.2572e-72	TRUE	hypothetical protein
contig00716	466.67	388.82	0	9.86556	1.17202e-79	TRUE	9.63539	1.3275e-69	TRUE	hypothetical protein
contig00717	408.034	575.328	0	9.67185	8.86565e-72	TRUE	10.2007	3.30876e-94	TRUE	hypothetical protein
contig00721	57.8205	122.29	0	6.85281	6.79155e-15	TRUE	7.9666	9.33751e-28	TRUE	hypothetical protein
contig00775	208.827	98.1489	0	8.70547	2.33681e-42	TRUE	7.64933	3.29211e-23	TRUE	hypothetical protein
contig01152	60.2499	127.429	0	6.91219	2.07069e-15	TRUE	8.02598	1.06885e-28	TRUE	hypothetical protein
contig01415	62.3456	43.9536	0	6.96152	7.48723e-16	TRUE	6.49034	5.66435e-12	TRUE	hypothetical protein
contig01473	1099.36	808.747	0	11.1018	5.5472e-153	TRUE	10.692	4.0162e-122	TRUE	hypothetical protein
contig01536	103.909	73.256	0	7.69848	4.0538e-24	TRUE	7.22731	2.91412e-18	TRUE	hypothetical protein
contig02185	98.7568	13.9247	0	7.62511	3.88176e-23	TRUE	4.83201	0.000119492	TRUE	hypothetical protein
contig02489	398.319	234.012	0	9.63708	1.909e-70	TRUE	8.90287	1.03741e-46	TRUE	hypothetical protein
contig02615	125.785	266.035	0	7.97412	3.56107e-28	TRUE	9.0879	1.06713e-51	TRUE	hypothetical protein
contig02665	49.4465	69.7195	0	6.6271	4.3928e-13	TRUE	7.15592	1.56024e-17	TRUE	hypothetical protein
contig02766	118.508	125.322	0	7.88814	7.62799e-27	TRUE	8.00193	2.59263e-28	TRUE	hypothetical protein
contig02909	148.34	418.317	0	8.21206	3.38758e-32	TRUE	9.74089	1.13117e-73	TRUE	hypothetical protein
contig02916	140.583	24.7778	0	8.13458	7.87617e-31	TRUE	5.66341	1.91018e-07	TRUE	hypothetical protein
contig02951	44.8109	63.1833	0	6.48508	4.66682e-12	TRUE	7.0139	3.6279e-16	TRUE	hypothetical protein
contig03434	247.233	87.1494	0	8.94903	1.93561e-48	TRUE	7.47785	4.64375e-21	TRUE	hypothetical protein
contig03614	301.25	552.19	0	9.23412	1.2869e-56	TRUE	10.1415	2.76148e-91	TRUE	hypothetical protein
contig03622	384.953	33.9239	0	9.58784	1.34524e-68	TRUE	6.11666	1.17026e-09	TRUE	hypothetical protein
contig03786	274.252	110.485	0	9.09866	1.40118e-52	TRUE	7.82013	1.46874e-25	TRUE	hypothetical protein
contig03789	319.67	128.781	0	9.31974	2.55387e-59	TRUE	8.04121	6.06049e-29	TRUE	hypothetical protein
contig03829	212.437	74.8839	0	8.73019	6.11239e-43	TRUE	7.25902	1.35351e-18	TRUE	hypothetical protein
contig03877	35.3189	24.8998	0	6.14167	6.79426e-10	TRUE	5.6705	1.7815e-07	TRUE	hypothetical protein
contig03978	75.8703	13.3721	0	7.24476	1.22457e-18	TRUE	4.77359	0.000168307	TRUE	hypothetical protein
contig04038	120.5	254.857	0	7.91219	3.28404e-27	TRUE	9.02598	5.64334e-50	TRUE	hypothetical protein
contig04277	212.963	50.0462	0	8.73376	5.02991e-43	TRUE	6.67762	2.47329e-13	TRUE	hypothetical protein
contig04396	88.2042	71.0674	0	7.46208	4.2971e-21	TRUE	7.18355	8.21536e-18	TRUE	hypothetical protein
contig04397	127.274	209.365	0	7.99109	1.91186e-28	TRUE	8.74231	9.31011e-43	TRUE	hypothetical protein
contig04751	173.462	40.7634	0	8.43777	1.62418e-36	TRUE	6.38164	3.00961e-11	TRUE	hypothetical protein
contig04856	374.074	43.9536	0	9.54648	4.41731e-67	TRUE	6.49034	5.66435e-12	TRUE	hypothetical protein
contig04898	263.11	139.119	0	9.03882	6.93648e-51	TRUE	8.15261	8.27903e-31	TRUE	hypothetical protein
contig05115	49.6176	17.4902	0	6.63208	4.02907e-13	TRUE	5.16091	1.36123e-05	TRUE	hypothetical protein
contig05123	44.2577	31.2016	0	6.46716	6.20493e-12	TRUE	5.99598	5.19531e-09	TRUE	hypothetical protein
contig05127	66.3865	46.8025	0	7.05212	1.07252e-16	TRUE	6.58094	1.29807e-12	TRUE	hypothetical protein
contig05315	57.8205	122.29	0	6.85281	6.79155e-15	TRUE	7.9666	9.33751e-28	TRUE	hypothetical protein
contig05439	39.6118	27.9263	0	6.30716	6.96344e-11	TRUE	5.83599	3.2117e-08	TRUE	hypothetical protein
contig05470	197.106	17.37	0	8.62213	1.89161e-40	TRUE	5.15096	1.46319e-05	TRUE	hypothetical protein
contig05654	30.2521	21.3277	0	5.91826	1.0619e-08	TRUE	5.44709	1.40236e-06	TRUE	hypothetical protein
contig05941	51.5809	436.374	0	6.68807	1.50021e-13	TRUE	9.80185	3.9754e-76	TRUE	hypothetical protein
contig05945	306.399	518.427	0	9.25857	2.2387e-57	TRUE	10.0504	5.80996e-87	TRUE	hypothetical protein
contig05974	118.836	55.8527	0	7.89212	6.63989e-27	TRUE	6.83599	1.33472e-14	TRUE	hypothetical protein
contig06338	784.191	276.427	0	10.6144	1.4475e-118	TRUE	9.14319	2.76753e-53	TRUE	hypothetical protein
contig06552	44.2577	62.4033	0	6.46716	6.20493e-12	TRUE	6.99598	5.30312e-16	TRUE	hypothetical protein
contig06714	53.1092	37.442	0	6.73019	6.98612e-14	TRUE	6.25902	1.75528e-10	TRUE	hypothetical protein
contig06715	53.5055	18.8607	0	6.74092	5.73391e-14	TRUE	5.26974	6.00179e-06	TRUE	hypothetical protein
contig06930	29.8739	21.0611	0	5.90012	1.30746e-08	TRUE	5.42894	1.63899e-06	TRUE	hypothetical protein
contig06970	176.305	41.4317	0	8.46123	5.38498e-37	TRUE	6.40509	2.11721e-11	TRUE	hypothetical protein
contig06977	12.6898	71.5705	0	4.6649	0.000284775	TRUE	7.19372	6.4701e-18	TRUE	hypothetical protein
contig07032	62.3456	87.9072	0	6.96152	7.48723e-16	TRUE	7.49034	3.28876e-21	TRUE	hypothetical protein
contig07178	30.1884	31.9242	0	5.91522	1.09973e-08	TRUE	6.02901	3.49078e-09	TRUE	hypothetical protein
contig07179	36.1196	38.1965	0	6.17401	4.4274e-10	TRUE	6.2878	1.17324e-10	TRUE	hypothetical protein
contig07536	75.2071	17.6737	0	7.2321	1.66793e-18	TRUE	5.17596	1.2193e-05	TRUE	hypothetical protein
contig07602	49.9634	17.6121	0	6.6421	3.38391e-13	TRUE	5.17092	1.26518e-05	TRUE	hypothetical protein
contig07957	224.054	31.5917	0	8.80701	8.46089e-45	TRUE	6.0139	4.19101e-09	TRUE	hypothetical protein
contig08002	98.2157	23.0807	0	7.61718	4.92828e-23	TRUE	5.56104	5.06493e-07	TRUE	hypothetical protein
contig08071	173.182	195.349	0	8.43545	1.81063e-36	TRUE	8.64234	1.84672e-40	TRUE	hypothetical protein
contig08220	129.185	182.15	0	8.01259	8.62381e-29	TRUE	8.54142	2.92506e-38	TRUE	hypothetical protein
contig08224	19.7514	41.7741	0	5.30318	4.07046e-06	TRUE	6.41697	1.76875e-11	TRUE	hypothetical protein
contig08234	40.507	28.5574	0	6.3394	4.35401e-11	TRUE	5.86823	2.25527e-08	TRUE	hypothetical protein
contig08318	309.041	43.5747	0	9.27095	9.15473e-58	TRUE	6.47785	6.89928e-12	TRUE	hypothetical protein
contig08347	122.91	86.6514	0	7.94076	1.18937e-27	TRUE	7.46958	5.82747e-21	TRUE	hypothetical protein
contig08446	25.2456	17.7981	0	5.65726	1.72806e-07	TRUE	5.18608	1.13163e-05	TRUE	hypothetical protein
contig08503	113.805	80.2328	0	7.82973	5.64901e-26	TRUE	7.35855	1.11493e-19	TRUE	hypothetical protein
contig08579	92.5128	65.2215	0	7.53088	6.20431e-22	TRUE	7.05971	1.35115e-16	TRUE	hypothetical protein
contig08767	50.4912	106.789	0	6.65726	2.59373e-13	TRUE	7.77105	7.32744e-25	TRUE	hypothetical protein
contig08824	316.312	111.5	0	9.30451	7.88544e-59	TRUE	7.83333	9.46336e-26	TRUE	hypothetical protein
contig08844	95.1736	22.3658	0	7.57179	1.8956e-22	TRUE	5.51565	7.66184e-07	TRUE	hypothetical protein
contig08893	68.2833	96.2794	0	7.09276	4.34268e-17	TRUE	7.62159	7.56936e-23	TRUE	hypothetical protein
contig08904	49.1078	69.242	0	6.61718	5.2133e-13	TRUE	7.14601	1.95949e-17	TRUE	hypothetical protein
contig08907	56.9027	80.2328	0	6.82973	1.06637e-14	TRUE	7.35855	1.11493e-19	TRUE	hypothetical protein
contig08908	57.8205	40.7634	0	6.85281	6.79155e-15	TRUE	6.38164	3.00961e-11	TRUE	hypothetical protein
contig08927	52.7187	74.3333	0	6.71954	8.48937e-14	TRUE	7.24837	1.75366e-18	TRUE	hypothetical protein
contig09074	27.2614	19.2193	0	5.76809	5.56771e-08	TRUE	5.29691	4.8509e-06	TRUE	hypothetical protein
contig09077	43.1912	30.4498	0	6.43197	1.07647e-11	TRUE	5.96079	7.87023e-09	TRUE	hypothetical protein
contig09087	65.7775	46.3731	0	7.03882	1.43532e-16	TRUE	6.56765	1.61912e-12	TRUE	hypothetical protein
contig09147	168.041	276.427	0	8.39197	1.348e-35	TRUE	9.14319	2.76753e-53	TRUE	hypothetical protein
contig09247	90.1855	63.5807	0	7.49412	1.76059e-21	TRUE	7.02295	2.99099e-16	TRUE	hypothetical protein
contig09290	36.3025	63.9831	0	6.1813	4.01572e-10	TRUE	7.03205	2.46046e-16	TRUE	hypothetical protein
contig09356	64.0156	45.1309	0	6.99965	3.34435e-16	TRUE	6.52848	3.07501e-12	TRUE	hypothetical protein
contig09388	17.8352	50.2952	0	5.15596	1.25972e-05	TRUE	6.68478	2.17954e-13	TRUE	hypothetical protein
contig09423	129.185	45.5375	0	8.01259	8.62381e-29	TRUE	6.54142	2.4918e-12	TRUE	hypothetical protein
contig09432	48.7738	34.3855	0	6.60734	6.17396e-13	TRUE	6.13616	9.10743e-10	TRUE	hypothetical protein
contig09447	28.1166	19.8222	0	5.81265	3.4569e-08	TRUE	5.34148	3.39533e-06	TRUE	hypothetical protein
contig09566	430.185	370.676	0	9.74811	8.68261e-75	TRUE	9.56644	4.63566e-67	TRUE	hypothetical protein
contig09660	67.2163	47.3875	0	7.07004	7.21698e-17	TRUE	6.59887	9.61132e-13	TRUE	hypothetical protein
contig09661	94.8065	50.1289	0	7.56622	2.23154e-22	TRUE	6.68	2.37152e-13	TRUE	hypothetical protein
contig09703	131.154	30.8211	0	8.03442	3.80702e-29	TRUE	5.97828	6.4093e-09	TRUE	hypothetical protein
contig10246	103.162	181.823	0	7.68807	5.61772e-24	TRUE	8.53882	3.32048e-38	TRUE	hypothetical protein
contig10248	47.0147	16.5727	0	6.55434	1.50955e-12	TRUE	5.08317	2.36651e-05	TRUE	hypothetical protein
contig10444	142.257	20.0582	0	8.15166	3.98167e-31	TRUE	5.35855	2.95409e-06	TRUE	hypothetical protein
contig10591	29.627	125.322	0	5.88814	1.49801e-08	TRUE	8.00193	2.59263e-28	TRUE	hypothetical protein
contig10616	43.7179	30.8211	0	6.44946	8.19784e-12	TRUE	5.97828	6.4093e-09	TRUE	hypothetical protein
contig10651	61.8081	87.1494	0	6.94903	9.71294e-16	TRUE	7.47785	4.64375e-21	TRUE	hypothetical protein
contig10668	92.7122	43.5747	0	7.53399	5.67545e-22	TRUE	6.47785	6.89928e-12	TRUE	hypothetical protein
contig10985	91.1408	21.4181	0	7.50933	1.14665e-21	TRUE	5.45319	1.33025e-06	TRUE	hypothetical protein
contig11130	53.9078	19.0025	0	6.75172	4.6935e-14	TRUE	5.28055	5.51679e-06	TRUE	hypothetical protein
contig11132	27.1581	19.1465	0	5.76261	5.89842e-08	TRUE	5.29144	5.06495e-06	TRUE	hypothetical protein
contig11186	62.3456	87.9072	0	6.96152	7.48723e-16	TRUE	7.49034	3.28876e-21	TRUE	hypothetical protein
contig11234	32.8887	46.3731	0	6.03882	2.51788e-09	TRUE	6.56765	1.61912e-12	TRUE	hypothetical protein
contig11501	401.105	141.389	0	9.64714	7.90198e-71	TRUE	8.17596	3.2569e-31	TRUE	hypothetical protein
contig12292	46.2564	32.6107	0	6.53088	2.22349e-12	TRUE	6.05971	2.3957e-09	TRUE	hypothetical protein
contig12504	30.7714	43.3877	0	5.94282	7.98536e-09	TRUE	6.47165	7.60551e-12	TRUE	hypothetical protein
contig13210	65.7775	23.1865	0	7.03882	1.43532e-16	TRUE	5.56765	4.76454e-07	TRUE	hypothetical protein
contig13211	119.496	105.306	0	7.90012	5.02074e-27	TRUE	7.75087	1.40131e-24	TRUE	hypothetical protein
contig13288	135.278	214.585	0	8.07909	6.92904e-30	TRUE	8.77784	1.32672e-43	TRUE	hypothetical protein
contig13435	210.875	148.667	0	8.71954	1.09137e-42	TRUE	8.24837	1.67356e-32	TRUE	hypothetical protein
contig13795	115.331	67.7569	0	7.84894	2.94473e-26	TRUE	7.11473	3.98787e-17	TRUE	hypothetical protein
contig13886	55.7957	39.3359	0	6.80138	1.841e-14	TRUE	6.33021	6.40147e-11	TRUE	hypothetical protein
contig14114	50.8492	107.546	0	6.66746	2.16615e-13	TRUE	7.78124	5.26613e-25	TRUE	hypothetical protein
contig14233	54.7309	57.8779	0	6.77358	3.11875e-14	TRUE	6.88737	4.88772e-15	TRUE	hypothetical protein
contig14315	79.8412	11.2576	0	7.31836	1.94692e-19	TRUE	4.52526	0.000634489	TRUE	hypothetical protein
contig14408	377.355	29.5595	0	9.55908	1.53678e-67	TRUE	5.91798	1.2898e-08	TRUE	hypothetical protein
contig14494	62.8925	59.1189	0	6.97412	5.7478e-16	TRUE	6.91798	2.64964e-15	TRUE	hypothetical protein
contig14753	50.4912	71.1925	0	6.65726	2.59373e-13	TRUE	7.18608	7.74143e-18	TRUE	hypothetical protein
contig14897	95.5966	67.3955	0	7.57819	1.57096e-22	TRUE	7.10701	4.7428e-17	TRUE	hypothetical protein
contig14933	53.5055	75.4428	0	6.74092	5.73391e-14	TRUE	7.26974	1.04104e-18	TRUE	hypothetical protein
contig15070	20.5437	43.4499	0	5.35992	2.56277e-06	TRUE	6.47371	7.36304e-12	TRUE	hypothetical protein
contig15119	113.805	40.1164	0	7.82973	5.64901e-26	TRUE	6.35855	4.23472e-11	TRUE	hypothetical protein
contig15152	107.816	38.005	0	7.75172	7.42876e-25	TRUE	6.28055	1.29935e-10	TRUE	hypothetical protein
contig15362	62.3456	87.9072	0	6.96152	7.48723e-16	TRUE	7.49034	3.28876e-21	TRUE	hypothetical protein
contig15458	131.555	46.3731	0	8.03882	3.22408e-29	TRUE	6.56765	1.61912e-12	TRUE	hypothetical protein
contig15473	134.433	31.5917	0	8.07004	9.81613e-30	TRUE	6.0139	4.19101e-09	TRUE	hypothetical protein
contig15824	68.0672	15.9958	0	7.08819	4.81261e-17	TRUE	5.03205	3.35748e-05	TRUE	hypothetical protein
contig15832	48.1191	67.8479	0	6.58784	8.60546e-13	TRUE	7.11666	3.81772e-17	TRUE	hypothetical protein
contig15944	202.535	57.1149	0	8.66133	2.45335e-41	TRUE	6.86823	7.13066e-15	TRUE	hypothetical protein
contig16085	100.51	47.2399	0	7.6505	1.79433e-23	TRUE	6.59436	1.03679e-12	TRUE	hypothetical protein
contig16147	76.8187	18.0524	0	7.26269	7.87941e-19	TRUE	5.20655	9.71855e-06	TRUE	hypothetical protein
contig16277	190.347	89.4631	0	8.57179	2.45152e-39	TRUE	7.51565	1.62272e-21	TRUE	hypothetical protein
contig16292	50.8492	71.6974	0	6.66746	2.16615e-13	TRUE	7.19628	6.09221e-18	TRUE	hypothetical protein
contig16466	158.156	37.1667	0	8.30451	6.66078e-34	TRUE	6.24837	2.03393e-10	TRUE	hypothetical protein
contig16522	40.7372	114.879	0	6.34758	3.85997e-11	TRUE	7.8764	2.20583e-26	TRUE	hypothetical protein
contig16544	113.206	79.8105	0	7.82211	7.29932e-26	TRUE	7.35094	1.35612e-19	TRUE	hypothetical protein
contig16741	323.795	130.443	0	9.33824	6.41978e-60	TRUE	8.05971	3.02421e-29	TRUE	hypothetical protein
contig16819	119	20.9737	0	7.89412	6.19333e-27	TRUE	5.42294	1.72504e-06	TRUE	hypothetical protein
contig16887	245.82	86.6514	0	8.94076	3.20826e-48	TRUE	7.46958	5.82747e-21	TRUE	hypothetical protein
contig16967	140.583	49.5556	0	8.13458	7.87617e-31	TRUE	6.66341	3.17413e-13	TRUE	hypothetical protein
contig17021	29.9989	21.1492	0	5.90614	1.22052e-08	TRUE	5.43496	1.55661e-06	TRUE	hypothetical protein
contig17063	46.5568	65.645	0	6.54022	1.90703e-12	TRUE	7.06905	1.10129e-16	TRUE	hypothetical protein
contig17297	53.9078	38.005	0	6.75172	4.6935e-14	TRUE	6.28055	1.29935e-10	TRUE	hypothetical protein
contig17376	123.616	58.0996	0	7.94903	8.83876e-28	TRUE	6.89289	4.38038e-15	TRUE	hypothetical protein
contig17396	62.8925	88.6784	0	6.97412	5.7478e-16	TRUE	7.50294	2.31656e-21	TRUE	hypothetical protein
contig17665	139.489	19.668	0	8.12331	1.23141e-30	TRUE	5.33021	3.71928e-06	TRUE	hypothetical protein
contig17675	62.3456	131.861	0	6.96152	7.48723e-16	TRUE	8.0753	1.67376e-29	TRUE	hypothetical protein
contig18173	88.5154	31.2016	0	7.46716	3.73424e-21	TRUE	5.99598	5.19531e-09	TRUE	hypothetical protein
contig18303	23.5074	33.1454	0	5.55434	4.63943e-07	TRUE	6.08317	1.78861e-09	TRUE	hypothetical protein
contig18318	29.0273	81.8569	0	5.85864	2.08624e-08	TRUE	7.38746	5.25998e-20	TRUE	hypothetical protein
contig18353	42.677	30.0873	0	6.41469	1.40518e-11	TRUE	5.94351	9.62078e-09	TRUE	hypothetical protein
contig18475	149.37	105.306	0	8.22204	2.23689e-32	TRUE	7.75087	1.40131e-24	TRUE	hypothetical protein
contig18511	46.8611	66.0741	0	6.54962	1.63262e-12	TRUE	7.07844	8.95474e-17	TRUE	hypothetical protein
contig18542	110.644	31.2016	0	7.78909	2.19228e-25	TRUE	5.99598	5.19531e-09	TRUE	hypothetical protein
contig18597	70.6379	49.7997	0	7.14167	1.42331e-17	TRUE	6.6705	2.80344e-13	TRUE	hypothetical protein
contig18606	233.434	235.101	0	8.86617	2.77794e-46	TRUE	8.90957	6.97888e-47	TRUE	hypothetical protein
contig18608	115.641	23.2934	0	7.85281	2.58017e-26	TRUE	5.57428	4.47963e-07	TRUE	hypothetical protein
contig18682	247.233	104.579	0	8.94903	1.93561e-48	TRUE	7.74089	1.9263e-24	TRUE	hypothetical protein
contig18683	50.4912	71.1925	0	6.65726	2.59373e-13	TRUE	7.18608	7.74143e-18	TRUE	hypothetical protein
contig18755	75.8703	53.4885	0	7.24476	1.22457e-18	TRUE	6.77359	4.35007e-14	TRUE	hypothetical protein
contig18786	22.2663	31.3954	0	5.47609	9.45252e-07	TRUE	6.00491	4.66908e-09	TRUE	hypothetical protein
contig18989	130.359	30.6343	0	8.02565	5.29393e-29	TRUE	5.96951	7.10636e-09	TRUE	hypothetical protein
contig19073	143.395	151.64	0	8.16315	2.50648e-31	TRUE	8.27694	5.02441e-33	TRUE	hypothetical protein
contig19082	137.88	48.6026	0	8.10657	2.37989e-30	TRUE	6.63539	5.15988e-13	TRUE	hypothetical protein
contig19110	172.074	161.749	0	8.42619	2.78785e-36	TRUE	8.37005	8.74188e-35	TRUE	hypothetical protein
contig19307	52.9132	55.9557	0	6.72486	7.70366e-14	TRUE	6.83865	1.268e-14	TRUE	hypothetical protein
contig19353	381.821	269.183	0	9.57605	3.66607e-68	TRUE	9.10488	3.51633e-52	TRUE	hypothetical protein
contig19454	56.2333	59.4667	0	6.81265	1.48323e-14	TRUE	6.92644	2.23288e-15	TRUE	hypothetical protein
contig19472	25.9773	54.942	0	5.69848	1.14376e-07	TRUE	6.81227	2.10156e-14	TRUE	hypothetical protein
contig19493	29.8739	42.1222	0	5.90012	1.30746e-08	TRUE	6.42894	1.4736e-11	TRUE	hypothetical protein
contig19495	50.6696	17.861	0	6.66235	2.371e-13	TRUE	5.19117	1.08979e-05	TRUE	hypothetical protein
contig19534	24.1406	17.0191	0	5.59269	3.23368e-07	TRUE	5.12151	1.80734e-05	TRUE	hypothetical protein
contig19715	206.82	48.6026	0	8.69153	4.93937e-42	TRUE	6.63539	5.15988e-13	TRUE	hypothetical protein
contig19917	65.7775	46.3731	0	7.03882	1.43532e-16	TRUE	6.56765	1.61912e-12	TRUE	hypothetical protein
contig19947	94.3387	88.6784	0	7.55908	2.74783e-22	TRUE	7.50294	2.31656e-21	TRUE	hypothetical protein
contig19948	36.5803	25.7891	0	6.1923	3.46292e-10	TRUE	5.72112	1.07347e-07	TRUE	hypothetical protein
contig20006	62.3456	43.9536	0	6.96152	7.48723e-16	TRUE	6.49034	5.66435e-12	TRUE	hypothetical protein
contig20013	29.627	167.096	0	5.88814	1.49801e-08	TRUE	8.41697	1.05022e-35	TRUE	hypothetical protein
contig20015	73.1606	51.5782	0	7.1923	4.34279e-18	TRUE	6.72112	1.13816e-13	TRUE	hypothetical protein
contig20027	59.0102	20.8011	0	6.88219	3.79179e-15	TRUE	5.41102	1.9087e-06	TRUE	hypothetical protein
contig20046	51.396	36.2342	0	6.68289	1.64598e-13	TRUE	6.21171	3.35492e-10	TRUE	hypothetical protein
contig20076	112.027	78.9792	0	7.80701	1.21004e-25	TRUE	7.33583	1.9953e-19	TRUE	hypothetical protein
contig20102	89.6218	63.1833	0	7.48508	2.26843e-21	TRUE	7.0139	3.6279e-16	TRUE	hypothetical protein
contig20125	134.014	330.679	0	8.06554	1.16666e-29	TRUE	9.40172	2.44649e-61	TRUE	hypothetical protein
contig20246	95.5966	33.6978	0	7.57819	1.57096e-22	TRUE	6.10701	1.3235e-09	TRUE	hypothetical protein
contig20307	29.75	41.9474	0	5.89412	1.39986e-08	TRUE	6.42294	1.615e-11	TRUE	hypothetical protein
contig20353	22.5464	127.161	0	5.49412	8.04602e-07	TRUE	8.02295	1.19577e-28	TRUE	hypothetical protein
contig20358	112.909	79.601	0	7.81832	8.28986e-26	TRUE	7.34715	1.49459e-19	TRUE	hypothetical protein
contig20360	116.581	82.1897	0	7.86449	1.72899e-26	TRUE	7.39332	4.51132e-20	TRUE	hypothetical protein
contig20541	77.5107	54.645	0	7.27563	5.71556e-19	TRUE	6.80445	2.43764e-14	TRUE	hypothetical protein
contig20576	67.007	94.4797	0	7.06554	7.975e-17	TRUE	7.59436	1.69251e-22	TRUE	hypothetical protein
contig20593	130.954	92.3227	0	8.03222	4.13551e-29	TRUE	7.56104	4.45941e-22	TRUE	hypothetical protein
contig20718	72.0577	25.4003	0	7.17038	7.2897e-18	TRUE	5.69921	1.33913e-07	TRUE	hypothetical protein
contig20719	113.206	26.6035	0	7.82211	7.29932e-26	TRUE	5.76598	6.76602e-08	TRUE	hypothetical protein
contig20759	33.1933	46.8025	0	6.05212	2.13491e-09	TRUE	6.58094	1.29807e-12	TRUE	hypothetical protein
contig20761	25.5151	35.9763	0	5.67258	1.48408e-07	TRUE	6.20141	3.85441e-10	TRUE	hypothetical protein
contig20844	50.8492	71.6974	0	6.66746	2.16615e-13	TRUE	7.19628	6.09221e-18	TRUE	hypothetical protein
contig20874	115.023	54.0606	0	7.84508	3.35869e-26	TRUE	6.78894	3.26552e-14	TRUE	hypothetical protein
contig20958	36.1196	38.1965	0	6.17401	4.4274e-10	TRUE	6.2878	1.17324e-10	TRUE	hypothetical protein
contig21002	188.677	44.3392	0	8.55908	4.63135e-39	TRUE	6.50294	4.63584e-12	TRUE	hypothetical protein
contig21087	184.629	21.6938	0	8.52778	2.17793e-38	TRUE	5.47165	1.13255e-06	TRUE	hypothetical protein
contig21233	52.3339	18.4477	0	6.70898	1.02895e-13	TRUE	5.2378	7.67498e-06	TRUE	hypothetical protein
contig21472	16.1481	34.1532	0	5.01259	3.45213e-05	TRUE	6.12638	1.03318e-09	TRUE	hypothetical protein
contig21478	37.9352	53.4885	0	6.24476	1.68634e-10	TRUE	6.77359	4.35007e-14	TRUE	hypothetical protein
contig21483	228.336	96.586	0	8.83431	1.77141e-45	TRUE	7.62617	6.60166e-23	TRUE	hypothetical protein
contig21559	55.3648	19.5161	0	6.7902	2.27817e-14	TRUE	5.31902	4.06879e-06	TRUE	hypothetical protein
contig21584	107.011	75.4428	0	7.74092	1.05252e-24	TRUE	7.26974	1.04104e-18	TRUE	hypothetical protein
contig21724	33.3476	23.5101	0	6.05881	1.96377e-09	TRUE	5.58764	3.9536e-07	TRUE	hypothetical protein
contig21781	20.6027	29.0498	0	5.36406	2.47619e-06	TRUE	5.89289	1.71311e-08	TRUE	hypothetical protein
contig21950	139.218	49.0744	0	8.12051	1.37564e-30	TRUE	6.64933	4.05567e-13	TRUE	hypothetical protein
contig21981	354.938	50.0462	0	9.47072	2.18895e-64	TRUE	6.67762	2.47329e-13	TRUE	hypothetical protein
contig21982	58.7684	27.6211	0	6.87627	4.26796e-15	TRUE	5.82013	3.81224e-08	TRUE	hypothetical protein
contig22102	28.679	20.2187	0	5.84122	2.53003e-08	TRUE	5.37005	2.68762e-06	TRUE	hypothetical protein
contig23821	59.8246	22.7103	0	6.90197	2.5477e-15	TRUE	5.53771	6.27475e-07	TRUE	hypothetical protein
contig27847	35.8936	31.6312	0	6.16496	4.99555e-10	TRUE	6.01571	4.10083e-09	TRUE	hypothetical protein
contig27952	18.0598	95.4912	0	5.17401	1.10257e-05	TRUE	7.60973	1.07633e-22	TRUE	hypothetical protein
contig28103	27.5406	32.3602	0	5.78279	4.76414e-08	TRUE	6.04858	2.74807e-09	TRUE	hypothetical protein
contig28171	46.4964	32.7799	0	6.53835	1.96678e-12	TRUE	6.06717	2.18389e-09	TRUE	hypothetical protein
contig29051	20.3976	64.7112	0	5.34963	2.79051e-06	TRUE	7.04838	1.7292e-16	TRUE	hypothetical protein
contig29436	32.0555	22.5991	0	6.0018	3.95968e-09	TRUE	5.53063	6.69225e-07	TRUE	hypothetical protein
contig29542	75.3577	15.1792	0	7.23498	1.55486e-18	TRUE	4.95645	5.52397e-05	TRUE	hypothetical protein
contig29544	53.8269	37.9479	0	6.74956	4.88633e-14	TRUE	6.27838	1.33953e-10	TRUE	hypothetical protein
contig29624	43.453	38.2929	0	6.44069	9.40108e-12	TRUE	6.29144	1.11446e-10	TRUE	hypothetical protein
contig29753	11.0815	39.0623	0	4.46939	0.000776992	TRUE	6.32014	7.4017e-11	TRUE	hypothetical protein
contig29949	11.2378	47.536	0	4.48959	0.000704289	TRUE	6.60338	8.90613e-13	TRUE	hypothetical protein
contig30261	35.7891	33.6417	0	6.16075	5.2826e-10	TRUE	6.10461	1.36453e-09	TRUE	hypothetical protein
contig30306	34.9176	32.8225	0	6.12518	8.42632e-10	TRUE	6.06905	2.13364e-09	TRUE	hypothetical protein
contig30727	24.2631	85.5273	0	5.59999	3.01598e-07	TRUE	7.45075	9.73864e-21	TRUE	hypothetical protein
contig31001	25.2456	35.5962	0	5.65726	1.72806e-07	TRUE	6.18608	4.73057e-10	TRUE	hypothetical protein
contig31441	13.2039	65.1614	0	4.7222	0.000207262	TRUE	7.05838	1.39093e-16	TRUE	hypothetical protein
contig32124	70.154	29.6751	0	7.13176	1.78888e-17	TRUE	5.92361	1.20945e-08	TRUE	hypothetical protein
contig32169	56.566	29.9093	0	6.82117	1.25876e-14	TRUE	5.93495	1.06196e-08	TRUE	hypothetical protein
contig32387	43.2781	30.5111	0	6.43487	1.02912e-11	TRUE	5.96369	7.60785e-09	TRUE	hypothetical protein
contig32805	75.471	10.6414	0	7.23715	1.47487e-18	TRUE	4.44405	0.000938884	TRUE	hypothetical protein
contig32857	30.4448	42.9271	0	5.92742	9.55247e-09	TRUE	6.45625	9.67174e-12	TRUE	hypothetical protein
contig32914	91.5286	10.7546	0	7.51545	9.63711e-22	TRUE	4.45931	0.000873507	TRUE	hypothetical protein
contig32956	61.5429	43.3877	0	6.94282	1.10461e-15	TRUE	6.47165	7.60551e-12	TRUE	hypothetical protein
contig33038	31.0379	43.7633	0	5.95526	6.90117e-09	TRUE	6.48408	6.25383e-12	TRUE	hypothetical protein
contig33177	174.1	11.1582	0	8.44307	1.26728e-36	TRUE	4.51246	0.000675783	TRUE	hypothetical protein
contig33418	32.5897	57.4394	0	6.02565	2.96138e-09	TRUE	6.8764	6.07178e-15	TRUE	hypothetical protein
contig33647	84.3499	35.68	0	7.39762	2.46757e-20	TRUE	6.18948	4.52163e-10	TRUE	hypothetical protein
contig33702	135.598	11.9496	0	8.08249	6.07451e-30	TRUE	4.61132	0.000409781	TRUE	hypothetical protein
contig33745	68.61	36.2775	0	7.09965	3.71828e-17	TRUE	6.21344	3.27762e-10	TRUE	hypothetical protein
contig33992	71.3407	25.1476	0	7.15596	1.02166e-17	TRUE	5.68478	1.54659e-07	TRUE	hypothetical protein
contig34024	107.546	12.6367	0	7.74811	8.34794e-25	TRUE	4.69198	0.000266231	TRUE	hypothetical protein
contig34058	90.0722	12.7002	0	7.49231	1.85256e-21	TRUE	4.69921	0.000255864	TRUE	hypothetical protein
contig34174	91.9198	12.9607	0	7.52161	8.08881e-22	TRUE	4.7285	0.000217447	TRUE	hypothetical protein
contig34181	36.9574	52.11	0	6.20709	2.83312e-10	TRUE	6.73592	8.70264e-14	TRUE	hypothetical protein
contig34268	37.7355	53.207	0	6.23715	1.87447e-10	TRUE	6.76598	5.01044e-14	TRUE	hypothetical protein
contig34364	156.289	27.5459	0	8.28737	1.4003e-33	TRUE	5.8162	3.97702e-08	TRUE	hypothetical protein
contig34487	20.1397	70.9925	0	5.33127	3.24351e-06	TRUE	7.18203	8.51277e-18	TRUE	hypothetical protein
contig34489	260.354	14.1192	0	9.02363	1.83235e-50	TRUE	4.85202	0.000105963	TRUE	hypothetical protein
contig34559	102.425	43.3257	0	7.67772	7.75261e-24	TRUE	6.46958	7.8553e-12	TRUE	hypothetical protein
contig34595	103.909	29.3024	0	7.69848	4.0538e-24	TRUE	5.90538	1.48815e-08	TRUE	hypothetical protein
contig34668	87.1701	30.7275	0	7.44506	6.8573e-21	TRUE	5.97389	6.74981e-09	TRUE	hypothetical protein
contig34971	197.106	17.37	0	8.62213	1.89161e-40	TRUE	5.15096	1.46319e-05	TRUE	hypothetical protein
contig35090	236.365	18.5153	0	8.88418	9.6148e-47	TRUE	5.24307	7.37194e-06	TRUE	hypothetical protein
contig35129	53.9078	76.01	0	6.75172	4.6935e-14	TRUE	7.28055	7.97878e-19	TRUE	hypothetical protein
contig35262	28.5647	140.967	0	5.83546	2.69548e-08	TRUE	8.17164	3.87347e-31	TRUE	hypothetical protein
contig35394	152.548	21.5092	0	8.25242	6.24222e-33	TRUE	5.45931	1.26132e-06	TRUE	hypothetical protein
contig35436	158.623	22.3658	0	8.30876	5.53405e-34	TRUE	5.51565	7.66184e-07	TRUE	hypothetical protein
contig35577	210.875	29.7333	0	8.71954	1.09137e-42	TRUE	5.92644	1.17096e-08	TRUE	hypothetical protein
contig00273	0	0	102.595	-7.68151	7.06485e-24	TRUE	-7.64838	1.09472e-23	TRUE	hypothetical protein
contig00372	0	0	30.8244	-5.9467	7.69461e-09	TRUE	-5.91357	9.3001e-09	TRUE	hypothetical protein
contig00383	0	0	216.743	-8.76054	1.20538e-43	TRUE	-8.72741	2.4817e-43	TRUE	hypothetical protein
contig00397	0	0	394.401	-9.62422	6.32525e-70	TRUE	-9.59109	1.83921e-69	TRUE	hypothetical protein
contig00476	0	0	49.4521	-6.62866	4.33131e-13	TRUE	-6.59553	5.64464e-13	TRUE	hypothetical protein
contig00550	0	0	33.5309	-6.06812	1.76331e-09	TRUE	-6.03499	2.1564e-09	TRUE	hypothetical protein
contig00808	0	0	56.8086	-6.82874	1.10317e-14	TRUE	-6.79561	1.47691e-14	TRUE	hypothetical protein
contig00952	0	0	436.435	-9.77032	1.19098e-75	TRUE	-9.73719	3.72184e-75	TRUE	hypothetical protein
contig00957	0	0	542.672	-10.0846	1.62291e-89	TRUE	-10.0515	6.01788e-89	TRUE	hypothetical protein
contig00958	0	0	691.225	-10.4337	9.66078e-108	TRUE	-10.4006	4.4578e-107	TRUE	hypothetical protein
contig00959	0	0	482.375	-9.91471	9.57986e-82	TRUE	-9.88158	3.22935e-81	TRUE	hypothetical protein
contig01007	0	0	39.7332	-6.31297	6.4705e-11	TRUE	-6.27984	8.11963e-11	TRUE	hypothetical protein
contig01024	0	0	57.282	-6.84071	8.73851e-15	TRUE	-6.80758	1.17188e-14	TRUE	hypothetical protein
contig01035	0	0	225.372	-8.81686	5.06295e-45	TRUE	-8.78373	1.06219e-44	TRUE	hypothetical protein
contig01041	0	0	630.628	-10.3013	1.89012e-100	TRUE	-10.2682	7.99715e-100	TRUE	hypothetical protein
contig01042	0	0	206.215	-8.68871	6.00759e-42	TRUE	-8.65558	1.20834e-41	TRUE	hypothetical protein
contig01064	0	0	128.655	-8.00806	1.05195e-28	TRUE	-7.97493	1.75232e-28	TRUE	hypothetical protein
contig01067	0	0	19.3086	-5.27187	5.24725e-06	TRUE	-5.23874	6.00619e-06	TRUE	hypothetical protein
contig01068	0	0	21.0854	-5.39887	1.85906e-06	TRUE	-5.36574	2.1471e-06	TRUE	hypothetical protein
contig01069	0	0	55.8849	-6.80509	1.74011e-14	TRUE	-6.77196	2.32193e-14	TRUE	hypothetical protein
contig01070	0	0	160.792	-8.32975	2.28359e-34	TRUE	-8.29662	4.12969e-34	TRUE	hypothetical protein
contig01071	0	0	125.741	-7.97501	3.55036e-28	TRUE	-7.94188	5.86815e-28	TRUE	hypothetical protein
contig01074	0	0	225.372	-8.81686	5.06295e-45	TRUE	-8.78373	1.06219e-44	TRUE	hypothetical protein
contig01121	0	0	199.242	-8.63908	8.21424e-41	TRUE	-8.60595	1.62642e-40	TRUE	hypothetical protein
contig01132	0	0	364.983	-9.51238	7.98319e-66	TRUE	-9.47925	2.20319e-65	TRUE	hypothetical protein
contig01135	0	0	126.126	-7.97942	3.02275e-28	TRUE	-7.94629	5.00127e-28	TRUE	hypothetical protein
contig01223	0	0	25.6487	-5.68151	1.36669e-07	TRUE	-5.64838	1.61355e-07	TRUE	hypothetical protein
contig01246	0	0	31.3874	-5.97281	5.65407e-09	TRUE	-5.93968	6.8507e-09	TRUE	hypothetical protein
contig01283	0	0	231.703	-8.85683	5.04053e-46	TRUE	-8.8237	1.07201e-45	TRUE	hypothetical protein
contig01293	0	0	32.5775	-6.0265	2.95632e-09	TRUE	-5.99337	3.60058e-09	TRUE	hypothetical protein
contig01304	0	0	34.0289	-6.08939	1.34752e-09	TRUE	-6.05626	1.65143e-09	TRUE	hypothetical protein
contig01388	0	0	34.8926	-6.12555	8.46522e-10	TRUE	-6.09242	1.04125e-09	TRUE	hypothetical protein
contig01403	0	0	33.3682	-6.0611	1.9256e-09	TRUE	-6.02797	2.35323e-09	TRUE	hypothetical protein
contig01534	0	0	37.977	-6.24775	1.63401e-10	TRUE	-6.21462	2.03585e-10	TRUE	hypothetical protein
contig01625	0	0	106.571	-7.73637	1.24954e-24	TRUE	-7.70324	1.95847e-24	TRUE	hypothetical protein
contig01760	0	0	138.029	-8.10953	2.1882e-30	TRUE	-8.0764	3.73613e-30	TRUE	hypothetical protein
contig01763	0	0	148.143	-8.21155	3.58016e-32	TRUE	-8.17842	6.27344e-32	TRUE	hypothetical protein
contig02011	0	0	172.927	-8.43472	1.94752e-36	TRUE	-8.40159	3.62703e-36	TRUE	hypothetical protein
contig02026	0	0	456.229	-9.83431	2.69314e-78	TRUE	-9.80118	8.69853e-78	TRUE	hypothetical protein
contig02104	0	0	157.416	-8.29914	8.71893e-34	TRUE	-8.26601	1.56368e-33	TRUE	hypothetical protein
contig02234	0	0	75.8702	-7.24616	1.20617e-18	TRUE	-7.21303	1.72262e-18	TRUE	hypothetical protein
contig02235	0	0	31.0332	-5.95644	6.86314e-09	TRUE	-5.92331	8.30276e-09	TRUE	hypothetical protein
contig02252	0	0	68.0579	-7.08939	4.76647e-17	TRUE	-7.05626	6.6346e-17	TRUE	hypothetical protein
contig02305	0	0	37.562	-6.2319	2.03609e-10	TRUE	-6.19877	2.53249e-10	TRUE	hypothetical protein
contig02312	0	0	1142.71	-11.1589	1.61047e-157	TRUE	-11.1258	1.31535e-156	TRUE	hypothetical protein
contig02314	0	0	338.613	-9.40419	4.47734e-62	TRUE	-9.37106	1.17751e-61	TRUE	hypothetical protein
contig02315	0	0	656.297	-10.3589	1.46372e-103	TRUE	-10.3258	6.42722e-103	TRUE	hypothetical protein
contig02372	0	0	190.94	-8.57767	1.90187e-39	TRUE	-8.54454	3.69493e-39	TRUE	hypothetical protein
contig02548	0	0	71.852	-7.16766	7.91396e-18	TRUE	-7.13453	1.11554e-17	TRUE	hypothetical protein
contig02557	0	0	189.188	-8.56438	3.70598e-39	TRUE	-8.53125	7.17088e-39	TRUE	hypothetical protein
contig02633	0	0	334.246	-9.38547	1.90065e-61	TRUE	-9.35234	4.95814e-61	TRUE	hypothetical protein
contig02636	0	0	109.982	-7.78182	2.85972e-25	TRUE	-7.74869	4.52581e-25	TRUE	hypothetical protein
contig02682	0	0	57.282	-6.84071	8.73851e-15	TRUE	-6.80758	1.17188e-14	TRUE	hypothetical protein
contig02750	0	0	218.217	-8.77032	6.99783e-44	TRUE	-8.73719	1.44543e-43	TRUE	hypothetical protein
contig02755	0	0	279.425	-9.12701	2.2383e-53	TRUE	-9.09388	5.2536e-53	TRUE	hypothetical protein
contig02789	0	0	194.314	-8.60294	5.2844e-40	TRUE	-8.56981	1.03463e-39	TRUE	hypothetical protein
contig02790	0	0	98.1978	-7.61832	4.87829e-23	TRUE	-7.58519	7.46262e-23	TRUE	hypothetical protein
contig02846	0	0	44.3474	-6.47148	5.86309e-12	TRUE	-6.43835	7.49331e-12	TRUE	hypothetical protein
contig02864	0	0	247.706	-8.95318	1.5803e-48	TRUE	-8.92005	3.47665e-48	TRUE	hypothetical protein
contig03004	0	0	85.5665	-7.41967	1.39558e-20	TRUE	-7.38654	2.05511e-20	TRUE	hypothetical protein
contig03008	0	0	122.747	-7.94024	1.24706e-27	TRUE	-7.90711	2.04459e-27	TRUE	hypothetical protein
contig03244	0	0	104.944	-7.71418	2.53422e-24	TRUE	-7.68105	3.95354e-24	TRUE	hypothetical protein
contig03245	0	0	44.0631	-6.4622	6.78896e-12	TRUE	-6.42907	8.667e-12	TRUE	hypothetical protein
contig03502	0	0	55.8849	-6.80509	1.74011e-14	TRUE	-6.77196	2.32193e-14	TRUE	hypothetical protein
contig03548	0	0	68.0579	-7.08939	4.76647e-17	TRUE	-7.05626	6.6346e-17	TRUE	hypothetical protein
contig03557	0	0	57.0444	-6.83471	9.82269e-15	TRUE	-6.80158	1.31615e-14	TRUE	hypothetical protein
contig03619	0	0	35.2505	-6.14027	6.98594e-10	TRUE	-6.10714	8.60589e-10	TRUE	hypothetical protein
contig03703	0	0	27.1693	-5.76461	5.81857e-08	TRUE	-5.73148	6.9181e-08	TRUE	hypothetical protein
contig03761	0	0	404.344	-9.66014	2.71048e-71	TRUE	-9.62701	8.01888e-71	TRUE	hypothetical protein
contig03766	0	0	683.587	-10.4177	7.83668e-107	TRUE	-10.3845	3.5774e-106	TRUE	hypothetical protein
contig03791	0	0	209.356	-8.71051	1.86291e-42	TRUE	-8.67738	3.77332e-42	TRUE	hypothetical protein
contig03813	0	0	26.0373	-5.70321	1.09796e-07	TRUE	-5.67008	1.29863e-07	TRUE	hypothetical protein
contig03914	0	0	158.627	-8.31019	5.38772e-34	TRUE	-8.27706	9.69148e-34	TRUE	hypothetical protein
contig03984	0	0	87.5649	-7.45298	5.64083e-21	TRUE	-7.41985	8.35791e-21	TRUE	hypothetical protein
contig04017	0	0	52.8757	-6.72523	7.75715e-14	TRUE	-6.6921	1.02384e-13	TRUE	hypothetical protein
contig04024	0	0	179.318	-8.48707	1.63471e-37	TRUE	-8.45394	3.09102e-37	TRUE	hypothetical protein
contig04047	0	0	131.347	-8.03794	3.43709e-29	TRUE	-8.00481	5.76655e-29	TRUE	hypothetical protein
contig04054	0	0	411.256	-9.68459	3.07039e-72	TRUE	-9.65146	9.19272e-72	TRUE	hypothetical protein
contig04058	0	0	69.4328	-7.11824	2.48113e-17	TRUE	-7.08511	3.46947e-17	TRUE	hypothetical protein
contig04228	0	0	58.2529	-6.86496	5.42466e-15	TRUE	-6.83183	7.29989e-15	TRUE	hypothetical protein
contig04300	0	0	39.5049	-6.30466	7.29584e-11	TRUE	-6.27153	9.14686e-11	TRUE	hypothetical protein
contig04323	0	0	203.885	-8.67231	1.43617e-41	TRUE	-8.63918	2.8736e-41	TRUE	hypothetical protein
contig04363	0	0	221.737	-8.7934	1.91767e-44	TRUE	-8.76027	3.99158e-44	TRUE	hypothetical protein
contig04519	0	0	51.2973	-6.68151	1.70966e-13	TRUE	-6.64838	2.24344e-13	TRUE	hypothetical protein
contig04527	0	0	142.022	-8.15066	4.28131e-31	TRUE	-8.11753	7.38576e-31	TRUE	hypothetical protein
contig04701	0	0	145.632	-8.18688	9.87845e-32	TRUE	-8.15375	1.71997e-31	TRUE	hypothetical protein
contig04818	0	0	59.2573	-6.88962	3.31784e-15	TRUE	-6.85649	4.48064e-15	TRUE	hypothetical protein
contig04906	0	0	43.0512	-6.42868	1.14566e-11	TRUE	-6.39555	1.45679e-11	TRUE	hypothetical protein
contig04920	0	0	75.9541	-7.24775	1.16e-18	TRUE	-7.21462	1.65713e-18	TRUE	hypothetical protein
contig04924	0	0	75.9541	-7.24775	1.16e-18	TRUE	-7.21462	1.65713e-18	TRUE	hypothetical protein
contig05116	0	0	119.2	-7.89793	5.57489e-27	TRUE	-7.8648	9.05213e-27	TRUE	hypothetical protein
contig05119	0	0	37.977	-6.24775	1.63401e-10	TRUE	-6.21462	2.03585e-10	TRUE	hypothetical protein
contig05134	0	0	66.7364	-7.0611	8.94943e-17	TRUE	-7.02797	1.24017e-16	TRUE	hypothetical protein
contig05160	0	0	53.493	-6.74198	5.70175e-14	TRUE	-6.70885	7.54255e-14	TRUE	hypothetical protein
contig05190	0	0	136.116	-8.08939	4.79995e-30	TRUE	-8.05626	8.15469e-30	TRUE	hypothetical protein
contig05196	0	0	72.3563	-7.17774	6.24286e-18	TRUE	-7.14461	8.81448e-18	TRUE	hypothetical protein
contig05220	0	0	26.236	-5.71418	9.81833e-08	TRUE	-5.68105	1.16235e-07	TRUE	hypothetical protein
contig05535	0	0	49.4521	-6.62866	4.33131e-13	TRUE	-6.59553	5.64464e-13	TRUE	hypothetical protein
contig05595	0	0	117.168	-7.87313	1.32013e-26	TRUE	-7.84	2.13158e-26	TRUE	hypothetical protein
contig05598	0	0	96.8147	-7.59785	8.99216e-23	TRUE	-7.56472	1.36998e-22	TRUE	hypothetical protein
contig05684	0	0	38.8353	-6.27999	1.03813e-10	TRUE	-6.24686	1.29798e-10	TRUE	hypothetical protein
contig05685	0	0	40.7943	-6.351	3.70965e-11	TRUE	-6.31787	4.67505e-11	TRUE	hypothetical protein
contig05687	0	0	39.2791	-6.29639	8.21614e-11	TRUE	-6.26326	1.02912e-10	TRUE	hypothetical protein
contig05790	0	0	498.908	-9.96333	6.70023e-84	TRUE	-9.9302	2.31946e-83	TRUE	hypothetical protein
contig05925	0	0	71.852	-7.16766	7.91396e-18	TRUE	-7.13453	1.11554e-17	TRUE	hypothetical protein
contig06012	0	0	62.7748	-6.97281	6.00357e-16	TRUE	-6.93968	8.20768e-16	TRUE	hypothetical protein
contig06065	0	0	111.77	-7.80509	1.32497e-25	TRUE	-7.77196	2.10749e-25	TRUE	hypothetical protein
contig06117	0	0	73.3862	-7.19814	3.84953e-18	TRUE	-7.16501	5.45363e-18	TRUE	hypothetical protein
contig06151	0	0	31.6767	-5.98605	4.8278e-09	TRUE	-5.95292	5.85695e-09	TRUE	hypothetical protein
contig06165	0	0	56.8086	-6.82874	1.10317e-14	TRUE	-6.79561	1.47691e-14	TRUE	hypothetical protein
contig06190	0	0	562.405	-10.1362	5.22448e-92	TRUE	-10.103	1.99685e-91	TRUE	hypothetical protein
contig06214	0	0	17.7619	-5.15141	1.3087e-05	TRUE	-5.11828	1.48601e-05	TRUE	hypothetical protein
contig06222	0	0	51.2973	-6.68151	1.70966e-13	TRUE	-6.64838	2.24344e-13	TRUE	hypothetical protein
contig06510	0	0	26.7465	-5.74198	7.37255e-08	TRUE	-5.70885	8.7487e-08	TRUE	hypothetical protein
contig06544	0	0	46.7608	-6.54793	1.6998e-12	TRUE	-6.5148	2.19275e-12	TRUE	hypothetical protein
contig06565	0	0	43.3681	-6.43926	9.72271e-12	TRUE	-6.40613	1.23786e-11	TRUE	hypothetical protein
contig06569	0	0	58.5008	-6.87108	4.80408e-15	TRUE	-6.83795	6.47046e-15	TRUE	hypothetical protein
contig06622	0	0	92.8898	-7.53815	5.15213e-22	TRUE	-7.50502	7.75815e-22	TRUE	hypothetical protein
contig06642	0	0	28.8817	-5.85278	2.24398e-08	TRUE	-5.81965	2.68885e-08	TRUE	hypothetical protein
contig06658	0	0	127.293	-7.99271	1.85563e-28	TRUE	-7.95958	3.07985e-28	TRUE	hypothetical protein
contig06671	0	0	34.0289	-6.08939	1.34752e-09	TRUE	-6.05626	1.65143e-09	TRUE	hypothetical protein
contig06721	0	0	48.0688	-6.58773	8.73094e-13	TRUE	-6.5546	1.13192e-12	TRUE	hypothetical protein
contig06737	0	0	68.7384	-7.10374	3.44906e-17	TRUE	-7.07061	4.81182e-17	TRUE	hypothetical protein
contig06772	0	0	209.568	-8.71198	1.7211e-42	TRUE	-8.67885	3.48774e-42	TRUE	hypothetical protein
contig06774	0	0	43.2317	-6.43472	1.04339e-11	TRUE	-6.40159	1.3277e-11	TRUE	hypothetical protein
contig06904	0	0	52.6731	-6.71969	8.58315e-14	TRUE	-6.68656	1.13202e-13	TRUE	hypothetical protein
contig06911	0	0	73.126	-7.19301	4.34915e-18	TRUE	-7.15988	6.1562e-18	TRUE	hypothetical protein
contig06912	0	0	60.2969	-6.91471	1.99789e-15	TRUE	-6.88158	2.70795e-15	TRUE	hypothetical protein
contig06999	0	0	36.563	-6.19301	3.46337e-10	TRUE	-6.15988	4.28996e-10	TRUE	hypothetical protein
contig07002	0	0	55.8849	-6.80509	1.74011e-14	TRUE	-6.77196	2.32193e-14	TRUE	hypothetical protein
contig07072	0	0	183.303	-8.51878	3.52404e-38	TRUE	-8.48565	6.72615e-38	TRUE	hypothetical protein
contig07085	0	0	845.145	-10.7238	1.60974e-125	TRUE	-10.6906	9.14336e-125	TRUE	hypothetical protein
contig07089	0	0	74.7157	-7.22404	2.06655e-18	TRUE	-7.19091	2.94038e-18	TRUE	hypothetical protein
contig07096	0	0	34.8926	-6.12555	8.46522e-10	TRUE	-6.09242	1.04125e-09	TRUE	hypothetical protein
contig07110	0	0	44.9271	-6.49021	4.35011e-12	TRUE	-6.45708	5.57218e-12	TRUE	hypothetical protein
contig07161	0	0	208.298	-8.70321	2.76186e-42	TRUE	-8.67008	5.58099e-42	TRUE	hypothetical protein
contig07174	0	0	24.2892	-5.60294	2.95145e-07	TRUE	-5.56981	3.46229e-07	TRUE	hypothetical protein
contig07387	0	0	28.2874	-5.82279	3.1202e-08	TRUE	-5.78966	3.72878e-08	TRUE	hypothetical protein
contig07444	0	0	125.741	-7.97501	3.55036e-28	TRUE	-7.94188	5.86815e-28	TRUE	hypothetical protein
contig07467	0	0	159.857	-8.32134	3.30735e-34	TRUE	-8.28821	5.96735e-34	TRUE	hypothetical protein
contig07606	0	0	25.7447	-5.6869	1.29463e-07	TRUE	-5.65377	1.52916e-07	TRUE	hypothetical protein
contig07777	0	0	120.594	-7.91471	3.09144e-27	TRUE	-7.88158	5.03886e-27	TRUE	hypothetical protein
contig07879	0	0	38.4014	-6.26378	1.30545e-10	TRUE	-6.23065	1.62932e-10	TRUE	hypothetical protein
contig07880	0	0	19.6958	-5.30052	4.1806e-06	TRUE	-5.26739	4.79472e-06	TRUE	hypothetical protein
contig07883	0	0	43.6435	-6.44839	8.4321e-12	TRUE	-6.41526	1.0747e-11	TRUE	hypothetical protein
contig07991	0	0	39.5049	-6.30466	7.29584e-11	TRUE	-6.27153	9.14686e-11	TRUE	hypothetical protein
contig07996	0	0	35.0706	-6.13289	7.69355e-10	TRUE	-6.09976	9.47041e-10	TRUE	hypothetical protein
contig08081	0	0	27.2772	-5.77032	5.47829e-08	TRUE	-5.73719	6.51675e-08	TRUE	hypothetical protein
contig08286	0	0	21.8217	-5.44839	1.21377e-06	TRUE	-5.41526	1.40696e-06	TRUE	hypothetical protein
contig08321	0	0	30.2813	-5.92105	1.03673e-08	TRUE	-5.88792	1.25005e-08	TRUE	hypothetical protein
contig08384	0	0	21.0209	-5.39445	1.92997e-06	TRUE	-5.36132	2.22829e-06	TRUE	hypothetical protein
contig08433	0	0	90.4453	-7.49967	1.54005e-21	TRUE	-7.46654	2.30199e-21	TRUE	hypothetical protein
contig08447	0	0	112.686	-7.81686	8.9431e-26	TRUE	-7.78373	1.42615e-25	TRUE	hypothetical protein
contig08513	0	0	30.2813	-5.92105	1.03673e-08	TRUE	-5.88792	1.25005e-08	TRUE	hypothetical protein
contig08527	0	0	34.8926	-6.12555	8.46522e-10	TRUE	-6.09242	1.04125e-09	TRUE	hypothetical protein
contig08536	0	0	37.3578	-6.22404	2.26911e-10	TRUE	-6.19091	2.81994e-10	TRUE	hypothetical protein
contig08578	0	0	23.9507	-5.58269	3.5787e-07	TRUE	-5.54956	4.19134e-07	TRUE	hypothetical protein
contig08603	0	0	49.8105	-6.63908	3.61414e-13	TRUE	-6.60595	4.71634e-13	TRUE	hypothetical protein
contig08902	0	0	32.8892	-6.04024	2.49608e-09	TRUE	-6.00711	3.04414e-09	TRUE	hypothetical protein
contig08938	0	0	79.0097	-7.30466	2.81279e-19	TRUE	-7.27153	4.05777e-19	TRUE	hypothetical protein
contig08992	0	0	55.4342	-6.7934	2.17456e-14	TRUE	-6.76027	2.89694e-14	TRUE	hypothetical protein
contig09016	0	0	26.851	-5.7476	6.95337e-08	TRUE	-5.71447	8.25526e-08	TRUE	hypothetical protein
contig09088	0	0	126.126	-7.97942	3.02275e-28	TRUE	-7.94629	5.00127e-28	TRUE	hypothetical protein
contig09090	0	0	587.508	-10.1992	3.81417e-95	TRUE	-10.166	1.51418e-94	TRUE	hypothetical protein
contig09093	0	0	166.639	-8.38128	2.27679e-35	TRUE	-8.34815	4.17656e-35	TRUE	hypothetical protein
contig09114	0	0	58.2529	-6.86496	5.42466e-15	TRUE	-6.83183	7.29989e-15	TRUE	hypothetical protein
contig09146	0	0	133.042	-8.05644	1.70427e-29	TRUE	-8.02331	2.87215e-29	TRUE	hypothetical protein
contig09157	0	0	42.6947	-6.41668	1.37831e-11	TRUE	-6.38355	1.75018e-11	TRUE	hypothetical protein
contig09237	0	0	28.0565	-5.81096	3.54763e-08	TRUE	-5.77783	4.23514e-08	TRUE	hypothetical protein
contig09241	0	0	28.8817	-5.85278	2.24398e-08	TRUE	-5.81965	2.68885e-08	TRUE	hypothetical protein
contig09245	0	0	25.7447	-5.6869	1.29463e-07	TRUE	-5.65377	1.52916e-07	TRUE	hypothetical protein
contig09272	0	0	52.4721	-6.71418	9.49045e-14	TRUE	-6.68105	1.25076e-13	TRUE	hypothetical protein
contig09318	0	0	37.1559	-6.21622	2.52608e-10	TRUE	-6.18309	3.13668e-10	TRUE	hypothetical protein
contig09428	0	0	20.1579	-5.33397	3.19032e-06	TRUE	-5.30084	3.66755e-06	TRUE	hypothetical protein
contig09436	0	0	143.205	-8.16264	2.64497e-31	TRUE	-8.12951	4.57676e-31	TRUE	hypothetical protein
contig09471	0	0	66.3072	-7.05179	1.09869e-16	TRUE	-7.01866	1.52031e-16	TRUE	hypothetical protein
contig09476	0	0	30.4152	-5.92742	9.63147e-09	TRUE	-5.89429	1.16201e-08	TRUE	hypothetical protein
contig09478	0	0	61.3736	-6.94024	1.18354e-15	TRUE	-6.90711	1.61022e-15	TRUE	hypothetical protein
contig09623	0	0	110.868	-7.7934	1.95194e-25	TRUE	-7.76027	3.09689e-25	TRUE	hypothetical protein
contig09629	0	0	50.543	-6.66014	2.49821e-13	TRUE	-6.62701	3.26901e-13	TRUE	hypothetical protein
contig09667	0	0	86.4635	-7.43472	9.28856e-21	TRUE	-7.40159	1.37162e-20	TRUE	hypothetical protein
contig09690	0	0	542.672	-10.0846	1.62291e-89	TRUE	-10.0515	6.01788e-89	TRUE	hypothetical protein
contig09731	0	0	44.9271	-6.49021	4.35011e-12	TRUE	-6.45708	5.57218e-12	TRUE	hypothetical protein
contig09766	0	0	301.244	-9.23549	1.24103e-56	TRUE	-9.20236	3.04061e-56	TRUE	hypothetical protein
contig09791	0	0	63.9427	-6.99941	3.41734e-16	TRUE	-6.96628	4.69077e-16	TRUE	hypothetical protein
contig09936	0	0	41.1607	-6.3639	3.06308e-11	TRUE	-6.33077	3.86588e-11	TRUE	hypothetical protein
contig10042	0	0	137.477	-8.10374	2.74425e-30	TRUE	-8.07061	4.67881e-30	TRUE	hypothetical protein
contig10049	0	0	312.447	-9.28817	2.78617e-58	TRUE	-9.25504	6.97516e-58	TRUE	hypothetical protein
contig10082	0	0	141.243	-8.14274	5.8792e-31	TRUE	-8.10961	1.0122e-30	TRUE	hypothetical protein
contig10094	0	0	40.1979	-6.32975	5.06982e-11	TRUE	-6.29662	6.37389e-11	TRUE	hypothetical protein
contig10116	0	0	157.116	-8.29639	9.82397e-34	TRUE	-8.26326	1.76055e-33	TRUE	hypothetical protein
contig10117	0	0	546.266	-10.0942	5.68355e-90	TRUE	-10.061	2.11923e-89	TRUE	hypothetical protein
contig10138	0	0	74.7157	-7.22404	2.06655e-18	TRUE	-7.19091	2.94038e-18	TRUE	hypothetical protein
contig10187	0	0	65.4652	-7.03335	1.64427e-16	TRUE	-7.00022	2.26875e-16	TRUE	hypothetical protein
contig10229	0	0	36.8571	-6.20457	2.96127e-10	TRUE	-6.17144	3.67251e-10	TRUE	hypothetical protein
contig10241	0	0	55.4342	-6.7934	2.17456e-14	TRUE	-6.76027	2.89694e-14	TRUE	hypothetical protein
contig10243	0	0	25.087	-5.64957	1.87706e-07	TRUE	-5.61644	2.21028e-07	TRUE	hypothetical protein
contig10277	0	0	94.8116	-7.56769	2.18748e-22	TRUE	-7.53456	3.31293e-22	TRUE	hypothetical protein
contig10281	0	0	26.5399	-5.73079	8.27786e-08	TRUE	-5.69766	9.81364e-08	TRUE	hypothetical protein
contig10308	0	0	90.8438	-7.50601	1.28778e-21	TRUE	-7.47288	1.92723e-21	TRUE	hypothetical protein
contig10310	0	0	47.0811	-6.55778	1.4435e-12	TRUE	-6.52465	1.8644e-12	TRUE	hypothetical protein
contig10364	0	0	120.067	-7.9084	3.862e-27	TRUE	-7.87527	6.28576e-27	TRUE	hypothetical protein
contig10428	0	0	28.641	-5.84071	2.56415e-08	TRUE	-5.80758	3.06917e-08	TRUE	hypothetical protein
contig10490	0	0	57.7634	-6.85278	6.89752e-15	TRUE	-6.81965	9.26578e-15	TRUE	hypothetical protein
contig10548	0	0	55.6587	-6.79923	1.94604e-14	TRUE	-6.7661	2.5946e-14	TRUE	hypothetical protein
contig10620	0	0	46.6023	-6.54303	1.84314e-12	TRUE	-6.5099	2.37622e-12	TRUE	hypothetical protein
contig10692	0	0	48.0688	-6.58773	8.73094e-13	TRUE	-6.5546	1.13192e-12	TRUE	hypothetical protein
contig10730	0	0	37.4596	-6.22796	2.14973e-10	TRUE	-6.19483	2.67271e-10	TRUE	hypothetical protein
contig10732	0	0	47.9014	-6.58269	9.50671e-13	TRUE	-6.54956	1.23171e-12	TRUE	hypothetical protein
contig10735	0	0	49.0989	-6.61832	5.17859e-13	TRUE	-6.58519	6.73989e-13	TRUE	hypothetical protein
contig10767	0	0	112.686	-7.81686	8.9431e-26	TRUE	-7.78373	1.42615e-25	TRUE	hypothetical protein
contig10825	0	0	247.706	-8.95318	1.5803e-48	TRUE	-8.92005	3.47665e-48	TRUE	hypothetical protein
contig10833	0	0	53.5624	-6.74385	5.5078e-14	TRUE	-6.71072	7.28783e-14	TRUE	hypothetical protein
contig10836	0	0	65.4652	-7.03335	1.64427e-16	TRUE	-7.00022	2.26875e-16	TRUE	hypothetical protein
contig10855	0	0	91.2457	-7.51238	1.07531e-21	TRUE	-7.47925	1.61121e-21	TRUE	hypothetical protein
contig11165	0	0	34.0289	-6.08939	1.34752e-09	TRUE	-6.05626	1.65143e-09	TRUE	hypothetical protein
contig11391	0	0	160.792	-8.32975	2.28359e-34	TRUE	-8.29662	4.12969e-34	TRUE	hypothetical protein
contig11462	0	0	46.4449	-6.53815	1.99758e-12	TRUE	-6.50502	2.57377e-12	TRUE	hypothetical protein
contig11537	0	0	80.8688	-7.33821	1.19436e-19	TRUE	-7.30508	1.73319e-19	TRUE	hypothetical protein
contig11634	0	0	69.7852	-7.12555	2.09963e-17	TRUE	-7.09242	2.93944e-17	TRUE	hypothetical protein
contig11755	0	0	118.515	-7.88962	7.45258e-27	TRUE	-7.85649	1.20782e-26	TRUE	hypothetical protein
contig11782	0	0	23.2224	-5.53815	5.42442e-07	TRUE	-5.50502	6.33085e-07	TRUE	hypothetical protein
contig11800	0	0	58.7508	-6.87724	4.2505e-15	TRUE	-6.84411	5.72992e-15	TRUE	hypothetical protein
contig11802	0	0	30.2813	-5.92105	1.03673e-08	TRUE	-5.88792	1.25005e-08	TRUE	hypothetical protein
contig11804	0	0	26.6428	-5.73637	7.81372e-08	TRUE	-5.70324	9.26779e-08	TRUE	hypothetical protein
contig11833	0	0	31.9714	-5.99941	4.11116e-09	TRUE	-5.96628	4.99395e-09	TRUE	hypothetical protein
contig12000	0	0	112.074	-7.809	1.16299e-25	TRUE	-7.77587	1.85143e-25	TRUE	hypothetical protein
contig12033	0	0	73.5171	-7.20071	3.62061e-18	TRUE	-7.16758	5.13151e-18	TRUE	hypothetical protein
contig12244	0	0	46.4449	-6.53815	1.99758e-12	TRUE	-6.50502	2.57377e-12	TRUE	hypothetical protein
contig12268	0	0	91.6513	-7.51878	8.96603e-22	TRUE	-7.48565	1.34509e-21	TRUE	hypothetical protein
contig12301	0	0	251.921	-8.97753	3.51536e-49	TRUE	-8.9444	7.80197e-49	TRUE	hypothetical protein
contig12349	0	0	88.6948	-7.47148	3.38636e-21	TRUE	-7.43835	5.03488e-21	TRUE	hypothetical protein
contig12350	0	0	147.297	-8.20328	5.03872e-32	TRUE	-8.17015	8.8103e-32	TRUE	hypothetical protein
contig12358	0	0	39.5049	-6.30466	7.29584e-11	TRUE	-6.27153	9.14686e-11	TRUE	hypothetical protein
contig12359	0	0	41.6597	-6.38128	2.3611e-11	TRUE	-6.34815	2.98584e-11	TRUE	hypothetical protein
contig12360	0	0	40.6736	-6.34672	3.95146e-11	TRUE	-6.31359	4.97738e-11	TRUE	hypothetical protein
contig12433	0	0	32.2716	-6.01289	3.49121e-09	TRUE	-5.97976	4.24641e-09	TRUE	hypothetical protein
contig12478	0	0	98.1978	-7.61832	4.87829e-23	TRUE	-7.58519	7.46262e-23	TRUE	hypothetical protein
contig12485	0	0	59.2573	-6.88962	3.31784e-15	TRUE	-6.85649	4.48064e-15	TRUE	hypothetical protein
contig12486	0	0	30.5504	-5.93382	8.94245e-09	TRUE	-5.90069	1.07953e-08	TRUE	hypothetical protein
contig12499	0	0	98.7621	-7.62658	3.80294e-23	TRUE	-7.59345	5.82726e-23	TRUE	hypothetical protein
contig12555	0	0	298.863	-9.22404	2.79394e-56	TRUE	-9.19091	6.81374e-56	TRUE	hypothetical protein
contig12577	0	0	63.6467	-6.99271	3.94127e-16	TRUE	-6.95958	5.40444e-16	TRUE	hypothetical protein
contig12661	0	0	66.0947	-7.04716	1.21627e-16	TRUE	-7.01403	1.68179e-16	TRUE	hypothetical protein
contig12673	0	0	41.5338	-6.37691	2.52121e-11	TRUE	-6.34378	3.18672e-11	TRUE	hypothetical protein
contig12674	0	0	105.105	-7.71638	2.36326e-24	TRUE	-7.68325	3.68854e-24	TRUE	hypothetical protein
contig12871	0	0	150.522	-8.23453	1.37355e-32	TRUE	-8.2014	2.42134e-32	TRUE	hypothetical protein
contig12927	0	0	60.2969	-6.91471	1.99789e-15	TRUE	-6.88158	2.70795e-15	TRUE	hypothetical protein
contig12986	0	0	64.2415	-7.00613	2.9595e-16	TRUE	-6.973	4.06648e-16	TRUE	hypothetical protein
contig13025	0	0	47.5699	-6.57267	1.1253e-12	TRUE	-6.53954	1.45613e-12	TRUE	hypothetical protein
contig13065	0	0	28.8817	-5.85278	2.24398e-08	TRUE	-5.81965	2.68885e-08	TRUE	hypothetical protein
contig13308	0	0	31.8234	-5.99271	4.45661e-09	TRUE	-5.95958	5.4101e-09	TRUE	hypothetical protein
contig13366	0	0	34.7164	-6.11824	9.30605e-10	TRUE	-6.08511	1.14382e-09	TRUE	hypothetical protein
contig13372	0	0	48.5784	-6.60294	6.74108e-13	TRUE	-6.56981	8.75627e-13	TRUE	hypothetical protein
contig13397	0	0	28.641	-5.84071	2.56415e-08	TRUE	-5.80758	3.06917e-08	TRUE	hypothetical protein
contig13421	0	0	90.4453	-7.49967	1.54005e-21	TRUE	-7.46654	2.30199e-21	TRUE	hypothetical protein
contig13425	0	0	458.256	-9.84071	1.44865e-78	TRUE	-9.80758	4.69466e-78	TRUE	hypothetical protein
contig13451	0	0	133.042	-8.05644	1.70427e-29	TRUE	-8.02331	2.87215e-29	TRUE	hypothetical protein
contig13453	0	0	484.074	-9.91978	5.74179e-82	TRUE	-9.88665	1.94087e-81	TRUE	hypothetical protein
contig13493	0	0	44.0631	-6.4622	6.78896e-12	TRUE	-6.42907	8.667e-12	TRUE	hypothetical protein
contig13499	0	0	56.8086	-6.82874	1.10317e-14	TRUE	-6.79561	1.47691e-14	TRUE	hypothetical protein
contig13531	0	0	29.3754	-5.87724	1.70779e-08	TRUE	-5.84411	2.05089e-08	TRUE	hypothetical protein
contig13553	0	0	31.9714	-5.99941	4.11116e-09	TRUE	-5.96628	4.99395e-09	TRUE	hypothetical protein
contig13579	0	0	66.0947	-7.04716	1.21627e-16	TRUE	-7.01403	1.68179e-16	TRUE	hypothetical protein
contig13611	0	0	79.3136	-7.31019	2.44461e-19	TRUE	-7.27706	3.53004e-19	TRUE	hypothetical protein
contig13779	0	0	63.3534	-6.98605	4.54012e-16	TRUE	-6.95292	6.21934e-16	TRUE	hypothetical protein
contig13816	0	0	23.4602	-5.55284	4.73463e-07	TRUE	-5.51971	5.53214e-07	TRUE	hypothetical protein
contig13867	0	0	39.5049	-6.30466	7.29584e-11	TRUE	-6.27153	9.14686e-11	TRUE	hypothetical protein
contig13977	0	0	23.3804	-5.54793	4.95564e-07	TRUE	-5.5148	5.78814e-07	TRUE	hypothetical protein
contig14009	0	0	46.4449	-6.53815	1.99758e-12	TRUE	-6.50502	2.57377e-12	TRUE	hypothetical protein
contig14020	0	0	74.7157	-7.22404	2.06655e-18	TRUE	-7.19091	2.94038e-18	TRUE	hypothetical protein
contig14147	0	0	27.9425	-5.80509	3.7801e-08	TRUE	-5.77196	4.51032e-08	TRUE	hypothetical protein
contig14243	0	0	61.3736	-6.94024	1.18354e-15	TRUE	-6.90711	1.61022e-15	TRUE	hypothetical protein
contig14268	0	0	52.8757	-6.72523	7.75715e-14	TRUE	-6.6921	1.02384e-13	TRUE	hypothetical protein
contig14461	0	0	100.79	-7.6559	1.55842e-23	TRUE	-7.62277	2.40218e-23	TRUE	hypothetical protein
contig14476	0	0	37.977	-6.24775	1.63401e-10	TRUE	-6.21462	2.03585e-10	TRUE	hypothetical protein
contig14498	0	0	24.2892	-5.60294	2.95145e-07	TRUE	-5.56981	3.46229e-07	TRUE	hypothetical protein
contig14605	0	0	27.9425	-5.80509	3.7801e-08	TRUE	-5.77196	4.51032e-08	TRUE	hypothetical protein
contig14662	0	0	66.0947	-7.04716	1.21627e-16	TRUE	-7.01403	1.68179e-16	TRUE	hypothetical protein
contig14686	0	0	19.4176	-5.27999	4.92158e-06	TRUE	-5.24686	5.63656e-06	TRUE	hypothetical protein
contig14789	0	0	78.5582	-7.29639	3.46535e-19	TRUE	-7.26326	4.99198e-19	TRUE	hypothetical protein
contig14840	0	0	27.4954	-5.78182	4.8498e-08	TRUE	-5.74869	5.77489e-08	TRUE	hypothetical protein
contig14929	0	0	25.1789	-5.65484	1.78197e-07	TRUE	-5.62171	2.09921e-07	TRUE	hypothetical protein
contig15116	0	0	113.617	-7.82874	6.00145e-26	TRUE	-7.79561	9.5954e-26	TRUE	hypothetical protein
contig15139	0	0	19.9242	-5.31715	3.65738e-06	TRUE	-5.28402	4.1995e-06	TRUE	hypothetical protein
contig15158	0	0	24.1188	-5.59278	3.25201e-07	TRUE	-5.55965	3.81178e-07	TRUE	hypothetical protein
contig15230	0	0	33.5309	-6.06812	1.76331e-09	TRUE	-6.03499	2.1564e-09	TRUE	hypothetical protein
contig15280	0	0	29.0649	-5.8619	2.0276e-08	TRUE	-5.82877	2.43158e-08	TRUE	hypothetical protein
contig15334	0	0	41.5338	-6.37691	2.52121e-11	TRUE	-6.34378	3.18672e-11	TRUE	hypothetical protein
contig15376	0	0	41.9137	-6.39005	2.06847e-11	TRUE	-6.35692	2.61842e-11	TRUE	hypothetical protein
contig15407	0	0	66.414	-7.05411	1.04401e-16	TRUE	-7.02098	1.44516e-16	TRUE	hypothetical protein
contig15408	0	0	129.695	-8.01968	6.82375e-29	TRUE	-7.98655	1.13984e-28	TRUE	hypothetical protein
contig15475	0	0	24.6374	-5.62348	2.42173e-07	TRUE	-5.59035	2.84559e-07	TRUE	hypothetical protein
contig15614	0	0	35.6158	-6.15514	5.74418e-10	TRUE	-6.12201	7.08705e-10	TRUE	hypothetical protein
contig15684	0	0	36.0832	-6.17395	4.47388e-10	TRUE	-6.14082	5.53058e-10	TRUE	hypothetical protein
contig15692	0	0	112.686	-7.81686	8.9431e-26	TRUE	-7.78373	1.42615e-25	TRUE	hypothetical protein
contig15722	0	0	31.3874	-5.97281	5.65407e-09	TRUE	-5.93968	6.8507e-09	TRUE	hypothetical protein
contig15737	0	0	55.6587	-6.79923	1.94604e-14	TRUE	-6.7661	2.5946e-14	TRUE	hypothetical protein
contig15776	0	0	54.5543	-6.77032	3.3634e-14	TRUE	-6.73719	4.46648e-14	TRUE	hypothetical protein
contig15887	0	0	26.7465	-5.74198	7.37255e-08	TRUE	-5.70885	8.7487e-08	TRUE	hypothetical protein
contig15902	0	0	185.78	-8.53815	1.36303e-38	TRUE	-8.50502	2.61662e-38	TRUE	hypothetical protein
contig15934	0	0	21.2813	-5.41221	1.65943e-06	TRUE	-5.37908	1.91841e-06	TRUE	hypothetical protein
contig15942	0	0	27.9425	-5.80509	3.7801e-08	TRUE	-5.77196	4.51032e-08	TRUE	hypothetical protein
contig15991	0	0	30.1484	-5.91471	1.11528e-08	TRUE	-5.88158	1.34396e-08	TRUE	hypothetical protein
contig16066	0	0	39.9642	-6.32134	5.73121e-11	TRUE	-6.28821	7.19863e-11	TRUE	hypothetical protein
contig16067	0	0	101.086	-7.66014	1.36828e-23	TRUE	-7.62701	2.11091e-23	TRUE	hypothetical protein
contig16151	0	0	129.695	-8.01968	6.82375e-29	TRUE	-7.98655	1.13984e-28	TRUE	hypothetical protein
contig16159	0	0	145.018	-8.18078	1.26713e-31	TRUE	-8.14765	2.20279e-31	TRUE	hypothetical protein
contig16160	0	0	25.7447	-5.6869	1.29463e-07	TRUE	-5.65377	1.52916e-07	TRUE	hypothetical protein
contig16226	0	0	55.4342	-6.7934	2.17456e-14	TRUE	-6.76027	2.89694e-14	TRUE	hypothetical protein
contig16241	0	0	95.4701	-7.57767	1.63249e-22	TRUE	-7.54454	2.47725e-22	TRUE	hypothetical protein
contig16364	0	0	35.0706	-6.13289	7.69355e-10	TRUE	-6.09976	9.47041e-10	TRUE	hypothetical protein
contig16372	0	0	42.4311	-6.40775	1.58044e-11	TRUE	-6.37462	2.00474e-11	TRUE	hypothetical protein
contig16434	0	0	20.3368	-5.34672	2.87393e-06	TRUE	-5.31359	3.30681e-06	TRUE	hypothetical protein
contig16511	0	0	17.4463	-5.12555	1.57898e-05	TRUE	-5.09242	1.78994e-05	TRUE	hypothetical protein
contig16532	0	0	51.4895	-6.6869	1.5525e-13	TRUE	-6.65377	2.03866e-13	TRUE	hypothetical protein
contig16581	0	0	38.4014	-6.26378	1.30545e-10	TRUE	-6.23065	1.62932e-10	TRUE	hypothetical protein
contig16685	0	0	51.2973	-6.68151	1.70966e-13	TRUE	-6.64838	2.24344e-13	TRUE	hypothetical protein
contig16692	0	0	39.0559	-6.28817	9.24111e-11	TRUE	-6.25504	1.15646e-10	TRUE	hypothetical protein
contig16805	0	0	61.1008	-6.93382	1.35119e-15	TRUE	-6.90069	1.83656e-15	TRUE	hypothetical protein
contig16893	0	0	114.089	-7.83471	4.90546e-26	TRUE	-7.80158	7.8534e-26	TRUE	hypothetical protein
contig17057	0	0	138.4	-8.11339	1.87991e-30	TRUE	-8.08026	3.21286e-30	TRUE	hypothetical protein
contig17077	0	0	17.7619	-5.15141	1.3087e-05	TRUE	-5.11828	1.48601e-05	TRUE	hypothetical protein
contig17081	0	0	121.661	-7.92742	1.97051e-27	TRUE	-7.89429	3.22116e-27	TRUE	hypothetical protein
contig17092	0	0	39.2791	-6.29639	8.21614e-11	TRUE	-6.26326	1.02912e-10	TRUE	hypothetical protein
contig17096	0	0	48.0688	-6.58773	8.73094e-13	TRUE	-6.5546	1.13192e-12	TRUE	hypothetical protein
contig17103	0	0	42.5625	-6.41221	1.4762e-11	TRUE	-6.37908	1.8735e-11	TRUE	hypothetical protein
contig17111	0	0	29.3754	-5.87724	1.70779e-08	TRUE	-5.84411	2.05089e-08	TRUE	hypothetical protein
contig17127	0	0	78.5582	-7.29639	3.46535e-19	TRUE	-7.26326	4.99198e-19	TRUE	hypothetical protein
contig17168	0	0	28.4043	-5.82874	2.92406e-08	TRUE	-5.79561	3.49623e-08	TRUE	hypothetical protein
contig17246	0	0	24.3753	-5.60805	2.81041e-07	TRUE	-5.57492	3.29819e-07	TRUE	hypothetical protein
contig17324	0	0	55.6587	-6.79923	1.94604e-14	TRUE	-6.7661	2.5946e-14	TRUE	hypothetical protein
contig17326	0	0	56.343	-6.81686	1.38786e-14	TRUE	-6.78373	1.85495e-14	TRUE	hypothetical protein
contig17404	0	0	39.8484	-6.31715	6.09062e-11	TRUE	-6.28402	7.64649e-11	TRUE	hypothetical protein
contig17545	0	0	144.408	-8.17471	1.62236e-31	TRUE	-8.14158	2.81595e-31	TRUE	hypothetical protein
contig17552	0	0	41.9137	-6.39005	2.06847e-11	TRUE	-6.35692	2.61842e-11	TRUE	hypothetical protein
contig17591	0	0	102.595	-7.68151	7.06485e-24	TRUE	-7.64838	1.09472e-23	TRUE	hypothetical protein
contig17627	0	0	44.6354	-6.48081	5.05472e-12	TRUE	-6.44768	6.4674e-12	TRUE	hypothetical protein
contig17630	0	0	43.2317	-6.43472	1.04339e-11	TRUE	-6.40159	1.3277e-11	TRUE	hypothetical protein
contig17666	0	0	38.8353	-6.27999	1.03813e-10	TRUE	-6.24686	1.29798e-10	TRUE	hypothetical protein
contig17708	0	0	179.318	-8.48707	1.63471e-37	TRUE	-8.45394	3.09102e-37	TRUE	hypothetical protein
contig17744	0	0	120.594	-7.91471	3.09144e-27	TRUE	-7.88158	5.03886e-27	TRUE	hypothetical protein
contig17764	0	0	37.7684	-6.23981	1.82501e-10	TRUE	-6.20668	2.27188e-10	TRUE	hypothetical protein
contig17771	0	0	23.0666	-5.52843	5.93087e-07	TRUE	-5.4953	6.91672e-07	TRUE	hypothetical protein
contig17780	0	0	56.5749	-6.82279	1.23788e-14	TRUE	-6.78966	1.65587e-14	TRUE	hypothetical protein
contig17846	0	0	56.8086	-6.82874	1.10317e-14	TRUE	-6.79561	1.47691e-14	TRUE	hypothetical protein
contig17896	0	0	20.099	-5.32975	3.30209e-06	TRUE	-5.29662	3.79491e-06	TRUE	hypothetical protein
contig17910	0	0	17.7619	-5.15141	1.3087e-05	TRUE	-5.11828	1.48601e-05	TRUE	hypothetical protein
contig17912	0	0	21.2813	-5.41221	1.65943e-06	TRUE	-5.37908	1.91841e-06	TRUE	hypothetical protein
contig17933	0	0	98.1978	-7.61832	4.87829e-23	TRUE	-7.58519	7.46262e-23	TRUE	hypothetical protein
contig18126	0	0	26.9563	-5.75325	6.55524e-08	TRUE	-5.72012	7.78636e-08	TRUE	hypothetical protein
contig18128	0	0	37.3578	-6.22404	2.26911e-10	TRUE	-6.19091	2.81994e-10	TRUE	hypothetical protein
contig18282	0	0	51.1066	-6.67614	1.88151e-13	TRUE	-6.64301	2.4672e-13	TRUE	hypothetical protein
contig18307	0	0	21.4808	-5.42567	1.47831e-06	TRUE	-5.39254	1.71071e-06	TRUE	hypothetical protein
contig18326	0	0	33.5309	-6.06812	1.76331e-09	TRUE	-6.03499	2.1564e-09	TRUE	hypothetical protein
contig18347	0	0	25.6487	-5.68151	1.36669e-07	TRUE	-5.64838	1.61355e-07	TRUE	hypothetical protein
contig18548	0	0	109.689	-7.77797	3.24402e-25	TRUE	-7.74484	5.12978e-25	TRUE	hypothetical protein
contig18614	0	0	28.8817	-5.85278	2.24398e-08	TRUE	-5.81965	2.68885e-08	TRUE	hypothetical protein
contig18677	0	0	27.9425	-5.80509	3.7801e-08	TRUE	-5.77196	4.51032e-08	TRUE	hypothetical protein
contig18746	0	0	43.5053	-6.44382	9.0563e-12	TRUE	-6.41069	1.15364e-11	TRUE	hypothetical protein
contig18791	0	0	132.189	-8.04716	2.42511e-29	TRUE	-8.01403	4.07778e-29	TRUE	hypothetical protein
contig18803	0	0	112.379	-7.81293	1.02017e-25	TRUE	-7.7798	1.62545e-25	TRUE	hypothetical protein
contig18805	0	0	58.7508	-6.87724	4.2505e-15	TRUE	-6.84411	5.72992e-15	TRUE	hypothetical protein
contig18861	0	0	119.2	-7.89793	5.57489e-27	TRUE	-7.8648	9.05213e-27	TRUE	hypothetical protein
contig18881	0	0	56.343	-6.81686	1.38786e-14	TRUE	-6.78373	1.85495e-14	TRUE	hypothetical protein
contig19043	0	0	30.9633	-5.95318	7.13093e-09	TRUE	-5.92005	8.62407e-09	TRUE	hypothetical protein
contig19064	0	0	105.751	-7.72523	1.78382e-24	TRUE	-7.6921	2.78933e-24	TRUE	hypothetical protein
contig19094	0	0	34.7164	-6.11824	9.30605e-10	TRUE	-6.08511	1.14382e-09	TRUE	hypothetical protein
contig19105	0	0	70.6217	-7.14274	1.41368e-17	TRUE	-7.10961	1.98463e-17	TRUE	hypothetical protein
contig19119	0	0	24.9958	-5.64431	1.97654e-07	TRUE	-5.61118	2.32642e-07	TRUE	hypothetical protein
contig19124	0	0	41.1607	-6.3639	3.06308e-11	TRUE	-6.33077	3.86588e-11	TRUE	hypothetical protein
contig19147	0	0	87.7512	-7.45605	5.18514e-21	TRUE	-7.42292	7.68711e-21	TRUE	hypothetical protein
contig19154	0	0	34.5419	-6.11098	1.02215e-09	TRUE	-6.07785	1.25541e-09	TRUE	hypothetical protein
contig19184	0	0	184.121	-8.52521	2.57403e-38	TRUE	-8.49208	4.92231e-38	TRUE	hypothetical protein
contig19202	0	0	26.6428	-5.73637	7.81372e-08	TRUE	-5.70324	9.26779e-08	TRUE	hypothetical protein
contig19208	0	0	115.527	-7.85278	2.65473e-26	TRUE	-7.81965	4.26711e-26	TRUE	hypothetical protein
contig19262	0	0	34.0289	-6.08939	1.34752e-09	TRUE	-6.05626	1.65143e-09	TRUE	hypothetical protein
contig19309	0	0	121.303	-7.92317	2.29147e-27	TRUE	-7.89004	3.74219e-27	TRUE	hypothetical protein
contig19310	0	0	48.7507	-6.60805	6.17736e-13	TRUE	-6.57492	8.02925e-13	TRUE	hypothetical protein
contig19324	0	0	99.6209	-7.63908	2.60494e-23	TRUE	-7.60595	4.00162e-23	TRUE	hypothetical protein
contig19325	0	0	60.2969	-6.91471	1.99789e-15	TRUE	-6.88158	2.70795e-15	TRUE	hypothetical protein
contig19358	0	0	48.7507	-6.60805	6.17736e-13	TRUE	-6.57492	8.02925e-13	TRUE	hypothetical protein
contig19380	0	0	87.9008	-7.4585	4.84611e-21	TRUE	-7.42537	7.18779e-21	TRUE	hypothetical protein
contig19399	0	0	105.751	-7.72523	1.78382e-24	TRUE	-7.6921	2.78933e-24	TRUE	hypothetical protein
contig19446	0	0	56.343	-6.81686	1.38786e-14	TRUE	-6.78373	1.85495e-14	TRUE	hypothetical protein
contig19505	0	0	276.799	-9.11339	5.5707e-53	TRUE	-9.08026	1.30067e-52	TRUE	hypothetical protein
contig19552	0	0	53.8421	-6.75136	4.79185e-14	TRUE	-6.71823	6.34696e-14	TRUE	hypothetical protein
contig19601	0	0	92.8898	-7.53815	5.15213e-22	TRUE	-7.50502	7.75815e-22	TRUE	hypothetical protein
contig19669	0	0	32.2716	-6.01289	3.49121e-09	TRUE	-5.97976	4.24641e-09	TRUE	hypothetical protein
contig19670	0	0	115.204	-7.84875	3.04645e-26	TRUE	-7.81562	4.89237e-26	TRUE	hypothetical protein
contig19682	0	0	109.689	-7.77797	3.24402e-25	TRUE	-7.74484	5.12978e-25	TRUE	hypothetical protein
contig19685	0	0	30.8244	-5.9467	7.69461e-09	TRUE	-5.91357	9.3001e-09	TRUE	hypothetical protein
contig19721	0	0	54.9908	-6.78182	2.70871e-14	TRUE	-6.74869	3.60276e-14	TRUE	hypothetical protein
contig19727	0	0	91.6513	-7.51878	8.96603e-22	TRUE	-7.48565	1.34509e-21	TRUE	hypothetical protein
contig19758	0	0	80.8688	-7.33821	1.19436e-19	TRUE	-7.30508	1.73319e-19	TRUE	hypothetical protein
contig19817	0	0	511.278	-9.99866	1.68251e-85	TRUE	-9.96553	5.94009e-85	TRUE	hypothetical protein
contig19824	0	0	17.0145	-5.08939	2.04302e-05	TRUE	-5.05626	2.31069e-05	TRUE	hypothetical protein
contig19826	0	0	53.7019	-6.7476	5.13821e-14	TRUE	-6.71447	6.80226e-14	TRUE	hypothetical protein
contig19871	0	0	39.9642	-6.32134	5.73121e-11	TRUE	-6.28821	7.19863e-11	TRUE	hypothetical protein
contig19898	0	0	34.8926	-6.12555	8.46522e-10	TRUE	-6.09242	1.04125e-09	TRUE	hypothetical protein
contig19905	0	0	97.7324	-7.61146	5.9917e-23	TRUE	-7.57833	9.15332e-23	TRUE	hypothetical protein
contig19907	0	0	103.626	-7.69594	4.50226e-24	TRUE	-7.66281	6.9972e-24	TRUE	hypothetical protein
contig19934	0	0	51.2973	-6.68151	1.70966e-13	TRUE	-6.64838	2.24344e-13	TRUE	hypothetical protein
contig19937	0	0	45.5221	-6.5092	3.20441e-12	TRUE	-6.47607	4.11408e-12	TRUE	hypothetical protein
contig19968	0	0	124.979	-7.96624	4.88519e-28	TRUE	-7.93311	8.05787e-28	TRUE	hypothetical protein
contig19978	0	0	52.0746	-6.70321	1.15789e-13	TRUE	-6.67008	1.52376e-13	TRUE	hypothetical protein
contig19992	0	0	502.964	-9.97501	1.99634e-84	TRUE	-9.94188	6.9557e-84	TRUE	hypothetical protein
contig20032	0	0	241.188	-8.91471	1.63555e-47	TRUE	-8.88158	3.5493e-47	TRUE	hypothetical protein
contig20066	0	0	58.2529	-6.86496	5.42466e-15	TRUE	-6.83183	7.29989e-15	TRUE	hypothetical protein
contig20139	0	0	25.5533	-5.67614	1.44223e-07	TRUE	-5.64301	1.70197e-07	TRUE	hypothetical protein
contig20188	0	0	31.2447	-5.96624	6.11275e-09	TRUE	-5.93311	7.40184e-09	TRUE	hypothetical protein
contig20194	0	0	26.3366	-5.71969	9.2791e-08	TRUE	-5.68656	1.09903e-07	TRUE	hypothetical protein
contig20244	0	0	96.0034	-7.58571	1.28835e-22	TRUE	-7.55258	1.95813e-22	TRUE	hypothetical protein
contig20315	0	0	66.0947	-7.04716	1.21627e-16	TRUE	-7.01403	1.68179e-16	TRUE	hypothetical protein
contig20323	0	0	34.1982	-6.09655	1.22996e-09	TRUE	-6.06342	1.50845e-09	TRUE	hypothetical protein
contig20324	0	0	98.6676	-7.6252	3.9648e-23	TRUE	-7.59207	6.07359e-23	TRUE	hypothetical protein
contig20346	0	0	60.1649	-6.91155	2.13053e-15	TRUE	-6.87842	2.8864e-15	TRUE	hypothetical protein
contig20350	0	0	74.7157	-7.22404	2.06655e-18	TRUE	-7.19091	2.94038e-18	TRUE	hypothetical protein
contig20395	0	0	264.379	-9.04716	4.28618e-51	TRUE	-9.01403	9.75958e-51	TRUE	hypothetical protein
contig20405	0	0	51.683	-6.69232	1.40886e-13	TRUE	-6.65919	1.85136e-13	TRUE	hypothetical protein
contig20479	0	0	19.8666	-5.31297	3.78272e-06	TRUE	-5.27984	4.34216e-06	TRUE	hypothetical protein
contig20604	0	0	39.5049	-6.30466	7.29584e-11	TRUE	-6.27153	9.14686e-11	TRUE	hypothetical protein
contig20606	0	0	50.543	-6.66014	2.49821e-13	TRUE	-6.62701	3.26901e-13	TRUE	hypothetical protein
contig20610	0	0	70.1413	-7.13289	1.77406e-17	TRUE	-7.09976	2.4866e-17	TRUE	hypothetical protein
contig20621	0	0	127.293	-7.99271	1.85563e-28	TRUE	-7.95958	3.07985e-28	TRUE	hypothetical protein
contig20622	0	0	41.4087	-6.37256	2.69121e-11	TRUE	-6.33943	3.3999e-11	TRUE	hypothetical protein
contig20654	0	0	50.174	-6.64957	3.00849e-13	TRUE	-6.61644	3.93133e-13	TRUE	hypothetical protein
contig20689	0	0	226.61	-8.82477	3.22027e-45	TRUE	-8.79164	6.77416e-45	TRUE	hypothetical protein
contig20709	0	0	139.57	-8.12555	1.16415e-30	TRUE	-8.09242	1.99563e-30	TRUE	hypothetical protein
contig20726	0	0	53.2856	-6.73637	6.32246e-14	TRUE	-6.70324	8.35732e-14	TRUE	hypothetical protein
contig20748	0	0	51.2973	-6.68151	1.70966e-13	TRUE	-6.64838	2.24344e-13	TRUE	hypothetical protein
contig20763	0	0	40.4344	-6.33821	4.47884e-11	TRUE	-6.30508	5.63627e-11	TRUE	hypothetical protein
contig20831	0	0	114.564	-7.84071	4.00363e-26	TRUE	-7.80758	6.4181e-26	TRUE	hypothetical protein
contig20842	0	0	63.3534	-6.98605	4.54012e-16	TRUE	-6.95292	6.21934e-16	TRUE	hypothetical protein
contig20865	0	0	43.6435	-6.44839	8.4321e-12	TRUE	-6.41526	1.0747e-11	TRUE	hypothetical protein
contig20909	0	0	170.426	-8.4137	5.16528e-36	TRUE	-8.38057	9.56225e-36	TRUE	hypothetical protein
contig20929	0	0	29.5649	-5.88651	1.53814e-08	TRUE	-5.85338	1.84873e-08	TRUE	hypothetical protein
contig20937	0	0	24.2892	-5.60294	2.95145e-07	TRUE	-5.56981	3.46229e-07	TRUE	hypothetical protein
contig20994	0	0	71.6025	-7.16264	8.90051e-18	TRUE	-7.12951	1.25358e-17	TRUE	hypothetical protein
contig20995	0	0	19.4726	-5.28408	4.7652e-06	TRUE	-5.25095	5.45899e-06	TRUE	hypothetical protein
contig20996	0	0	26.1363	-5.70868	1.03848e-07	TRUE	-5.67555	1.22884e-07	TRUE	hypothetical protein
contig21005	0	0	61.9265	-6.95318	9.05136e-16	TRUE	-6.92005	1.23381e-15	TRUE	hypothetical protein
contig21024	0	0	108.534	-7.76271	5.34015e-25	TRUE	-7.72958	8.41681e-25	TRUE	hypothetical protein
contig21047	0	0	68.7384	-7.10374	3.44906e-17	TRUE	-7.07061	4.81182e-17	TRUE	hypothetical protein
contig21055	0	0	44.4909	-6.47614	5.44511e-12	TRUE	-6.44301	6.963e-12	TRUE	hypothetical protein
contig21068	0	0	49.8105	-6.63908	3.61414e-13	TRUE	-6.60595	4.71634e-13	TRUE	hypothetical protein
contig21156	0	0	71.6025	-7.16264	8.90051e-18	TRUE	-7.12951	1.25358e-17	TRUE	hypothetical protein
contig21158	0	0	74.7157	-7.22404	2.06655e-18	TRUE	-7.19091	2.94038e-18	TRUE	hypothetical protein
contig21163	0	0	40.0807	-6.32554	5.39126e-11	TRUE	-6.29241	6.77482e-11	TRUE	hypothetical protein
contig21205	0	0	26.851	-5.7476	6.95337e-08	TRUE	-5.71447	8.25526e-08	TRUE	hypothetical protein
contig21248	0	0	22.4635	-5.49021	8.38442e-07	TRUE	-5.45708	9.74952e-07	TRUE	hypothetical protein
contig21255	0	0	31.1034	-5.9597	6.60436e-09	TRUE	-5.92657	7.99216e-09	TRUE	hypothetical protein
contig21284	0	0	59.2573	-6.88962	3.31784e-15	TRUE	-6.85649	4.48064e-15	TRUE	hypothetical protein
contig21289	0	0	31.9714	-5.99941	4.11116e-09	TRUE	-5.96628	4.99395e-09	TRUE	hypothetical protein
contig21293	0	0	52.4721	-6.71418	9.49045e-14	TRUE	-6.68105	1.25076e-13	TRUE	hypothetical protein
contig21300	0	0	22.8367	-5.51398	6.76659e-07	TRUE	-5.48085	7.88257e-07	TRUE	hypothetical protein
contig21304	0	0	106.297	-7.73265	1.40774e-24	TRUE	-7.69952	2.20469e-24	TRUE	hypothetical protein
contig21329	0	0	41.1607	-6.3639	3.06308e-11	TRUE	-6.33077	3.86588e-11	TRUE	hypothetical protein
contig21335	0	0	66.0947	-7.04716	1.21627e-16	TRUE	-7.01403	1.68179e-16	TRUE	hypothetical protein
contig21351	0	0	79.0097	-7.30466	2.81279e-19	TRUE	-7.27153	4.05777e-19	TRUE	hypothetical protein
contig21376	0	0	51.683	-6.69232	1.40886e-13	TRUE	-6.65919	1.85136e-13	TRUE	hypothetical protein
contig21381	0	0	243.015	-8.9256	8.48221e-48	TRUE	-8.89247	1.84782e-47	TRUE	hypothetical protein
contig21382	0	0	114.183	-7.83591	4.71072e-26	TRUE	-7.80278	7.54362e-26	TRUE	hypothetical protein
contig21383	0	0	36.1781	-6.17774	4.25267e-10	TRUE	-6.14461	5.25921e-10	TRUE	hypothetical protein
contig21409	0	0	115.204	-7.84875	3.04645e-26	TRUE	-7.81562	4.89237e-26	TRUE	hypothetical protein
contig21410	0	0	53.7019	-6.7476	5.13821e-14	TRUE	-6.71447	6.80226e-14	TRUE	hypothetical protein
contig21442	0	0	54.1248	-6.75892	4.16344e-14	TRUE	-6.72579	5.52029e-14	TRUE	hypothetical protein
contig21444	0	0	91.2457	-7.51238	1.07531e-21	TRUE	-7.47925	1.61121e-21	TRUE	hypothetical protein
contig21446	0	0	119.545	-7.90211	4.8163e-27	TRUE	-7.86898	7.82779e-27	TRUE	hypothetical protein
contig21451	0	0	127.293	-7.99271	1.85563e-28	TRUE	-7.95958	3.07985e-28	TRUE	hypothetical protein
contig21456	0	0	103.366	-7.69232	5.04286e-24	TRUE	-7.65919	7.8315e-24	TRUE	hypothetical protein
contig21513	0	0	63.6467	-6.99271	3.94127e-16	TRUE	-6.95958	5.40444e-16	TRUE	hypothetical protein
contig21515	0	0	22.9128	-5.51878	6.47745e-07	TRUE	-5.48565	7.54853e-07	TRUE	hypothetical protein
contig21533	0	0	81.8315	-7.35528	7.67677e-20	TRUE	-7.32215	1.11739e-19	TRUE	hypothetical protein
contig21540	0	0	38.8353	-6.27999	1.03813e-10	TRUE	-6.24686	1.29798e-10	TRUE	hypothetical protein
contig21541	0	0	23.3012	-5.54303	5.18547e-07	TRUE	-5.5099	6.05427e-07	TRUE	hypothetical protein
contig21570	0	0	24.6374	-5.62348	2.42173e-07	TRUE	-5.59035	2.84559e-07	TRUE	hypothetical protein
contig21586	0	0	21.2813	-5.41221	1.65943e-06	TRUE	-5.37908	1.91841e-06	TRUE	hypothetical protein
contig21603	0	0	41.9137	-6.39005	2.06847e-11	TRUE	-6.35692	2.61842e-11	TRUE	hypothetical protein
contig21673	0	0	97.2714	-7.60464	7.34648e-23	TRUE	-7.57151	1.12077e-22	TRUE	hypothetical protein
contig21674	0	0	56.8086	-6.82874	1.10317e-14	TRUE	-6.79561	1.47691e-14	TRUE	hypothetical protein
contig21794	0	0	62.4895	-6.96624	6.8918e-16	TRUE	-6.93311	9.41272e-16	TRUE	hypothetical protein
contig21803	0	0	61.9265	-6.95318	9.05136e-16	TRUE	-6.92005	1.23381e-15	TRUE	hypothetical protein
contig21804	0	0	106.571	-7.73637	1.24954e-24	TRUE	-7.70324	1.95847e-24	TRUE	hypothetical protein
contig21805	0	0	56.5749	-6.82279	1.23788e-14	TRUE	-6.78966	1.65587e-14	TRUE	hypothetical protein
contig21840	0	0	80.3958	-7.32975	1.48457e-19	TRUE	-7.29662	2.15111e-19	TRUE	hypothetical protein
contig21841	0	0	48.0688	-6.58773	8.73094e-13	TRUE	-6.5546	1.13192e-12	TRUE	hypothetical protein
contig21940	0	0	49.8105	-6.63908	3.61414e-13	TRUE	-6.60595	4.71634e-13	TRUE	hypothetical protein
contig21951	0	0	39.7332	-6.31297	6.4705e-11	TRUE	-6.27984	8.11963e-11	TRUE	hypothetical protein
contig21953	0	0	60.2969	-6.91471	1.99789e-15	TRUE	-6.88158	2.70795e-15	TRUE	hypothetical protein
contig22038	0	0	43.2317	-6.43472	1.04339e-11	TRUE	-6.40159	1.3277e-11	TRUE	hypothetical protein
contig22039	0	0	42.9615	-6.42567	1.20017e-11	TRUE	-6.39254	1.52557e-11	TRUE	hypothetical protein
contig22120	0	0	27.9425	-5.80509	3.7801e-08	TRUE	-5.77196	4.51032e-08	TRUE	hypothetical protein
contig22130	0	0	65.4652	-7.03335	1.64427e-16	TRUE	-7.00022	2.26875e-16	TRUE	hypothetical protein
contig22132	0	0	102.595	-7.68151	7.06485e-24	TRUE	-7.64838	1.09472e-23	TRUE	hypothetical protein
contig22156	0	0	66.7364	-7.0611	8.94943e-17	TRUE	-7.02797	1.24017e-16	TRUE	hypothetical protein
contig22160	0	0	51.2973	-6.68151	1.70966e-13	TRUE	-6.64838	2.24344e-13	TRUE	hypothetical protein
contig22209	0	0	22.1024	-5.46683	1.03228e-06	TRUE	-5.4337	1.19823e-06	TRUE	hypothetical protein
contig22217	0	0	65.4652	-7.03335	1.64427e-16	TRUE	-7.00022	2.26875e-16	TRUE	hypothetical protein
contig22293	0	0	19.8379	-5.31089	3.84673e-06	TRUE	-5.27776	4.41499e-06	TRUE	hypothetical protein
contig22371	0	0	50.9174	-6.67078	2.0693e-13	TRUE	-6.63765	2.71154e-13	TRUE	hypothetical protein
contig22380	0	0	38.4014	-6.26378	1.30545e-10	TRUE	-6.23065	1.62932e-10	TRUE	hypothetical protein
contig22410	0	0	54.3387	-6.76461	3.74353e-14	TRUE	-6.73148	4.9674e-14	TRUE	hypothetical protein
contig22519	0	0	192.275	-8.58773	1.14489e-39	TRUE	-8.5546	2.23113e-39	TRUE	hypothetical protein
contig22520	0	0	63.6467	-6.99271	3.94127e-16	TRUE	-6.95958	5.40444e-16	TRUE	hypothetical protein
contig22568	0	0	16.8477	-5.07517	2.25733e-05	TRUE	-5.04204	2.55081e-05	TRUE	hypothetical protein
contig22587	0	0	59.7726	-6.90211	2.57976e-15	TRUE	-6.86898	3.49021e-15	TRUE	hypothetical protein
contig22588	0	0	24.7261	-5.62866	2.30298e-07	TRUE	-5.59553	2.7072e-07	TRUE	hypothetical protein
contig22654	0	0	99.6209	-7.63908	2.60494e-23	TRUE	-7.60595	4.00162e-23	TRUE	hypothetical protein
contig27878	0	0	51.4895	-6.6869	1.5525e-13	TRUE	-6.65377	2.03866e-13	TRUE	hypothetical protein
contig28157	0	0	17.8774	-5.16076	1.22193e-05	TRUE	-5.12763	1.38833e-05	TRUE	hypothetical protein
contig28807	0	0	19.094	-5.25575	5.95281e-06	TRUE	-5.22262	6.80629e-06	TRUE	hypothetical protein
contig29487	0	0	61.6488	-6.9467	1.03558e-15	TRUE	-6.91357	1.41027e-15	TRUE	hypothetical protein
contig30534	0	0	56.9971	-6.83351	1.00541e-14	TRUE	-6.80038	1.34693e-14	TRUE	hypothetical protein
contig30769	0	0	11.7502	-4.55531	0.000508921	TRUE	-4.52218	0.000558834	TRUE	hypothetical protein
contig30776	0	0	23.5003	-5.55531	4.62735e-07	TRUE	-5.52218	5.40783e-07	TRUE	hypothetical protein
contig31047	0	0	228.727	-8.83818	1.48799e-45	TRUE	-8.80505	3.14445e-45	TRUE	hypothetical protein
contig31116	0	0	24.2464	-5.60039	3.02424e-07	TRUE	-5.56726	3.54696e-07	TRUE	hypothetical protein
contig31296	0	0	37.0891	-6.21362	2.61743e-10	TRUE	-6.18049	3.24922e-10	TRUE	hypothetical protein
contig31315	0	0	24.7706	-5.63126	2.24553e-07	TRUE	-5.59813	2.64022e-07	TRUE	hypothetical protein
contig31740	0	0	25.793	-5.68961	1.25986e-07	TRUE	-5.65648	1.48843e-07	TRUE	hypothetical protein
contig31780	0	0	25.939	-5.69775	1.16039e-07	TRUE	-5.66462	1.37185e-07	TRUE	hypothetical protein
contig31970	0	0	26.5399	-5.73079	8.27786e-08	TRUE	-5.69766	9.81364e-08	TRUE	hypothetical protein
contig32091	0	0	40.2764	-6.33256	4.86535e-11	TRUE	-6.29943	6.11877e-11	TRUE	hypothetical protein
contig32113	0	0	13.4781	-4.75325	0.000174295	TRUE	-4.72012	0.000193327	TRUE	hypothetical protein
contig32174	0	0	13.5579	-4.76176	0.000165952	TRUE	-4.72863	0.000184156	TRUE	hypothetical protein
contig32373	0	0	13.8029	-4.7876	0.000142766	TRUE	-4.75447	0.000158648	TRUE	hypothetical protein
contig32397	0	0	28.4043	-5.82874	2.92406e-08	TRUE	-5.79561	3.49623e-08	TRUE	hypothetical protein
contig32403	0	0	27.7171	-5.7934	4.28565e-08	TRUE	-5.76027	5.10828e-08	TRUE	hypothetical protein
contig32416	0	0	27.7731	-5.79632	4.15398e-08	TRUE	-5.76319	4.9526e-08	TRUE	hypothetical protein
contig32426	0	0	56.343	-6.81686	1.38786e-14	TRUE	-6.78373	1.85495e-14	TRUE	hypothetical protein
contig32448	0	0	13.9712	-4.80509	0.000128768	TRUE	-4.77196	0.000143229	TRUE	hypothetical protein
contig32457	0	0	41.744	-6.3842	2.25959e-11	TRUE	-6.35107	2.85843e-11	TRUE	hypothetical protein
contig32684	0	0	14.3205	-4.84071	0.000103996	TRUE	-4.80758	0.000115903	TRUE	hypothetical protein
contig32693	0	0	28.5222	-5.83471	2.73889e-08	TRUE	-5.80158	3.27657e-08	TRUE	hypothetical protein
contig32732	0	0	71.9021	-7.16866	7.72949e-18	TRUE	-7.13553	1.08972e-17	TRUE	hypothetical protein
contig32759	0	0	14.4106	-4.84975	9.84319e-05	TRUE	-4.81662	0.000109757	TRUE	hypothetical protein
contig32847	0	0	14.7192	-4.88032	8.15551e-05	TRUE	-4.84719	9.10954e-05	TRUE	hypothetical protein
contig32862	0	0	29.0649	-5.8619	2.0276e-08	TRUE	-5.82877	2.43158e-08	TRUE	hypothetical protein
contig32894	0	0	29.1883	-5.86802	1.89382e-08	TRUE	-5.83489	2.27239e-08	TRUE	hypothetical protein
contig32898	0	0	14.6252	-4.87108	8.63573e-05	TRUE	-4.83795	9.64088e-05	TRUE	hypothetical protein
contig32947	0	0	45.3221	-6.50284	3.55102e-12	TRUE	-6.46971	4.55556e-12	TRUE	hypothetical protein
contig32957	0	0	88.3149	-7.46528	4.01948e-21	TRUE	-7.43215	5.96928e-21	TRUE	hypothetical protein
contig32982	0	0	73.9123	-7.20844	3.00877e-18	TRUE	-7.17531	4.26985e-18	TRUE	hypothetical protein
contig32987	0	0	14.8463	-4.89273	7.54833e-05	TRUE	-4.8596	8.43729e-05	TRUE	hypothetical protein
contig33045	0	0	45.5221	-6.5092	3.20441e-12	TRUE	-6.47607	4.11408e-12	TRUE	hypothetical protein
contig33093	0	0	30.2147	-5.91788	1.07537e-08	TRUE	-5.88475	1.29625e-08	TRUE	hypothetical protein
contig33123	0	0	45.0252	-6.49336	4.13614e-12	TRUE	-6.46023	5.30011e-12	TRUE	hypothetical protein
contig33265	0	0	30.5504	-5.93382	8.94245e-09	TRUE	-5.90069	1.07953e-08	TRUE	hypothetical protein
contig33287	0	0	15.3434	-4.94024	5.58272e-05	TRUE	-4.90711	6.25734e-05	TRUE	hypothetical protein
contig33328	0	0	15.4816	-4.95318	5.13466e-05	TRUE	-4.92005	5.7595e-05	TRUE	hypothetical protein
contig33349	0	0	15.5869	-4.96297	4.81787e-05	TRUE	-4.92984	5.40728e-05	TRUE	hypothetical protein
contig33352	0	0	31.0332	-5.95644	6.86314e-09	TRUE	-5.92331	8.30276e-09	TRUE	hypothetical protein
contig33401	0	0	46.7608	-6.54793	1.6998e-12	TRUE	-6.5148	2.19275e-12	TRUE	hypothetical protein
contig33417	0	0	15.6224	-4.96624	4.71583e-05	TRUE	-4.93311	5.29378e-05	TRUE	hypothetical protein
contig33447	0	0	16.2502	-5.02309	3.23012e-05	TRUE	-4.98996	3.63838e-05	TRUE	hypothetical protein
contig33481	0	0	31.6039	-5.98273	5.02355e-09	TRUE	-5.9496	6.0925e-09	TRUE	hypothetical protein
contig33483	0	0	32.196	-6.00951	3.63779e-09	TRUE	-5.97638	4.42324e-09	TRUE	hypothetical protein
contig33537	0	0	15.9857	-4.99941	3.78757e-05	TRUE	-4.96628	4.26018e-05	TRUE	hypothetical protein
contig33574	0	0	63.6467	-6.99271	3.94127e-16	TRUE	-6.95958	5.40444e-16	TRUE	hypothetical protein
contig33663	0	0	16.1358	-5.01289	3.46028e-05	TRUE	-4.97976	3.89522e-05	TRUE	hypothetical protein
contig33699	0	0	16.2887	-5.0265	3.15621e-05	TRUE	-4.99337	3.55586e-05	TRUE	hypothetical protein
contig33716	0	0	114.564	-7.84071	4.00363e-26	TRUE	-7.80758	6.4181e-26	TRUE	hypothetical protein
contig33787	0	0	16.4446	-5.04024	2.87412e-05	TRUE	-5.00711	3.24078e-05	TRUE	hypothetical protein
contig33885	0	0	33.6953	-6.07517	1.61342e-09	TRUE	-6.04204	1.97449e-09	TRUE	hypothetical protein
contig33908	0	0	33.7781	-6.07871	1.54286e-09	TRUE	-6.04558	1.8888e-09	TRUE	hypothetical protein
contig33975	0	0	51.1701	-6.67793	1.82252e-13	TRUE	-6.6448	2.39041e-13	TRUE	hypothetical protein
contig33987	0	0	102.34	-7.67793	7.89729e-24	TRUE	-7.6448	1.2228e-23	TRUE	hypothetical protein
contig34010	0	0	68.7384	-7.10374	3.44906e-17	TRUE	-7.07061	4.81182e-17	TRUE	hypothetical protein
contig34091	0	0	17.4907	-5.12921	1.53778e-05	TRUE	-5.09608	1.74365e-05	TRUE	hypothetical protein
contig34152	0	0	71.2315	-7.15514	1.06011e-17	TRUE	-7.12201	1.49127e-17	TRUE	hypothetical protein
contig34259	0	0	17.9944	-5.17017	1.13996e-05	TRUE	-5.13704	1.296e-05	TRUE	hypothetical protein
contig34263	0	0	17.9944	-5.17017	1.13996e-05	TRUE	-5.13704	1.296e-05	TRUE	hypothetical protein
contig34289	0	0	18.1368	-5.18155	1.04764e-05	TRUE	-5.14842	1.19193e-05	TRUE	hypothetical protein
contig34292	0	0	18.578	-5.21622	8.06973e-06	TRUE	-5.18309	9.20221e-06	TRUE	hypothetical protein
contig34305	0	0	18.5279	-5.21232	8.31203e-06	TRUE	-5.17919	9.47605e-06	TRUE	hypothetical protein
contig34343	0	0	54.9908	-6.78182	2.70871e-14	TRUE	-6.74869	3.60276e-14	TRUE	hypothetical protein
contig34349	0	0	18.4781	-5.20844	8.56034e-06	TRUE	-5.17531	9.75661e-06	TRUE	hypothetical protein
contig34353	0	0	18.5279	-5.21232	8.31203e-06	TRUE	-5.17919	9.47605e-06	TRUE	hypothetical protein
contig34363	0	0	55.7339	-6.80118	1.87499e-14	TRUE	-6.76805	2.50055e-14	TRUE	hypothetical protein
contig34373	0	0	18.7298	-5.22796	7.37773e-06	TRUE	-5.19483	8.41971e-06	TRUE	hypothetical protein
contig34418	0	0	18.8325	-5.23585	6.94439e-06	TRUE	-5.20272	7.92936e-06	TRUE	hypothetical protein
contig34424	0	0	18.9362	-5.24377	6.53244e-06	TRUE	-5.21064	7.46297e-06	TRUE	hypothetical protein
contig34429	0	0	19.0411	-5.25174	6.14105e-06	TRUE	-5.21861	7.01962e-06	TRUE	hypothetical protein
contig34459	0	0	18.9885	-5.24775	6.33422e-06	TRUE	-5.21462	7.23847e-06	TRUE	hypothetical protein
contig34506	0	0	19.3086	-5.27187	5.24725e-06	TRUE	-5.23874	6.00619e-06	TRUE	hypothetical protein
contig34588	0	0	19.8666	-5.31297	3.78272e-06	TRUE	-5.27984	4.34216e-06	TRUE	hypothetical protein
contig34638	0	0	20.2768	-5.34246	2.97631e-06	TRUE	-5.30933	3.42358e-06	TRUE	hypothetical protein
contig34664	0	0	20.5189	-5.35958	2.58441e-06	TRUE	-5.32645	2.97641e-06	TRUE	hypothetical protein
contig34666	0	0	41.2844	-6.36822	2.87164e-11	TRUE	-6.33509	3.62605e-11	TRUE	hypothetical protein
contig34680	0	0	20.7669	-5.37691	2.23701e-06	TRUE	-5.34378	2.57952e-06	TRUE	hypothetical protein
contig34698	0	0	82.8174	-7.37256	4.88733e-20	TRUE	-7.33943	7.13576e-20	TRUE	hypothetical protein
contig34724	0	0	63.8438	-6.99717	3.58423e-16	TRUE	-6.96404	4.91817e-16	TRUE	hypothetical protein
contig34749	0	0	85.9231	-7.42567	1.18694e-20	TRUE	-7.39254	1.7498e-20	TRUE	hypothetical protein
contig34828	0	0	44.4909	-6.47614	5.44511e-12	TRUE	-6.44301	6.963e-12	TRUE	hypothetical protein
contig34849	0	0	22.1024	-5.46683	1.03228e-06	TRUE	-5.4337	1.19823e-06	TRUE	hypothetical protein
contig34855	0	0	22.1737	-5.47148	9.90713e-07	TRUE	-5.43835	1.15038e-06	TRUE	hypothetical protein
contig34865	0	0	22.2455	-5.47614	9.50589e-07	TRUE	-5.44301	1.10418e-06	TRUE	hypothetical protein
contig34878	0	0	22.4635	-5.49021	8.38442e-07	TRUE	-5.45708	9.74952e-07	TRUE	hypothetical protein
contig34909	0	0	22.7611	-5.5092	7.06674e-07	TRUE	-5.47607	8.22921e-07	TRUE	hypothetical protein
contig34920	0	0	22.9894	-5.5236	6.19898e-07	TRUE	-5.49047	7.2267e-07	TRUE	hypothetical protein
contig34923	0	0	22.9894	-5.5236	6.19898e-07	TRUE	-5.49047	7.2267e-07	TRUE	hypothetical protein
[truncated: 981 more rows]

## Sheet: Comparative analysis
			Blastn_to_Cold			Drought VS Control		Rewatering VS Drought			Cold VS Control(Chen et al. 2013)
Gene_Drought_response	Length	Function	Gene_Cold_response	Evalue	Score	log2(Fold_change) normalized	Result	"log2(Fold_change)normalized"	result			Cold(-40°C) VS Cotrol(25°C)			Cold(-15°C) VS Cotrol(25°C)
contig05358	1879	dbj|BAJ86064.1| predicted protein [Hordeum vulgare subsp. vulgare]	contig21261	1e-123	438	5.47612	up	-1.94632	down		Gene	log2(Fold_change) normalized	p-value	Signature(p-value < 0.001)	log2(Fold_change) normalized	p-value	Signature(p-value < 0.001)	Annotation
contig02573	2302	dbj|BAJ89745.1| predicted protein [Hordeum vulgare subsp. vulgare]	contig30074	2e-168	586	10.5667	up	-1.64094	down		contig02233	-8.80676	9.00127e-45	TRUE	-8.80676	9.00127e-45	TRUE	Beta-fructofuranosidase, insoluble isoenzyme 6
contig92865	1727	dbj|BAJ91009.1| predicted protein [Hordeum vulgare subsp. vulgare] dbj|BAJ91624.1| predicted protein [Hordeum vulgare subsp. vulgare]	contig32473	2e-167	584	6.66798	up	NA	NA		contig02237	-8.44017	1.50928e-36	TRUE	-8.44017	1.50928e-36	TRUE	Beta-fructofuranosidase, insoluble isoenzyme 6
contig42277	1153	dbj|BAJ91683.1| predicted protein [Hordeum vulgare subsp. vulgare] dbj|BAK07387.1| predicted protein [Hordeum vulgare subsp. vulgare]	contig14556	0	1989	8.8676	up	-5.75565	down		contig05778	-7.68871	5.64552e-24	TRUE	-7.68871	5.64552e-24	TRUE	conserved hypothetical protein
contig10107	2231	dbj|BAJ92162.1| predicted protein [Hordeum vulgare subsp. vulgare]	contig26662	0	841	5.14106	up	-2.47891	down		contig29814	-7.59334	1.02797e-22	TRUE	-7.59334	1.02797e-22	TRUE	3-ketoacyl-CoA synthase 11
contig41882	680	dbj|BAJ93555.1| predicted protein [Hordeum vulgare subsp. vulgare]	contig29814	6e-107	381	4.70395	up	-1.75465	down		contig26269	-7.12555	2.09963e-17	TRUE	-7.12555	2.09963e-17	TRUE	Horcolin
contig45164	1969	dbj|BAJ93555.1| predicted protein [Hordeum vulgare subsp. vulgare]	contig29814	1e-109	392	5.39684	up	-2.01097	down		contig31548	-6.98472	4.66974e-16	TRUE	-6.98472	4.66974e-16	TRUE	conserved hypothetical protein
contig86417	1194	dbj|BAJ95449.1| predicted protein [Hordeum vulgare subsp. vulgare] dbj|BAJ95922.1| predicted protein [Hordeum vulgare subsp. vulgare] dbj|BAJ92700.1| predicted protein [Hordeum vulgare subsp. vulgare]	contig32822	0	780	-4.10706	down	1.8696	up		contig32774	-6.85582	6.49773e-15	TRUE	-6.85582	6.49773e-15	TRUE	Aspartic proteinase nepenthesin-2
contig22663	1077	dbj|BAJ95449.1| predicted protein [Hordeum vulgare subsp. vulgare] dbj|BAJ95922.1| predicted protein [Hordeum vulgare subsp. vulgare] dbj|BAJ92700.1| predicted protein [Hordeum vulgare subsp. vulgare]	contig32822	0	797	-4.02069	down	2.13263	up		contig26225	-6.60221	6.8254e-13	TRUE	-6.60221	6.8254e-13	TRUE	Chlorophyll a-b binding protein, chloroplastic
contig56204	1145	dbj|BAJ96619.1| predicted protein [Hordeum vulgare subsp. vulgare]	contig04895	0	1657	8.20958	up	-3.19074	down		contig17552	-6.39005	2.06847e-11	TRUE	-6.39005	2.06847e-11	TRUE	hypothetical protein
contig59401	386	dbj|BAJ97099.1| predicted protein [Hordeum vulgare subsp. vulgare]	contig20969	4e-133	468	6.13261	up	-1.69874	down		contig30448	-6.09655	1.22996e-09	TRUE	-6.09655	1.22996e-09	TRUE	conserved hypothetical protein
contig58166	439	dbj|BAJ97385.1| predicted protein [Hordeum vulgare subsp. vulgare]	contig32832	3e-144	505	5.69768	up	NA	NA		contig01703	-5.88341	1.59295e-08	TRUE	-5.88341	1.59295e-08	TRUE	conserved hypothetical protein
contig57851	491	dbj|BAJ97935.1| predicted protein [Hordeum vulgare subsp. vulgare]	contig00777	2e-116	412	7.17161	up	-1.88973	down		contig02238	-5.81686	3.32787e-08	TRUE	-5.81686	3.32787e-08	TRUE	Beta-fructofuranosidase, insoluble isoenzyme 6
contig17331	1091	dbj|BAJ98118.1| predicted protein [Hordeum vulgare subsp. vulgare] dbj|BAJ96079.1| predicted protein [Hordeum vulgare subsp. vulgare]	contig35258	7e-114	405	4.5575	up	-1.93776	down		contig35258	-5.77606	5.15563e-08	TRUE	-5.77606	5.15563e-08	TRUE	conserved hypothetical protein
contig12620	1908	dbj|BAK01782.1| predicted protein [Hordeum vulgare subsp. vulgare]	contig33000	0	678	4.11271	up	-2.13287	down		contig19793	-5.16264	1.20516e-05	TRUE	-5.16264	1.20516e-05	TRUE	Chaperone protein dnaJ
contig41904	1137	dbj|BAK04993.1| predicted protein [Hordeum vulgare subsp. vulgare]	contig15932	1e-146	514	4.27371	up	-1.6699	down		contig33794	-5.04716	2.74095e-05	TRUE	-5.04716	2.74095e-05	TRUE	conserved hypothetical protein
contig26636	819	dbj|BAK06022.1| predicted protein [Hordeum vulgare subsp. vulgare]	contig02898	5e-110	392	8.81931	up	-2.95247	down		contig33065	-4.91471	6.57236e-05	TRUE	-4.91471	6.57236e-05	TRUE	Homeobox-leucine zipper protein HOX24
contig42416	2159	dbj|BAM74039.1| fructan 6-exohydrolase [Triticum aestivum]	contig02233	1e-108	388	5.43747	up	-2.36041	down		contig33058	-4.91155	6.70528e-05	TRUE	-4.91155	6.70528e-05	TRUE	Chitinase 5
contig37667	557	gb|AAC14297.1| COR39 [Triticum aestivum] prf||1909350A cold-regulated gene cor39	contig00515	6e-118	418	6.22329	up	-2.03138	down		contig32889	-4.89273	7.54833e-05	TRUE	-4.89273	7.54833e-05	TRUE	Serine/threonine-protein kinase SAPK3
contig86370	1049	gb|AAD28733.1|AF112966_1 chitinase IV precursor [Triticum aestivum]	contig33058	2e-163	569	4.88259	up	-1.78459	down		contig32822	-4.8619	9.138e-05	TRUE	-4.8619	9.138e-05	TRUE	Chitinase 2
contig37424	1301	gb|AAR20919.1| jasmonate-induced protein [Triticum aestivum]	contig26269	0	1434	5.36251	up	-3.65231	down		contig30787	-4.55778	0.00050256	TRUE	-4.55778	0.00050256	TRUE	Dosage compensation complex, subunit MLE
contig11922	1400	gb|AAR20919.1| jasmonate-induced protein [Triticum aestivum]	contig26269	0	630	5.44709	up	-3.45623	down		contig30145	-4.45528	0.000833972	TRUE	-4.45528	0.000833972	TRUE	Beta-glucosidase 31
contig45369	596	gb|AAY16798.1| early salt stress and cold acclimation-induced protein 2-1 [Lophopyrum elongatum]	contig01822	4e-129	455	5.63976	up	-1.99643	down		contig32473	4.86449	8.95843e-05	TRUE	4.86449	8.95843e-05	TRUE	7-ethoxycoumarin O-deethylase
contig21509	809	gb|ACR36593.1| unknown [Zea mays]	contig02291	4e-134	472	6.10115	up	-4.0632	down		contig26662	4.93664	5.69001e-05	TRUE	4.93664	5.69001e-05	TRUE	Serine/threonine-protein phosphatase 6 regulatory ankyrin repeat subunit B
contig03619	813	gb|ADK88900.1| translocase of inner membrane 17 [Triticum aestivum]	contig32516	4e-148	518	7.67071	up	-2.75141	down		contig09568	5.63208	2.21263e-07	TRUE	5.63208	2.21263e-07	TRUE	Uncharacterized protein ECU03
contig42056	1033	gb|EMS48364.1| Cold shock protein CS66 [Triticum urartu]	contig00515	9e-157	547	11.1812	up	-1.88934	down		contig20504	5.69327	1.20576e-07	TRUE	5.69327	1.20576e-07	TRUE	Probable protein phosphatase 2C 32
contig41467	1905	gb|EMS48763.1| Beta-glucosidase 31 [Triticum urartu]	contig30145	0	649	5.22745	up	-1.08693	down		contig20307	5.89412	1.39986e-08	TRUE	5.89412	1.39986e-08	TRUE	hypothetical protein
contig38653	939	gb|EMS53636.1| Glycogenin-2 [Triticum urartu]	contig02291	1e-136	481	6.01164	up	-4.2782	down		contig12504	5.94282	7.98536e-09	TRUE	5.94282	7.98536e-09	TRUE	hypothetical protein
contig22581	624	gb|EMS57843.1| hypothetical protein TRIUR3_03115 [Triticum urartu]	contig05778	8e-104	370	4.17374	up	-1.08197	down		contig30723	6.18985	3.57943e-10	TRUE	6.18985	3.57943e-10	TRUE	Receptor-like protein kinase FERONIA
contig41697	747	gb|EMS58683.1| Endoplasmic oxidoreductin-2 [Triticum urartu]	contig20124	0	669	7.58664	up	-3.30477	down		contig32832	6.55277	1.54959e-12	TRUE	6.55277	1.54959e-12	TRUE	conserved hypothetical protein
contig20016	1741	gb|EMT01352.1| Glycogenin-2 [Aegilops tauschii]	contig02291	5e-126	446	4.70773	up	-3.54848	down		contig15932	6.68807	1.50021e-13	TRUE	6.68807	1.50021e-13	TRUE	conserved hypothetical protein
contig41504	1419	gb|EMT04591.1| Phytoene synthase, chloroplastic [Aegilops tauschii]	contig32802	0	876	7.89698	up	-4.05712	down		contig19307	6.72486	7.70366e-14	TRUE	6.72486	7.70366e-14	TRUE	hypothetical protein
contig10861	376	gb|EMT17470.1| hypothetical protein F775_05596 [Aegilops tauschii]	contig32832	3e-153	534	5.58664	up	-1.77426	down		contig35129	6.75172	4.6935e-14	TRUE	6.75172	4.6935e-14	TRUE	hypothetical protein
contig56121	328	gb|EMT17470.1| hypothetical protein F775_05596 [Aegilops tauschii]	contig32832	3e-128	451	6.30034	up	NA	NA		contig01822	6.81832	1.32979e-14	TRUE	6.81832	1.32979e-14	TRUE	Early nodulin-like protein 3
contig44377	715	gb|EMT20439.1| Serine/threonine-protein kinase SAPK3 [Aegilops tauschii]	contig32889	0	824	4.28772	up	-3.02893	down		contig28329	6.82782	1.10658e-14	TRUE	6.82782	1.10658e-14	TRUE	Late embryogenesis abundant protein D-34
contig00508	961	gb|EMT20885.1| hypothetical protein F775_09195 [Aegilops tauschii]	contig31548	0	752	4.57997	up	-1.51741	down		contig14456	7.16676	7.9361e-18	TRUE	7.16676	7.9361e-18	TRUE	conserved hypothetical protein
contig44534	563	gb|EMT22887.1| hypothetical protein F775_09193 [Aegilops tauschii]	contig33794	2e-139	488	-5.02684	down	NA	NA		contig26461	7.23109	1.70931e-18	TRUE	7.23109	1.70931e-18	TRUE	Putative F-box/kelch-repeat protein At1g15680
contig39084	896	gb|EMT23268.1| hypothetical protein F775_02144 [Aegilops tauschii]	contig35129	9e-122	431	7.21891	up	-1.93704	down		contig30074	7.31058	2.37323e-19	TRUE	7.31058	2.37323e-19	TRUE	conserved hypothetical protein
contig41204	1783	gb|EMT23602.1| Beta-glucosidase 6 [Aegilops tauschii]	contig30145	2e-157	549	4.60385	up	-1.08591	down		contig14557	7.42207	1.28078e-20	TRUE	7.42207	1.28078e-20	TRUE	conserved hypothetical protein
contig08894	1094	gb|EMT23603.1| Beta-glucosidase 6 [Aegilops tauschii]	contig30145	9e-127	448	5.79939	up	NA	NA		contig32516	7.45239	5.61013e-21	TRUE	7.45239	5.61013e-21	TRUE	translocase of inner membrane 17
contig19955	3333	gb|EMT24917.1| Serine/threonine-protein kinase CTR1 [Aegilops tauschii]	contig14456	0	717	5.46983	up	-2.80899	down		contig16740	7.47737	2.8125e-21	TRUE	7.47737	2.8125e-21	TRUE	conserved hypothetical protein
contig42160	1009	gb|EMT24917.1| Serine/threonine-protein kinase CTR1 [Aegilops tauschii]	contig14456	1e-111	398	5.97254	up	-3.86059	down		contig20124	7.48869	2.05044e-21	TRUE	7.48869	2.05044e-21	TRUE	conserved hypothetical protein
contig40771	982	gb|EMT29002.1| Chlorophyll a-b binding protein, chloroplastic [Aegilops tauschii]	contig26225	0	1203	-4.55305	down	2.4737	up		contig32802	7.50019	1.48453e-21	TRUE	7.50019	1.48453e-21	TRUE	Phytoene synthase, chloroplastic
contig54684	585		contig26225	0	713	-4.55364	down	3.16916	up		contig15930	7.64512	2.11512e-23	TRUE	7.64512	2.11512e-23	TRUE	conserved hypothetical protein
contig42504	986		contig19793	3e-110	392	4.03025	up	-2.0398	down		contig14556	7.94795	9.1893e-28	TRUE	7.94795	9.1893e-28	TRUE	conserved hypothetical protein
contig48594	647		contig30448	0	911	4.03025	up	NA	NA		contig29692	8.03662	3.50384e-29	TRUE	8.03662	3.50384e-29	TRUE	conserved hypothetical protein
contig92944	765		contig19793	2e-111	396	4.08438	up	-2.36363	down		contig02901	8.10103	2.95558e-30	TRUE	8.10103	2.95558e-30	TRUE	conserved hypothetical protein
contig22105	788		contig20504	3e-126	446	4.13261	up	-1.65143	down		contig00777	8.20163	5.21502e-32	TRUE	8.20163	5.21502e-32	TRUE	conserved hypothetical protein
contig11654	1096		contig30787	6e-164	571	4.327	up	NA	NA		contig30346	8.25242	6.24222e-33	TRUE	8.25242	6.24222e-33	TRUE	farnesylated protein 1
contig22460	1811		contig02237	4e-125	442	4.41887	up	-1.83914	down		contig35483	8.36738	4.10993e-35	TRUE	8.36738	4.10993e-35	TRUE	conserved hypothetical protein
contig87888	1683		contig20504	1e-123	438	4.46419	up	-2.1768	down		contig02291	8.55367	6.06464e-39	TRUE	8.55367	6.06464e-39	TRUE	Glycogenin-2
contig40783	875		contig19307	1e-104	374	4.67811	up	-1.77767	down		contig20359	8.791	2.09464e-44	TRUE	8.791	2.09464e-44	TRUE	conserved hypothetical protein
contig45983	686		contig20504	5e-124	438	4.74276	up	-1.94632	down		contig01820	9.30982	5.327e-59	TRUE	9.30982	5.327e-59	TRUE	conserved hypothetical protein
contig55793	1595		contig30346	4e-101	363	4.82765	up	-2.56043	down		contig00515	9.59755	5.86011e-69	TRUE	9.59755	5.86011e-69	TRUE	Cold-shock protein CS120
contig38228	621		contig30346	0	872	4.86057	up	-1.18568	down		contig00538	9.60624	2.77669e-69	TRUE	9.60624	2.77669e-69	TRUE	Cold-shock protein CS120
contig38181	952		contig00777	2e-105	377	4.93777	up	-1.04155	down		contig04897	9.72281	8.91207e-74	TRUE	9.72281	8.91207e-74	TRUE	Late embryogenesis abundant protein D-34
contig03209	1582		contig15930	1e-174	606	5.35218	up	-2.96721	down		contig04895	10.3846	4.9488e-105	TRUE	10.3846	4.9488e-105	TRUE	Late embryogenesis abundant protein D-34
contig00121	851		contig01703	6e-102	364	5.47677	up	-1.77986	down		contig02898	NA	NA	FALSE	NA	NA	FALSE	conserved hypothetical protein
contig61923	888		contig30346	2e-104	374	5.5113	up	-2.67304	down		contig20969	NA	NA	FALSE	NA	NA	FALSE	conserved hypothetical protein
contig24877	792		contig27951	0	1435	5.58664	up	-5.44299	down		contig21261	NA	NA	FALSE	NA	NA	FALSE	conserved hypothetical protein
contig68055	451		contig32802	0	634	5.67071	up	-4.9738	down		contig33000	NA	NA	FALSE	NA	NA	FALSE	conserved hypothetical protein
contig33230	844		contig12504	3e-121	429	5.77458	up	-2.2032	down		contig27951	NA	NA	FALSE	NA	NA	FALSE	Galactinol--sucrose galactosyltransferase
contig05248	1815		contig30723	0	708	6.01808	up	-2.30409	down
contig38185	1135		contig01822	4e-126	446	6.18861	up	-2.01456	down
contig71205	374		contig29692	4e-147	514	6.49738	up	-1.2155	down
contig39129	1343		contig17552	4e-117	416	6.57215	up	-1.15034	down
contig01608	906		contig02238	0	726	6.65703	up	-2.45762	down
contig06022	483		contig14557	1e-118	420	6.72415	up	-5.6122	down
contig33150	995		contig26461	0	1225	6.77568	up	-2.57627	down
contig37191	1117		contig33058	1e-132	468	7.1227	up	NA	NA
contig36814	837		contig01820	4e-141	496	7.63046	up	-2.45961	down
contig36686	1157		contig32516	0	902	8.0196	up	-2.38409	down
contig01780	1040		contig16740	0	1565	8.16196	up	-1.84056	down
contig58203	376		contig35483	5e-112	398	8.16196	up	-1.80208	down
contig56013	472		contig14557	0	867	8.23741	up	-4.31811	down
contig23760	619		contig04897	4e-163	568	8.30911	up	-2.19716	down
contig42328	1350		contig09568	0	904	8.30911	up	-2.06788	down
contig55924	959		contig02901	4e-101	363	8.44263	up	-2.74572	down
contig48615	541		contig33065	4e-112	398	8.48711	up	-2.69334	down
contig55787	1259		contig00777	0	957	8.50503	up	-1.77837	down
contig22027	490		contig20307	0	749	8.57941	up	-3.07515	down
contig23738	1256		contig04897	0	1459	8.60812	up	-2.13862	down
contig24020	1317		contig30074	4e-156	545	8.76297	up	-3.00716	down
contig57999	580		contig20359	0	743	9.14736	up	-4.03541	down
contig01296	628		contig32774	6e-172	597	9.16196	up	-2.65769	down
contig38555	1047		contig28329	0	1393	9.79454	up	-3.39719	down
contig43332	681		contig00538	2e-171	595	9.83153	up	-1.78885	down
Illustration:Blastn to cold-responsive genes(Chen etal. 2013) with drought-responsive genes(fold-change >16) at the threshold 1e-100
