# Supplementary material for: New Insights on Drought Stress Response by Global Investigation of Gene Expression Changes in Sheepgrass (Leymus chinensis)
Source: Front Plant Sci. 2016 Jun 30;7:954. doi: 10.3389/fpls.2016.00954 (PMC4928129; doi:10.3389/fpls.2016.00954)
Supplement: Table S14 — Identification of sheepgrass-specific water responsive genes. [file Table14.XLS]

## Sheet: Fold-change>16
Gene	Length	Function	read_A_Drought	RPKM_A	read_B_Control	RPKM_B	log2(Fold_change) normalized	q-value(Benjamini et al. 1995)	p_value	Result
contig37840	778	dbj|BAC41494.1| cold regulated protein [Triticum aestivum]	3306	761.865	28	6.7136	6.8263	0	0	up
contig87121	887	dbj|BAC41494.1| cold regulated protein [Triticum aestivum]	4395	888.362	3	0.63092	10.4595	0	0	up
2-GH8N3EB02J6KME	486	dbj|BAD22766.1| LEA protein [Bromus inermis]	116	42.7934	0.5	0.191916	7.80077	9.3754e-25	4.95588e-26	up
contig89386	1550	dbj|BAF30424.1| basic helix-loop-helix protein [Hordeum vulgare subsp. vulgare]	15	1.73506	1240	149.234	-6.42645	5.93521e-294	2.85919e-296	down
contig70078	204	dbj|BAF50334.1| hypothetical protein [Crucihimalaya wallichii] dbj|BAF50348.1| hypothetical protein [Crucihimalaya wallichii] dbj|BAF50509.1| hypothetical protein [Lepidium virginicum] dbj|BAF50523.1| hypothetical protein [Lepidium virginicum] dbj|BAF5059	0.5	0.439435	289	264.268	-9.23214	6.52268e-54	1.77067e-55	down
contig15624	1251	dbj|BAH36916.1| dihydroflavonol-4-reductase [Aegilops tauschii x Triticum turgidum] dbj|BAH36917.1| dihydroflavonol-4-reductase [Aegilops tauschii] gb|EMT10743.1| Dihydroflavonol-4-reductase [Aegilops tauschii]	29	4.15619	507	75.601	-4.18507	3.99709e-111	5.45914e-113	down
contig19336	2559	dbj|BAJ09028.1| ferric reductase oxidase [Hordeum vulgare]	51	3.57318	1234	89.9543	-4.65391	1.3782e-283	6.90843e-286	down
2-GH8N3EB02G711L	469	dbj|BAJ84987.1| predicted protein [Hordeum vulgare subsp. vulgare]	72	27.5242	0.5	0.198872	7.11271	1.86266e-16	1.34074e-17	up
contig19010	2920	dbj|BAJ85142.1| predicted protein [Hordeum vulgare subsp. vulgare]	464	28.4898	27	1.72488	4.04588	6.14512e-96	9.63301e-98	up
contig20324	2433	dbj|BAJ85240.1| predicted protein [Hordeum vulgare subsp. vulgare]	4400	324.239	238	18.2479	4.15126	0	0	up
contig38355	1960	dbj|BAJ85240.1| predicted protein [Hordeum vulgare subsp. vulgare]	2290	209.476	113	10.7547	4.28374	0	0	up
contig58038	166	dbj|BAJ85378.1| predicted protein [Hordeum vulgare subsp. vulgare]	77	83.1644	0.5	0.561874	7.20958	1.93526e-17	1.33266e-18	up
contig41621	1071	dbj|BAJ85378.1| predicted protein [Hordeum vulgare subsp. vulgare]	207	34.6526	1	0.174176	7.63628	2.89044e-44	9.42329e-46	up
contig92907	1671	dbj|BAJ85610.1| predicted protein [Hordeum vulgare subsp. vulgare] dbj|BAJ95455.1| predicted protein [Hordeum vulgare subsp. vulgare] dbj|BAJ89502.1| predicted protein [Hordeum vulgare subsp. vulgare]	547	58.6902	10	1.11635	5.71626	2.26306e-126	2.68128e-128	up
2-GH8N3EB02IAC20	446	dbj|BAJ85610.1| predicted protein [Hordeum vulgare subsp. vulgare] dbj|BAJ95455.1| predicted protein [Hordeum vulgare subsp. vulgare] dbj|BAJ89502.1| predicted protein [Hordeum vulgare subsp. vulgare]	59	23.7177	1	0.418256	5.82543	3.09587e-14	2.49303e-15	up
contig24724	755	dbj|BAJ85610.1| predicted protein [Hordeum vulgare subsp. vulgare] dbj|BAJ95455.1| predicted protein [Hordeum vulgare subsp. vulgare] dbj|BAJ89502.1| predicted protein [Hordeum vulgare subsp. vulgare]	135	32.0584	1	0.247076	7.0196	2.03433e-30	9.08492e-32	up
contig22028	1785	dbj|BAJ85610.1| predicted protein [Hordeum vulgare subsp. vulgare] dbj|BAJ95455.1| predicted protein [Hordeum vulgare subsp. vulgare] dbj|BAJ89502.1| predicted protein [Hordeum vulgare subsp. vulgare]	581	58.3569	2	0.209011	8.12518	1.01614e-117	1.30977e-119	up
contig06143	1937	dbj|BAJ85625.1| predicted protein [Hordeum vulgare subsp. vulgare] dbj|BAK08158.1| predicted protein [Hordeum vulgare subsp. vulgare]	314	29.0639	1	0.0963047	8.23741	3.67665e-63	8.61647e-65	up
contig40470	740	dbj|BAJ85808.1| predicted protein [Hordeum vulgare subsp. vulgare]	9	2.18055	252	63.5252	-4.86457	3.06911e-59	7.66418e-61	down
contig83858	580	dbj|BAJ85808.1| predicted protein [Hordeum vulgare subsp. vulgare]	10	3.0912	210	67.5411	-4.44953	8.15227e-48	2.47521e-49	down
contig50976	688	dbj|BAJ86012.1| predicted protein [Hordeum vulgare subsp. vulgare] emb|CCI51006.1| amino acid permease [Hordeum vulgare subsp. vulgare]	109	28.4049	5	1.35568	4.38904	4.82976e-24	2.61371e-25	up
contig37691	1781	dbj|BAJ86012.1| predicted protein [Hordeum vulgare subsp. vulgare] emb|CCI51006.1| amino acid permease [Hordeum vulgare subsp. vulgare]	1320	132.882	39	4.08486	5.02371	7.66827e-299	3.59422e-301	up
contig05358	1879	dbj|BAJ86064.1| predicted protein [Hordeum vulgare subsp. vulgare]	741	70.7043	16	1.58844	5.47612	1.38619e-170	1.22365e-172	up
contig40115	2096	dbj|BAJ86197.1| predicted protein [Hordeum vulgare subsp. vulgare]	3505	299.814	55	4.89495	5.93663	0	0	up
contig03861	2950	dbj|BAJ86197.1| predicted protein [Hordeum vulgare subsp. vulgare]	3609	219.341	45	2.84556	6.26832	0	0	up
contig55495	375	dbj|BAJ86515.1| predicted protein [Hordeum vulgare subsp. vulgare]	1	0.478105	46	22.8825	-5.58077	1.11181e-11	1.04672e-12	down
contig20063	1574	dbj|BAJ87102.1| predicted protein [Hordeum vulgare subsp. vulgare]	692	78.8235	2	0.237029	8.37742	1.72618e-136	1.90134e-138	up
contig55236	391	dbj|BAJ87149.1| predicted protein [Hordeum vulgare subsp. vulgare]	1	0.458541	45	21.469	-5.54906	1.93909e-11	1.85563e-12	down
contig19734	2330	dbj|BAJ87284.1| predicted protein [Hordeum vulgare subsp. vulgare]	600	46.1689	33	2.64201	4.12721	2.40329e-125	2.89123e-127	up
contig05909	1196	dbj|BAJ87284.1| predicted protein [Hordeum vulgare subsp. vulgare]	1055	158.152	51	7.95456	4.31339	2.55376e-225	1.6392e-227	up
contig93401	1766	dbj|BAJ87441.1| predicted protein [Hordeum vulgare subsp. vulgare]	997	101.218	34	3.59141	4.81678	5.02485e-223	3.26459e-225	up
contig15540	2260	dbj|BAJ87578.1| predicted protein [Hordeum vulgare subsp. vulgare]	356	28.242	7	0.577785	5.61117	2.25175e-82	4.03993e-84	up
contig88452	689	dbj|BAJ87891.1| predicted protein [Hordeum vulgare subsp. vulgare]	84	21.8582	1	0.270743	6.33511	8.63088e-20	5.40118e-21	up
contig15392	1245	dbj|BAJ88359.1| predicted protein [Hordeum vulgare subsp. vulgare]	23	3.31217	354	53.0409	-4.00126	9.23867e-76	1.80188e-77	down
contig57466	403	dbj|BAJ88667.1| predicted protein [Hordeum vulgare subsp. vulgare]	70	31.1421	0.5	0.231442	7.07207	4.64618e-16	3.40573e-17	up
contig04583	2911	dbj|BAJ88786.1| predicted protein [Hordeum vulgare subsp. vulgare]	584	35.9687	16	1.02531	5.13261	3.87193e-133	4.39086e-135	up
contig45302	789	dbj|BAJ88890.1| predicted protein [Hordeum vulgare subsp. vulgare]	500	113.618	29	6.85643	4.05059	2.0472e-103	3.01192e-105	up
2-GH8N3EB02IL87V	421	dbj|BAJ89150.1| predicted protein [Hordeum vulgare subsp. vulgare]	125	53.2332	2	0.886186	5.90857	2.37221e-29	1.08918e-30	up
0-FOWZWMP02MP75B	229	dbj|BAJ89198.1| predicted protein [Hordeum vulgare subsp. vulgare]	1	0.782923	26	21.1795	-4.75765	9.93177e-07	1.39351e-07	down
contig23767	772	dbj|BAJ89577.1| predicted protein [Hordeum vulgare subsp. vulgare]	89	20.6694	4	0.96654	4.41852	8.0978e-20	5.06073e-21	up
contig17875	3694	dbj|BAJ89694.1| predicted protein [Hordeum vulgare subsp. vulgare] dbj|BAJ94198.1| predicted protein [Hordeum vulgare subsp. vulgare]	504	24.4618	25	1.26247	4.27621	2.03099e-107	2.87437e-109	up
contig03139	742	dbj|BAJ89745.1| predicted protein [Hordeum vulgare subsp. vulgare]	161	38.9024	0.5	0.125702	8.27371	1.40308e-32	5.88315e-34	up
contig02573	2302	dbj|BAJ89745.1| predicted protein [Hordeum vulgare subsp. vulgare]	1578	122.901	1	0.0810348	10.5667	1.50835e-231	9.36751e-234	up
contig05697	363	dbj|BAJ89881.1| predicted protein [Hordeum vulgare subsp. vulgare]	17	8.39647	366	188.084	-4.48545	3.60529e-83	6.42141e-85	down
contig07409	859	dbj|BAJ89930.1| predicted protein [Hordeum vulgare subsp. vulgare]	1018	212.476	1	0.217162	9.93431	1.61215e-164	1.48398e-166	up
contig38473	1924	dbj|BAJ90222.1| predicted protein [Hordeum vulgare subsp. vulgare]	1111	103.529	23	2.22997	5.53687	8.4077e-256	4.68517e-258	up
contig91730	2227	dbj|BAJ90222.1| predicted protein [Hordeum vulgare subsp. vulgare]	1381	111.18	24	2.01033	5.78932	0	0	up
contig22196	868	dbj|BAJ90477.1| predicted protein [Hordeum vulgare subsp. vulgare]	231	47.7141	2	0.429821	6.79454	3.10638e-52	8.67939e-54	up
contig76650	399	dbj|BAJ90477.1| predicted protein [Hordeum vulgare subsp. vulgare]	81	36.3971	0.5	0.233762	7.28264	3.22959e-18	2.14763e-19	up
contig27630	1121	dbj|BAJ90621.1| predicted protein [Hordeum vulgare subsp. vulgare]	601	96.1221	31	5.15861	4.21981	4.26737e-127	5.02821e-129	up
contig37216	1106	dbj|BAJ90643.1| predicted protein [Hordeum vulgare subsp. vulgare] dbj|BAJ86302.1| predicted protein [Hordeum vulgare subsp. vulgare]	178	28.8549	4176	704.34	-4.60938	0	0	down
contig84443	259	dbj|BAJ90643.1| predicted protein [Hordeum vulgare subsp. vulgare] dbj|BAJ86302.1| predicted protein [Hordeum vulgare subsp. vulgare]	7	4.84566	146	105.155	-4.43968	2.07854e-33	8.55167e-35	down
contig52819	353	dbj|BAJ90796.1| predicted protein [Hordeum vulgare subsp. vulgare]	507	257.506	19	10.0405	4.6807	1.66314e-112	2.239e-114	up
4-GJVU7SP04IDD0C	394	dbj|BAJ90915.1| predicted protein [Hordeum vulgare subsp. vulgare]	59	26.8479	3	1.42037	4.24047	3.96841e-13	3.41318e-14	up
contig41292	716	dbj|BAJ90941.1| predicted protein [Hordeum vulgare subsp. vulgare]	245	61.349	2	0.521067	6.87943	4.11768e-55	1.09743e-56	up
contig66204	308	dbj|BAJ90941.1| predicted protein [Hordeum vulgare subsp. vulgare]	87	50.6434	0.5	0.302828	7.38573	2.26257e-19	1.43698e-20	up
contig37220	801	dbj|BAJ90941.1| predicted protein [Hordeum vulgare subsp. vulgare]	317	70.9547	0.5	0.116443	9.25113	1.15638e-56	2.99912e-58	up
contig30450	367	dbj|BAJ91009.1| predicted protein [Hordeum vulgare subsp. vulgare] dbj|BAJ91624.1| predicted protein [Hordeum vulgare subsp. vulgare]	49	23.9378	0.5	0.254145	6.5575	9.19106e-12	8.59799e-13	up
contig92865	1727	dbj|BAJ91009.1| predicted protein [Hordeum vulgare subsp. vulgare] dbj|BAJ91624.1| predicted protein [Hordeum vulgare subsp. vulgare]	529	54.9184	5	0.540076	6.66798	1.31942e-119	1.67491e-121	up
contig20644	1810	dbj|BAJ91276.1| predicted protein [Hordeum vulgare subsp. vulgare] dbj|BAJ86700.1| predicted protein [Hordeum vulgare subsp. vulgare]	693	68.6451	15	1.54593	5.47261	1.49214e-159	1.40848e-161	up
contig02094	1921	dbj|BAJ91295.1| predicted protein [Hordeum vulgare subsp. vulgare] dbj|BAJ95829.1| predicted protein [Hordeum vulgare subsp. vulgare]	1689	157.637	66	6.40905	4.62035	0	0	up
3-GH8N3EB02HCM8Q	497	dbj|BAJ91356.1| predicted protein [Hordeum vulgare subsp. vulgare]	84	30.3024	2	0.750673	5.33511	7.57044e-20	4.72721e-21	up
contig82749	636	dbj|BAJ91409.1| predicted protein [Hordeum vulgare subsp. vulgare] dbj|BAJ91868.1| predicted protein [Hordeum vulgare subsp. vulgare]	87	24.5254	3	0.879916	4.80077	5.02959e-20	3.1223e-21	up
contig12258	1222	dbj|BAJ91409.1| predicted protein [Hordeum vulgare subsp. vulgare] dbj|BAJ91868.1| predicted protein [Hordeum vulgare subsp. vulgare]	293	42.9884	2	0.305306	7.13755	9.08588e-65	2.09148e-66	up
contig41979	1057	dbj|BAJ91409.1| predicted protein [Hordeum vulgare subsp. vulgare] dbj|BAJ91868.1| predicted protein [Hordeum vulgare subsp. vulgare]	342	58.0104	0.5	0.0882413	9.36064	3.22557e-60	7.91421e-62	up
contig57016	588	dbj|BAJ91482.1| predicted protein [Hordeum vulgare subsp. vulgare]	71	21.6489	4	1.26899	4.09254	2.36014e-15	1.79209e-16	up
contig18545	1587	dbj|BAJ91650.1| predicted protein [Hordeum vulgare subsp. vulgare] dbj|BAJ91884.1| predicted protein [Hordeum vulgare subsp. vulgare] dbj|BAJ88636.1| predicted protein [Hordeum vulgare subsp. vulgare]	530	59.8761	8	0.940351	5.99264	2.67333e-122	3.30659e-124	up
contig42277	1153	dbj|BAJ91683.1| predicted protein [Hordeum vulgare subsp. vulgare] dbj|BAK07387.1| predicted protein [Hordeum vulgare subsp. vulgare]	243	37.7861	0.5	0.0808943	8.8676	1.04381e-45	3.29087e-47	up
contig22788	723	dbj|BAJ91903.1| predicted protein [Hordeum vulgare subsp. vulgare]	267	66.2106	10	2.58011	4.68156	1.58174e-59	3.93344e-61	up
contig35188	306	dbj|BAJ92075.1| predicted protein [Hordeum vulgare subsp. vulgare]	74	43.3576	3	1.82884	4.56728	7.81955e-17	5.53791e-18	up
contig10107	2231	dbj|BAJ92162.1| predicted protein [Hordeum vulgare subsp. vulgare]	257	20.6532	7	0.585296	5.14106	6.25452e-59	1.56595e-60	up
contig26193	579	dbj|BAJ92183.1| predicted protein [Hordeum vulgare subsp. vulgare]	274	84.8451	8	2.57744	5.04082	1.68166e-62	3.99581e-64	up
contig19900	1538	dbj|BAJ92261.1| predicted protein [Hordeum vulgare subsp. vulgare]	205	23.8975	10	1.21289	4.30034	3.52876e-44	1.15227e-45	up
contig19255	2024	dbj|BAJ92547.1| predicted protein [Hordeum vulgare subsp. vulgare]	438	38.7988	7	0.645156	5.91022	2.99549e-101	4.48508e-103	up
contig81433	369	dbj|BAJ92760.1| predicted protein [Hordeum vulgare subsp. vulgare]	126	61.2208	1	0.505534	6.92007	1.33967e-28	6.2705e-30	up
contig91136	1925	dbj|BAJ93204.1| predicted protein [Hordeum vulgare subsp. vulgare]	383	35.6716	3	0.290715	6.93903	1.61673e-85	2.79959e-87	up
contig01760	1206	dbj|BAJ93265.1| predicted protein [Hordeum vulgare subsp. vulgare]	242	35.9768	0.5	0.0773392	8.86165	1.4855e-45	4.69598e-47	up
contig24925	794	dbj|BAJ93265.1| predicted protein [Hordeum vulgare subsp. vulgare]	264	59.6126	0.5	0.11747	8.98718	6.84942e-49	2.03772e-50	up
contig41746	703	dbj|BAJ93332.1| predicted protein [Hordeum vulgare subsp. vulgare]	182	46.4163	10	2.65352	4.12866	1.89614e-38	6.86434e-40	up
contig18272	2705	dbj|BAJ93332.1| predicted protein [Hordeum vulgare subsp. vulgare]	840	55.6758	43	2.96536	4.23077	1.07295e-177	8.89861e-180	up
contig42950	554	dbj|BAJ93332.1| predicted protein [Hordeum vulgare subsp. vulgare]	583	188.675	29	9.76484	4.27216	4.1377e-124	5.02088e-126	up
contig37787	1081	dbj|BAJ93332.1| predicted protein [Hordeum vulgare subsp. vulgare]	496	82.2641	14	2.4159	5.08963	6.14764e-113	8.24424e-115	up
contig41882	680	dbj|BAJ93555.1| predicted protein [Hordeum vulgare subsp. vulgare]	922	243.095	34	9.32711	4.70395	1.38972e-204	1.00783e-206	up
contig45164	1969	dbj|BAJ93555.1| predicted protein [Hordeum vulgare subsp. vulgare]	2411	219.536	55	5.21067	5.39684	0	0	up
2-GH8N3EB02I1BUK	312	dbj|BAJ93657.1| predicted protein [Hordeum vulgare subsp. vulgare]	45	25.859	0.5	0.298946	6.43464	6.5261e-11	6.44402e-12	up
contig85634	774	dbj|BAJ93704.1| predicted protein [Hordeum vulgare subsp. vulgare]	195	45.1698	3	0.723032	5.96516	2.16604e-45	6.8896e-47	up
contig03757	1140	dbj|BAJ93739.1| predicted protein [Hordeum vulgare subsp. vulgare]	545	85.7129	4	0.654534	7.0329	8.6496e-121	1.08675e-122	up
contig46756	965	dbj|BAJ93880.1| predicted protein [Hordeum vulgare subsp. vulgare]	109	20.2513	5	0.96654	4.38904	4.82976e-24	2.61371e-25	up
contig87904	489	dbj|BAJ93880.1| predicted protein [Hordeum vulgare subsp. vulgare]	62	22.732	2	0.762954	4.89698	1.45043e-14	1.14618e-15	up
contig13581	863	dbj|BAJ93949.1| predicted protein [Hordeum vulgare subsp. vulgare] dbj|BAJ88312.1| predicted protein [Hordeum vulgare subsp. vulgare]	114	23.6837	2	0.432311	5.77568	7.64485e-27	3.77037e-28	up
contig90728	1972	dbj|BAJ93953.1| predicted protein [Hordeum vulgare subsp. vulgare]	802	72.9159	4	0.378382	7.59025	1.79891e-170	1.59032e-172	up
contig19041	1674	dbj|BAJ94084.1| predicted protein [Hordeum vulgare subsp. vulgare] dbj|BAK05167.1| predicted protein [Hordeum vulgare subsp. vulgare]	256	27.4182	11	1.22578	4.48336	4.19592e-56	1.10408e-57	up
contig23454	958	dbj|BAJ94096.1| predicted protein [Hordeum vulgare subsp. vulgare]	1109	207.549	46	8.95714	4.53427	2.06843e-242	1.21995e-244	up
contig17063	2543	dbj|BAJ94636.1| predicted protein [Hordeum vulgare subsp. vulgare]	911	64.2283	5	0.366776	7.45217	9.6997e-196	7.34998e-198	up
contig18757	2453	dbj|BAJ95106.1| predicted protein [Hordeum vulgare subsp. vulgare]	278	20.319	0.5	0.0380233	9.06173	5.60454e-51	1.60388e-52	up
contig90155	1579	dbj|BAJ95110.1| predicted protein [Hordeum vulgare subsp. vulgare]	386	43.8288	23	2.71721	4.01168	1.71443e-79	3.1719e-81	up
contig59713	558	dbj|BAJ95226.1| predicted protein [Hordeum vulgare subsp. vulgare]	91	29.239	4	1.33722	4.45058	2.58643e-20	1.58844e-21	up
contig86417	1194	dbj|BAJ95449.1| predicted protein [Hordeum vulgare subsp. vulgare] dbj|BAJ95922.1| predicted protein [Hordeum vulgare subsp. vulgare] dbj|BAJ92700.1| predicted protein [Hordeum vulgare subsp. vulgare]	16	2.40254	265	41.4017	-4.10706	9.44246e-58	2.41083e-59	down
contig22663	1077	dbj|BAJ95449.1| predicted protein [Hordeum vulgare subsp. vulgare] dbj|BAJ95922.1| predicted protein [Hordeum vulgare subsp. vulgare] dbj|BAJ92700.1| predicted protein [Hordeum vulgare subsp. vulgare]	10	1.66471	156	27.02	-4.02069	7.63976e-34	3.10639e-35	down
contig15962	2605	dbj|BAJ95497.1| predicted protein [Hordeum vulgare subsp. vulgare]	1644	113.148	0.5	0.0358046	11.6258	2.34166e-202	1.71647e-204	up
2-GH8N3EB02H7TQV	353	dbj|BAJ95534.1| predicted protein [Hordeum vulgare subsp. vulgare]	66	33.5215	2	1.0569	4.98718	1.55327e-15	1.16981e-16	up
contig21262	1220	dbj|BAJ95546.1| predicted protein [Hordeum vulgare subsp. vulgare]	740	108.749	13	1.98774	5.77373	8.20061e-171	7.207e-173	up
contig84772	708	dbj|BAJ95546.1| predicted protein [Hordeum vulgare subsp. vulgare]	578	146.369	3	0.790433	7.53275	1.43507e-123	1.75072e-125	up
2-GH8N3EB02JANX8	387	dbj|BAJ95553.1| predicted protein [Hordeum vulgare subsp. vulgare]	89	41.2319	4	1.92808	4.41852	8.0978e-20	5.06073e-21	up
contig92346	1825	dbj|BAJ95553.1| predicted protein [Hordeum vulgare subsp. vulgare]	1526	149.915	48	4.90631	4.93337	0	0	up
contig39159	1696	dbj|BAJ95553.1| predicted protein [Hordeum vulgare subsp. vulgare]	1802	190.495	41	4.50957	5.40062	0	0	up
contig40726	1775	dbj|BAJ95553.1| predicted protein [Hordeum vulgare subsp. vulgare]	2511	253.631	37	3.88848	6.02738	0	0	up
0-FO0JX8101BY9QT	249	dbj|BAJ95553.1| predicted protein [Hordeum vulgare subsp. vulgare]	57	41.0421	0.5	0.374583	6.77568	1.97221e-13	1.66816e-14	up
contig59035	561	dbj|BAJ95553.1| predicted protein [Hordeum vulgare subsp. vulgare]	339	108.341	2	0.665034	7.34793	9.63396e-74	1.9279e-75	up
3-GH8N3EB02F7A83	431	dbj|BAJ95674.1| predicted protein [Hordeum vulgare subsp. vulgare] dbj|BAK03186.1| predicted protein [Hordeum vulgare subsp. vulgare]	83	34.5267	1	0.432812	6.31783	1.42682e-19	8.98287e-21	up
contig14679	1438	dbj|BAJ95859.1| predicted protein [Hordeum vulgare subsp. vulgare]	28	3.49103	529	68.6236	-4.29698	1.50212e-117	1.93814e-119	down
0-FTYGYVA04IC5BP	526	dbj|BAJ95862.1| predicted protein [Hordeum vulgare subsp. vulgare]	100	34.0854	3	1.06393	5.00168	3.45016e-23	1.91204e-24	up
contig07967	2100	dbj|BAJ96003.1| predicted protein [Hordeum vulgare subsp. vulgare] dbj|BAJ88666.1| predicted protein [Hordeum vulgare subsp. vulgare]	1890	161.36	33	2.93138	5.78256	0	0	up
contig00241	1874	dbj|BAJ96014.1| predicted protein [Hordeum vulgare subsp. vulgare]	667	63.8132	36	3.58352	4.15441	8.29785e-140	9.02104e-142	up
contig52120	861	dbj|BAJ96052.1| predicted protein [Hordeum vulgare subsp. vulgare] dbj|BAJ88082.1| predicted protein [Hordeum vulgare subsp. vulgare]	210	43.7291	5	1.08329	5.33511	1.34714e-48	4.02883e-50	up
contig22696	973	dbj|BAJ96052.1| predicted protein [Hordeum vulgare subsp. vulgare] dbj|BAJ88082.1| predicted protein [Hordeum vulgare subsp. vulgare]	557	102.635	12	2.30062	5.47936	2.38379e-128	2.79638e-130	up
contig35199	453	dbj|BAJ96121.1| predicted protein [Hordeum vulgare subsp. vulgare]	189	74.8029	0.5	0.205896	8.50503	3.335e-37	1.25053e-38	up
contig51881	2147	dbj|BAJ96121.1| predicted protein [Hordeum vulgare subsp. vulgare]	2537	211.857	5	0.434425	8.92977	0	0	up
contig83344	310	dbj|BAJ96200.1| predicted protein [Hordeum vulgare subsp. vulgare]	54	31.2311	1	0.601749	5.69768	4.29615e-13	3.70542e-14	up
contig43302	1326	dbj|BAJ96296.1| predicted protein [Hordeum vulgare subsp. vulgare]	180	24.3379	9	1.26612	4.26472	1.06248e-38	3.82215e-40	up
contig58138	1019	dbj|BAJ96533.1| predicted protein [Hordeum vulgare subsp. vulgare]	211	37.1247	5	0.91532	5.34196	7.79796e-49	2.32093e-50	up
contig44163	566	dbj|BAJ96601.1| predicted protein [Hordeum vulgare subsp. vulgare]	175	55.434	10	3.2958	4.07207	1.04052e-36	3.94771e-38	up
contig56204	1145	dbj|BAJ96619.1| predicted protein [Hordeum vulgare subsp. vulgare]	154	24.114	0.5	0.0814595	8.20958	2.13301e-31	9.24788e-33	up
contig23812	1881	dbj|BAJ96794.1| predicted protein [Hordeum vulgare subsp. vulgare]	287	27.3557	17	1.68592	4.02023	2.42179e-59	6.04139e-61	up
2-GH8N3EB02HIK84	480	dbj|BAJ97055.1| predicted protein [Hordeum vulgare subsp. vulgare]	75	28.014	1	0.388629	6.17161	8.04892e-18	5.45513e-19	up
contig12934	1480	dbj|BAJ97055.1| predicted protein [Hordeum vulgare subsp. vulgare]	2556	309.638	14	1.76459	7.45511	0	0	up
contig59401	386	dbj|BAJ97099.1| predicted protein [Hordeum vulgare subsp. vulgare]	146	67.8141	2	0.96654	6.13261	4.65601e-34	1.87923e-35	up
contig18392	2317	dbj|BAJ97106.1| predicted protein [Hordeum vulgare subsp. vulgare]	338	26.1544	2	0.16102	7.34367	1.50126e-73	3.01206e-75	up
contig27018	719	dbj|BAJ97202.1| predicted protein [Hordeum vulgare subsp. vulgare]	84	20.9462	1	0.259447	6.33511	8.63088e-20	5.40118e-21	up
contig47645	1964	dbj|BAJ97202.1| predicted protein [Hordeum vulgare subsp. vulgare]	682	62.2583	8	0.759846	6.35642	5.97923e-156	5.74522e-158	up
contig58256	666	dbj|BAJ97385.1| predicted protein [Hordeum vulgare subsp. vulgare]	403	108.489	18	5.04168	4.4275	1.82371e-87	3.07727e-89	up
contig58166	439	dbj|BAJ97385.1| predicted protein [Hordeum vulgare subsp. vulgare]	54	22.0538	1	0.424925	5.69768	4.29615e-13	3.70542e-14	up
contig40389	1103	dbj|BAJ97467.1| predicted protein [Hordeum vulgare subsp. vulgare]	748	121.585	13	2.19859	5.78924	1.18608e-172	1.03002e-174	up
contig43527	568	dbj|BAJ97467.1| predicted protein [Hordeum vulgare subsp. vulgare]	134	42.2971	1	0.328419	7.00888	3.2323e-30	1.45042e-31	up
contig48804	1008	dbj|BAJ97515.1| predicted protein [Hordeum vulgare subsp. vulgare]	21	3.7352	401	74.2097	-4.31235	2.17171e-89	3.59661e-91	down
contig00629	1853	dbj|BAJ97520.1| predicted protein [Hordeum vulgare subsp. vulgare]	602	58.2473	34	3.42279	4.08895	4.31199e-125	5.2043e-127	up
contig39998	1372	dbj|BAJ97521.1| predicted protein [Hordeum vulgare subsp. vulgare]	645	84.2869	27	3.67102	4.52106	5.32066e-141	5.7151e-143	up
contig18295	843	dbj|BAJ97521.1| predicted protein [Hordeum vulgare subsp. vulgare]	123	26.1597	5	1.10642	4.56337	1.67029e-27	8.07246e-29	up
contig40610	593	dbj|BAJ97521.1| predicted protein [Hordeum vulgare subsp. vulgare]	104	31.4437	2	0.629147	5.64323	1.54063e-24	8.18995e-26	up
contig43929	277	dbj|BAJ97714.1| predicted protein [Hordeum vulgare subsp. vulgare]	43	27.8319	1	0.673437	5.36905	1.56668e-10	1.59093e-11	up
contig31931	329	dbj|BAJ97714.1| predicted protein [Hordeum vulgare subsp. vulgare]	85	46.321	0.5	0.283499	7.35218	5.46888e-19	3.52424e-20	up
contig39629	1263	dbj|BAJ97919.1| predicted protein [Hordeum vulgare subsp. vulgare]	246	34.921	9	1.32928	4.71538	4.86268e-55	1.29851e-56	up
contig41981	1354	dbj|BAJ97923.1| predicted protein [Hordeum vulgare subsp. vulgare] dbj|BAJ94767.1| predicted protein [Hordeum vulgare subsp. vulgare] dbj|BAK02345.1| predicted protein [Hordeum vulgare subsp. vulgare]	471	62.3673	2	0.275542	7.82237	2.52184e-98	3.86784e-100	up
contig16662	1170	dbj|BAJ97923.1| predicted protein [Hordeum vulgare subsp. vulgare] dbj|BAJ94767.1| predicted protein [Hordeum vulgare subsp. vulgare] dbj|BAK02345.1| predicted protein [Hordeum vulgare subsp. vulgare]	1093	167.49	0.5	0.0797189	11.0369	8.01038e-149	8.08276e-151	up
contig57851	491	dbj|BAJ97935.1| predicted protein [Hordeum vulgare subsp. vulgare]	75	27.3864	0.5	0.189961	7.17161	4.76938e-17	3.34327e-18	up
contig34402	525	dbj|BAJ97955.1| predicted protein [Hordeum vulgare subsp. vulgare]	86	29.3693	2	0.710637	5.36905	2.5421e-20	1.55939e-21	up
contig34085	521	dbj|BAJ98040.1| predicted protein [Hordeum vulgare subsp. vulgare] dbj|BAJ89266.1| predicted protein [Hordeum vulgare subsp. vulgare]	135	46.4569	6	2.14828	4.43464	9.45071e-30	4.28325e-31	up
contig15947	1958	dbj|BAJ98040.1| predicted protein [Hordeum vulgare subsp. vulgare] dbj|BAJ89266.1| predicted protein [Hordeum vulgare subsp. vulgare]	621	56.8635	11	1.04799	5.76181	2.03033e-143	2.13855e-145	up
contig41521	1584	dbj|BAJ98092.1| predicted protein [Hordeum vulgare subsp. vulgare] dbj|BAJ93532.1| predicted protein [Hordeum vulgare subsp. vulgare]	343	38.8234	9	1.0599	5.19493	1.30349e-78	2.44895e-80	up
contig17331	1091	dbj|BAJ98118.1| predicted protein [Hordeum vulgare subsp. vulgare] dbj|BAJ96079.1| predicted protein [Hordeum vulgare subsp. vulgare]	392	64.4193	16	2.73572	4.5575	3.47341e-86	5.96493e-88	up
contig83070	842	dbj|BAJ98119.1| predicted protein [Hordeum vulgare subsp. vulgare]	164	34.921	0.5	0.110773	8.30034	4.39331e-33	1.82182e-34	up
contig18327	1496	dbj|BAJ98133.1| predicted protein [Hordeum vulgare subsp. vulgare] dbj|BAK00634.1| predicted protein [Hordeum vulgare subsp. vulgare]	945	113.254	19	2.36918	5.57903	9.15331e-218	6.16132e-220	up
contig39933	905	dbj|BAJ98133.1| predicted protein [Hordeum vulgare subsp. vulgare] dbj|BAK00634.1| predicted protein [Hordeum vulgare subsp. vulgare]	193	38.2352	3	0.618372	5.95028	6.13548e-45	1.96672e-46	up
contig40388	1012	dbj|BAJ98282.1| predicted protein [Hordeum vulgare subsp. vulgare]	1808	320.311	61	11.2441	4.83223	0	0	up
contig49124	803	dbj|BAJ98282.1| predicted protein [Hordeum vulgare subsp. vulgare]	1382	308.565	38	8.82765	5.1274	0	0	up
contig21047	3670	dbj|BAJ98402.1| predicted protein [Hordeum vulgare subsp. vulgare]	2291	111.922	52	2.6431	5.40411	0	0	up
contig20536	2187	dbj|BAJ98602.1| predicted protein [Hordeum vulgare subsp. vulgare]	423	34.6774	15	1.27944	4.76041	1.58343e-94	2.50897e-96	up
contig08057	1547	dbj|BAJ98638.1| predicted protein [Hordeum vulgare subsp. vulgare]	462	53.5434	1	0.120583	8.79454	4.29471e-87	7.2803e-89	up
contig84480	903	dbj|BAJ98765.1| predicted protein [Hordeum vulgare subsp. vulgare]	216	42.8865	11	2.27238	4.23824	3.63269e-46	1.13465e-47	up
contig57771	489	dbj|BAJ98817.1| predicted protein [Hordeum vulgare subsp. vulgare]	287	105.227	3	1.14443	6.52273	1.47125e-65	3.3541e-67	up
contig36994	895	dbj|BAJ98836.1| predicted protein [Hordeum vulgare subsp. vulgare]	358	71.7158	19	3.96011	4.17868	1.59062e-75	3.10851e-77	up
contig04863	584	dbj|BAJ98880.1| predicted protein [Hordeum vulgare subsp. vulgare] dbj|BAK06812.1| predicted protein [Hordeum vulgare subsp. vulgare]	412	126.485	3	0.958264	7.04433	2.26518e-91	3.68653e-93	up
contig27818	798	dbj|BAJ98969.1| predicted protein [Hordeum vulgare subsp. vulgare]	1080	242.647	53	12.3894	4.29168	4.64717e-230	2.91636e-232	up
contig86273	1198	dbj|BAJ98969.1| predicted protein [Hordeum vulgare subsp. vulgare]	1000	149.657	42	6.53987	4.51626	2.9813e-218	1.99126e-220	up
contig05881	895	dbj|BAJ99474.1| predicted protein [Hordeum vulgare subsp. vulgare]	1957	392.033	47	9.79607	5.32263	0	0	up
contig20270	3543	dbj|BAJ99493.1| predicted protein [Hordeum vulgare subsp. vulgare]	510	25.808	19	1.00037	4.68921	3.03259e-113	4.05103e-115	up
contig29677	589	dbj|BAJ99770.1| predicted protein [Hordeum vulgare subsp. vulgare]	227	69.0979	4	1.26684	5.76934	8.62045e-53	2.38952e-54	up
contig38272	1403	dbj|BAJ99836.1| predicted protein [Hordeum vulgare subsp. vulgare]	516	65.9396	15	1.99439	5.04713	3.11207e-117	4.0316e-119	up
contig44741	580	dbj|BAJ99995.1| predicted protein [Hordeum vulgare subsp. vulgare]	287	88.7173	12	3.85949	4.52273	4.64762e-63	1.09162e-64	up
contig90931	2065	dbj|BAJ99995.1| predicted protein [Hordeum vulgare subsp. vulgare]	1136	98.6309	28	2.52938	5.28518	4.88516e-260	2.68408e-262	up
contig62076	1170	dbj|BAK00229.1| predicted protein [Hordeum vulgare subsp. vulgare]	394	60.3761	19	3.02932	4.31691	1.71821e-84	3.01334e-86	up
contig60267	678	dbj|BAK00229.1| predicted protein [Hordeum vulgare subsp. vulgare]	192	50.7722	2	0.550272	6.52775	4.64597e-44	1.52011e-45	up
contig92797	2849	dbj|BAK00649.1| predicted protein [Hordeum vulgare subsp. vulgare]	922	58.022	48	3.14287	4.20645	2.11399e-194	1.60464e-196	up
contig44197	239	dbj|BAK00649.1| predicted protein [Hordeum vulgare subsp. vulgare]	72	54.0119	2	1.56102	5.11271	5.55448e-17	3.90519e-18	up
contig37213	1399	dbj|BAK00833.1| predicted protein [Hordeum vulgare subsp. vulgare]	1276	163.526	72	9.60045	4.09028	1.08466e-264	5.80416e-267	up
contig46366	493	dbj|BAK01329.1| predicted protein [Hordeum vulgare subsp. vulgare]	68	24.7296	0.5	0.189191	7.03025	1.16224e-15	8.69646e-17	up
contig26879	642	dbj|BAK01371.1| predicted protein [Hordeum vulgare subsp. vulgare]	295	82.3838	17	4.93959	4.0599	2.46718e-61	5.94905e-63	up
contig01912	1304	dbj|BAK01500.1| predicted protein [Hordeum vulgare subsp. vulgare]	223	30.6607	7	1.00138	4.93633	1.06442e-50	3.0669e-52	up
contig01077	2375	dbj|BAK01548.1| predicted protein [Hordeum vulgare subsp. vulgare]	1405	106.064	18	1.41379	6.22922	0	0	up
contig12620	1908	dbj|BAK01782.1| predicted protein [Hordeum vulgare subsp. vulgare]	360	33.8282	20	1.95537	4.11271	2.85414e-75	5.59264e-77	up
contig05639	1877	dbj|BAK01989.1| predicted protein [Hordeum vulgare subsp. vulgare]	420	40.118	10	0.993831	5.33511	1.3849e-96	2.15292e-98	up
contig17978	1855	dbj|BAK02161.1| predicted protein [Hordeum vulgare subsp. vulgare]	269	25.9994	12	1.20674	4.42929	1.34615e-58	3.38614e-60	up
contig14879	1693	dbj|BAK02384.1| predicted protein [Hordeum vulgare subsp. vulgare]	452	47.867	2	0.220369	7.76297	7.00646e-95	1.10745e-96	up
0-FOWZWMP02NAEWO	216	dbj|BAK03276.1| predicted protein [Hordeum vulgare subsp. vulgare]	34	28.2215	2	1.72724	4.03025	1.09709e-07	1.40318e-08	up
contig17531	1726	dbj|BAK03276.1| predicted protein [Hordeum vulgare subsp. vulgare]	1280	132.961	9	0.972699	7.09479	5.6708e-282	2.87209e-284	up
contig03850	2422	dbj|BAK03852.1| predicted protein [Hordeum vulgare subsp. vulgare]	290	21.4674	13	1.00126	4.42226	4.45963e-63	1.04689e-64	up
contig13037	1735	dbj|BAK04131.1| predicted protein [Hordeum vulgare subsp. vulgare]	371	38.338	22	2.36538	4.01863	1.64905e-76	3.19263e-78	up
contig41904	1137	dbj|BAK04993.1| predicted protein [Hordeum vulgare subsp. vulgare]	161	25.3875	8	1.31252	4.27371	1.0034e-34	3.98325e-36	up
contig50986	1156	dbj|BAK05472.1| predicted protein [Hordeum vulgare subsp. vulgare]	157	24.3499	4	0.645475	5.23741	2.19255e-36	8.41411e-38	up
contig13913	1062	dbj|BAK05678.1| predicted protein [Hordeum vulgare subsp. vulgare]	165	27.8557	5	0.878259	4.98718	8.71714e-38	3.22554e-39	up
1-GH8N3EB01EIN3F	327	dbj|BAK06022.1| predicted protein [Hordeum vulgare subsp. vulgare]	37	20.2866	0.5	0.285233	6.15224	3.54851e-09	3.99268e-10	up
contig26636	819	dbj|BAK06022.1| predicted protein [Hordeum vulgare subsp. vulgare]	235	51.4445	0.5	0.113884	8.81931	1.76636e-44	5.71492e-46	up
contig25919	901	dbj|BAK06092.1| predicted protein [Hordeum vulgare subsp. vulgare] dbj|BAJ87336.1| predicted protein [Hordeum vulgare subsp. vulgare]	174	34.6241	6	1.24223	4.80077	2.33953e-39	8.30347e-41	up
contig38502	747	dbj|BAK06092.1| predicted protein [Hordeum vulgare subsp. vulgare] dbj|BAJ87336.1| predicted protein [Hordeum vulgare subsp. vulgare]	176	42.2422	2	0.499443	6.40222	1.26922e-40	4.3973e-42	up
contig39164	1317	dbj|BAK06443.1| predicted protein [Hordeum vulgare subsp. vulgare]	577	78.5497	3	0.424925	7.53025	2.21133e-123	2.70349e-125	up
contig20875	2355	dbj|BAK07940.1| predicted protein [Hordeum vulgare subsp. vulgare]	1320	100.493	24	1.90107	5.72415	2.35806e-304	1.0899e-306	up
contig45243	1028	dbj|BAK23261.1| Na+/H+ exchanger [Puccinellia tenuiflora]	182	31.7419	10	1.81461	4.12866	1.89614e-38	6.86434e-40	up
contig20871	2895	dbj|BAL63696.1| pseudo-response regulator [Triticum turgidum subsp. dicoccon] dbj|BAL63697.1| pseudo-response regulator [Triticum turgidum subsp. dicoccon] dbj|BAL63698.1| pseudo-response regulator [Triticum turgidum subsp. dicoccon] dbj|BAL63699.1| pseud	18	1.11475	428	27.5786	-4.62875	1.85914e-98	2.84659e-100	down
contig60879	194	dbj|BAM74038.1| cell wall invertase [Triticum aestivum]	33	30.4977	1	0.961557	4.98718	3.78836e-08	4.65147e-09	up
contig21457	2202	dbj|BAM74039.1| fructan 6-exohydrolase [Triticum aestivum]	1664	135.485	40	3.38859	5.3213	0	0	up
contig42416	2159	dbj|BAM74039.1| fructan 6-exohydrolase [Triticum aestivum]	3066	254.609	68	5.87534	5.43747	0	0	up
contig20934	2350	dbj|BAM74039.1| fructan 6-exohydrolase [Triticum aestivum]	1758	134.124	36	2.85767	5.55258	0	0	up
contig61118	317	emb|CAC01890.1| hypothetical protein [Arabidopsis thaliana]	47	26.5823	1	0.588461	5.49738	1.79966e-11	1.71868e-12	up
contig19450	2204	emb|CAC42081.1| polyamine oxidase [Hordeum vulgare subsp. vulgare] emb|CAC42119.1| flavin containing polyamine oxidase [Hordeum vulgare subsp. vulgare]	95	7.72799	2293	194.075	-4.65038	0	0	down
contig62108	1877	emb|CAC42081.1| polyamine oxidase [Hordeum vulgare subsp. vulgare] emb|CAC42119.1| flavin containing polyamine oxidase [Hordeum vulgare subsp. vulgare]	330	31.5213	6959	691.607	-4.45555	0	0	down
contig13904	1153	emb|CAD48128.1| farnesylated protein 1 [Hordeum vulgare subsp. vulgare]	1169	181.777	36	5.82439	4.96392	7.62143e-264	4.10811e-266	up
contig37581	1112	emb|CAD48128.1| farnesylated protein 1 [Hordeum vulgare subsp. vulgare]	2844	458.542	43	7.21341	5.99023	0	0	up
contig90245	1466	emb|CAI84707.1| lipoxygenase-like protein [Hordeum vulgare subsp. vulgare]	308	37.6679	5	0.636228	5.88765	2.2509e-71	4.65677e-73	up
contig55700	551	emb|CAJ13965.1| unnamed protein product [Aegilops tauschii]	221	71.911	7	2.36986	4.92334	3.26556e-50	9.49617e-52	up
contig66464	1087	emb|CAN71108.1| hypothetical protein VITISV_001478 [Vitis vinifera]	0.5	0.0824698	233	39.9856	-8.9214	2.61432e-45	8.32908e-47	down
contig59979	324	emb|CBZ41151.1| NAC transcription factor [Hordeum vulgare subsp. vulgare]	166	91.8581	6	3.45448	4.73287	2.13003e-37	7.94538e-39	up
contig02828	1926	emb|CCW36770.1| beta-amylase 2, partial [Zingeria biebersteiniana subsp. trichopoda]	84	7.81947	9717	941.137	-6.91119	0	0	down
contig64917	1972	gb|AAA34624.1| galactose permease [Saccharomyces cerevisiae]	292	26.5479	2	0.189191	7.13261	1.43448e-64	3.30951e-66	up
contig37667	557	gb|AAC14297.1| COR39 [Triticum aestivum] prf||1909350A cold-regulated gene cor39	5286	1701.48	68	22.7735	6.22329	0	0	up
contig41735	521	gb|AAD02258.1| dehydrin 7 [Hordeum vulgare subsp. vulgare] gb|AAX14223.1| dehydrin 7 [Hordeum vulgare subsp. spontaneum]	1345	462.849	54	19.3345	4.58129	3.35112e-295	1.5969e-297	up
contig52345	245	gb|AAD28730.1|AF112963_1 chitinase II precursor [Triticum aestivum]	63	46.103	2	1.52279	4.92007	8.27285e-15	6.47074e-16	up
contig86370	1049	gb|AAD28733.1|AF112966_1 chitinase IV precursor [Triticum aestivum]	399	68.1949	13	2.31177	4.88259	6.22507e-90	1.02365e-91	up
contig42362	443	gb|AAG28460.1|AF195612_1 actin depolymerization factor-like protein [Lophopyrum elongatum] gb|AAG28490.1|AF196350_1 actin depolymerization factor-like protein [Lophopyrum elongatum]	317	128.295	9	3.7898	5.0812	2.37483e-72	4.86988e-74	up
contig02837	1949	gb|AAG30254.1|AF307333_1 putative nematode-resistance protein [Hordeum vulgare] gb|AAW03319.1| Hs1 [Hordeum vulgare] dbj|BAJ97100.1| predicted protein [Hordeum vulgare subsp. vulgare]	819	75.3402	27	2.58422	4.86562	7.06293e-184	5.66462e-186	up
contig92992	13854	gb|AAK72855.1| ATP synthase beta subunit [Stylobasium spathulatum]	376	4.86595	63691	857.59	-7.46142	0	0	down
contig23798	516	gb|AAL99267.1| CONSTANS-like protein CO6 [Hordeum vulgare subsp. vulgare] gb|AAL99268.1| CONSTANS-like protein CO6 [Hordeum vulgare subsp. vulgare] dbj|BAJ95827.1| predicted protein [Hordeum vulgare subsp. vulgare]	158	54.8987	5	1.80758	4.92464	4.36855e-36	1.68642e-37	up
contig92997	203	gb|AAM55965.1| ribulose-1,5-bisphosphate carboxylase/oxygenase large subunit [Convolvulus sabatius subsp. mauritanicus]	0.5	0.441599	890	817.845	-10.8549	5.77559e-130	6.72262e-132	down
contig87316	1855	gb|AAN16383.1| cytokinin dehydrogenase 2 [Hordeum vulgare] gb|AFK79780.1| cytokinin oxidase/dehydrogenase [Hordeum vulgare subsp. vulgare]	3	0.289956	265	26.6489	-6.5221	5.26489e-63	1.23797e-64	down
contig16811	1522	gb|AAP75621.1| syntaxin [Hordeum vulgare subsp. vulgare] gb|AAP75622.1| syntaxin [Hordeum vulgare subsp. vulgare] dbj|BAJ89390.1| predicted protein [Hordeum vulgare subsp. vulgare]	307	36.1642	5	0.612819	5.88296	3.7914e-71	7.88827e-73	up
contig37424	1301	gb|AAR20919.1| jasmonate-induced protein [Triticum aestivum]	3082	424.727	72	10.3236	5.36251	0	0	up
contig11922	1400	gb|AAR20919.1| jasmonate-induced protein [Triticum aestivum]	2678	342.955	59	7.86142	5.44709	0	0	up
contig18968	6681	gb|AAS46055.1| photosystem I P700 chlorophyll A apoprotein A1 [Oryza sativa Indica Group] gb|AAS46121.1| photosystem I P700 chlorophyll A apoprotein A1 [Oryza sativa Japonica Group] gb|AAS46184.1| photosystem I P700 chlorophyll A apoprotein A1 [Oryza sati	835	22.4078	47298	1320.62	-5.88107	0	0	down
contig67196	738	gb|AAS56019.1| YDR077W [Saccharomyces cerevisiae]	85	20.6499	2	0.505534	5.35218	4.38396e-20	2.71408e-21	up
contig84177	479	gb|AAT01102.1| rpL23-yEF1A fusion protein [rpL23-fusion expression vector pyEF1A]	92	34.4355	1	0.389441	6.46635	1.62724e-21	9.554e-23	up
contig39311	1020	gb|AAU08785.1| NAC domain transcription factor [Triticum aestivum]	127	22.3233	4	0.731538	4.93147	3.76297e-29	1.73828e-30	up
contig39219	1443	gb|AAX49504.1| UDP-D-glucose epimerase 1 [Hordeum vulgare]	2902	360.567	172	22.2351	4.01936	0	0	up
contig45369	596	gb|AAY16798.1| early salt stress and cold acclimation-induced protein 2-1 [Lophopyrum elongatum]	830	249.682	16	5.00784	5.63976	1.99005e-191	1.52869e-193	up
2-GH8N3EB02F4DVO	393	gb|ABB71584.1| 9-cis-epoxycarotenoid dioxygenase 2 [Hordeum vulgare subsp. vulgare]	52	23.7228	0.5	0.237331	6.64323	2.15097e-12	1.9353e-13	up
contig48092	417	gb|ABB90544.1| dehydration responsive element binding protein [Triticum aestivum]	504	216.695	23	10.2889	4.39651	6.66333e-109	9.29149e-111	up
contig53668	510	gb|ABJ98331.1| multiple inositol polyphosphate phosphatase PhyIIa1 [Triticum aestivum]	116	40.7795	6	2.19461	4.21581	4.9054e-25	2.55981e-26	up
2-GH8N3EB02JKNI0	436	gb|ABJ98334.1| multiple inositol polyphosphate phosphatase PhyIIc [Triticum aestivum]	60	24.6729	2	0.855698	4.84968	4.43565e-14	3.60484e-15	up
contig43640	568	gb|ABK55357.1| CBFII-5.3 [Triticum aestivum]	163	51.451	0.5	0.16421	8.29152	6.46175e-33	2.69134e-34	up
contig32573	472	gb|ABL09468.1| pseudo-response regulator [Triticum aestivum] gb|AFG73161.1| pseudo-response regulator [Triticum aestivum] gb|AFG73162.1| pseudo-response regulator [Triticum aestivum] gb|AFG73163.1| pseudo-response regulator [Triticum aestivum]	0.5	0.189925	58	22.9226	-6.91519	4.49801e-14	3.65992e-15	down
contig06884	1158	gb|ABO15728.1| FT protein, partial [Triticum aestivum]	9	1.39344	231	37.2118	-4.73904	6.95093e-54	1.88964e-55	down
contig00159	2292	gb|ABP87670.1| SPX129 [Triticum aestivum]	550	43.0232	25	2.03471	4.40222	7.24264e-119	9.23175e-121	up
contig39674	972	gb|ABR26678.1| ferritin 1 [Hordeum vulgare]	1602	295.495	79	15.1613	4.28467	0	0	up
contig58941	685	gb|ABS11090.1| MAP kinase [Triticum aestivum]	100	26.1736	6	1.63395	4.00168	4.66265e-21	2.78462e-22	up
contig16015	2019	gb|ABS11090.1| MAP kinase [Triticum aestivum]	620	55.0567	33	3.04898	4.17452	2.45954e-130	2.84683e-132	up
contig24222	1531	gb|ABS11090.1| MAP kinase [Triticum aestivum]	304	35.6002	16	1.94949	4.19072	2.48815e-64	5.75989e-66	up
contig45416	445	gb|ABU56004.1| blue copper-binding protein [Dasypyrum villosum]	262	105.559	7	2.93437	5.16886	3.92293e-60	9.6329e-62	up
contig05311	767	gb|ACH69772.1| Adf2 [Hordeum vulgare subsp. vulgare] gb|ACH70383.1| actin depolymerization factor-like protein [Hordeum vulgare subsp. vulgare]	116	27.1155	0.5	0.121605	7.80077	9.3754e-25	4.95588e-26	up
contig14178	1229	gb|ACH97119.1| hypothetical protein [Triticum aestivum]	9	1.31294	191	28.9907	-4.46472	1.29429e-43	4.26341e-45	down
contig01153	1084	gb|ACL52993.1| unknown [Zea mays] gb|ACN25231.1| unknown [Zea mays] gb|ACN27935.1| unknown [Zea mays] gb|ACN34514.1| unknown [Zea mays] gb|ACN36188.1| unknown [Zea mays] gb|ACR35728.1| unknown [Zea mays] gb|ACR36245.1| unknown [Zea mays]	473	78.2324	9	1.54878	5.65856	2.56368e-109	3.54815e-111	up
contig42100	1072	gb|ACN27943.1| unknown [Zea mays]	746	124.767	18	3.13224	5.3159	4.52467e-171	3.96467e-173	up
contig43260	1496	gb|ACN28671.1| unknown [Zea mays]	1389	166.466	56	6.98286	4.57526	1.10458e-304	5.09101e-307	up
contig90299	1389	gb|ACN30941.1| unknown [Zea mays]	600	77.4468	32	4.29759	4.17161	4.26711e-126	5.07791e-128	up
contig21708	1441	gb|ACN30958.1| unknown [Zea mays]	2457	305.7	12	1.55344	7.62051	0	0	up
contig11941	918	gb|ACN31922.1| unknown [Zea mays]	213	41.5998	10	2.03205	4.35557	3.645e-46	1.13897e-47	up
contig34153	287	gb|ACN33554.1| unknown [Zea mays]	44	27.4869	0.5	0.324986	6.40222	1.06698e-10	1.07141e-11	up
contig83596	861	gb|ACN35817.1| unknown [Zea mays]	118	24.5716	1	0.216658	6.82543	5.77079e-27	2.83408e-28	up
contig00165	1222	gb|ACR35294.1| unknown [Zea mays]	141	20.6872	3	0.457959	5.49738	5.79467e-33	2.41124e-34	up
contig59323	430	gb|ACR36257.1| unknown [Zea mays]	89	37.1087	4	1.73528	4.41852	8.0978e-20	5.06073e-21	up
contig21509	809	gb|ACR36593.1| unknown [Zea mays]	2857	633.164	40	9.22334	6.10115	0	0	up
contig84440	206	gb|ACR36733.1| unknown [Zea mays]	8	6.96269	277	250.836	-5.17095	4.30023e-66	9.69715e-68	down
contig43849	571	gb|ACR38084.1| unknown [Zea mays]	240	75.3581	6	1.96016	5.26472	2.49403e-55	6.62749e-57	up
1-GH8N3EB01AMLLU	420	gb|ACT34063.1| AP2-containing protein [Aegilops tauschii]	92	39.2729	1	0.444148	6.46635	1.62724e-21	9.554e-23	up
contig38589	876	gb|ADC92551.1| UDP-glucosyltransferase HvUGT14077 [Hordeum vulgare subsp. vulgare] dbj|BAJ97019.1| predicted protein [Hordeum vulgare subsp. vulgare]	118	24.1509	2	0.425895	5.82543	9.29661e-28	4.45973e-29	up
contig90406	3453	gb|ADD63090.1| photosystem II protein K [Microlaena stipoides]	26	1.34999	38095	2058.01	-10.5741	0	0	down
contig10758	1284	gb|ADE48536.1| hypothetical protein 2383A24.3 [Triticum aestivum]	339	47.3357	9	1.30754	5.178	1.18832e-77	2.26506e-79	up
contig03619	813	gb|ADK88900.1| translocase of inner membrane 17 [Triticum aestivum]	106	23.376	0.5	0.114725	7.67071	6.23198e-23	3.4829e-24	up
contig91371	4925	gb|ADO16385.1| maturase K [Begonia dipetala] gb|ADO16398.1| maturase K [Begonia palmata] gb|ADO16404.1| maturase K [Begonia robusta] gb|ADO16406.1| maturase K [Begonia symsanguinea]	2267	82.5277	61500	2329.41	-4.81894	0	0	down
contig48046	1086	gb|ADT92200.1| hypothetical protein [Zea mays]	147	24.2685	8	1.37416	4.14246	3.02944e-31	1.31976e-32	up
contig61743	818	gb|ADT92200.1| hypothetical protein [Zea mays]	152	33.3154	4	0.912187	5.19072	3.46062e-35	1.36296e-36	up
contig91378	2622	gb|ADZ54453.1| ribosomal protein S8 [Mirabilis sanguinea]	0.5	0.0341894	1276	90.781	-11.3746	9.9953e-171	8.81027e-173	down
1-GH8N3EB01DW119	435	gb|AED99724.1| stress-related bZIP transcription factor [Lophopyrum elongatum] gb|AEF32522.1| stress-related bZIP transcription factor [Lophopyrum elongatum]	216	89.0265	12	5.14599	4.11271	2.04035e-45	6.48186e-47	up
contig38098	1788	gb|AEG21060.1| stress-induced transcription factor SNAC1 [Hordeum vulgare subsp. vulgare]	1343	134.668	67	6.99011	4.26794	3.52431e-285	1.74825e-287	up
contig89786	1566	gb|AEG21060.1| stress-induced transcription factor SNAC1 [Hordeum vulgare subsp. vulgare]	1051	120.328	44	5.24129	4.5209	1.83165e-229	1.15423e-231	up
contig41322	807	gb|AEH25632.1| pathogenesis-related protein 1-17 [Triticum aestivum]	22	4.88769	1318	304.662	-5.96191	0	0	down
contig44268	1049	gb|AEJ88292.1| cold acclimation protein WCOR410 [Agropyron cristatum]	9759	1667.96	213	37.8775	5.4606	0	0	up
contig06164	817	gb|AEJ88293.1| drought acclimation dehydrin WZY2 [Agropyron cristatum]	177	38.8424	2	0.456652	6.41039	7.72745e-41	2.66315e-42	up
contig46601	473	gb|AEJ88293.1| drought acclimation dehydrin WZY2 [Agropyron cristatum]	109	41.3162	1	0.394381	6.71097	4.20028e-25	2.18255e-26	up
contig56787	692	gb|AER62635.1| hypothetical protein [Henrardia persica]	208	53.8905	1	0.26957	7.64323	1.89286e-44	6.13406e-46	up
contig28837	575	gb|AER62637.1| hypothetical protein [Triticum monococcum subsp. aegilopoides]	73	22.762	2	0.648842	5.13261	3.19354e-17	2.222e-18	up
2-GH8N3EB02F76Z2	399	gb|AFA26170.1| hypothetical protein, partial [Lolium perenne]	120	53.9216	7	3.27267	4.04232	2.79924e-25	1.44743e-26	up
2-GH8N3EB02IKGP4	161	gb|AFK33626.1| unknown [Lotus japonicus]	169	188.198	3	3.47594	5.75871	1.83866e-39	6.49945e-41	up
contig15454	1943	gb|AFO63003.1| ACC synthase [Hordeum vulgare]	316	29.1587	0.5	0.0480036	9.24657	1.61078e-56	4.18393e-58	up
contig86539	1307	gb|AFP49820.1| ethylene responsive transcription factor 6 [Triticum durum]	218	29.9044	1	0.142725	7.71097	2.75154e-46	8.57638e-48	up
contig50565	1010	gb|AFP49820.1| ethylene responsive transcription factor 6 [Triticum durum]	295	52.3667	0.5	0.0923476	9.14736	1.76865e-53	4.84382e-55	up
contig46642	606	gb|AFR90219.1| CBL-interacting protein kinase 29 [Triticum aestivum]	88	26.0354	4	1.2313	4.40222	1.43482e-19	9.03697e-21	up
3-GH8N3EB01B65YF	228	gb|AFW79189.1| putative WRKY DNA-binding domain superfamily protein [Zea mays]	33	25.9498	1	0.818167	4.98718	3.78836e-08	4.65147e-09	up
contig15339	812	gb|AFW88221.1| hypothetical protein ZEAMMB73_561471 [Zea mays]	318	70.2143	18	4.13517	4.08575	2.57654e-66	5.80013e-68	up
contig92996	260	gb|AGC27193.1| ribulose-1,5-bisphosphate carboxylase/oxygenase large subunit, partial (chloroplast) [Paederia pertomentosa]	0.5	0.344787	1119	802.849	-11.1852	1.22317e-154	1.18644e-156	down
contig07984	746	gb|AGO64765.1| 9-cis-epoxycarotenoid dioxygenase [Aegilops tauschii]	135	32.4451	1	0.250056	7.0196	2.03433e-30	9.08492e-32	up
contig38960	849	gb|AGT62711.1| dehydrin 7 [Hordeum vulgare subsp. vulgare]	874	184.569	6	1.31832	7.12932	3.19809e-192	2.44002e-194	up
contig35001	718	gb|AGT95994.1| dehydrin WZY1-2 [Triticum aestivum]	4860	1213.57	116	30.1377	5.33155	0	0	up
contig90047	1452	gb|AGT95994.1| dehydrin WZY1-2 [Triticum aestivum]	13291	1641.14	288	37.0001	5.47103	0	0	up
contig02314	2064	gb|EAY97806.1| hypothetical protein OsI_19725 [Oryza sativa Indica Group]	876	76.0938	16	1.44606	5.71758	4.15933e-202	3.05427e-204	up
contig26756	441	gb|EAZ00152.1| hypothetical protein OsI_22158 [Oryza sativa Indica Group]	190	77.2449	7	2.96099	4.70529	1.27498e-42	4.25292e-44	up
contig58216	488	gb|EEC83651.1| hypothetical protein OsI_29405 [Oryza sativa Indica Group]	137	50.3333	8	3.05807	4.04082	9.32378e-29	4.3459e-30	up
contig05612	2737	gb|EEE56533.1| hypothetical protein OsJ_05836 [Oryza sativa Japonica Group]	764	50.0464	30	2.04467	4.61333	2.4421e-168	2.1939e-170	up
contig87003	1150	gb|EEE61941.1| hypothetical protein OsJ_16693 [Oryza sativa Japonica Group]	434	67.6623	24	3.89305	4.11938	1.0402e-90	1.69831e-92	up
contig43831	1225	gb|EEE61941.1| hypothetical protein OsJ_16693 [Oryza sativa Japonica Group]	409	59.8607	13	1.97963	4.91831	2.23727e-92	3.60615e-94	up
contig28447	340	gb|EEE67873.1| hypothetical protein OsJ_25689 [Oryza sativa Japonica Group]	99	52.2049	0.5	0.274327	7.57215	1.22928e-21	7.19105e-23	up
contig18923	962	gb|EEE69239.1| hypothetical protein OsJ_28485 [Oryza sativa Japonica Group]	197	36.7152	7	1.35738	4.75749	2.41011e-44	7.83538e-46	up
contig53033	297	gb|EGN91427.1| hypothetical protein SERLA73DRAFT_80493 [Serpula lacrymans var. lacrymans S7.3]	250	150.917	0.5	0.314044	8.90857	8.91716e-47	2.75853e-48	up
contig64929	400	gb|EHA21431.1| hypothetical protein ASPNIDRAFT_46197 [Aspergillus niger ATCC 1015]	91	40.7883	2	0.932711	5.45058	1.67995e-21	9.87001e-23	up
2-GH8N3EB02HGXP2	130	gb|EMD37053.1| hypothetical protein CERSUDRAFT_155502, partial [Ceriporiopsis subvermispora B]	16	22.0664	0.5	0.71747	4.94279	0.000241787	4.60697e-05	up
contig86439	1512	gb|EMS45989.1| hypothetical protein TRIUR3_32532 [Triticum urartu]	211	25.0199	2	0.246749	6.66389	4.49314e-48	1.35895e-49	up
contig10777	694	gb|EMS46250.1| Glutaredoxin-C15 [Triticum urartu]	5	1.29171	120	32.2551	-4.64217	4.25703e-28	2.02248e-29	down
contig34107	496	gb|EMS46851.1| putative NADH-ubiquinone oxidoreductase C3A11.07, mitochondrial [Triticum urartu]	90	32.5323	4	1.50437	4.43464	4.57518e-20	2.83484e-21	up
2-GH8N3EB02H3EEX	324	gb|EMS46908.1| ERD1 protein, chloroplastic [Triticum urartu]	39	21.5811	1	0.575747	5.22819	1.38339e-09	1.51071e-10	up
contig33109	1038	gb|EMS47116.1| Delta-1-pyrroline-5-carboxylate synthase [Triticum urartu]	146	25.218	2	0.359426	6.13261	4.65601e-34	1.87923e-35	up
contig60066	689	gb|EMS47116.1| Delta-1-pyrroline-5-carboxylate synthase [Triticum urartu]	141	36.6906	1	0.270743	7.08234	1.28923e-31	5.56104e-33	up
contig42750	531	gb|EMS47195.1| Peroxidase 2 [Triticum urartu]	159	53.6855	0.5	0.175652	8.25567	3.04693e-32	1.28889e-33	up
4-GJVU7SP04JMTEK	438	gb|EMS47515.1| NAC domain-containing protein 48 [Triticum urartu]	180	73.6806	3	1.27769	5.84968	5.51585e-42	1.86648e-43	up
contig45678	808	gb|EMS48138.1| Serine palmitoyltransferase 2 [Triticum urartu]	316	70.1181	6	1.38521	5.66161	3.23058e-73	6.54478e-75	up
contig03070	1125	gb|EMS48158.1| Disease resistance protein RPM1 [Triticum urartu]	180	28.6863	10	1.65815	4.11271	5.94296e-38	2.18433e-39	up
contig42056	1033	gb|EMS48364.1| Cold shock protein CS66 [Triticum urartu]	1208	209.663	0.5	0.0902915	11.1812	1.54075e-160	1.44033e-162	up
contig81273	552	gb|EMS48426.1| hypothetical protein TRIUR3_01632 [Triticum urartu]	1	0.3248	73	24.6695	-6.24704	5.25617e-18	3.53155e-19	down
contig41467	1905	gb|EMS48763.1| Beta-glucosidase 31 [Triticum urartu]	1949	183.43	50	4.89612	5.22745	0	0	up
contig59484	339	gb|EMS49921.1| E3 ubiquitin ligase BIG BROTHER [Triticum urartu]	192	101.544	10	5.50272	4.20582	6.12671e-41	2.10908e-42	up
contig88275	1091	gb|EMS49974.1| Metal tolerance protein 7 [Triticum urartu]	240	39.4404	4	0.683931	5.84968	9.07365e-56	2.397e-57	up
contig82676	734	gb|EMS50523.1| hypothetical protein TRIUR3_12851 [Triticum urartu]	295	72.0577	3	0.762434	6.5624	2.94734e-67	6.4986e-69	up
contig12224	963	gb|EMS50523.1| hypothetical protein TRIUR3_12851 [Triticum urartu]	222	41.3315	0.5	0.0968547	8.7372	1.85849e-42	6.21627e-44	up
contig45202	1331	gb|EMS50523.1| hypothetical protein TRIUR3_12851 [Triticum urartu]	485	65.3308	0.5	0.0700759	9.86463	1.94198e-79	3.59794e-81	up
contig44605	392	gb|EMS50713.1| hypothetical protein TRIUR3_12698 [Triticum urartu]	204	93.3037	6	2.85524	5.03025	1.1377e-46	3.52837e-48	up
contig24108	883	gb|EMS51023.1| hypothetical protein TRIUR3_17723 [Triticum urartu]	716	145.381	15	3.16889	5.51971	5.71825e-165	5.24132e-167	up
contig14055	482	gb|EMS51084.1| Peroxidase 2 [Triticum urartu]	9	3.34773	240	92.8841	-4.79418	3.48993e-56	9.1558e-58	down
contig77683	720	gb|EMS51513.1| hypothetical protein TRIUR3_11911 [Triticum urartu]	1	0.249013	162	41.972	-7.39706	7.48341e-37	2.82847e-38	down
contig47267	526	gb|EMS52187.1| 5'-methylthioadenosine/S-adenosylhomocysteine nucleosidase [Triticum urartu]	30	10.2256	1104	391.526	-5.25885	1.05137e-262	5.70816e-265	down
contig15586	2221	gb|EMS52274.1| Heat stress transcription factor C-1b [Triticum urartu]	607	48.9998	10	0.839902	5.86641	3.67833e-140	3.98454e-142	up
contig23918	602	gb|EMS52427.1| NAC domain-containing protein 21/22 [Triticum urartu]	377	112.279	12	3.71845	4.91625	3.5071e-85	6.10498e-87	up
contig21892	1345	gb|EMS52590.1| hypothetical protein TRIUR3_20541 [Triticum urartu]	1169	155.828	70	9.70851	4.00456	1.75298e-239	1.04988e-241	up
contig78488	306	gb|EMS52654.1| hypothetical protein TRIUR3_11122 [Triticum urartu]	57	33.397	1	0.609615	5.77568	8.79914e-14	7.30856e-15	up
contig41449	1200	gb|EMS52741.1| hypothetical protein TRIUR3_22762 [Triticum urartu]	137	20.4689	3	0.466355	5.45586	5.06166e-32	2.15236e-33	up
contig15652	1585	gb|EMS53150.1| Purple acid phosphatase 2 [Triticum urartu]	7	0.791814	559	65.7899	-6.37656	5.55441e-133	6.32777e-135	down
contig38259	1300	gb|EMS53537.1| Aldose reductase [Triticum urartu]	193	26.6176	0.5	0.071747	8.53525	7.51748e-38	2.77479e-39	up
contig38653	939	gb|EMS53636.1| Glycogenin-2 [Triticum urartu]	2618	499.872	39	7.74776	6.01164	0	0	up
contig03781	754	gb|EMS53935.1| hypothetical protein TRIUR3_33747 [Triticum urartu]	188	44.7035	0.5	0.123702	8.49738	4.84547e-37	1.82416e-38	up
contig40667	822	gb|EMS54612.1| Guanine deaminase [Triticum urartu]	1817	396.312	55	12.4815	4.98877	0	0	up
contig25033	888	gb|EMS54667.1| hypothetical protein TRIUR3_23082 [Triticum urartu]	7	1.41332	217	45.5852	-5.01141	1.56095e-51	4.41421e-53	down
contig02998	914	gb|EMS55576.1| Late embryogenesis abundant protein Lea14-A [Triticum urartu]	351	68.8518	1	0.204094	8.39812	2.38598e-69	5.11019e-71	up
contig58381	729	gb|EMS55925.1| Protein spinster [Triticum urartu]	181	44.5149	6	1.53533	4.85767	4.51796e-41	1.55293e-42	up
contig02792	1915	gb|EMS56484.1| hypothetical protein TRIUR3_26560 [Triticum urartu]	28	2.62146	462	45.0039	-4.10161	3.59886e-100	5.44472e-102	down
contig85991	268	gb|EMS57011.1| Ribulose bisphosphate carboxylase/oxygenase activase B, chloroplastic [Triticum urartu]	7	4.68293	702	488.629	-6.70518	1.14772e-164	1.05349e-166	down
contig07705	1117	gb|EMS57773.1| F-box protein SKIP27 [Triticum urartu]	340	54.5733	2	0.334006	7.35218	6.19613e-74	1.23429e-75	up
contig44059	477	gb|EMS57773.1| F-box protein SKIP27 [Triticum urartu]	101	37.9627	0.5	0.195537	7.601	5.22713e-22	3.01421e-23	up
contig88645	1010	gb|EMS57783.1| Naringenin,2-oxoglutarate 3-dioxygenase [Triticum urartu]	158	28.0473	4	0.738781	5.24657	1.26763e-36	4.82585e-38	up
contig22581	624	gb|EMS57843.1| hypothetical protein TRIUR3_03115 [Triticum urartu]	169	48.5575	9	2.69051	4.17374	5.7272e-36	2.21763e-37	up
contig41697	747	gb|EMS58683.1| Endoplasmic oxidoreductin-2 [Triticum urartu]	100	24.0013	0.5	0.124861	7.58664	8.01751e-22	4.65355e-23	up
contig20153	2061	gb|EMS58734.1| hypothetical protein TRIUR3_11623 [Triticum urartu]	1448	125.964	84	7.60288	4.05032	1.34534e-298	6.32329e-301	up
contig38471	1234	gb|EMS59182.1| Trehalose-phosphate phosphatase [Triticum urartu]	199	28.913	3	0.453506	5.99445	2.72587e-46	8.49284e-48	up
contig93586	1278	gb|EMS59249.1| hypothetical protein TRIUR3_25400 [Triticum urartu]	858	120.368	30	4.37892	4.78073	1.66563e-191	1.27732e-193	up
contig72847	620	gb|EMS59332.1| hypothetical protein TRIUR3_25528 [Triticum urartu]	2	0.578353	93	27.9813	-5.59637	7.20352e-23	4.03853e-24	down
contig46949	487	gb|EMS59685.1| hypothetical protein TRIUR3_05531 [Triticum urartu]	140	51.5411	0.5	0.191522	8.07207	5.38348e-29	2.49317e-30	up
contig11099	752	gb|EMS59774.1| hypothetical protein TRIUR3_02295 [Triticum urartu]	7	1.66892	220	54.5735	-5.03122	2.73231e-52	7.63065e-54	down
contig59644	419	gb|EMS60135.1| Serine/threonine-protein kinase CTR1 [Triticum urartu]	121	51.7757	2	0.890416	5.86165	1.92559e-28	9.05308e-30	up
contig32558	885	gb|EMS60291.1| hypothetical protein TRIUR3_07109 [Triticum urartu]	720	145.863	33	6.95581	4.39025	2.98925e-155	2.88005e-157	up
contig60678	259	gb|EMS61003.1| Peroxidase 2 [Triticum urartu]	177	122.526	1	0.72024	7.41039	1.26611e-38	4.56291e-40	up
4-GJVU7SP04ITTBI	287	gb|EMS61458.1| Beta-amylase 1, chloroplastic [Triticum urartu]	159	99.3276	0.5	0.324986	8.25567	3.04693e-32	1.28889e-33	up
contig44866	934	gb|EMS61609.1| Peroxidase 56 [Triticum urartu]	213	40.8872	5	0.99862	5.35557	2.60598e-49	7.70875e-51	up
contig41958	487	gb|EMS61932.1| Mitogen-activated protein kinase 5 [Triticum urartu]	136	50.0685	7	2.6813	4.2229	2.93179e-29	1.34936e-30	up
contig17705	1889	gb|EMS62298.1| Anthocyanidin 5,3-O-glucosyltransferase [Triticum urartu]	460	43.6597	6	0.592511	6.20332	8.34426e-106	1.19831e-107	up
contig22038	676	gb|EMS63192.1| CTP synthase 1 [Triticum urartu]	366	97.0709	12	3.3114	4.87353	1.70547e-82	3.05762e-84	up
2-GH8N3EB02G6NKH	367	gb|EMS63192.1| CTP synthase 1 [Triticum urartu]	63	30.7772	2	1.01658	4.92007	8.27285e-15	6.47074e-16	up
contig30967	800	gb|EMS63192.1| CTP synthase 1 [Triticum urartu]	222	49.7528	6	1.39907	5.15224	5.15109e-51	1.47278e-52	up
contig40169	1382	gb|EMS63192.1| CTP synthase 1 [Triticum urartu]	1906	247.269	48	6.47903	5.25416	0	0	up
contig58897	462	gb|EMS63328.1| NAC domain-containing protein 29 [Triticum urartu]	85	32.9861	2	0.807542	5.35218	4.38396e-20	2.71408e-21	up
1-GH8N3EB01CXDMC	298	gb|EMS63328.1| NAC domain-containing protein 29 [Triticum urartu]	106	63.7741	2	1.25196	5.67071	5.30674e-25	2.77753e-26	up
2-GH8N3EB02IJTFU	414	gb|EMS63469.1| hypothetical protein TRIUR3_25110 [Triticum urartu]	90	38.976	5	2.25292	4.11271	2.5344e-19	1.61588e-20	up
2-GH8N3EB02I3YJV	280	gb|EMS63469.1| hypothetical protein TRIUR3_25110 [Triticum urartu]	106	67.8738	5	3.33111	4.34878	2.6905e-23	1.48562e-24	up
contig90754	2274	gb|EMS64533.1| hypothetical protein TRIUR3_12457 [Triticum urartu]	1085	85.5448	15	1.23049	6.11938	2.26751e-249	1.3049e-251	up
contig36952	760	gb|EMS65131.1| hypothetical protein TRIUR3_04889 [Triticum urartu]	390	92.0038	11	2.69995	5.09069	6.49422e-89	1.08059e-90	up
contig32992	793	gb|EMS66450.1| Thiazole biosynthetic enzyme 1-2, chloroplastic [Triticum urartu]	8	1.80872	280	65.8661	-5.18649	7.6635e-67	1.70619e-68	down
contig43333	1166	gb|EMS66450.1| Thiazole biosynthetic enzyme 1-2, chloroplastic [Triticum urartu]	9	1.38388	256	40.9561	-4.88729	2.9636e-60	7.2618e-62	down
contig87492	1582	gb|EMS66450.1| Thiazole biosynthetic enzyme 1-2, chloroplastic [Triticum urartu]	40	4.53323	787	92.7994	-4.3555	7.99399e-176	6.75481e-178	down
contig61643	736	gb|EMS66450.1| Thiazole biosynthetic enzyme 1-2, chloroplastic [Triticum urartu]	14	3.4104	254	64.3773	-4.23854	2.40882e-56	6.29757e-58	down
contig90334	1144	gb|EMS66466.1| hypothetical protein TRIUR3_17715 [Triticum urartu]	6	0.940329	140	22.8286	-4.60153	1.48893e-32	6.24798e-34	down
2-GH8N3EB02JMPI6	332	gb|EMS66563.1| Phytoene synthase, chloroplastic [Triticum urartu]	53	28.6215	0.5	0.280937	6.67071	1.32939e-12	1.18138e-13	up
contig38215	1216	gb|EMS67305.1| DIS3-like exonuclease 2 [Triticum urartu]	1472	217.035	33	5.06241	5.42196	0	0	up
contig12935	786	gb|EMS67352.1| putative protein phosphatase 2C 59 [Triticum urartu]	2214	505.021	4	0.949324	9.05523	0	0	up
contig41414	632	gb|EMS67355.1| Ribonuclease 1 [Triticum urartu]	3	0.851057	851	251.183	-8.20526	1.08454e-177	9.00892e-180	down
contig00747	1187	gb|EMS68795.1| 60 kDa jasmonate-induced protein [Triticum urartu]	12	1.81253	303	47.6177	-4.71542	2.33493e-70	4.91574e-72	down
contig37180	508	gb|EMS68807.1| hypothetical protein TRIUR3_10567 [Triticum urartu]	100	35.2932	4	1.46884	4.58664	1.54568e-22	8.76924e-24	up
contig37844	1193	gb|EMS68810.1| Inactive rhomboid protein 1 [Triticum urartu]	170	25.5484	2	0.312728	6.35218	2.53156e-39	8.9982e-41	up
0-FOWZWMP02MM4G5	134	gb|EMS68832.1| Cysteine-rich receptor-like protein kinase 40 [Triticum urartu]	22	29.4356	1	1.39211	4.40222	1.81343e-05	2.96288e-06	up
contig13579	522	gb|EMT01112.1| Glycogenin-2 [Aegilops tauschii]	1477	507.3	35	12.5076	5.34196	0	0	up
contig20016	1741	gb|EMT01352.1| Glycogenin-2 [Aegilops tauschii]	2447	251.994	90	9.64319	4.70773	0	0	up
contig46029	602	gb|EMT01352.1| Glycogenin-2 [Aegilops tauschii]	1362	405.635	36	11.1553	5.18437	0	0	up
contig15938	1570	gb|EMT01676.1| Homeobox-leucine zipper protein HOX24 [Aegilops tauschii]	1579	180.317	15	1.78225	6.66069	0	0	up
2-GH8N3EB02GO241	487	gb|EMT01764.1| Alpha-1,4-glucan-protein synthase (UDP-forming) [Aegilops tauschii]	155	57.0634	6	2.29826	4.63395	1.08251e-34	4.30292e-36	up
contig34197	444	gb|EMT02206.1| Putative metal tolerance protein C3 [Aegilops tauschii]	80	32.3044	0.5	0.21007	7.26472	5.04155e-18	3.38374e-19	up
contig82779	866	gb|EMT02393.1| hypothetical protein F775_28270 [Aegilops tauschii]	29	6.00392	657	141.522	-4.55898	6.21669e-150	6.2162e-152	down
2-GH8N3EB02II7BI	393	gb|EMT02419.1| Vacuolar-processing enzyme [Aegilops tauschii]	51	23.2666	3	1.42399	4.03025	3.80794e-11	3.70551e-12	up
contig36996	1093	gb|EMT02889.1| Ethanolamine-phosphate cytidylyltransferase [Aegilops tauschii]	338	55.4436	18	3.07206	4.17374	2.706e-71	5.6124e-73	up
contig37538	1168	gb|EMT03088.1| hypothetical protein F775_10227 [Aegilops tauschii]	384	58.9445	17	2.71508	4.44029	1.75893e-83	3.12141e-85	up
1-GH8N3EB01EO9BI	505	gb|EMT03624.1| Phospholipase D alpha 1 [Aegilops tauschii]	127	45.0886	7	2.58573	4.12412	5.08029e-27	2.491e-28	up
contig15189	1835	gb|EMT04007.1| hypothetical protein F775_07261 [Aegilops tauschii]	211	20.6158	9	0.914921	4.49396	2.1176e-46	6.59218e-48	up
contig40497	496	gb|EMT04008.1| hypothetical protein F775_15290 [Aegilops tauschii]	123	44.4609	3	1.12828	5.30034	1.03856e-28	4.84693e-30	up
contig04483	1834	gb|EMT04152.1| Secologanin synthase [Aegilops tauschii]	392	38.3214	17	1.72913	4.47004	1.82041e-85	3.15466e-87	up
contig24581	287	gb|EMT04380.1| Chlorophyll a-b binding protein, chloroplastic [Aegilops tauschii]	5	3.12351	94	61.0974	-4.28987	2.08958e-21	1.23188e-22	down
contig41504	1419	gb|EMT04591.1| Phytoene synthase, chloroplastic [Aegilops tauschii]	992	125.338	4	0.525841	7.89698	3.91556e-205	2.82938e-207	up
contig14610	2122	gb|EMT04591.1| Phytoene synthase, chloroplastic [Aegilops tauschii]	2632	222.38	3	0.263726	9.71977	0	0	up
contig18587	2183	gb|EMT04717.1| Synaptic vesicle 2-related protein [Aegilops tauschii]	366	30.0595	14	1.19633	4.65113	3.63796e-81	6.60277e-83	up
contig13722	1037	gb|EMT04784.1| hypothetical protein F775_06296 [Aegilops tauschii]	358	61.8955	17	3.05807	4.33914	5.08328e-77	9.76204e-79	up
contig16702	920	gb|EMT04930.1| Pathogenesis-related protein 1 [Aegilops tauschii]	234	45.6019	12	2.43316	4.22819	6.71887e-50	1.96564e-51	up
contig57047	382	gb|EMT05636.1| 12-oxophytodienoate reductase 1 [Aegilops tauschii]	72	33.7928	4	1.95332	4.11271	1.33174e-15	9.99681e-17	up
contig39240	1509	gb|EMT05781.1| hypothetical protein F775_30500 [Aegilops tauschii]	1091	129.625	55	6.79908	4.25286	2.63675e-231	1.64097e-233	up
contig93693	2433	gb|EMT05976.1| CTP synthase [Aegilops tauschii]	3152	232.273	59	4.52363	5.6822	0	0	up
contig22516	1353	gb|EMT05976.1| CTP synthase [Aegilops tauschii]	1219	161.533	21	2.89533	5.80195	4.17125e-281	2.12891e-283	up
contig25382	716	gb|EMT06079.1| hypothetical protein F775_29803 [Aegilops tauschii]	879	220.105	2	0.521067	8.72251	1.14988e-166	1.04649e-168	up
contig34319	553	gb|EMT06162.1| hypothetical protein F775_06949 [Aegilops tauschii]	186	60.3035	9	3.03595	4.31202	3.41461e-40	1.1928e-41	up
contig86968	933	gb|EMT06382.1| hypothetical protein F775_02163 [Aegilops tauschii]	118	22.6754	3	0.599814	5.24047	1.61811e-27	7.8076e-29	up
contig03150	1507	gb|EMT06382.1| hypothetical protein F775_02163 [Aegilops tauschii]	426	50.6817	3	0.371351	7.09254	3.58052e-94	5.69203e-96	up
contig45661	633	gb|EMT06901.1| hypothetical protein F775_30362 [Aegilops tauschii]	1719	486.885	3	0.884086	9.10518	0	0	up
2-GH8N3EB02F9QZP	448	gb|EMT07068.1| hypothetical protein F775_06535 [Aegilops tauschii]	76	30.4152	2	0.832777	5.19072	6.10048e-18	4.11194e-19	up
contig56775	637	gb|EMT07274.1| Cysteine-rich receptor-like protein kinase 40 [Aegilops tauschii]	221	62.2024	8	2.34276	4.73069	1.43443e-49	4.22639e-51	up
contig43699	370	gb|EMT07274.1| Cysteine-rich receptor-like protein kinase 40 [Aegilops tauschii]	67	32.4659	2	1.00834	5.00888	8.89664e-16	6.62505e-17	up
contig18064	1229	gb|EMT07274.1| Cysteine-rich receptor-like protein kinase 40 [Aegilops tauschii]	440	64.1882	9	1.36605	5.55422	1.27282e-101	1.89748e-103	up
3-GH8N3EB01EAIJZ	466	gb|EMT07377.1| hypothetical protein F775_11002 [Aegilops tauschii]	274	105.419	1	0.400305	8.04082	2.74505e-56	7.18017e-58	up
2-GH8N3EB02F9253	356	gb|EMT07754.1| hypothetical protein F775_28367 [Aegilops tauschii]	232	116.84	3	1.57198	6.21581	1.22481e-53	3.34166e-55	up
contig15835	1047	gb|EMT07830.1| Peroxidase 3 [Aegilops tauschii]	334	57.1945	8	1.42535	5.32649	6.67691e-77	1.28486e-78	up
contig13548	1266	gb|EMT08157.1| hypothetical protein F775_52433 [Aegilops tauschii]	2773	392.709	27	3.97839	6.62513	0	0	up
contig88397	1014	gb|EMT09184.1| hypothetical protein F775_16711 [Aegilops tauschii]	202	35.7164	5	0.919833	5.27907	1.0825e-46	3.35437e-48	up
0-FOWZWMP02L9TIX	201	gb|EMT09184.1| hypothetical protein F775_16711 [Aegilops tauschii]	60	53.5192	1	0.92807	5.84968	1.83616e-14	1.45889e-15	up
contig58896	408	gb|EMT10322.1| Putative glucan endo-1,3-beta-glucosidase GVI [Aegilops tauschii]	68	29.8816	1	0.457211	6.03025	2.89229e-16	2.09844e-17	up
2-GH8N3EB02J414M	384	gb|EMT10600.1| Putative protein phosphatase 2C 70 [Aegilops tauschii]	108	50.4251	5	2.42893	4.37575	8.56095e-24	4.66357e-25	up
contig55154	337	gb|EMT10600.1| Putative protein phosphatase 2C 70 [Aegilops tauschii]	282	150.029	11	6.08891	4.62291	1.55979e-62	3.70422e-64	up
contig17141	1715	gb|EMT11253.1| hypothetical protein F775_26303 [Aegilops tauschii]	251	26.24	3	0.326313	6.32937	8.45074e-58	2.15323e-59	up
contig11513	904	gb|EMT11719.1| hypothetical protein F775_16085 [Aegilops tauschii]	168	33.3193	1	0.206352	7.33511	6.67938e-37	2.52196e-38	up
contig11216	1069	gb|EMT11827.1| hypothetical protein F775_22511 [Aegilops tauschii]	266	44.6127	14	2.44302	4.19072	2.29385e-56	5.99102e-58	up
contig35230	898	gb|EMT12963.1| Protein kinase APK1B, chloroplastic [Aegilops tauschii]	125	24.9568	1	0.207731	6.90857	2.13874e-28	1.00719e-29	up
contig89838	798	gb|EMT13671.1| Peroxidase 5 [Aegilops tauschii]	101	22.692	6	1.40257	4.01604	2.6317e-21	1.55697e-22	up
contig92729	2190	gb|EMT14095.1| NAC domain-containing protein 29 [Aegilops tauschii]	696	56.9796	13	1.10733	5.68529	1.20256e-160	1.12262e-162	up
contig41943	614	gb|EMT14427.1| Histidine decarboxylase [Aegilops tauschii]	78	22.7762	0.5	0.151907	7.22819	1.23442e-17	8.42889e-19	up
contig41280	947	gb|EMT14427.1| Histidine decarboxylase [Aegilops tauschii]	131	24.8014	0.5	0.0984911	7.97621	2.00817e-27	9.72761e-29	up
2-GH8N3EB02FHVZ6	417	gb|EMT14899.1| hypothetical protein F775_01253 [Aegilops tauschii]	129	55.4636	6	2.68406	4.36905	2.90312e-28	1.37245e-29	up
contig43425	2152	gb|EMT16535.1| hypothetical protein F775_08208 [Aegilops tauschii]	377	31.409	8	0.693465	5.50121	4.51606e-87	7.66729e-89	up
contig00780	596	gb|EMT16970.1| hypothetical protein F775_42309 [Aegilops tauschii]	93	27.9764	4	1.25196	4.48195	8.29222e-21	4.99168e-22	up
contig24769	1139	gb|EMT17444.1| Myb-like protein G [Aegilops tauschii]	164	25.8152	7	1.14644	4.49299	3.30733e-36	1.27331e-37	up
contig10861	376	gb|EMT17470.1| hypothetical protein F775_05596 [Aegilops tauschii]	50	23.8417	1	0.496123	5.58664	3.601e-12	3.29058e-13	up
contig56121	328	gb|EMT17470.1| hypothetical protein F775_05596 [Aegilops tauschii]	41	22.4112	0.5	0.284363	6.30034	4.72852e-10	4.98549e-11	up
contig59152	618	gb|EMT17960.1| hypothetical protein F775_11243 [Aegilops tauschii]	191	55.4114	1	0.301848	7.52022	2.8077e-41	9.62877e-43	up
contig46914	506	gb|EMT17993.1| Monothiol glutaredoxin-S5 [Aegilops tauschii]	235	83.2668	14	5.16125	4.01195	1.20798e-48	3.60794e-50	up
contig51541	498	gb|EMT17993.1| Monothiol glutaredoxin-S5 [Aegilops tauschii]	173	62.2833	1	0.374583	7.37742	7.32788e-38	2.70051e-39	up
contig73801	373	gb|EMT18014.1| hypothetical protein F775_27446 [Aegilops tauschii]	62	29.8015	0.5	0.250056	6.89698	1.88019e-14	1.49633e-15	up
contig05356	1417	gb|EMT18349.1| Cytokinin-O-glucosyltransferase 2 [Aegilops tauschii]	704	89.0753	20	2.63292	5.08029	5.07151e-160	4.76737e-162	up
contig18068	1621	gb|EMT18445.1| hypothetical protein F775_30356 [Aegilops tauschii]	1196	132.283	27	3.10712	5.4119	1.04235e-274	5.45563e-277	up
contig29152	689	gb|EMT19261.1| Putative glycosyl hydrolase [Aegilops tauschii]	712	185.274	5	1.35372	7.09659	5.13736e-157	4.92291e-159	up
contig44105	648	gb|EMT19289.1| hypothetical protein F775_07048 [Aegilops tauschii]	5	1.38341	131	37.7115	-4.76871	6.55992e-31	2.88597e-32	down
contig90018	1577	gb|EMT20071.1| Sugar transport protein 13 [Aegilops tauschii]	690	78.4462	11	1.30118	5.91381	3.3025e-159	3.13455e-161	up
contig11914	900	gb|EMT20097.1| hypothetical protein F775_02038 [Aegilops tauschii]	140	27.8895	1	0.207269	7.07207	2.04206e-31	8.84423e-33	up
contig14628	741	gb|EMT20240.1| hypothetical protein F775_17895 [Aegilops tauschii]	1065	257.683	45	11.3285	4.50757	3.24481e-232	2.01095e-234	up
contig44377	715	gb|EMT20439.1| Serine/threonine-protein kinase SAPK3 [Aegilops tauschii]	569	142.679	28	7.30515	4.28772	2.26266e-121	2.83105e-123	up
contig00508	961	gb|EMT20885.1| hypothetical protein F775_09195 [Aegilops tauschii]	647	120.708	26	5.04693	4.57997	3.28739e-142	3.49686e-144	up
contig34747	652	gb|EMT21110.1| Putative calcium-binding protein CML31 [Aegilops tauschii]	88	24.1986	0.5	0.143054	7.40222	1.45826e-19	9.19031e-21	up
contig19651	1776	gb|EMT21133.1| 12-oxophytodienoate reductase 2 [Aegilops tauschii]	930	93.8846	14	1.47049	5.99652	3.06211e-214	2.11699e-216	up
contig08621	888	gb|EMT21561.1| hypothetical protein F775_24341 [Aegilops tauschii]	3	0.605707	371	77.936	-7.00752	7.79734e-86	1.34311e-87	down
contig15178	1291	gb|EMT21654.1| Transcription factor MYB39 [Aegilops tauschii]	307	42.635	2	0.288989	7.20488	1.59215e-67	3.495e-69	up
contig93136	737	gb|EMT21955.1| hypothetical protein F775_00563 [Aegilops tauschii]	347	84.4144	10	2.5311	5.05965	4.66084e-79	8.70805e-81	up
contig44534	563	gb|EMT22887.1| hypothetical protein F775_09193 [Aegilops tauschii]	3	0.955361	94	31.1456	-5.02684	1.00728e-22	5.67073e-24	down
contig17483	1808	gb|EMT23176.1| hypothetical protein F775_09540 [Aegilops tauschii]	1519	150.631	62	6.39691	4.5575	0	0	up
contig39084	896	gb|EMT23268.1| hypothetical protein F775_02144 [Aegilops tauschii]	155	31.0155	1	0.208194	7.21891	2.23841e-34	8.95003e-36	up
contig90166	2034	gb|EMT23338.1| Serine palmitoyltransferase 2 [Aegilops tauschii]	2225	196.125	89	8.16237	4.58664	0	0	up
contig11101	2001	gb|EMT23338.1| Serine palmitoyltransferase 2 [Aegilops tauschii]	1656	148.377	65	6.05959	4.61391	0	0	up
contig41204	1783	gb|EMT23602.1| Beta-glucosidase 6 [Aegilops tauschii]	1518	152.642	60	6.27736	4.60385	0	0	up
contig08894	1094	gb|EMT23603.1| Beta-glucosidase 6 [Aegilops tauschii]	1043	170.931	18	3.06925	5.79939	1.44189e-240	8.61686e-243	up
contig82114	731	gb|EMT23962.1| hypothetical protein F775_26169 [Aegilops tauschii]	89	21.8287	5	1.27594	4.09659	4.50244e-19	2.89206e-20	up
contig34396	540	gb|EMT24470.1| 3-ketoacyl-CoA synthase 11 [Aegilops tauschii]	271	89.9767	9	3.10904	4.85501	3.60725e-61	8.71685e-63	up
contig86612	1239	gb|EMT24482.1| hypothetical protein F775_10138 [Aegilops tauschii]	188	27.2045	9	1.35503	4.32745	1.08714e-40	3.75797e-42	up
contig86904	275	gb|EMT24558.1| Pathogenesis-related protein PRMS [Aegilops tauschii]	6	3.91177	146	99.0369	-4.66207	4.32041e-34	1.74041e-35	down
2-GH8N3EB02GRPZD	378	gb|EMT24701.1| RING finger protein 44 [Aegilops tauschii]	64	30.3559	2	0.986995	4.94279	4.73521e-15	3.65594e-16	up
contig40232	789	gb|EMT24838.1| Dehydrin DHN3 [Aegilops tauschii]	5655	1285.02	31	7.32929	7.4539	0	0	up
contig19955	3333	gb|EMT24917.1| Serine/threonine-protein kinase CTR1 [Aegilops tauschii]	1245	66.9713	27	1.51114	5.46983	2.73886e-286	1.34436e-288	up
contig42160	1009	gb|EMT24917.1| Serine/threonine-protein kinase CTR1 [Aegilops tauschii]	392	69.6545	6	1.10927	5.97254	1.3071e-90	2.14004e-92	up
contig31799	588	gb|EMT25278.1| GDSL esterase/lipase [Aegilops tauschii]	3	0.914742	338	107.23	-6.87313	7.31441e-79	1.36754e-80	down
contig23748	1723	gb|EMT25413.1| Glutamate decarboxylase 1 [Aegilops tauschii]	417	43.3916	9	0.974393	5.47677	3.23444e-96	5.05762e-98	up
contig08709	407	gb|EMT25652.1| hypothetical protein F775_43704 [Aegilops tauschii]	30	13.2154	974	446.418	-5.0781	3.9651e-230	2.48315e-232	down
contig84404	1266	gb|EMT25786.1| hypothetical protein F775_21288 [Aegilops tauschii]	5	0.708094	246	36.2475	-5.6778	1.98325e-59	4.93965e-61	down
contig42541	712	gb|EMT26845.1| Alpha-aminoadipic semialdehyde synthase [Aegilops tauschii]	95	23.922	3	0.785992	4.92768	5.6404e-22	3.25803e-23	up
3-GH8N3EB01D5Q77	369	gb|EMT26935.1| Putative cysteine-rich receptor-like protein kinase 23 [Aegilops tauschii]	47	22.8363	2	1.01107	4.49738	6.75374e-11	6.68287e-12	up
contig83453	1203	gb|EMT26935.1| Putative cysteine-rich receptor-like protein kinase 23 [Aegilops tauschii]	277	41.2828	10	1.55064	4.7346	5.48603e-62	1.31212e-63	up
contig12763	552	gb|EMT26935.1| Putative cysteine-rich receptor-like protein kinase 23 [Aegilops tauschii]	69	22.4112	1	0.337939	6.05131	1.7274e-16	1.24159e-17	up
contig19957	2373	gb|EMT26942.1| Periplasmic beta-glucosidase [Aegilops tauschii]	858	64.8252	34	2.67275	4.60016	9.06853e-189	7.06062e-191	up
contig42331	756	gb|EMT27583.1| Glucan endo-1,3-beta-glucosidase 3 [Aegilops tauschii]	144	34.1504	2	0.493498	6.11271	1.29158e-33	5.28529e-35	up
contig47353	389	gb|EMT28407.1| Beta-fructofuranosidase, insoluble isoenzyme 7 [Aegilops tauschii]	127	58.5341	1	0.479543	6.93147	8.39291e-29	3.90655e-30	up
contig25035	1220	gb|EMT28703.1| hypothetical protein F775_52582 [Aegilops tauschii]	179	26.3056	0.5	0.0764517	8.4266	1.42789e-35	5.57353e-37	up
contig05120	912	gb|EMT28738.1| Tetratricopeptide repeat protein 37 [Aegilops tauschii]	202	39.711	4	0.818167	5.601	5.2477e-47	1.6145e-48	up
contig40771	982	gb|EMT29002.1| Chlorophyll a-b binding protein, chloroplastic [Aegilops tauschii]	217	39.6189	4896	930.051	-4.55305	0	0	down
contig10426	685	gb|EMT29011.1| hypothetical protein F775_31444 [Aegilops tauschii]	457	119.614	0.5	0.136162	9.77884	8.35087e-76	1.62764e-77	up
contig51797	494	gb|EMT29803.1| Putative mitochondrial chaperone BCS1-B [Aegilops tauschii]	59	21.4131	1	0.377616	5.82543	3.09587e-14	2.49303e-15	up
contig38729	1212	gb|EMT29848.1| hypothetical protein F775_05318 [Aegilops tauschii]	378	55.917	0.5	0.0769563	9.50503	3.1606e-65	7.23426e-67	up
contig82264	1199	gb|EMT30252.1| Diacylglycerol kinase 1 [Aegilops tauschii]	191	28.5607	8	1.24465	4.52022	3.62769e-42	1.21953e-43	up
1-GH8N3EB01CV1TM	492	gb|EMT30436.1| Thiazole biosynthetic enzyme 1-2, chloroplastic [Aegilops tauschii]	4	1.45764	82	31.0904	-4.41476	5.10103e-19	3.28054e-20	down
contig55263	452	gb|EMT30713.1| Ribonuclease 1 [Aegilops tauschii]	3	1.18997	453	186.955	-7.29562	1.04178e-102	1.54355e-104	down
contig41248	1130	gb|EMT30713.1| Ribonuclease 1 [Aegilops tauschii]	167	26.4968	8303	1370.67	-5.69292	0	0	down
contig81224	462	gb|EMT30910.1| hypothetical protein F775_20411 [Aegilops tauschii]	59	22.8963	1	0.403771	5.82543	3.09587e-14	2.49303e-15	up
2-GH8N3EB02FQC28	442	gb|EMT30950.1| hypothetical protein F775_06825 [Aegilops tauschii]	121	49.0815	5	2.11021	4.53972	5.20558e-27	2.55412e-28	up
contig61949	417	gb|EMT30950.1| hypothetical protein F775_06825 [Aegilops tauschii]	237	101.898	3	1.34203	6.24657	9.70627e-55	2.60709e-56	up
3-GH8N3EB01DSR8V	471	gb|EMT31301.1| Polyamine oxidase [Aegilops tauschii]	10	3.80657	312	123.569	-5.02069	7.46774e-74	1.48954e-75	down
contig23192	259	gb|EMT32516.1| hypothetical protein F775_02941 [Aegilops tauschii]	1	0.692237	32	23.0477	-5.05721	3.06506e-08	3.72587e-09	down
contig57256	557	gb|EMT32692.1| hypothetical protein F775_26316 [Aegilops tauschii]	77	24.7851	0.5	0.167453	7.20958	1.93526e-17	1.33266e-18	up
contig40229	1183	gb|EMT33617.1| hypothetical protein F775_08592 [Aegilops tauschii]	412	62.4406	5	0.788428	6.30736	1.4913e-94	2.36103e-96	up
1-GH8N3EB01C0DG9	478	gb|EMT33845.1| Aldehyde dehydrogenase family 3 member H1 [Aegilops tauschii]	188	70.5155	7	2.73179	4.69002	3.95929e-42	1.33358e-43	up
contig00387	780	gb|EOY22838.1| Lipase/lipooxygenase [Theobroma cacao]	66	15.1706	1112	265.942	-4.13176	1.96587e-241	1.1697e-243	down
contig57797	494	pdb|4FBA|A Chain A, Structure Of Mutant Rip From Barley Seeds In Complex With Adenine pdb|4FBA|B Chain B, Structure Of Mutant Rip From Barley Seeds In Complex With Adenine pdb|4FBA|C Chain C, Structure Of Mutant Rip From Barley Seeds In Complex With Adeni	225	81.6601	0.5	0.188808	8.75657	6.30856e-43	2.09447e-44	up
contig37901	701	ref|NP_001057311.1| Os06g0255900 [Oryza sativa Japonica Group] dbj|BAF19225.1| Os06g0255900 [Oryza sativa Japonica Group] dbj|BAG93529.1| unnamed protein product [Oryza sativa Japonica Group]	118	30.18	7	1.86276	4.01808	8.75856e-25	4.62183e-26	up
contig38334	2251	ref|NP_001057983.1| Os06g0595800 [Oryza sativa Japonica Group] dbj|BAD33029.1| 0-deacetylbaccatin III-10-O-acetyl transferase-like [Oryza sativa Japonica Group] dbj|BAD33132.1| 0-deacetylbaccatin III-10-O-acetyl transferase-like [Oryza sativa Japonica Gro	485	38.6297	23	1.90603	4.34107	3.53935e-104	5.17036e-106	up
contig77647	1015	ref|NP_001063866.1| Os09g0551200 [Oryza sativa Japonica Group] dbj|BAF25780.1| Os09g0551200 [Oryza sativa Japonica Group]	160	28.2624	2	0.367571	6.26472	3.80943e-37	1.4309e-38	up
contig85729	683	ref|NP_001065143.1| Os10g0531300 [Oryza sativa Japonica Group] dbj|BAF27057.1| Os10g0531300 [Oryza sativa Japonica Group]	156	40.9504	9	2.4581	4.05827	9.87351e-33	4.12649e-34	up
contig37332	959	ref|NP_001065143.1| Os10g0531300 [Oryza sativa Japonica Group] dbj|BAF27057.1| Os10g0531300 [Oryza sativa Japonica Group]	268	50.1038	15	2.91776	4.10199	4.10031e-56	1.07838e-57	up
contig01062	496	ref|NP_001149774.1| odorant 1 protein [Zea mays] gb|ACG36738.1| odorant 1 protein [Zea mays]	103	37.2315	5	1.88047	4.30736	1.49292e-22	8.45923e-24	up
contig10016	1153	ref|NP_001170650.1| uncharacterized protein LOC100384704 [Zea mays] gb|ACR34354.1| unknown [Zea mays]	137	21.3032	0.5	0.0808943	8.04082	1.79036e-28	8.40564e-30	up
contig89726	589	ref|NP_001183162.1| uncharacterized protein LOC100501533 [Zea mays] gb|ACR35906.1| unknown [Zea mays]	114	34.7012	0.5	0.158355	7.77568	2.15723e-24	1.15254e-25	up
1-GH8N3EB01COLD4	439	ref|NP_001183181.1| uncharacterized protein LOC100501560 [Zea mays] gb|ACR35981.1| unknown [Zea mays]	93	37.9816	1	0.424925	6.48195	9.94442e-22	5.79398e-23	up
contig93927	2224	ref|NP_009575.1| bifunctional UDP-glucose 4-epimerase/aldose 1-epimerase [Saccharomyces cerevisiae S288c] sp|P04397.2|GAL10_YEAST RecName: Full=Bifunctional protein GAL10; Includes: RecName: Full=UDP-glucose 4-epimerase; AltName: Full=Galactowaldenase; In	494	39.8242	3	0.251631	7.30619	1.53351e-107	2.16631e-109	up
contig93916	1755	ref|NP_009576.1| galactokinase [Saccharomyces cerevisiae S288c] sp|P04385.4|GAL1_YEAST RecName: Full=Galactokinase; AltName: Full=Galactose kinase emb|CAA53677.1| galactokinase [Saccharomyces cerevisiae] emb|CAA84962.1| GAL1 [Saccharomyces cerevisiae] gb|	480	49.0364	5	0.531459	6.52775	3.10425e-109	4.30035e-111	up
contig93985	863	ref|NP_009628.1| Hsp26p [Saccharomyces cerevisiae S288c] sp|P15992.3|HSP26_YEAST RecName: Full=Heat shock protein 26; AltName: Full=26 kDa heat shock protein gb|AAA66914.1| heat shock protein 26 [Saccharomyces cerevisiae] emb|CAA53929.1| unnamed protein p	111	23.0604	2	0.432311	5.7372	3.73439e-26	1.88164e-27	up
contig94025	387	ref|NP_011920.1| Cup1-2p [Saccharomyces cerevisiae S288c] ref|NP_011922.1| Cup1-1p [Saccharomyces cerevisiae S288c] sp|P0CX80.1|MTCU1_YEAST RecName: Full=Copper metallothionein 1-1; Short=Cu-MT; Short=Cu-metallothionein; AltName: Full=Copper chelatin; Alt	44	20.3843	0.5	0.241011	6.40222	1.06698e-10	1.07141e-11	up
contig81376	1108	ref|NP_012483.3| glyceraldehyde-3-phosphate dehydrogenase (phosphorylating) TDH1 [Saccharomyces cerevisiae S288c] sp|P00360.3|G3P1_YEAST RecName: Full=Glyceraldehyde-3-phosphate dehydrogenase 1; Short=GAPDH 1 emb|CAA89343.1| TDH1 [Saccharomyces cerevisiae	125	20.2267	2	0.336719	5.90857	2.37221e-29	1.08918e-30	up
contig64797	561	ref|NP_040490.1| D protein [Saccharomyces cerevisiae A364A] sp|Q06891.1|RAF_YEAST RecName: Full=Trans-acting factor D; AltName: Full=REP-antagonizing factor; AltName: Full=Recombinase-activating factor; Short=RAF gb|AAB59342.1| D protein [Saccharomyces ce	85	27.1651	0.5	0.166259	7.35218	5.46888e-19	3.52424e-20	up
contig93949	515	ref|NP_116640.1| Hsp12p [Saccharomyces cerevisiae S288c] sp|P22943.1|HSP12_YEAST RecName: Full=12 kDa heat shock protein; AltName: Full=Glucose and lipid-regulated protein pdb|2L9Q|A Chain A, Structural Characterization Of Small Heat Shock Protein (Hsp12)	102	35.5097	1	0.362218	6.61521	1.22312e-23	6.69002e-25	up
contig93901	242	ref|NP_690845.1| Tar1p [Saccharomyces cerevisiae S288c] sp|Q8TGM6.1|TAR1_YEAST RecName: Full=Protein TAR1; AltName: Full=Transcript antisense to ribosomal RNA protein 1 gb|AAL79277.1| unknown [Saccharomyces cerevisiae] gb|EEU06768.1| Tar1p [Saccharomyces	151	111.871	1	0.770835	7.18119	1.35686e-33	5.55598e-35	up
contig93938	480	ref|NP_690847.1| hypothetical protein YPR036W-A [Saccharomyces cerevisiae S288c] sp|Q3E752.1|YP036_YEAST RecName: Full=Uncharacterized protein YPR036W-A gb|EDN61172.1| conserved protein [Saccharomyces cerevisiae YJM789] gb|EDV11246.1| predicted protein [S	80	29.8816	1	0.388629	6.26472	6.42727e-19	4.15732e-20	up
contig89731	972	ref|NP_849472.2| NADPH--cytochrome P450 reductase 2 [Arabidopsis thaliana] gb|AEE85737.1| NADPH--cytochrome P450 reductase 2 [Arabidopsis thaliana]	254	46.8513	6	1.15149	5.34651	1.15523e-58	2.90288e-60	up
contig93912	235	ref|WP_002305033.1| hypothetical protein, partial [Streptococcus mutans] gb|EMC35656.1| hypothetical protein SMU94_09644, partial [Streptococcus mutans 66-2A]	40	30.5173	0.5	0.396898	6.26472	7.79266e-10	8.3587e-11	up
contig91916	3434	ref|WP_009775075.1| hypothetical protein [Janibacter sp. HTCC2649] gb|EAP99266.1| hypothetical protein JNB_03820 [Janibacter sp. HTCC2649]	0.5	0.026105	844	45.8479	-10.7783	8.41109e-125	1.01736e-126	down
contig89189	1949	ref|WP_010224379.1| hypothetical protein [Pseudonocardia sp. P1]	0.5	0.0459952	648	62.0212	-10.3971	7.45576e-102	1.10954e-103	down
contig88470	1443	ref|WP_010231259.1| hypothetical protein [Pseudonocardia sp. P1]	0.5	0.0621238	183	23.6571	-8.57291	3.40004e-37	1.27536e-38	down
contig86197	3435	ref|WP_010243644.1| two-component system sensor kinase, partial [Pseudonocardia sp. P1]	0.5	0.0260974	4072	221.135	-13.0487	0	0	down
contig83780	1962	ref|WP_017933793.1| DNA polymerase IV [Nocardioides sp. Iso805N]	0.5	0.0456905	885	84.1436	-10.8467	2.08674e-129	2.43705e-131	down
contig66933	2944	ref|WP_018191342.1| menaquinol-cytochrome C reductase cytochrome b subunit [Microbacteriaceae]	0.5	0.03045	509	32.252	-10.0487	2.06274e-84	3.62026e-86	down
contig86199	890	ref|WP_018333299.1| hypothetical protein [Actinomycetospora chiangmaiensis]	0.5	0.100724	158	33.1165	-8.36099	5.9483e-33	2.47594e-34	down
contig74822	507	ref|XP_002452447.1| hypothetical protein SORBIDRAFT_04g026010 [Sorghum bicolor] gb|EES05423.1| hypothetical protein SORBIDRAFT_04g026010 [Sorghum bicolor]	4	1.41451	82	30.1705	-4.41476	5.10103e-19	3.28054e-20	down
contig14129	791	ref|XP_003557220.1| PREDICTED: acid phosphatase 1-like [Brachypodium distachyon]	126	28.5594	5	1.17915	4.59814	3.03802e-28	1.43702e-29	up
contig85725	1428	ref|XP_003557817.1| PREDICTED: transcription factor bHLH47-like [Brachypodium distachyon]	2	0.251106	260	33.9643	-7.07958	4.55466e-60	1.1196e-61	down
contig20996	2381	ref|XP_003560076.1| PREDICTED: serine/threonine-protein phosphatase 7 long form homolog [Brachypodium distachyon]	303	22.8159	17	1.33188	4.0985	2.50728e-63	5.85965e-65	up
contig40735	1632	ref|XP_003560326.1| PREDICTED: uncharacterized protein LOC100826709 [Brachypodium distachyon]	639	70.1997	30	3.42908	4.35557	2.58687e-137	2.83928e-139	up
contig18608	2451	ref|XP_003560326.1| PREDICTED: uncharacterized protein LOC100826709 [Brachypodium distachyon]	554	40.5248	23	1.7505	4.53297	2.57788e-121	3.22881e-123	up
contig02190	1795	ref|XP_003564035.1| PREDICTED: probable mitochondrial chaperone BCS1-B-like [Brachypodium distachyon]	700	69.9179	35	3.63731	4.26472	8.74357e-149	8.83396e-151	up
contig01208	841	ref|XP_003564208.1| PREDICTED: uncharacterized protein LOC100830604 [Brachypodium distachyon]	95	20.2527	2	0.44362	5.51264	1.93089e-22	1.09886e-23	up
contig05496	1658	ref|XP_003564391.1| PREDICTED: probable nucleoredoxin 2-like [Brachypodium distachyon]	349	37.7394	12	1.35012	4.80491	2.46851e-78	4.66667e-80	up
contig37302	1028	ref|XP_003565288.1| PREDICTED: uncharacterized protein LOC100827659 [Brachypodium distachyon]	276	48.1361	11	1.99607	4.59188	4.74216e-61	1.1484e-62	up
contig18839	2296	ref|XP_003566590.1| PREDICTED: uncharacterized protein LOC100822944 [Brachypodium distachyon]	565	44.1196	25	2.03116	4.44104	1.35653e-122	1.67434e-124	up
contig81672	382	ref|XP_003566665.1| PREDICTED: uncharacterized protein At4g08330, chloroplastic-like [Brachypodium distachyon]	53	24.8752	1	0.48833	5.67071	7.30962e-13	6.38305e-14	up
2-GH8N3EB02IDQ87	491	ref|XP_003566665.1| PREDICTED: uncharacterized protein At4g08330, chloroplastic-like [Brachypodium distachyon]	300	109.545	3	1.13977	6.58664	2.57342e-68	5.5753e-70	up
contig59402	462	ref|XP_003567258.1| PREDICTED: zinc finger protein ZAT11-like [Brachypodium distachyon]	89	34.5384	0.5	0.201885	7.41852	9.38756e-20	5.88388e-21	up
contig17374	1890	ref|XP_003567574.1| PREDICTED: polygalacturonase At1g48100-like [Brachypodium distachyon]	350	33.2017	3	0.296099	6.80904	9.23245e-79	1.72854e-80	up
contig47325	545	ref|XP_003567851.1| PREDICTED: CTP synthase-like isoform 1 [Brachypodium distachyon]	106	34.871	4	1.36912	4.67071	5.13041e-24	2.77942e-25	up
contig37440	1521	ref|XP_003569046.1| PREDICTED: isovaleryl-CoA dehydrogenase 1, mitochondrial-like [Brachypodium distachyon]	247	29.1154	12	1.47173	4.30619	3.92884e-53	1.08239e-54	up
contig39284	1692	ref|XP_003569102.1| PREDICTED: E3 ubiquitin-protein ligase RING1-like [Brachypodium distachyon]	342	36.2393	17	1.87424	4.27318	4.84554e-73	9.84804e-75	up
contig00494	668	ref|XP_003569102.1| PREDICTED: E3 ubiquitin-protein ligase RING1-like [Brachypodium distachyon]	133	35.6968	3	0.837764	5.41311	4.41214e-31	1.93533e-32	up
contig58487	397	ref|XP_003570955.1| PREDICTED: SNF1-related protein kinase regulatory subunit gamma-like PV42a-like [Brachypodium distachyon]	61	27.5482	0.5	0.23494	6.87353	3.00302e-14	2.4163e-15	up
contig02055	1396	ref|XP_003570955.1| PREDICTED: SNF1-related protein kinase regulatory subunit gamma-like PV42a-like [Brachypodium distachyon]	393	50.4733	0.5	0.0668131	9.56117	2.84101e-67	6.25862e-69	up
contig51064	696	ref|XP_003574308.1| PREDICTED: uncharacterized glycosyl hydrolase Rv2006/MT2062-like [Brachypodium distachyon]	137	35.2912	2	0.536041	6.04082	4.71956e-32	2.00566e-33	up
contig29023	674	ref|XP_003574464.1| PREDICTED: ethylene-responsive transcription factor RAP2-4-like [Brachypodium distachyon]	719	191.26	30	8.30306	4.52575	3.4279e-157	3.28035e-159	up
0-FOWZWMP02LR53P	250	ref|XP_003574911.1| PREDICTED: uncharacterized protein LOC100846020 [Brachypodium distachyon]	13	9.32305	378	282.052	-4.91901	7.49892e-89	1.24875e-90	down
3-GH8N3EB02IC6VG	350	ref|XP_003575053.1| PREDICTED: chaperone protein ClpD1, chloroplastic-like [Brachypodium distachyon]	145	74.277	1	0.532978	7.1227	2.07726e-32	8.74654e-34	up
contig09284	815	ref|XP_003575653.1| PREDICTED: uncharacterized protein LOC100835442 [Brachypodium distachyon]	145	31.8981	0.5	0.114443	8.1227	7.37064e-30	3.3314e-31	up
contig64930	1113	ref|XP_003575875.1| PREDICTED: uncharacterized protein LOC100832174 [Brachypodium distachyon]	135	21.7467	4	0.670412	5.0196	4.30375e-31	1.88667e-32	up
contig07367	1164	ref|XP_003576632.1| PREDICTED: putative ribonuclease H protein At1g65750-like [Brachypodium distachyon]	343	52.8318	0.5	0.0801298	9.36485	2.33419e-60	5.71041e-62	up
contig40545	1651	ref|XP_003577197.1| PREDICTED: uncharacterized protein LOC100836689 [Brachypodium distachyon]	90	9.7735	7989	902.656	-6.52916	0	0	down
contig85988	398	ref|XP_003577197.1| PREDICTED: uncharacterized protein LOC100836689 [Brachypodium distachyon]	16	7.20761	1396	654.304	-6.50429	0	0	down
contig40595	570	ref|XP_003577551.1| PREDICTED: protein HVA22-like [Brachypodium distachyon]	2325	731.312	11	3.59994	7.66637	0	0	up
contig56077	452	ref|XP_003577551.1| PREDICTED: protein HVA22-like [Brachypodium distachyon]	117	46.409	0.5	0.206352	7.81315	6.19939e-25	3.25362e-26	up
contig20888	2555	ref|XP_003578083.1| PREDICTED: alpha,alpha-trehalose-phosphate synthase [UDP-forming] 6-like [Brachypodium distachyon]	906	63.5758	54	3.94257	4.01127	6.94399e-186	5.48786e-188	up
contig24653	3143	ref|XP_003578083.1| PREDICTED: alpha,alpha-trehalose-phosphate synthase [UDP-forming] 6-like [Brachypodium distachyon]	813	46.3768	47	2.78953	4.05531	5.88385e-168	5.30118e-170	up
contig40268	2362	ref|XP_003578341.1| PREDICTED: 3-hydroxy-3-methylglutaryl-coenzyme A reductase 3-like [Brachypodium distachyon]	471	35.7516	22	1.73748	4.36294	1.96323e-101	2.93439e-103	up
contig18975	974	ref|XP_003580478.1| PREDICTED: probable peptide/nitrate transporter At1g62200-like [Brachypodium distachyon]	8	1.4726	151	28.9198	-4.29562	5.45657e-34	2.2059e-35	down
contig91370	212	ref|XP_004505849.1| PREDICTED: uncharacterized protein LOC101495255 [Cicer arietinum]	0.5	0.422852	3960	3484.47	-13.0085	0	0	down
contig17491	1587	ref|XP_004964880.1| PREDICTED: uncharacterized protein LOC101766628 [Setaria italica]	391	44.1727	9	1.05789	5.38389	4.59316e-90	7.54104e-92	up
contig49406	1145	ref|XP_004967941.1| PREDICTED: isoflavone reductase homolog IRL-like [Setaria italica]	12	1.87902	242	39.4264	-4.39111	1.14154e-54	3.07211e-56	down
contig14720	1875	ref|YP_002768699.1| conserved hypothetical membrane protein [Rhodococcus erythropolis PR4] ref|WP_020909259.1| hypothetical protein [Rhodococcus erythropolis] dbj|BAH35960.1| conserved hypothetical membrane protein [Rhodococcus erythropolis PR4]	0.5	0.0478105	7023	698.712	-13.8351	0	0	down
contig87655	3881	ref|YP_003383982.1| alkaline phosphatase [Kribbella flavida DSM 17836] ref|WP_012923736.1| alkaline phosphatase [Kribbella flavida] gb|ADB35183.1| Alkaline phosphatase [Kribbella flavida DSM 17836]	0.5	0.0230983	441	21.1969	-9.84185	1.9737e-75	3.86229e-77	down
contig92993	2742	ref|YP_004072471.1| acetyl-CoA carboxylase beta subunit [Corynocarpus laevigata] gb|ADO60319.1| acetyl-CoA carboxylase beta subunit [Corynocarpus laevigata]	2	0.130773	11248	765.217	-12.5146	0	0	down
contig91369	748	ref|YP_004072494.1| RNA polymerase alpha subunit [Corynocarpus laevigata] gb|ADO60342.1| RNA polymerase alpha subunit [Corynocarpus laevigata]	0.5	0.119846	100	24.9388	-7.70107	1.82457e-22	1.03764e-23	down
contig91372	1749	ref|YP_004072500.1| ribosomal protein S3 [Corynocarpus laevigata] gb|ADO60348.1| ribosomal protein S3 [Corynocarpus laevigata]	0.5	0.0512548	1271	135.56	-11.369	3.17018e-170	2.81496e-172	down
contig91377	895	ref|YP_004072501.1| ribosomal protein L22 [Corynocarpus laevigata] gb|ADO60349.1| ribosomal protein L22 [Corynocarpus laevigata]	0.5	0.100162	476	99.2112	-9.95203	4.29601e-80	7.89218e-82	down
contig74788	689	ref|YP_004442964.1| NAD-dependent formate dehydrogenase subunit beta [Agrobacterium sp. H13-3] ref|WP_013761064.1| formate dehydrogenase subunit beta [Agrobacterium sp. H13-3] gb|ADY65873.1| NAD-dependent formate dehydrogenase beta subunit [Agrobacterium	0.5	0.130108	85	23.0132	-7.4666	1.45927e-19	9.19949e-21	down
contig73456	4055	ref|YP_004448187.1| phosphoesterase PA-phosphatase-like protein [Haliscomenobacter hydrossis DSM 1100] ref|WP_013765854.1| phosphoesterase PA-phosphatase-like protein [Haliscomenobacter hydrossis] gb|AEE51314.1| phosphoesterase PA-phosphatase related prot	0.5	0.0221072	1561	71.8107	-11.6655	1.54396e-198	1.15185e-200	down
contig74787	1625	ref|YP_004575126.1| multiple sugar ABC transporter ATP-binding protein [Microlunatus phosphovorus NM-1] ref|WP_013865549.1| sugar ABC transporter ATP-binding protein [Microlunatus phosphovorus] dbj|BAK37723.1| multiple sugar ABC transporter ATP-binding pr	0.5	0.055166	188	21.5815	-8.6118	5.01733e-38	1.84085e-39	down
contig92646	2417	ref|YP_005031878.1| protein of unknown function [Azospirillum brasilense Sp245] ref|WP_014240709.1| hypothetical protein [Azospirillum brasilense] emb|CCC98488.1| protein of unknown function [Azospirillum brasilense Sp245]	0.5	0.0370892	385	29.714	-9.64593	9.13798e-68	1.99759e-69	down
contig91379	367	ref|YP_005296132.1| rpoA gene product (chloroplast) [Pentactina rupicola] gb|AEX31764.1| RNA polymerase alpha subunit (chloroplast) [Pentactina rupicola]	0.5	0.244263	52	26.431	-6.75765	8.48781e-13	7.44117e-14	down
contig92995	7877	ref|YP_740519.1| hypothetical chloroplast RF2 [Citrus sinensis] ref|YP_740539.1| hypothetical chloroplast RF2 [Citrus sinensis] sp|Q09MB4.1|YCF2_CITSI RecName: Full=Protein ycf2 gb|ABI49062.1| hypothetical chloroplast RF2 [Citrus sinensis] gb|ABI49084.1|	16	0.364178	9804	232.177	-9.31637	0	0	down
contig13655	721	sp|P22701.1|EM2_WHEAT RecName: Full=Em protein CS41 emb|CAA36323.1| Em [Triticum aestivum] emb|CAA65309.1| Em protein [Triticum aestivum]	411	102.202	0.5	0.129363	9.62578	1.04543e-69	2.22612e-71	up
contig36997	801	sp|P46524.1|CO410_WHEAT RecName: Full=Dehydrin COR410; AltName: Full=Cold-induced COR410 protein gb|AAA20189.1| cold acclimation protein [Triticum aestivum] gb|ABV24865.1| dehydrin WZY1-2 [Triticum aestivum]	8609	1926.97	181	42.1525	5.51457	0	0	up
contig37235	1163	sp|P46524.1|CO410_WHEAT RecName: Full=Dehydrin COR410; AltName: Full=Cold-induced COR410 protein gb|AAA20189.1| cold acclimation protein [Triticum aestivum] gb|ABV24865.1| dehydrin WZY1-2 [Triticum aestivum]	7308	1126.61	140	22.4556	5.64877	0	0	up
contig90874	2082	sp|P52409.1|E13B_WHEAT RecName: Full=Glucan endo-1,3-beta-glucosidase; AltName: Full=(1->3)-beta-glucan endohydrolase; Short=(1->3)-beta-glucanase; AltName: Full=Beta-1,3-endoglucanase; Flags: Precursor gb|AAA90953.1| beta 1,3-glucanase [Triticum aestivum	529	45.5543	21	1.88155	4.59759	1.50834e-116	1.96579e-118	up
contig23271	1884	sp|P52409.1|E13B_WHEAT RecName: Full=Glucan endo-1,3-beta-glucosidase; AltName: Full=(1->3)-beta-glucan endohydrolase; Short=(1->3)-beta-glucanase; AltName: Full=Beta-1,3-endoglucanase; Flags: Precursor gb|AAA90953.1| beta 1,3-glucanase [Triticum aestivum	950	90.406	19	1.88126	5.58664	6.29399e-219	4.1465e-221	up
contig83340	353	sp|P93184.1|LOX21_HORVU RecName: Full=Lipoxygenase 2.1, chloroplastic; AltName: Full=LOX-100; AltName: Full=LOX2:Hv:1; Flags: Precursor gb|AAC12951.1| methyljasmonate-inducible lipoxygenase 2 [Hordeum vulgare subsp. vulgare]	59	29.9662	2	1.0569	4.82543	7.73204e-14	6.40058e-15	up
contig38974	1036	sp|Q42430.1|ZFP1_WHEAT RecName: Full=Zinc finger protein 1; AltName: Full=WZF1 dbj|BAA03901.1| zinc-finger protein WZF1 [Triticum aestivum] dbj|BAA03902.1| zinc-finger protein WZF1 [Triticum aestivum]	401	69.3968	18	3.24108	4.42032	5.71206e-87	9.71272e-89	up
contig88493	1274	sp|Q42430.1|ZFP1_WHEAT RecName: Full=Zinc finger protein 1; AltName: Full=WZF1 dbj|BAA03901.1| zinc-finger protein WZF1 [Triticum aestivum] dbj|BAA03902.1| zinc-finger protein WZF1 [Triticum aestivum]	678	95.4146	23	3.36772	4.82437	6.90703e-152	6.81656e-154	up
contig38996	1247	sp|Q42430.1|ZFP1_WHEAT RecName: Full=Zinc finger protein 1; AltName: Full=WZF1 dbj|BAA03901.1| zinc-finger protein WZF1 [Triticum aestivum] dbj|BAA03902.1| zinc-finger protein WZF1 [Triticum aestivum]	558	80.2273	18	2.69267	4.89698	1.11497e-125	1.33554e-127	up
4-GJVU7SP04JKISS	419	sp|Q5VQG4.1|RFS_ORYSJ RecName: Full=Galactinol--sucrose galactosyltransferase; AltName: Full=Raffinose synthase dbj|BAD68247.1| putative alkaline alpha galactosidase I [Oryza sativa Japonica Group] dbj|BAD68321.1| putative alkaline alpha galactosidase I [	153	65.4684	0.5	0.222604	8.20018	3.15e-31	1.37392e-32	up
contig41960	919	sp|Q6W8Q2.1|REHY_WHEAT RecName: Full=1-Cys peroxiredoxin PER1; AltName: Full=Rehydrin homolog; AltName: Full=Thioredoxin peroxidase gb|AAQ74769.1| 1-Cys-peroxiredoxine [Triticum aestivum]	444	86.6208	0.5	0.101492	9.7372	4.27306e-74	8.48425e-76	up
contig36931	1139	tpg|DAA48865.1| TPA: hypothetical protein ZEAMMB73_677776 [Zea mays]	974	153.317	18	2.94799	5.70064	1.18825e-224	7.67351e-227	up
contig76465	1593		0.5	0.0562741	1708	200.009	-11.7953	2.67958e-212	1.87347e-214	down
contig70844	1173		0.5	0.0764234	1440	229.003	-11.5491	6.40239e-187	5.01814e-189	down
contig65682	333		0.5	0.269203	1004	562.427	-11.0288	1.89696e-142	2.01289e-144	down
contig74802	673		0.5	0.133202	755	209.271	-10.6175	1.37439e-114	1.82343e-116	down
contig65722	1666		0.5	0.0538083	623	69.7574	-10.3403	8.49977e-99	1.29811e-100	down
contig74059	860		0.5	0.104238	562	121.903	-10.1916	3.41072e-91	5.55531e-93	down
contig77749	4672		0.5	0.0191876	513	20.4829	-10.06	6.25188e-85	1.09155e-86	down
contig71228	1223		0.5	0.073299	470	71.6883	-9.93373	2.66535e-79	4.94856e-81	down
contig74061	337		0.5	0.266008	425	235.253	-9.78853	2.86471e-73	5.79611e-75	down
contig80981	1589		0.5	0.0564158	417	48.9541	-9.76112	3.52054e-72	7.23305e-74	down
contig66270	2376		0.5	0.0377292	414	32.5036	-9.7507	9.06092e-72	1.86985e-73	down
contig91915	1496		0.5	0.0599229	344	42.8947	-9.48348	5.68553e-62	1.36057e-63	down
contig90062	2036		0.5	0.0440298	306	28.0363	-9.3146	1.92966e-56	5.02728e-58	down
contig66235	1538		0.5	0.0582865	234	28.3816	-8.92758	1.81995e-45	5.77456e-47	down
contig90063	1787		0.5	0.0501649	223	23.2786	-8.85811	1.00882e-43	3.31649e-45	down
contig74801	1040		0.5	0.0861968	213	38.2053	-8.79192	4.08032e-42	1.37488e-43	down
contig68277	1193		0.5	0.0751422	193	30.1782	-8.64967	7.50231e-39	2.68958e-40	down
contig86855	1475		0.5	0.0607761	180	22.7645	-8.54906	1.07909e-36	4.09826e-38	down
contig74800	425		0.5	0.210929	177	77.6893	-8.52482	3.43524e-36	1.323e-37	down
contig91374	275		0.5	0.325981	168	113.96	-8.44953	1.15046e-34	4.57901e-36	down
contig93888	238		2	1.50663	657	514.95	-8.41696	2.92515e-134	3.28292e-136	down
contig73193	1004		0.5	0.0892875	131	24.3397	-8.09063	3.39151e-28	1.60554e-29	down
contig69244	980		0.5	0.0914742	123	23.4129	-7.99973	9.50395e-27	4.70953e-28	down
contig74062	228		1	0.786357	239	195.542	-7.95808	1.51493e-51	4.27816e-53	down
contig30567	251		0.5	0.35715	99	73.5764	-7.68657	2.83483e-22	1.61994e-23	down
contig61847	356		2	1.00724	384	201.214	-7.64217	8.2655e-85	1.44635e-86	down
contig74060	347		0.5	0.258342	84	45.1572	-7.44953	2.29427e-19	1.45875e-20	down
contig36754	697		45	11.5754	6977	1867.29	-7.33375	0	0	down
contig74058	568		4	1.2626	619	203.292	-7.33101	8.52391e-140	9.27791e-142	down
0-FO0JX8101ANFBN	99		1	1.811	146	275.103	-7.24704	1.21906e-33	4.9838e-35	down
contig86243	561		0.5	0.159794	72	23.9412	-7.22714	5.74933e-17	4.04517e-18	down
0-FOWZWMP02L7AOS	271		0.5	0.330792	72	49.561	-7.22714	5.74933e-17	4.04517e-18	down
contig77793	616		0.5	0.145527	70	21.198	-7.18649	1.4695e-16	1.05153e-17	down
contig50133	407		0.5	0.220257	68	31.1667	-7.14467	3.76984e-16	2.74838e-17	down
contig52904	226		1	0.793316	131	108.128	-7.09063	1.43812e-30	6.37646e-32	down
3-GH8N3EB02INQ5G	493		1	0.36367	131	49.568	-7.09063	1.43812e-30	6.37646e-32	down
contig85989	577		0.5	0.155363	64	20.691	-7.05721	2.50716e-15	1.90977e-16	down
contig66276	393		0.5	0.228104	64	30.3784	-7.05721	2.50716e-15	1.90977e-16	down
contig78920	563		0.5	0.159227	61	20.2115	-6.98795	1.05734e-14	8.3018e-16	down
contig73296	215		0.5	0.416952	59	51.1906	-6.93985	2.77475e-14	2.22848e-15	down
0-FOWZWMP02OM8Z1	218		0.5	0.411214	51	43.6406	-6.72964	1.38939e-12	1.23696e-13	down
contig85990	1164		5	0.770143	470	75.322	-6.6118	6.93912e-111	9.49537e-113	down
contig54190	407		0.5	0.220257	47	21.5417	-6.6118	1.02589e-11	9.62561e-13	down
contig84543	388		0.5	0.231043	42	20.1927	-6.44953	1.29401e-10	1.30916e-11	down
contig90828	498		8	2.88015	651	243.853	-6.40373	1.20814e-154	1.1703e-156	down
contig37425	392		1	0.457371	79	37.594	-6.36099	2.29697e-19	1.46151e-20	down
contig10562	1070		200	33.512	15613	2721.95	-6.34382	0	0	down
contig85326	312		1	0.574645	76	45.4398	-6.30514	1.09294e-18	7.14767e-20	down
contig69601	245		0.5	0.365897	38	28.9331	-6.30514	1.01622e-09	1.0993e-10	down
4-GJVU7SP04I8JUH	351		1	0.510796	73	38.7965	-6.24704	5.25617e-18	3.53155e-19	down
4-GJVU7SP04IBZ29	291		0.5	0.308057	35	22.4363	-6.18649	4.88085e-09	5.56202e-10	down
0-FS6QTAF04J2TSX	328		1	0.546614	68	38.6734	-6.14467	7.33646e-17	5.18288e-18	down
2-GH8N3EB02G9EM1	264		0.5	0.339563	32	22.6112	-6.05721	2.3889e-08	2.88139e-09	down
contig37210	560		1	0.32016	62	20.6529	-6.01141	1.79554e-15	1.35637e-16	down
0-FUZKD2G01CK3AV	184		0.5	0.487199	29	29.4007	-5.91519	1.19249e-07	1.53133e-08	down
contig69871	257		1	0.697624	55	39.9215	-5.83857	7.84843e-14	6.50102e-15	down
contig83857	706		3	0.761853	156	41.2189	-5.75765	6.27935e-38	2.31043e-39	down
0-FO0JX8101BIDC4	241		11	8.18333	570	441.199	-5.7526	5.51846e-137	6.06408e-139	down
contig55188	413		2	0.868229	98	44.2642	-5.67192	4.46156e-24	2.40894e-25	down
contig32525	287		6	3.74821	283	183.942	-5.61691	3.05899e-68	6.64323e-70	down
contig31405	299		2	1.19926	90	56.1498	-5.54906	3.85701e-22	2.21208e-23	down
contig85992	483		56	20.7872	2455	948.159	-5.51136	0	0	down
0-FTYGYVA04JYV74	378		1	0.474311	43	21.2204	-5.48348	5.95445e-11	5.86134e-12	down
0-FOWZWMP02L32Q4	164		0.5	0.546614	21	23.8865	-5.44953	9.65264e-06	1.52068e-06	down
contig07074	626		3	0.859214	124	36.9508	-5.42645	3.52186e-30	1.5815e-31	down
0-FS6QTAF04JT177	134		8	10.7038	328	456.611	-5.41476	9.70711e-79	1.81994e-80	down
contig23421	1316		157	21.3894	6356	900.959	-5.39649	0	0	down
contig87940	226		1	0.793316	40	33.0163	-5.37914	3.20959e-10	3.33345e-11	down
contig82932	1211		380	56.2593	14043	2163.18	-5.26492	0	0	down
contig08226	515		10	3.48135	363	131.485	-5.23911	1.21542e-86	2.07302e-88	down
contig66162	313		1	0.57281	36	21.4553	-5.22714	3.09934e-09	3.47074e-10	down
0-FO0JX8101AJYQ2	250		1	0.717158	35	26.1159	-5.18649	5.48085e-09	6.26395e-10	down
contig43066	430		3	1.25086	100	43.3819	-5.11611	3.12664e-24	1.68125e-25	down
0-FUZKD2G01AKRNA	389		9	4.14808	296	141.945	-5.09674	2.33513e-70	4.9192e-72	down
0-FO0JX8101B5LZX	264		1	0.679126	32	22.6112	-5.05721	3.06506e-08	3.72587e-09	down
contig42708	729		20	4.91878	637	163	-5.05043	1.85406e-150	1.84908e-152	down
contig54317	481		7	2.6092	221	85.7086	-5.03776	1.52844e-52	4.25264e-54	down
contig51929	729		12	2.95127	369	94.4226	-4.99973	3.83096e-87	6.4792e-89	down
0-FUZKD2G01B6IOT	430		17	7.08819	497	215.608	-4.92685	1.01677e-116	1.32249e-118	down
contig77684	234		1	0.766194	29	23.1185	-4.91519	1.73265e-07	2.257e-08	down
contig29456	339		2	1.05775	57	31.3655	-4.8901	5.83208e-14	4.78452e-15	down
contig15321	489		2	0.73329	56	21.3627	-4.86457	1.04304e-13	8.68589e-15	down
contig47596	732		32	7.83779	888	226.297	-4.85163	3.36283e-207	2.41685e-209	down
contig11642	433		30	12.4219	797	343.358	-4.78876	3.30593e-185	2.63421e-187	down
contig54115	376		2	0.953667	53	26.2945	-4.78513	6.00776e-13	5.22509e-14	down
contig30303	442		41	16.6309	1074	453.272	-4.76844	4.51133e-249	2.60204e-251	down
contig62277	870		10	2.0608	261	55.9626	-4.76319	6.56553e-61	1.59339e-62	down
contig72551	649		3	0.828764	76	21.8447	-4.72018	3.6826e-18	2.45559e-19	down
contig14054	634		10	2.82791	247	72.6749	-4.68365	2.50204e-57	6.43052e-59	down
0-FUZKD2G01CJUVE	329		2	1.08991	49	27.7829	-4.67192	6.24364e-12	5.78914e-13	down
contig05729	363		11	5.43301	266	136.695	-4.65306	1.54529e-61	3.71807e-63	down
contig55318	536		14	4.68293	338	117.633	-4.65074	5.18488e-78	9.8559e-80	down
contig47747	1046		6	1.02843	138	24.6107	-4.58077	4.85774e-32	2.06501e-33	down
0-FOWZWMP02NS8XO	202		1	0.887571	23	21.2399	-4.58077	5.72849e-06	8.77592e-07	down
contig32087	692		93	24.0952	2110	568.792	-4.56108	0	0	down
0-FOWZWMP02OV5SH	239		5	3.75082	113	88.1977	-4.55546	2.6551e-26	1.33298e-27	down
contig54684	585		7	2.14534	158	50.3823	-4.55364	1.68959e-36	6.45644e-38	down
contig37852	827		34	7.37103	767	173.008	-4.55283	7.36399e-175	6.26082e-177	down
contig44167	574		5	1.56175	110	35.7485	-4.51664	1.56837e-25	8.0577e-27	down
contig55639	464		3	1.1592	65	26.132	-4.49462	2.40121e-15	1.82672e-16	down
contig53368	284		4	2.5252	86	56.4881	-4.48348	4.74296e-20	2.94312e-21	down
0-FUZKD2G01B5GO0	339		4	2.11551	85	46.7731	-4.4666	8.59158e-20	5.37491e-21	down
contig02983	444		38	15.3446	803	337.372	-4.45854	2.24186e-181	1.82429e-183	down
0-FS6QTAF04INBYE	363		24	11.8538	504	259.001	-4.44953	6.4161e-114	8.53742e-116	down
contig83695	1233		14	2.03573	292	44.1771	-4.43968	3.57192e-66	8.04548e-68	down
0-FUZKD2G01A24ZY	231		54	41.9118	1089	879.413	-4.39111	4.32122e-244	2.53739e-246	down
contig55254	498		5	1.80009	100	37.4583	-4.37914	5.9135e-23	3.29837e-24	down
contig53749	415		4	1.72809	80	35.9599	-4.37914	1.66546e-18	1.09743e-19	down
contig52937	346		3	1.55453	60	32.3483	-4.37914	4.61885e-14	3.76545e-15	down
contig22093	642		5	1.39633	99	28.7658	-4.36464	1.06932e-22	6.02699e-24	down
contig55416	600		9	2.68934	178	55.3408	-4.36302	2.97001e-40	1.03594e-41	down
contig23619	876		17	3.47936	335	71.3375	-4.35777	3.68806e-75	7.24109e-77	down
contig35916	246		2	1.45764	39	29.5738	-4.34261	2.27015e-09	2.51618e-10	down
contig61343	252		2	1.42293	38	28.1294	-4.30514	4.09675e-09	4.64048e-10	down
contig73774	586		4	1.22382	74	23.5565	-4.26666	5.87606e-17	4.13855e-18	down
contig54275	354		4	2.02587	74	38.9947	-4.26666	5.87606e-17	4.13855e-18	down
contig53183	494		19	6.89575	335	126.501	-4.1973	1.00149e-73	2.00544e-75	down
contig92718	1334		71	9.54239	1242	173.677	-4.18591	1.38531e-271	7.28673e-274	down
contig55524	433		7	2.89844	120	51.6976	-4.15675	1.08263e-26	5.37042e-28	down
4-GJVU7SP04JV7OG	158		1	1.13474	17	20.071	-4.14467	0.000196443	3.70245e-05	down
contig30409	687		5	1.30487	84	22.8086	-4.1276	8.02289e-19	5.22178e-20	down
contig67458	298		2	1.20328	33	20.6574	-4.10161	7.93364e-08	1.00129e-08	down
contig30674	360		4	1.9921	66	34.1994	-4.10161	6.83452e-15	5.31058e-16	down
contig31183	265		35	23.6797	568	399.834	-4.07768	1.29606e-122	1.59801e-124	down
contig54992	377		11	5.23126	178	88.0756	-4.07351	8.16224e-39	2.92776e-40	down
0-FO0JX8101EX5JQ	190		2	1.88726	32	31.4176	-4.05721	1.43389e-07	1.85458e-08	down
contig07104	374		15	7.19075	235	117.212	-4.02684	1.06423e-50	3.06773e-52	down
contig36420	480		150	56.0279	9	3.49767	4.00168	3.06168e-31	1.3346e-32	up
contig36973	847		167	35.3499	10	2.20239	4.00456	1.0208e-34	4.05498e-36	up
contig55631	559		67	21.4891	4	1.33483	4.00888	2.31769e-14	1.85325e-15	up
contig41728	787		504	114.818	30	7.11088	4.01318	1.16564e-103	1.71039e-105	up
contig42544	706		2455	623.45	146	38.5767	4.01447	0	0	up
contig25163	499		118	42.3971	7	2.61682	4.01808	8.75856e-25	4.62183e-26	up
0-FUZKD2G01AM961	369		118	57.3337	7	3.53874	4.01808	8.75856e-25	4.62183e-26	up
contig38627	676		1353	358.844	80	22.076	4.02281	6.76766e-278	3.49811e-280	up
contig77689	454		51	20.1404	3	1.23266	4.03025	3.80794e-11	3.70551e-12	up
contig67214	395		119	54.0138	7	3.30581	4.03025	4.95395e-25	2.58643e-26	up
contig48594	647		153	42.3976	9	2.59487	4.03025	5.51515e-32	2.34663e-33	up
contig42504	986		2210	401.856	130	24.5948	4.03025	0	0	up
contig31949	339		51	26.9727	3	1.65082	4.03025	3.80794e-11	3.70551e-12	up
contig31059	135		17	22.5772	1	1.38179	4.03025	0.000310422	6.03557e-05	up
0-FUZKD2G01BP5KR	151		17	20.1849	1	1.23538	4.03025	0.000310422	6.03557e-05	up
0-FOWZWMP02K0TEI	214		34	28.4852	2	1.74338	4.03025	1.09709e-07	1.40318e-08	up
0-FO0JX8101DT47R	249		68	48.9626	4	2.99666	4.03025	1.30938e-14	1.03327e-15	up
4-GJVU7SP04I369L	271		120	79.3901	7	4.81843	4.04232	2.79924e-25	1.44743e-26	up
contig33222	539		172	57.2129	10	3.46089	4.04713	5.78874e-36	2.24221e-37	up
contig42799	658		998	271.931	58	16.4429	4.0477	7.64492e-206	5.50431e-208	up
contig74057	480		69	25.7728	4	1.55452	4.05131	7.39144e-15	5.7616e-16	up
0-FOWZWMP02N5F5K	256		69	48.3241	4	2.91472	4.05131	7.39144e-15	5.7616e-16	up
contig02150	1165		502	77.256	29	4.64354	4.05635	6.4827e-104	9.50384e-106	up
contig47906	647		433	119.988	25	7.20797	4.05716	1.04671e-89	1.72666e-91	up
contig37043	638		243	68.2873	14	4.0934	4.06025	1.22708e-50	3.54035e-52	up
contig02971	670		990	264.92	57	15.87	4.06118	1.34043e-204	9.70341e-207	up
contig90015	1086		174	28.7259	10	1.7177	4.0638	1.83942e-36	7.04339e-38	up
contig54184	323		261	144.875	15	8.66295	4.0638	2.27869e-54	6.15614e-56	up
contig54490	653		122	33.4966	7	1.99969	4.06617	8.89405e-26	4.53353e-27	up
contig52955	436		507	208.486	29	12.4076	4.07065	3.67471e-105	5.31547e-107	up
contig52723	337		70	37.2411	4	2.21415	4.07207	4.17465e-15	3.21309e-16	up
contig30667	92		70	136.416	4	8.11053	4.07207	4.17465e-15	3.21309e-16	up
contig12819	452		70	27.7661	4	1.65082	4.07207	4.17465e-15	3.21309e-16	up
0-FUZKD2G01AWQJG	490		245	89.6447	14	5.32978	4.07207	3.90987e-51	1.11433e-52	up
contig57264	582		352	108.436	20	6.41038	4.08029	2.80082e-73	5.66319e-75	up
contig14133	1401		229	29.3057	13	1.73094	4.08155	6.66234e-48	2.0211e-49	up
contig92944	765		353	82.7309	20	4.87692	4.08438	1.58167e-73	3.17957e-75	up
contig23009	298		53	31.887	3	1.87794	4.08575	1.21383e-11	1.1461e-12	up
1-GH8N3EB01BNK0V	424		53	22.4112	3	1.31987	4.08575	1.21383e-11	1.1461e-12	up
contig61153	220		124	101.054	7	5.93543	4.08963	2.82624e-26	1.42018e-27	up
contig11375	586		124	37.9384	7	2.22832	4.08963	2.82624e-26	1.42018e-27	up
contig00386	582		249	76.7063	14	4.48727	4.09544	3.93687e-52	1.10408e-53	up
4-GJVU7SP04JB7IV	457		125	49.0398	7	2.85732	4.10122	1.59331e-26	7.94932e-28	up
contig14876	1495		556	66.6789	31	3.8681	4.10753	7.04523e-116	9.25531e-118	up
contig42560	361		126	62.5775	7	3.61716	4.11271	8.99395e-27	4.44978e-28	up
0-FOWZWMP02MO08C	222		36	29.074	2	1.68056	4.11271	3.51148e-08	4.29551e-09	up
0-FO0JX8101D7F5A	245		36	26.3446	2	1.52279	4.11271	3.51148e-08	4.29551e-09	up
contig86497	516		674	234.188	37	13.3761	4.12994	8.44112e-141	9.08888e-143	up
contig88431	1765		219	22.2461	12	1.26828	4.13261	3.65802e-46	1.14376e-47	up
contig41179	500		365	130.881	20	7.46169	4.13261	1.61337e-76	3.12145e-78	up
contig22105	788		219	49.8279	12	2.84074	4.13261	3.65802e-46	1.14376e-47	up
contig03304	1387		730	94.3628	40	5.37973	4.13261	1.63844e-152	1.61484e-154	up
0-FO0JX8101AP5UR	261		55	37.7813	3	2.14416	4.13919	3.87121e-12	3.54833e-13	up
contig33203	580		129	39.8764	7	2.25137	4.14666	1.61684e-27	7.80778e-29	up
contig32049	435		129	53.1686	7	3.00183	4.14666	1.61684e-27	7.80778e-29	up
0-FTYGYVA04ITATT	268		129	86.2997	7	4.87237	4.14666	1.61684e-27	7.80778e-29	up
contig88611	700		166	42.5172	9	2.3984	4.1479	3.20078e-35	1.25938e-36	up
contig91731	301		37	22.0389	2	1.23948	4.15224	1.98609e-08	2.37859e-09	up
0-FO0JX8101DL6TK	238		37	27.8727	2	1.56758	4.15224	1.98609e-08	2.37859e-09	up
contig49467	558		1315	422.519	71	23.7356	4.15389	3.4278e-275	1.78964e-277	up
contig36949	523		186	63.7626	10	3.56677	4.16002	1.91577e-39	6.78199e-41	up
contig02385	783		335	76.7075	18	4.28833	4.16088	1.50774e-70	3.17033e-72	up
contig42830	331		56	30.3329	3	1.69071	4.16518	2.19164e-12	1.97518e-13	up
contig25670	447		56	22.4613	3	1.25196	4.16518	2.19164e-12	1.97518e-13	up
contig36902	592		262	79.3477	14	4.41147	4.16886	2.27532e-55	6.03741e-57	up
contig28751	849		131	27.6642	7	1.53804	4.16886	5.14273e-28	2.44796e-29	up
contig38590	644		94	26.1696	5	1.44831	4.17545	2.56845e-20	1.57657e-21	up
contig41502	1190		301	45.3497	16	2.50813	4.17641	1.39352e-63	3.25491e-65	up
contig16994	1787		1284	128.823	68	7.09841	4.18176	1.04217e-269	5.53608e-272	up
contig40459	514		189	65.9255	10	3.62922	4.1831	3.42104e-40	1.19571e-41	up
contig16479	1688		189	20.0745	10	1.10511	4.1831	3.42104e-40	1.19571e-41	up
contig11886	684		1501	393.441	79	21.5451	4.19072	0	0	up
0-FTYGYVA04JXCCU	336		38	20.2768	2	1.11037	4.19072	1.1227e-08	1.3179e-09	up
contig17344	1320		837	113.686	44	6.21807	4.19244	3.37153e-176	2.83573e-178	up
contig00380	1084		992	164.073	52	8.94852	4.19655	7.24952e-209	5.14411e-211	up
contig38674	674		211	56.1277	11	3.04446	4.20446	6.3577e-45	2.04043e-46	up
contig84812	1213		173	25.5705	9	1.38407	4.20749	5.80952e-37	2.1905e-38	up
contig52834	289		308	191.077	16	10.3276	4.20958	2.50252e-65	5.72471e-67	up
contig84113	1270		309	43.6224	16	2.35014	4.21425	1.41084e-65	3.21456e-67	up
contig37064	568		1888	595.948	97	31.8567	4.22552	0	0	up
contig50476	544		78	25.7069	4	1.37163	4.22819	4.32368e-17	3.02324e-18	up
0-FUZKD2G01CBSZ1	136		39	51.4139	2	2.74327	4.22819	6.36188e-09	7.30648e-10	up
contig58576	489		176	64.5295	9	3.43329	4.2323	1.04137e-37	3.86214e-39	up
contig48513	555		176	56.8557	9	3.02501	4.2323	1.04137e-37	3.86214e-39	up
contig14404	1131		137	21.7176	7	1.15455	4.23347	1.65566e-29	7.55982e-31	up
contig87855	421		59	25.1261	3	1.32928	4.24047	3.96841e-13	3.41318e-14	up
contig56278	310		59	34.1228	3	1.80525	4.24047	3.96841e-13	3.41318e-14	up
contig15290	464		59	22.7976	3	1.20609	4.24047	3.96841e-13	3.41318e-14	up
contig38191	748		3307	792.66	168	41.8972	4.24178	0	0	up
contig34814	896		158	31.6158	8	1.66555	4.24657	5.58367e-34	2.25946e-35	up
contig24763	695		159	41.0173	8	2.14725	4.25567	3.15648e-34	1.26681e-35	up
contig55278	523		80	27.4248	4	1.42671	4.26472	1.37907e-17	9.43461e-19	up
contig46848	339		40	21.1551	2	1.10054	4.26472	3.59617e-09	4.05334e-10	up
contig25619	460		80	31.1808	4	1.62211	4.26472	1.37907e-17	9.43461e-19	up
contig22625	199		80	72.0761	4	3.74959	4.26472	1.37907e-17	9.43461e-19	up
4-GJVU7SP04INMXU	279		40	25.7046	2	1.33722	4.26472	3.59617e-09	4.05334e-10	up
1-GH8N3EB01E9PPZ	60		20	59.7631	1	3.10904	4.26472	5.64587e-05	9.83355e-06	up
contig21486	776		901	208.17	45	10.8175	4.26632	2.06395e-191	1.58815e-193	up
contig54547	499		221	79.4047	11	4.11215	4.27126	2.06685e-47	6.31848e-49	up
contig20231	1972		625	56.8235	31	2.93246	4.2763	4.39723e-133	4.9923e-135	up
contig38382	768		867	202.401	43	10.4444	4.27641	1.97936e-184	1.58233e-186	up
4-GJVU7SP04JR8O5	210		101	86.2297	5	4.44148	4.27907	4.6959e-22	2.69993e-23	up
contig61167	273		182	119.526	9	6.14974	4.28066	3.37575e-39	1.20296e-40	up
2-GH8N3EB02GQBM4	317		263	148.748	13	7.64999	4.28127	2.28625e-56	5.96819e-58	up
contig01037	545		122	40.1345	6	2.05367	4.28856	1.58327e-26	7.89513e-28	up
contig03961	1255		509	72.7158	25	3.71598	4.29045	1.15453e-108	1.61442e-110	up
0-FUZKD2G01A0MJX	170		41	43.2404	2	2.19461	4.30034	2.04064e-09	2.25011e-10	up
contig31953	1063		762	128.522	37	6.493	4.30698	9.53034e-163	8.85955e-165	up
contig10668	398		103	46.399	5	2.34349	4.30736	1.49292e-22	8.45923e-24	up
contig15458	1088		310	51.0843	15	2.57181	4.31202	1.42803e-66	3.19795e-68	up
2-GH8N3EB02IVAL6	473		62	23.5009	3	1.18314	4.31202	7.17299e-14	5.91632e-15	up
contig02253	1103		520	84.5245	25	4.22806	4.3213	2.10929e-111	2.86983e-113	up
contig11654	1096		1065	174.218	51	8.68034	4.327	8.26309e-228	5.21782e-230	up
contig19629	2293		858	67.0869	41	3.33547	4.33007	1.11131e-183	8.97077e-186	up
contig81876	302		168	99.7371	8	4.94151	4.33511	1.81951e-36	6.96477e-38	up
contig59589	1226		252	36.8523	12	1.82586	4.33511	2.24301e-54	6.05391e-56	up
contig84077	296		85	51.4851	4	2.52084	4.35218	7.92732e-19	5.15442e-20	up
contig61719	498		64	23.0412	3	1.12375	4.35783	2.3062e-14	1.84271e-15	up
contig30934	262		64	43.7959	3	2.13598	4.35783	2.3062e-14	1.84271e-15	up
contig44812	628		514	146.743	24	7.129	4.36345	1.18793e-110	1.63019e-112	up
contig46365	611		343	100.649	16	4.8849	4.36485	4.97646e-74	9.90031e-76	up
1-GH8N3EB01AJ0PQ	353		43	21.8398	2	1.0569	4.36905	6.51212e-10	6.94826e-11	up
contig32697	395		883	400.791	41	19.3626	4.37151	6.65159e-190	5.15285e-192	up
contig44097	985		7568	1377.52	350	66.284	4.37727	0	0	up
contig18456	2750		436	28.4255	20	1.35667	4.38904	3.35123e-94	5.32315e-96	up
contig31235	235		175	133.513	8	6.35037	4.394	3.35215e-38	1.22423e-39	up
contig51652	224		88	70.4351	4	3.33111	4.40222	1.43482e-19	9.03697e-21	up
contig37727	1127		132	20.9993	6	0.993126	4.40222	5.23281e-29	2.42271e-30	up
contig37626	856		154	32.2553	7	1.52546	4.40222	9.9495e-34	4.0611e-35	up
contig23575	363		309	152.618	14	7.19446	4.4069	4.62211e-67	1.02545e-68	up
contig42129	398		89	40.0924	4	1.8748	4.41852	8.0978e-20	5.06073e-21	up
contig22460	1811		1046	103.554	47	4.84124	4.41887	4.86534e-226	3.11661e-228	up
contig15788	1655		669	72.4741	30	3.38143	4.42176	8.9326e-145	9.26918e-147	up
contig24632	564		134	42.5971	6	1.98449	4.42392	1.67061e-29	7.63027e-31	up
contig27463	930		626	120.683	28	5.61632	4.42545	1.48592e-135	1.65218e-137	up
contig80824	962		405	75.4805	18	3.49039	4.43464	5.81509e-88	9.75163e-90	up
contig21549	791		203	46.0123	9	2.12248	4.4382	2.02904e-44	6.58066e-46	up
contig22129	590		68	20.6639	3	0.948519	4.44529	2.3648e-15	1.79625e-16	up
contig11793	772		227	52.7185	10	2.41635	4.44741	1.21739e-49	3.57739e-51	up
2-GH8N3EB02GURGV	318		91	51.3061	4	2.34644	4.45058	2.58643e-20	1.58844e-21	up
contig43912	873		2564	526.573	112	23.9321	4.45961	0	0	up
contig87888	1683		666	70.9487	29	3.21433	4.46419	9.22524e-145	9.58485e-147	up
contig42688	565		69	21.8955	3	0.990489	4.46635	1.33789e-15	1.00473e-16	up
2-GH8N3EB02J6R8H	363		92	45.4397	4	2.05556	4.46635	1.46396e-20	8.90315e-22	up
contig62158	1353		486	64.4011	21	2.89533	4.47528	6.78577e-106	9.73612e-108	up
contig56046	556		93	29.9891	4	1.34203	4.48195	8.29222e-21	4.99168e-22	up
contig19140	1453		329	40.5962	14	1.79738	4.49738	5.08388e-72	1.04582e-73	up
contig13228	1302		4478	616.634	190	27.222	4.50157	0	0	up
contig53046	781		165	37.878	7	1.67195	4.50176	1.86804e-36	7.16027e-38	up
contig04756	930		967	186.422	41	8.2239	4.50261	8.61559e-211	6.06858e-213	up
2-GH8N3EB02GDTZ6	465		308	118.755	13	5.21516	4.50914	1.53803e-67	3.37419e-69	up
contig42361	689		711	185.014	30	8.1223	4.5096	3.32143e-155	3.20441e-157	up
contig49432	353		285	144.752	12	6.34138	4.51264	1.45088e-62	3.4399e-64	up
contig36777	557		95	30.579	4	1.33962	4.51264	2.65232e-21	1.57055e-22	up
contig41578	664		215	58.053	9	2.52843	4.52106	2.1607e-47	6.61661e-49	up
contig45528	734		502	122.62	21	5.33704	4.52201	7.32403e-110	1.00984e-111	up
contig53504	536		359	120.084	15	5.2204	4.52374	9.91037e-79	1.85934e-80	up
contig59492	107		24	40.2144	1	1.74338	4.52775	5.85946e-06	8.99944e-07	up
contig44340	432		72	29.8816	3	1.29543	4.52775	2.43646e-16	1.76296e-17	up
0-FO0JX8101AHY5F	193		48	44.5901	2	1.93308	4.52775	3.82934e-11	3.72858e-12	up
contig03892	584		434	133.239	18	5.74959	4.53441	3.67012e-95	5.79146e-97	up
contig16515	1514		362	42.8684	15	1.84817	4.53574	1.79858e-79	3.32992e-81	up
contig83341	267		121	81.251	5	3.4933	4.53972	5.20558e-27	2.55412e-28	up
contig83514	516		73	25.3646	3	1.08455	4.54765	1.38178e-16	9.8786e-18	up
contig13682	649		808	223.214	33	9.48519	4.55661	4.22638e-177	3.54372e-179	up
contig81580	400		98	43.9259	4	1.86542	4.5575	4.82238e-22	2.7783e-23	up
4-GJVU7SP04JE0XY	358		49	24.5396	2	1.04213	4.5575	2.16858e-11	2.08187e-12	up
contig40635	933		2574	494.631	105	20.9935	4.55834	0	0	up
contig56094	681		124	32.6459	5	1.36962	4.57506	9.45866e-28	4.53993e-29	up
contig61517	612		149	43.6505	6	1.82884	4.57699	3.25521e-33	1.34754e-34	up
2-GH8N3EB02JNV7L	282		149	94.7309	6	3.96898	4.57699	3.25521e-33	1.34754e-34	up
contig81272	573		75	23.4672	3	0.97666	4.58664	4.43785e-17	3.10596e-18	up
contig60870	216		25	20.7511	1	0.863621	4.58664	3.33616e-06	4.97475e-07	up
contig37315	353		75	38.0926	3	1.58534	4.58664	4.43785e-17	3.10596e-18	up
contig25731	370		75	36.3424	3	1.5125	4.58664	4.43785e-17	3.10596e-18	up
0-FOWZWMP02LVO40	90		25	49.8026	1	2.07269	4.58664	3.33616e-06	4.97475e-07	up
0-FO0JX8101DA2X6	251		125	89.2875	5	3.71598	4.58664	5.36084e-28	2.55388e-29	up
0-FO0JX8101AJ3OS	187		25	23.9692	1	0.997552	4.58664	3.33616e-06	4.97475e-07	up
contig19915	2132		1798	151.202	71	6.21224	4.60522	0	0	up
contig19913	907		152	30.0463	6	1.23402	4.60575	5.93465e-34	2.40574e-35	up
contig40739	533		178	59.8753	7	2.4499	4.61117	1.15914e-39	4.08685e-41	up
contig44015	567		509	160.949	20	6.57997	4.61238	2.64098e-112	3.55886e-114	up
contig38108	610		102	29.9795	4	1.22323	4.61521	4.9776e-23	2.77149e-24	up
4-GJVU7SP04H88FN	428		51	21.3639	2	0.871692	4.61521	6.99265e-12	6.50548e-13	up
2-GH8N3EB02JR0D4	174		102	105.101	4	4.28833	4.61521	4.9776e-23	2.77149e-24	up
contig23301	490		358	130.991	14	5.32978	4.61925	3.42647e-79	6.37952e-81	up
contig38802	577		128	39.773	5	1.61648	4.62086	9.76303e-29	4.55318e-30	up
contig23131	633		77	21.8093	3	0.884086	4.62461	1.42738e-17	9.78367e-19	up
0-FS6QTAF04IJVCV	260		103	71.0262	4	2.86988	4.62929	2.81981e-23	1.55885e-24	up
contig06072	626		232	66.4459	9	2.68192	4.63084	1.37105e-51	3.86561e-53	up
contig80006	550		234	76.2795	9	3.05251	4.64323	4.38731e-52	1.23098e-53	up
contig47711	438		52	21.2855	2	0.851791	4.64323	3.96985e-12	3.64081e-13	up
contig40815	714		546	137.104	21	5.48653	4.64323	9.47952e-121	1.19349e-122	up
2-GH8N3EB02F4JEZ	185		26	25.1974	1	1.00834	4.64323	1.9036e-06	2.75543e-07	up
0-FOWZWMP02LY3EU	149		26	31.2854	1	1.25196	4.64323	1.9036e-06	2.75543e-07	up
contig52682	317		209	118.207	8	4.70769	4.65015	1.29061e-46	4.00763e-48	up
contig12520	964		131	24.364	5	0.967542	4.65428	1.77915e-29	8.13644e-31	up
2-GH8N3EB02I9DHK	249		367	264.254	14	10.4883	4.65507	2.0598e-81	3.73042e-83	up
contig93750	246		79	57.5767	3	2.2749	4.66161	4.6084e-18	3.08763e-19	up
contig78655	406		53	23.4048	2	0.918927	4.67071	2.25908e-12	2.03919e-13	up
contig06504	365		53	26.0338	2	1.02215	4.67071	2.25908e-12	2.03919e-13	up
contig42956	578		1063	329.731	40	12.9095	4.67479	3.00042e-235	1.82043e-237	up
contig02976	1221		479	70.3355	18	2.75001	4.67675	2.74265e-106	3.91368e-108	up
contig40783	875		1758	360.218	66	14.0706	4.67811	0	0	up
contig34527	444		80	32.3044	3	1.26042	4.67975	2.61769e-18	1.73579e-19	up
contig86893	1948		241	22.1811	9	0.861848	4.68575	8.27108e-54	2.25283e-55	up
contig80635	470		134	51.1165	5	1.98449	4.68695	3.24641e-30	1.45739e-31	up
contig51964	461		189	73.5048	7	2.83253	4.69768	2.24698e-42	7.53031e-44	up
contig62214	552		109	35.4032	4	1.35175	4.71097	9.39918e-25	4.9709e-26	up
contig36888	607		273	80.6359	10	3.07318	4.71362	5.29282e-61	1.28244e-62	up
2-GH8N3EB02JK9V2	477		164	61.6425	6	2.34644	4.71538	6.59842e-37	2.49054e-38	up
contig38005	1069		276	46.2899	10	1.74502	4.72938	9.66141e-62	2.31956e-63	up
contig03942	1179		138	20.9855	5	0.791103	4.72938	3.38231e-31	1.477e-32	up
contig14537	1039		581	100.257	21	3.77034	4.73287	2.236e-129	2.61428e-131	up
contig45983	686		195	50.9642	7	1.90349	4.74276	7.47484e-44	2.45054e-45	up
contig55730	615		335	97.6617	12	3.63985	4.74584	6.77545e-75	1.33205e-76	up
contig74606	221		28	22.7154	1	0.844082	4.75014	6.19256e-07	8.50322e-08	up
contig61443	495		56	20.2832	2	0.753706	4.75014	4.17885e-13	3.5999e-14	up
contig58946	178		28	28.2028	1	1.04799	4.75014	6.19256e-07	8.50322e-08	up
contig53317	249		28	20.1611	1	0.749165	4.75014	6.19256e-07	8.50322e-08	up
contig52125	418		84	36.0294	3	1.33882	4.75014	2.7279e-19	1.7421e-20	up
contig01779	805		224	49.8892	8	1.85383	4.75014	2.63381e-50	7.64363e-52	up
1-GH8N3EB01A3EEH	88		14	28.5233	0.5	1.0599	4.75014	0.0007339	0.000152268	up
0-FOWZWMP02L3P6R	183		28	27.4323	1	1.01936	4.75014	6.19256e-07	8.50322e-08	up
0-FO0JX8101B0JRP	90		14	27.8895	0.5	1.03635	4.75014	0.0007339	0.000152268	up
contig30126	267		226	151.758	8	5.58928	4.76297	8.51783e-51	2.44647e-52	up
contig55458	293		142	86.8911	5	3.18331	4.77061	3.5441e-32	1.50336e-33	up
1-GH8N3EB01BPHA7	440		57	23.2261	2	0.847919	4.77568	2.38032e-13	2.02265e-14	up
contig89654	1095		143	23.414	5	0.851791	4.78073	2.01962e-32	8.49725e-34	up
contig39556	962		115	21.4327	4	0.775643	4.78828	3.18979e-26	1.60495e-27	up
2-GH8N3EB02HTK5W	307		115	67.1605	4	2.43052	4.78828	3.18979e-26	1.60495e-27	up
contig15687	1360		318	41.9221	11	1.5088	4.79624	2.19409e-71	4.53638e-73	up
contig22104	841		203	43.2767	7	1.55267	4.80077	8.18276e-46	2.57289e-47	up
contig12479	896		322	64.4321	11	2.29014	4.81427	2.28499e-72	4.68268e-74	up
contig54471	637		88	24.7684	3	0.878534	4.81726	2.86193e-20	1.76211e-21	up
contig34613	668		88	23.619	3	0.837764	4.81726	2.86193e-20	1.76211e-21	up
3-GH8N3EB01C225G	216		88	73.0438	3	2.59086	4.81726	2.86193e-20	1.76211e-21	up
contig16810	888		118	23.8245	4	0.84028	4.82543	5.89697e-27	2.89758e-28	up
contig55793	1595		1950	219.194	66	7.71899	4.82765	0	0	up
contig13226	844		326	69.2516	11	2.43124	4.83209	2.39976e-73	4.84288e-75	up
contig02552	771		89	20.6962	3	0.725845	4.83356	1.63359e-20	9.94964e-22	up
contig83452	862		119	24.7511	4	0.865625	4.83761	3.35659e-27	1.63883e-28	up
contig10326	830		1518	327.905	51	11.4622	4.83832	0	0	up
contig45437	1100		804	131.044	27	4.57876	4.83895	3.35053e-180	2.73518e-182	up
contig54807	402		149	66.453	5	2.32018	4.84003	6.86447e-34	2.78669e-35	up
contig89297	392		60	27.4423	2	0.951746	4.84968	4.43565e-14	3.60484e-15	up
contig86268	1046		120	20.5686	4	0.713354	4.84968	1.91598e-27	9.27234e-29	up
contig59260	597		150	45.0476	5	1.56233	4.84968	3.92013e-34	1.57814e-35	up
4-GJVU7SP04H5VS2	63		15	42.6879	0.5	1.48049	4.84968	0.000420809	8.35525e-05	up
1-GH8N3EB01AK0GE	114		15	23.5907	0.5	0.818167	4.84968	0.000420809	8.35525e-05	up
0-FO0JX8101DP6RX	230		30	23.3856	1	0.811053	4.84968	2.01587e-07	2.64444e-08	up
contig52162	523		811	278.019	27	9.63028	4.85146	6.42987e-182	5.21549e-184	up
contig38228	621		665	191.993	22	6.60858	4.86057	2.42763e-149	2.43692e-151	up
contig47358	450		61	24.3037	2	0.829076	4.87353	2.53612e-14	2.03188e-15	up
contig02651	973		642	118.298	21	4.02609	4.8769	2.41178e-144	2.51207e-146	up
contig16367	1846		2112	205.124	69	6.97259	4.87866	0	0	up
contig61358	530		247	83.5556	8	2.81573	4.89116	6.17027e-56	1.62519e-57	up
contig44618	596		741	222.908	24	7.51176	4.89116	1.09904e-166	9.98792e-169	up
contig90278	635		93	26.2581	3	0.881301	4.89698	1.72876e-21	1.01636e-22	up
contig78393	215		31	25.851	1	0.867638	4.89698	1.1539e-07	1.47892e-08	up
contig20716	385		62	28.8726	2	0.96905	4.89698	1.45043e-14	1.14618e-15	up
contig29566	452		187	74.175	6	2.47622	4.90472	1.54916e-42	5.17355e-44	up
contig44722	398		157	70.7247	5	2.34349	4.91548	7.64262e-36	2.97124e-37	up
contig49023	480		63	23.5317	2	0.777259	4.92007	8.27285e-15	6.47074e-16	up
contig48620	509		63	22.191	2	0.732975	4.92007	8.27285e-15	6.47074e-16	up
0-FOWZWMP02NN4A9	251		63	45.0009	2	1.48639	4.92007	8.27285e-15	6.47074e-16	up
contig51581	469		221	84.4839	7	2.78421	4.92334	3.26556e-50	9.49617e-52	up
contig19503	1421		1043	131.597	33	4.33208	4.92492	6.52416e-235	3.96685e-237	up
contig12039	831		95	20.4964	3	0.673437	4.92768	5.6404e-22	3.25803e-23	up
contig38181	952		287	54.0505	9	1.76353	4.93777	4.46655e-65	1.02467e-66	up
contig57578	65		16	44.1328	0.5	1.43494	4.94279	0.000241787	4.60697e-05	up
contig45399	377		64	30.4364	2	0.989613	4.94279	4.73521e-15	3.65594e-16	up
contig38863	529		128	43.3819	4	1.41053	4.94279	2.15245e-29	9.86323e-31	up
contig30586	93		16	30.8455	0.5	1.00291	4.94279	0.000241787	4.60697e-05	up
contig10209	1031		128	22.259	4	0.723733	4.94279	2.15245e-29	9.86323e-31	up
0-FOWZWMP02NOAZJ	84		16	34.1504	0.5	1.11037	4.94279	0.000241787	4.60697e-05	up
0-FO0JX8101DHRW8	75		16	38.2484	0.5	1.24361	4.94279	0.000241787	4.60697e-05	up
contig37408	865		1895	392.778	59	12.7237	4.94813	0	0	up
contig44758	715		161	40.3715	5	1.30449	4.95178	8.16093e-37	3.0888e-38	up
contig62247	273		390	256.128	12	8.19965	4.96516	2.39606e-88	4.0056e-90	up
4-GJVU7SP04IYJRJ	153		65	76.1687	2	2.43846	4.96516	2.7097e-15	2.06722e-16	up
contig85534	789		293	66.5802	9	2.12786	4.96762	1.55181e-66	3.47716e-68	up
contig83078	841		425	90.604	13	2.88353	4.97367	2.80717e-96	4.37856e-98	up
contig03534	1760		460	46.8597	14	1.48386	4.98092	3.29215e-104	4.80496e-106	up
contig60571	468		99	37.9266	3	1.19578	4.98718	6.03462e-23	3.36789e-24	up
contig55388	311		198	114.146	6	3.59888	4.98718	3.23869e-45	1.03436e-46	up
4-GJVU7SP04IBWIW	178		33	33.239	1	1.04799	4.98718	3.78836e-08	4.65147e-09	up
contig20473	1696		331	34.991	10	1.09989	4.99155	3.53484e-75	6.93566e-77	up
contig35620	562		100	31.902	3	0.995777	5.00168	3.45016e-23	1.91204e-24	up
contig83339	736		468	114.005	14	3.54836	5.0058	3.74889e-106	5.35932e-108	up
contig31184	934		201	38.5837	6	1.19834	5.00888	6.08704e-46	1.90839e-47	up
2-GH8N3EB02GOGJ1	365		67	32.9107	2	1.02215	5.00888	8.89664e-16	6.62505e-17	up
contig26032	736		302	73.5671	9	2.28109	5.01127	1.01974e-68	2.19598e-70	up
contig57596	437		236	96.8245	7	2.98809	5.01808	7.40931e-54	2.01618e-55	up
contig37735	593		472	142.706	14	4.40403	5.01808	3.99384e-107	5.6731e-109	up
contig23878	644		338	94.0991	10	2.89662	5.02174	7.04038e-77	1.35663e-78	up
contig56101	526		237	80.7825	7	2.4825	5.02418	4.24306e-54	1.14907e-55	up
1-GH8N3EB01ETE06	127		17	23.9994	0.5	0.734418	5.03025	0.000139058	2.552e-05	up
0-FUZKD2G01CCOB7	72		17	42.3322	0.5	1.29543	5.03025	0.000139058	2.552e-05	up
0-FUZKD2G01CBQQ0	142		17	21.4642	0.5	0.656839	5.03025	0.000139058	2.552e-05	up
contig88740	704		513	130.647	15	3.97462	5.03871	1.65995e-116	2.16555e-118	up
contig37938	487		377	138.793	11	4.21348	5.04178	9.09224e-86	1.56734e-87	up
contig41362	499		345	123.958	10	3.73832	5.05131	1.41992e-78	2.67139e-80	up
2-GH8N3EB02G90C5	504		623	221.622	18	6.66222	5.05595	1.68483e-141	1.80097e-143	up
contig38717	654		589	161.47	17	4.84895	5.05745	8.21199e-134	9.24846e-136	up
contig39751	904		763	151.325	22	4.53974	5.0589	3.24584e-173	2.79763e-175	up
contig49312	1273		627	88.3067	18	2.63767	5.06519	1.81176e-142	1.92012e-144	up
contig30660	253		35	24.8029	1	0.737321	5.07207	1.24985e-08	1.47367e-09	up
2-GH8N3EB02FN6EW	95		70	132.108	2	3.9272	5.07207	1.68459e-16	1.20906e-17	up
0-FS6QTAF04I40KN	343		105	54.8845	3	1.63156	5.07207	2.12722e-24	1.13609e-25	up
contig01030	3002		984	58.7677	28	1.7399	5.07795	1.83647e-223	1.19074e-225	up
2-GH8N3EB02HAJ7O	503		176	62.7335	5	1.8543	5.08029	1.9048e-40	6.61421e-42	up
contig46126	419		106	45.3572	3	1.33562	5.08575	1.21959e-24	6.46903e-26	up
contig33432	457		177	69.4403	5	2.04094	5.08847	1.09146e-40	3.77434e-42	up
contig03186	3168		642	36.3333	18	1.0599	5.09929	4.26097e-146	4.38824e-148	up
contig60716	192		36	33.6168	1	0.971574	5.11271	7.21187e-09	8.31695e-10	up
0-FOWZWMP02NINO9	240		36	26.8934	1	0.777259	5.11271	7.21187e-09	8.31695e-10	up
contig17823	660		217	58.9482	6	1.69584	5.11938	8.218e-50	2.40636e-51	up
contig23318	413		181	78.5748	5	2.25838	5.12071	1.17678e-41	4.01345e-43	up
contig21872	601		181	53.9956	5	1.55193	5.12071	1.17678e-41	4.01345e-43	up
contig87379	1824		1633	160.515	45	4.60219	5.12424	0	0	up
contig13104	588		146	44.5174	4	1.26899	5.13261	9.56454e-34	3.89899e-35	up
1-GH8N3EB01E0NFF	374		73	34.995	2	0.997552	5.13261	3.19354e-17	2.222e-18	up
contig54737	441		293	119.12	8	3.38398	5.13755	4.34177e-67	9.62124e-69	up
contig33484	323		147	81.5961	4	2.31012	5.14246	5.50824e-34	2.22751e-35	up
0-FOWZWMP02OQ1BT	206		37	32.2025	1	0.905544	5.15224	4.14802e-09	4.70207e-10	up
contig59557	585		669	205.034	18	5.73976	5.15873	1.29925e-152	1.27885e-154	up
contig37390	457		1121	439.789	30	12.2457	5.16647	1.64501e-255	9.18819e-258	up
contig89559	563		75	23.884	2	0.662672	5.17161	1.05897e-17	7.2102e-19	up
contig81875	223		75	60.2991	2	1.67302	5.17161	1.05897e-17	7.2102e-19	up
contig03980	715		639	160.232	17	4.43527	5.175	6.91377e-146	7.13826e-148	up
contig03430	1306		377	51.7551	10	1.42835	5.17928	2.7057e-86	4.63597e-88	up
contig88997	876		1401	286.74	37	7.87906	5.18558	0	0	up
contig77997	264		76	51.6136	2	1.4132	5.19072	6.10048e-18	4.11194e-19	up
contig62395	86		76	158.442	2	4.33819	5.19072	6.10048e-18	4.11194e-19	up
contig31874	305		38	22.3377	1	0.611614	5.19072	2.39695e-09	2.66296e-10	up
contig31047	247		38	27.583	1	0.755231	5.19072	2.39695e-09	2.66296e-10	up
3-GH8N3EB02GO9US	428		76	31.8364	2	0.871692	5.19072	6.10048e-18	4.11194e-19	up
0-FUZKD2G01A5LPU	298		38	22.8624	1	0.62598	5.19072	2.39695e-09	2.66296e-10	up
contig37052	1193		345	51.8481	9	1.40728	5.20332	4.31991e-79	8.05983e-81	up
contig48963	499		77	27.6659	2	0.747664	5.20958	3.52323e-18	2.3468e-19	up
contig23810	912		232	45.6087	6	1.22725	5.21581	2.04633e-53	5.61364e-55	up
contig19521	2042		658	57.773	17	1.553	5.21727	1.87925e-150	1.87666e-152	up
contig45376	465		155	59.7631	4	1.60466	5.21891	6.59515e-36	2.56057e-37	up
contig19344	1789		349	34.976	9	0.938446	5.21995	4.75065e-80	8.74595e-82	up
contig88646	391		78	35.7662	2	0.95418	5.22819	2.02979e-18	1.3404e-19	up
0-FUZKD2G01A5LOU	193		39	36.2295	1	0.96654	5.22819	1.38339e-09	1.51071e-10	up
contig86454	966		157	29.1392	4	0.772431	5.23741	2.19255e-36	8.41411e-38	up
contig44876	523		1691	579.691	43	15.3371	5.24018	0	0	up
contig46717	491		118	43.0879	3	1.13977	5.24047	1.61811e-27	7.8076e-29	up
contig23990	798		118	26.5115	3	0.701286	5.24047	1.61811e-27	7.8076e-29	up
contig82021	1136		158	24.9364	4	0.656839	5.24657	1.26763e-36	4.82585e-38	up
contig51769	632		554	157.162	14	4.13226	5.24918	6.8536e-127	8.0934e-129	up
contig19472	751		871	207.937	22	5.46462	5.24989	3.06426e-199	2.27407e-201	up
contig25386	694		876	226.308	22	5.91344	5.25814	1.93838e-200	1.43348e-202	up
contig92521	312		40	22.9858	1	0.597891	5.26472	7.99224e-10	8.58475e-11	up
contig58482	88		20	40.7476	0.5	1.0599	5.26472	2.6718e-05	4.45144e-06	up
0-FO0JX8101EU4MU	128		20	28.014	0.5	0.72868	5.26472	2.6718e-05	4.45144e-06	up
0-FO0JX8101EJLQA	67		281	751.945	7	19.4895	5.26986	1.09343e-64	2.51981e-66	up
contig78324	939		162	30.9317	4	0.794642	5.28264	1.40929e-37	5.2404e-39	up
contig02124	875		2557	523.935	63	13.431	5.28575	0	0	up
contig38049	710		205	51.7667	5	1.31368	5.30034	2.08391e-47	6.37605e-49	up
2-GH8N3EB02IRT6P	381		82	38.5872	2	0.979224	5.30034	2.26181e-19	1.43723e-20	up
contig62321	1144		166	26.0158	4	0.652245	5.31783	1.58416e-38	5.72253e-40	up
contig11590	733		166	40.6031	4	1.01797	5.31783	1.58416e-38	5.72253e-40	up
contig24290	336		291	155.277	7	3.88629	5.32031	4.52975e-67	1.00437e-68	up
contig61124	311		42	24.2127	1	0.599814	5.33511	2.69611e-10	2.78594e-11	up
contig32528	440		294	119.798	7	2.96772	5.33511	8.79622e-68	1.92173e-69	up
4-GJVU7SP04JU9A6	173		21	21.7635	0.5	0.539139	5.33511	1.55478e-05	2.50729e-06	up
3-GH8N3EB02HBHZL	154		21	24.4486	0.5	0.605656	5.33511	1.55478e-05	2.50729e-06	up
0-FOWZWMP02LY0L7	111		21	33.9196	0.5	0.84028	5.33511	1.55478e-05	2.50729e-06	up
0-FOWZWMP02LL6SL	91		21	41.3745	0.5	1.02496	5.33511	1.55478e-05	2.50729e-06	up
contig06924	542		85	28.1173	2	0.688347	5.35218	4.38396e-20	2.71408e-21	up
contig03209	1582		255	28.8994	6	0.707492	5.35218	6.67789e-59	1.67369e-60	up
contig28671	560		2740	877.237	64	21.3191	5.36275	0	0	up
contig61492	635		172	48.5634	4	1.17507	5.36905	5.94462e-40	2.08665e-41	up
contig31442	351		43	21.9642	1	0.531459	5.36905	1.56668e-10	1.59093e-11	up
0-FS6QTAF04JOOCF	433		86	35.6094	2	0.861627	5.36905	2.5421e-20	1.55939e-21	up
0-FO0JX8101CNFCS	111		43	69.4544	1	1.68056	5.36905	1.56668e-10	1.59093e-11	up
contig04607	963		131	24.3893	3	0.581128	5.39125	1.31382e-30	5.81937e-32	up
contig66621	331		175	94.7905	4	2.25429	5.394	1.1561e-40	4.00312e-42	up
contig35400	465		88	33.93	2	0.802332	5.40222	8.55909e-21	5.15901e-22	up
contig32353	414		88	38.1098	2	0.90117	5.40222	8.55909e-21	5.15901e-22	up
0-FO0JX8101APOIJ	238		44	33.1459	1	0.783791	5.40222	9.11098e-11	9.09959e-12	up
1-GH8N3EB01BJKU2	333		309	166.368	7	3.92131	5.4069	2.4432e-71	5.05779e-73	up
contig16124	1228		221	32.2662	5	0.759536	5.40876	3.33076e-51	9.48412e-53	up
contig21455	951		177	33.3693	4	0.784615	5.41039	3.88207e-41	1.33385e-42	up
contig48308	444		89	35.9386	2	0.84028	5.41852	4.96806e-21	2.97058e-22	up
2-GH8N3EB02FJ1XT	409		89	39.0141	2	0.912187	5.41852	4.96806e-21	2.97058e-22	up
contig17661	1013		935	165.484	21	3.86711	5.41929	7.02547e-215	4.82963e-217	up
contig44847	820		936	204.652	21	4.7773	5.42084	4.0832e-215	2.79635e-217	up
contig32933	1029		269	46.8696	6	1.08771	5.42929	3.22619e-62	7.6868e-64	up
contig09984	1429		15687	1968.17	349	45.5586	5.43299	0	0	up
contig61959	969		540	99.9136	12	2.31012	5.43464	2.45095e-124	2.97091e-126	up
contig51988	1479		2478	300.392	55	6.937	5.43639	0	0	up
contig85657	803		91	20.318	2	0.464613	5.45058	1.67995e-21	9.87001e-23	up
contig86206	993		138	24.9163	3	0.563571	5.46635	2.94485e-32	1.24437e-33	up
contig79184	387		46	21.3109	1	0.482021	5.46635	3.09054e-11	2.99091e-12	up
contig61169	127		23	32.4697	0.5	0.734418	5.46635	5.28285e-06	8.04403e-07	up
contig00121	851		139	29.2846	3	0.65761	5.47677	1.71256e-32	7.19753e-34	up
contig16319	504		140	49.8026	3	1.11037	5.48711	9.96251e-33	4.16499e-34	up
contig09963	805		516	114.923	11	2.54902	5.49458	5.66103e-119	7.2084e-121	up
contig83552	625		94	26.9651	2	0.596935	5.49738	3.31722e-22	1.90034e-23	up
0-FO0JX8101EZKIO	266		188	126.716	4	2.80514	5.49738	9.86248e-44	3.23973e-45	up
contig61923	888		3227	651.539	68	14.2848	5.5113	0	0	up
contig05561	3572		807	40.5057	17	0.887799	5.51175	7.59296e-186	6.01062e-188	up
contig38487	1037		1242	214.732	26	4.67705	5.5208	7.47561e-286	3.67911e-288	up
contig58220	183		24	23.5134	0.5	0.509678	5.52775	3.10001e-06	4.58064e-07	up
contig38564	681		528	139.009	11	3.01316	5.52775	8.551e-122	1.06434e-123	up
contig34957	242		48	35.5615	1	0.770835	5.52775	1.0533e-11	9.89106e-13	up
contig05605	766		96	22.4697	2	0.487055	5.52775	1.12749e-22	6.3585e-24	up
0-FO0JX8101CPV9R	107		24	40.2144	0.5	0.871692	5.52775	3.10001e-06	4.58064e-07	up
contig38566	1156		241	37.3778	5	0.806843	5.53375	6.51283e-56	1.71627e-57	up
contig49112	1364		20699	2720.76	429	58.6705	5.53523	0	0	up
contig18862	1627		725	79.8923	15	1.71981	5.53774	4.39584e-167	3.98342e-169	up
contig14397	557		290	93.3464	6	2.00943	5.53774	3.71198e-67	8.20632e-69	up
contig61712	526		97	33.0629	2	0.709286	5.5427	6.58105e-23	3.68184e-24	up
contig11274	843		97	20.63	2	0.442567	5.5427	6.58105e-23	3.68184e-24	up
contig21917	1322		825	111.886	17	2.3988	5.54358	4.49977e-190	3.47416e-192	up
contig86313	687		536	139.882	11	2.98685	5.54945	1.14428e-123	1.39299e-125	up
contig84653	517		488	169.233	10	3.60817	5.5516	1.20823e-112	1.62186e-114	up
contig54769	440		342	139.357	7	2.96772	5.55329	4.19739e-79	7.82578e-81	up
contig09879	261		98	67.3194	2	1.42944	5.5575	3.84554e-23	2.13341e-24	up
0-FUZKD2G01CA030	189		49	46.4824	1	0.986995	5.5575	6.15618e-12	5.70083e-13	up
contig60668	252		99	70.4351	2	1.48049	5.57215	2.24506e-23	1.23702e-24	up
contig06292	1012		248	43.9365	5	0.921651	5.57506	1.50199e-57	3.8505e-59	up
contig60698	541		1793	594.207	36	12.4132	5.58102	0	0	up
contig87771	1048		750	128.308	15	2.66997	5.58664	6.19123e-173	5.36048e-175	up
contig64942	270		50	33.2017	1	0.690897	5.58664	3.601e-12	3.29058e-13	up
contig24877	792		2250	509.345	45	10.599	5.58664	0	0	up
contig55650	368		252	122.774	5	2.53454	5.59814	1.75447e-58	4.42237e-60	up
1-GH8N3EB01DOKSJ	458		2134	835.379	42	17.1065	5.60982	0	0	up
contig86014	669		153	41.0034	3	0.836512	5.61521	9.09583e-36	3.53857e-37	up
contig37689	677		102	27.0126	2	0.551085	5.61521	4.48338e-24	2.4213e-25	up
contig54151	393		1848	843.071	36	17.0878	5.62461	0	0	up
contig55028	287		155	96.8288	3	1.94992	5.63395	3.11954e-36	1.2002e-37	up
contig54083	374		52	24.9279	1	0.498776	5.64323	1.24287e-12	1.1011e-13	up
contig35969	202		26	23.0769	0.5	0.461738	5.64323	1.06557e-06	1.50042e-07	up
contig16223	1450		260	32.1484	5	0.643249	5.64323	2.4113e-60	5.90535e-62	up
contig53643	498		157	56.523	3	1.12375	5.65245	1.07407e-36	4.07781e-38	up
contig84130	850		106	22.3584	2	0.438923	5.67071	5.30674e-25	2.77753e-26	up
contig68055	451		106	42.139	2	0.827238	5.67071	5.30674e-25	2.77753e-26	up
contig36373	450		53	21.1163	1	0.414538	5.67071	7.30962e-13	6.38305e-14	up
contig27396	461		694	269.906	13	5.26041	5.68114	3.49009e-160	3.27625e-162	up
contig21589	428		161	67.443	3	1.30754	5.68874	1.27287e-37	4.73145e-39	up
contig12561	1240		1400	202.424	26	3.91137	5.69356	0	0	up
contig49373	412		108	46.9982	2	0.905544	5.69768	1.83594e-25	9.4443e-27	up
1-GH8N3EB01BO1XM	340		54	28.4754	1	0.548653	5.69768	4.29615e-13	3.70542e-14	up
0-FO0JX8101AXJ8W	69		27	70.1567	0.5	1.35175	5.69768	6.27127e-07	8.62886e-08	up
3-GH8N3EB01DNLH0	465		217	83.6684	4	1.60466	5.70434	1.73027e-50	5.01244e-52	up
contig20484	1079		218	36.2234	4	0.691537	5.71097	1.01832e-50	2.93275e-52	up
contig09366	643		164	45.7286	3	0.870337	5.71538	2.59817e-38	9.44808e-40	up
contig07178	669		1553	416.198	28	7.80744	5.73628	0	0	up
contig37636	390		111	51.0285	2	0.956626	5.7372	3.73439e-26	1.88164e-27	up
contig01524	527		111	37.763	2	0.70794	5.7372	3.73439e-26	1.88164e-27	up
contig80094	228		28	22.018	0.5	0.409084	5.75014	3.6911e-07	4.97779e-08	up
contig58459	510		112	39.3734	2	0.731538	5.75014	2.19865e-26	1.10038e-27	up
contig36085	218		28	23.028	0.5	0.427849	5.75014	3.6911e-07	4.97779e-08	up
contig40725	923		958	186.088	17	3.43577	5.75921	5.36383e-221	3.50577e-223	up
contig20874	745		792	190.6	14	3.50549	5.76479	8.84561e-183	7.16346e-185	up
contig04988	514		283	98.7138	5	1.81461	5.76552	1.16019e-65	2.6359e-67	up
contig33230	844		1310	278.281	23	5.08349	5.77458	4.54498e-302	2.11254e-304	up
contig80771	887		114	23.0428	2	0.420614	5.77568	7.64485e-27	3.77037e-28	up
0-FOWZWMP02L36PM	246		57	41.5427	1	0.758301	5.77568	8.79914e-14	7.30856e-15	up
contig57488	466		345	132.736	6	2.40183	5.78828	6.61217e-80	1.21816e-81	up
contig45772	648		115	31.8183	2	0.575747	5.78828	4.51552e-27	2.20908e-28	up
contig46687	552		288	93.5423	5	1.68969	5.79079	8.26265e-67	1.84174e-68	up
contig88164	818		1098	240.66	19	4.33289	5.79552	3.08316e-253	1.7502e-255	up
contig48400	181		29	28.7259	0.5	0.51531	5.80077	2.18722e-07	2.88019e-08	up
contig36203	249		29	20.8811	0.5	0.374583	5.80077	2.18722e-07	2.88019e-08	up
contig35445	623		116	33.3829	2	0.598851	5.80077	2.66255e-27	1.29512e-28	up
3-GH8N3EB02FYTGM	471		58	22.0781	1	0.396056	5.80077	5.21752e-14	4.26574e-15	up
0-FTYGYVA04JC274	192		58	54.1603	1	0.971574	5.80077	5.21752e-14	4.26574e-15	up
0-FOWZWMP02M7VT6	247		29	21.0502	0.5	0.377616	5.80077	2.18722e-07	2.88019e-08	up
0-FO0JX8101C0M4M	188		58	55.3127	1	0.992245	5.80077	5.21752e-14	4.26574e-15	up
contig42840	536		1457	487.359	25	8.70066	5.80772	0	0	up
contig52658	411		235	102.513	4	1.8155	5.81931	1.25904e-54	3.39161e-56	up
contig15574	1229		648	94.5318	11	1.66962	5.82321	1.28179e-149	1.28336e-151	up
1-GH8N3EB01EDUII	318		118	66.5288	2	1.17322	5.82543	9.29661e-28	4.45973e-29	up
contig41977	563		178	56.6847	3	0.994008	5.83356	1.57716e-41	5.39027e-43	up
contig15754	553		715	231.812	12	4.04793	5.83963	4.90278e-165	4.48748e-167	up
contig10089	923		179	34.7701	3	0.606312	5.84164	9.32152e-42	3.17125e-43	up
contig28276	313		1912	1095.21	32	19.0714	5.84366	0	0	up
contig56486	569		299	94.2136	5	1.63921	5.84486	2.51614e-69	5.39225e-71	up
contig53950	296		60	36.3424	1	0.63021	5.84968	1.83616e-14	1.45889e-15	up
contig42968	300		60	35.8579	1	0.621807	5.84968	1.83616e-14	1.45889e-15	up
1-GH8N3EB01DPED7	176		60	61.1214	1	1.0599	5.84968	1.83616e-14	1.45889e-15	up
contig01958	1287		482	67.1465	8	1.15955	5.85568	2.08875e-111	2.83917e-113	up
contig34528	490		302	110.501	5	1.90349	5.85927	5.1957e-70	1.104e-71	up
contig09851	386		61	28.3333	1	0.48327	5.87353	1.08791e-14	8.54823e-16	up
contig83629	645		490	136.204	8	2.3137	5.87943	3.12556e-113	4.1793e-115	up
contig06378	1123		246	39.2744	4	0.664442	5.8853	3.90979e-57	1.0069e-58	up
contig81493	569		370	116.585	6	1.96705	5.88921	1.27029e-85	2.19802e-87	up
contig52788	265		31	20.9735	0.5	0.351966	5.89698	7.71497e-08	9.72633e-09	up
contig34334	265		62	41.947	1	0.703933	5.89698	6.46345e-15	5.01509e-16	up
0-FOWZWMP02N86CX	164		31	33.8901	0.5	0.568726	5.89698	7.71497e-08	9.72633e-09	up
contig42468	359		188	93.8897	3	1.55885	5.91241	8.30789e-44	2.72581e-45	up
contig36078	238		63	47.459	1	0.783791	5.92007	3.83601e-15	2.94595e-16	up
2-GH8N3EB02G2VZM	71		32	80.8065	0.5	1.31368	5.94279	4.589e-08	5.67575e-09	up
contig47448	783		129	29.5381	2	0.476481	5.95402	2.95266e-30	1.32283e-31	up
contig76568	506		65	23.0312	1	0.36866	5.96516	1.35802e-15	1.02029e-16	up
contig42139	1375		585	76.2795	9	1.221	5.96516	5.55162e-135	6.19449e-137	up
contig30649	303		65	38.4614	1	0.615651	5.96516	1.35802e-15	1.02029e-16	up
contig11910	614		392	114.465	6	1.82289	5.97254	1.3071e-90	2.14004e-92	up
contig58080	489		66	24.1986	1	0.381477	5.98718	8.09708e-16	6.01541e-17	up
contig53360	219		33	27.0162	0.5	0.425895	5.98718	2.74223e-08	3.32094e-09	up
0-FO0JX8101DJBKL	224		33	26.4132	0.5	0.416389	5.98718	2.74223e-08	3.32094e-09	up
contig65739	258		133	92.4244	2	1.44606	5.99807	3.70766e-31	1.62149e-32	up
contig38583	864		1531	317.699	23	4.96582	5.99949	0	0	up
contig34063	396		67	30.3343	1	0.471066	6.00888	4.8342e-16	3.55079e-17	up
contig05248	1815		472	46.6251	7	0.719446	6.01808	6.16902e-109	8.58615e-111	up
contig60159	473		270	102.343	4	1.57752	6.0196	1.4639e-62	3.47363e-64	up
contig01127	816		270	59.3237	4	0.914422	6.0196	1.4639e-62	3.47363e-64	up
contig23739	512		1017	356.128	15	5.4651	6.026	3.86662e-234	2.37114e-236	up
contig60932	158		68	77.1625	1	1.18065	6.03025	2.89229e-16	2.09844e-17	up
contig58871	368		272	132.518	4	2.02763	6.03025	5.21977e-63	1.22669e-64	up
contig54505	260		68	46.8911	1	0.71747	6.03025	2.89229e-16	2.09844e-17	up
4-GJVU7SP04JXJU4	266		34	22.9167	0.5	0.350643	6.03025	1.63703e-08	1.94819e-09	up
contig57739	953		1229	231.214	18	3.52336	6.03613	7.78275e-283	3.93161e-285	up
contig44389	317		69	39.0251	1	0.588461	6.05131	1.7274e-16	1.24159e-17	up
contig39212	357		69	34.6526	1	0.522527	6.05131	1.7274e-16	1.24159e-17	up
contig01970	673		138	36.7636	2	0.55436	6.05131	2.82094e-32	1.19109e-33	up
contig39424	575		484	150.915	7	2.27095	6.0543	1.24735e-111	1.69223e-113	up
contig94062	220		35	28.5233	0.5	0.423959	6.07207	9.82847e-09	1.1458e-09	up
contig70056	238		35	26.3661	0.5	0.391895	6.07207	9.82847e-09	1.1458e-09	up
contig22648	735		210	51.2255	3	0.761396	6.07207	9.28655e-49	2.76761e-50	up
contig03977	515		70	24.3694	1	0.362218	6.07207	1.03429e-16	7.35459e-18	up
4-GJVU7SP04IOSAN	421		70	29.8106	1	0.443093	6.07207	1.03429e-16	7.35459e-18	up
2-GH8N3EB02GRA6E	69		35	90.9439	0.5	1.35175	6.07207	9.82847e-09	1.1458e-09	up
contig42124	1438		567	70.6934	8	1.03779	6.08999	1.32294e-130	1.52954e-132	up
contig59796	275		355	231.446	5	3.39168	6.09254	5.79542e-82	1.04506e-83	up
contig02411	1164		644	99.1945	9	1.44234	6.10378	3.08418e-148	3.13212e-150	up
3-GH8N3EB02FQIQL	375		72	34.4236	1	0.497446	6.11271	3.71122e-17	2.58944e-18	up
2-GH8N3EB02JNT0S	212		36	30.4454	0.5	0.439958	6.11271	5.89755e-09	6.75555e-10	up
contig13127	1563		509	58.3866	7	0.835441	6.12696	3.23405e-117	4.19383e-119	up
contig59256	564		73	23.2059	1	0.330748	6.13261	2.22933e-17	1.53907e-18	up
contig44300	501		73	26.124	1	0.37234	6.13261	2.22933e-17	1.53907e-18	up
contig26649	392		146	66.7761	2	0.951746	6.13261	4.65601e-34	1.87923e-35	up
contig11889	603		950	282.463	13	4.02164	6.13413	2.50888e-218	1.67246e-220	up
contig53683	420		367	156.665	5	2.22074	6.1405	1.22913e-84	2.154e-86	up
0-FOWZWMP02OZBKX	160		37	41.4607	0.5	0.582944	6.15224	3.54851e-09	3.99268e-10	up
contig53457	615		299	87.1667	4	1.21328	6.16679	4.99639e-69	1.07466e-70	up
contig79816	627		75	21.4461	1	0.297515	6.17161	8.04892e-18	5.45513e-19	up
contig19448	1508		2101	249.792	28	3.46365	6.17229	0	0	up
2-GH8N3EB02GQCR3	468		151	57.8476	2	0.797189	6.18119	3.62721e-35	1.42975e-36	up
0-FO0JX8101C0PZT	250		151	108.291	2	1.49234	6.18119	3.62721e-35	1.42975e-36	up
contig38185	1135		2049	323.669	27	4.43757	6.18861	0	0	up
contig11559	376		76	36.2393	1	0.496123	6.19072	4.85053e-18	3.25301e-19	up
2-GH8N3EB02F8UDG	209		38	32.5981	0.5	0.446273	6.19072	2.13884e-09	2.36535e-10	up
contig82639	1095		153	25.0514	2	0.340716	6.20018	1.31348e-35	5.12097e-37	up
contig52590	184		153	149.083	2	2.02763	6.20018	1.31348e-35	5.12097e-37	up
contig81342	217		39	32.2225	0.5	0.429821	6.22819	1.28991e-09	1.40452e-10	up
contig64873	265		39	26.386	0.5	0.351966	6.22819	1.28991e-09	1.40452e-10	up
contig54492	243		39	28.7748	0.5	0.383832	6.22819	1.28991e-09	1.40452e-10	up
2-GH8N3EB02H56Q4	449		546	218.022	7	2.90823	6.22819	2.08583e-125	2.50389e-127	up
contig83009	350		79	40.4682	1	0.532978	6.24657	1.06227e-18	6.94224e-20	up
contig60229	481		79	29.4467	1	0.387821	6.24657	1.06227e-18	6.94224e-20	up
contig48965	677		79	20.9215	1	0.275542	6.24657	1.06227e-18	6.94224e-20	up
contig81674	919		639	124.664	8	1.62387	6.26246	1.48705e-146	1.52952e-148	up
contig89012	238		40	30.1327	0.5	0.391895	6.26472	7.79266e-10	8.3587e-11	up
contig79324	644		80	22.272	1	0.289662	6.26472	6.42727e-19	4.15732e-20	up
contig64623	348		40	20.608	0.5	0.26802	6.26472	7.79266e-10	8.3587e-11	up
1-GH8N3EB01DXT6N	193		40	37.1584	0.5	0.48327	6.26472	7.79266e-10	8.3587e-11	up
3-GH8N3EB02I6Y3D	478		641	240.428	8	3.12204	6.26697	5.42056e-147	5.54717e-149	up
0-FO0JX8101AHNBZ	201		161	143.61	2	1.85614	6.27371	2.304e-37	8.60032e-39	up
contig53602	307		81	47.3044	1	0.607629	6.28264	3.88653e-19	2.49214e-20	up
contig16750	1841		571	55.608	7	0.709286	6.29278	6.71563e-131	7.74685e-133	up
contig53236	238		41	30.886	0.5	0.391895	6.30034	4.72852e-10	4.98549e-11	up
contig44352	308		41	23.8664	0.5	0.302828	6.30034	4.72852e-10	4.98549e-11	up
contig38817	1269		164	23.1706	2	0.293999	6.30034	5.10278e-38	1.87287e-39	up
contig33682	577		82	25.4796	1	0.323297	6.30034	2.34888e-19	1.49546e-20	up
contig03201	1953		574	52.6944	7	0.66861	6.30034	1.47713e-131	1.70011e-133	up
4-GJVU7SP04I0AN5	293		41	25.0883	0.5	0.318331	6.30034	4.72852e-10	4.98549e-11	up
contig87479	954		166	31.1971	2	0.391074	6.31783	1.87815e-38	6.79553e-40	up
contig84662	303		42	24.852	0.5	0.307825	6.33511	2.87792e-10	2.97999e-11	up
contig69252	224		42	33.6168	0.5	0.416389	6.33511	2.87792e-10	2.97999e-11	up
contig33940	140		42	53.7868	0.5	0.666222	6.33511	2.87792e-10	2.97999e-11	up
contig30151	329		42	22.888	0.5	0.283499	6.33511	2.87792e-10	2.97999e-11	up
2-GH8N3EB02I01X2	440		87	35.4504	1	0.423959	6.38573	1.93435e-20	1.18105e-21	up
contig55784	308		44	25.6128	0.5	0.302828	6.40222	1.06698e-10	1.07141e-11	up
contig44330	525		90	30.7353	1	0.355318	6.43464	4.37037e-21	2.60494e-22	up
contig09672	310		45	26.0259	0.5	0.300874	6.43464	6.5261e-11	6.44402e-12	up
contig08520	334		45	24.1558	0.5	0.279255	6.43464	6.5261e-11	6.44402e-12	up
contig46196	475		181	68.3187	2	0.785441	6.44263	1.05673e-41	3.59921e-43	up
contig38934	1297		1267	175.142	14	2.01356	6.44263	1.64366e-288	8.00365e-291	up
contig76837	338		46	24.4003	0.5	0.27595	6.46635	3.982e-11	3.88344e-12	up
0-FOWZWMP02K2A8O	223		46	36.9835	0.5	0.418256	6.46635	3.982e-11	3.88344e-12	up
contig71205	374		94	45.062	1	0.498776	6.49738	6.08107e-22	3.51693e-23	up
contig58909	73		47	115.433	0.5	1.27769	6.49738	2.43495e-11	2.34488e-12	up
0-FOWZWMP02LF9MB	109		47	77.3083	0.5	0.855698	6.49738	2.43495e-11	2.34488e-12	up
contig50237	729		95	23.3642	1	0.255888	6.51264	3.72723e-22	2.13668e-23	up
contig74650	274		48	31.4084	0.5	0.340405	6.52775	1.49264e-11	1.41858e-12	up
contig64835	298		48	28.8788	0.5	0.31299	6.52775	1.49264e-11	1.41858e-12	up
contig52478	244		48	35.27	0.5	0.382258	6.52775	1.49264e-11	1.41858e-12	up
contig26800	207		48	41.5744	0.5	0.450585	6.52775	1.49264e-11	1.41858e-12	up
0-FO0JX8101D717E	215		48	40.0274	0.5	0.433819	6.52775	1.49264e-11	1.41858e-12	up
3-GH8N3EB01DTHSI	468		482	184.653	5	1.99297	6.53375	1.16136e-109	1.60431e-111	up
contig41581	606		391	115.68	4	1.2313	6.55381	5.58677e-89	9.28146e-91	up
contig33833	400		49	21.9629	0.5	0.233178	6.5575	9.19106e-12	8.59799e-13	up
contig10198	610		295	86.7055	3	0.91742	6.5624	2.94734e-67	6.4986e-69	up
contig15446	686		394	102.974	4	1.08771	6.56484	1.28632e-89	2.1236e-91	up
contig39129	1343		297	39.6493	3	0.416699	6.57215	1.11088e-67	2.43131e-69	up
contig33105	487		198	72.8938	2	0.766087	6.57215	2.47331e-45	7.87662e-47	up
contig59848	328		50	27.3307	0.5	0.284363	6.58664	5.64972e-12	5.2208e-13	up
contig26216	349		50	25.6862	0.5	0.267252	6.58664	5.64972e-12	5.2208e-13	up
4-GJVU7SP04IP0RT	115		50	77.9519	0.5	0.811053	6.58664	5.64972e-12	5.2208e-13	up
4-GJVU7SP04IF6LO	410		50	21.8646	0.5	0.22749	6.58664	5.64972e-12	5.2208e-13	up
2-GH8N3EB02FTFYY	320		101	56.5882	1	0.582944	6.601	1.98967e-23	1.09449e-24	up
contig60385	417		51	21.9275	0.5	0.223672	6.61521	3.48363e-12	3.17584e-13	up
2-GH8N3EB02HWROK	368		51	24.8472	0.5	0.253454	6.61521	3.48363e-12	3.17584e-13	up
contig38661	691		524	135.959	5	1.3498	6.65428	1.48235e-118	1.89912e-120	up
contig01608	906		105	20.7786	1	0.205896	6.65703	2.85973e-24	1.53549e-25	up
contig02714	1137		633	99.8155	6	0.984391	6.66389	4.77581e-143	5.03659e-145	up
2-GH8N3EB02IAELH	350		53	27.1495	0.5	0.266489	6.67071	1.32939e-12	1.18138e-13	up
contig16298	1553		214	24.7057	2	0.240235	6.68426	1.05953e-48	3.1604e-50	up
contig73612	218		54	44.4111	0.5	0.427849	6.69768	8.24675e-13	7.22393e-14	up
contig44636	555		108	34.8887	1	0.336112	6.69768	6.75628e-25	3.55029e-26	up
contig84366	1167		876	134.582	8	1.27878	6.71758	2.79381e-197	2.0952e-199	up
contig87628	305		220	129.323	2	1.22323	6.72415	5.91496e-50	1.72737e-51	up
contig78888	295		55	33.4268	0.5	0.316173	6.72415	5.10889e-13	4.4247e-14	up
contig51097	507		110	38.8991	1	0.367933	6.72415	2.60244e-25	1.3428e-26	up
contig06022	483		55	20.416	0.5	0.193108	6.72415	5.10889e-13	4.4247e-14	up
0-FO0JX8101BXEEN	247		55	39.9227	0.5	0.377616	6.72415	5.10889e-13	4.4247e-14	up
contig51253	497		111	40.0425	1	0.375336	6.7372	1.60888e-25	8.26791e-27	up
contig87494	458		56	21.9218	0.5	0.203649	6.75014	3.17713e-13	2.71462e-14	up
contig42492	505		112	39.7632	1	0.36939	6.75014	9.97335e-26	5.09471e-27	up
contig41903	528		112	38.0311	1	0.3533	6.75014	9.97335e-26	5.09471e-27	up
contig35059	476		56	21.0929	0.5	0.195948	6.75014	3.17713e-13	2.71462e-14	up
contig34207	375		448	214.191	4	1.98978	6.75014	5.67408e-101	8.52523e-103	up
contig34053	482		56	20.8303	0.5	0.193508	6.75014	3.17713e-13	2.71462e-14	up
0-FOWZWMP02MMSFX	190		56	52.8432	0.5	0.4909	6.75014	3.17713e-13	2.71462e-14	up
contig30258	730		225	55.2604	2	0.511074	6.75657	5.41451e-51	1.54879e-52	up
contig33150	995		114	20.5417	1	0.18748	6.77568	3.84618e-26	1.93897e-27	up
contig27576	659		228	62.0303	2	0.566137	6.77568	1.29914e-51	3.66031e-53	up
contig34947	481		115	42.8654	1	0.387821	6.78828	2.38843e-26	1.19754e-27	up
contig03162	1528		460	53.9746	4	0.48833	6.78828	1.83526e-103	2.69772e-105	up
contig80654	553		232	75.2172	2	0.674655	6.80077	1.93041e-52	5.37608e-54	up
contig42626	578		349	108.256	3	0.968212	6.80491	1.47949e-78	2.7873e-80	up
0-FO0JX8101CNEM4	219		117	95.7847	1	0.851791	6.81315	9.24421e-27	4.57841e-28	up
0-FO0JX8101C2H1S	174		117	120.557	1	1.07208	6.81315	9.24421e-27	4.57841e-28	up
contig54956	248		59	42.6535	0.5	0.376093	6.82543	7.65196e-14	6.32931e-15	up
contig45604	528		59	20.0342	0.5	0.17665	6.82543	7.65196e-14	6.32931e-15	up
contig04497	578		119	36.9125	1	0.322737	6.83761	3.59194e-27	1.75561e-28	up
contig13607	1226		359	52.4999	3	0.456465	6.84567	1.29763e-80	2.37035e-82	up
contig22350	997		2406	432.668	20	3.74207	6.85328	0	0	up
contig94691	216		61	50.6327	0.5	0.431811	6.87353	3.00302e-14	2.4163e-15	up
contig57641	479		61	22.8323	0.5	0.19472	6.87353	3.00302e-14	2.4163e-15	up
contig10783	519		122	42.1451	1	0.359426	6.87353	8.74823e-28	4.19153e-29	up
contig91985	461		246	95.6729	2	0.809293	6.8853	2.56956e-55	6.83154e-57	up
contig87109	921		123	23.9442	1	0.202543	6.8853	5.45939e-28	2.60402e-29	up
contig19815	731		123	30.1677	1	0.255188	6.8853	5.45939e-28	2.60402e-29	up
contig93930	485		124	45.8389	1	0.384623	6.89698	3.41883e-28	1.61892e-29	up
contig90583	532		62	20.8946	0.5	0.175322	6.89698	1.88019e-14	1.49633e-15	up
contig35879	228		62	48.7541	0.5	0.409084	6.89698	1.88019e-14	1.49633e-15	up
0-FUZKD2G01BS6T4	277		62	40.1298	0.5	0.336719	6.89698	1.88019e-14	1.49633e-15	up
0-FOWZWMP02LJ8KF	142		62	78.2813	0.5	0.656839	6.89698	1.88019e-14	1.49633e-15	up
contig49482	513		250	87.373	2	0.72726	6.90857	3.92094e-56	1.02942e-57	up
contig04700	1483		250	30.2241	2	0.251574	6.90857	3.92094e-56	1.02942e-57	up
contig61687	631		126	35.8011	1	0.295629	6.92007	1.33967e-28	6.2705e-30	up
contig45905	590		252	76.5778	2	0.632346	6.92007	1.54239e-56	4.00428e-58	up
contig04949	558		126	40.4847	1	0.334305	6.92007	1.33967e-28	6.2705e-30	up
contig38416	679		258	68.1247	2	0.549461	6.95402	9.31056e-58	2.37595e-59	up
contig03674	553		646	209.441	5	1.68664	6.95625	9.56801e-144	1.00656e-145	up
contig35994	101		65	115.384	0.5	0.923476	6.96516	4.6483e-15	3.5846e-16	up
contig17255	420		65	27.7472	0.5	0.222074	6.96516	4.6483e-15	3.5846e-16	up
contig09881	792		390	88.2864	3	0.706599	6.96516	6.15505e-87	1.0482e-88	up
contig62429	672		131	34.9508	1	0.277592	6.97621	1.30351e-29	5.92557e-31	up
contig56927	574		131	40.918	1	0.324986	6.97621	1.30351e-29	5.92557e-31	up
contig62396	336		132	70.4351	1	0.555185	6.98718	8.18488e-30	3.70422e-31	up
contig24733	480		133	49.6781	1	0.388629	6.99807	5.14365e-30	2.31714e-31	up
contig40975	450		67	26.6942	0.5	0.207269	7.00888	1.8422e-15	1.39245e-16	up
contig84138	349		68	34.9332	0.5	0.267252	7.03025	1.16224e-15	8.69646e-17	up
contig00030	834		275	59.1182	2	0.447343	7.04608	3.51061e-61	8.47418e-63	up
contig58800	634		138	39.0251	1	0.294231	7.05131	5.10201e-31	2.24126e-32	up
contig31375	345		70	36.3776	0.5	0.270351	7.07207	4.64618e-16	3.40573e-17	up
1-GH8N3EB01CUY84	347		70	36.1679	0.5	0.268793	7.07207	4.64618e-16	3.40573e-17	up
0-FOWZWMP02LFL2M	250		70	50.201	0.5	0.373084	7.07207	4.64618e-16	3.40573e-17	up
contig52930	372		141	67.9565	1	0.501457	7.08234	1.28923e-31	5.56104e-33	up
contig27693	516		141	48.9919	1	0.361516	7.08234	1.28923e-31	5.56104e-33	up
contig58669	843		283	60.1885	2	0.442567	7.08745	8.8389e-63	2.08642e-64	up
contig74122	489		71	26.0318	0.5	0.190738	7.09254	2.94098e-16	2.13549e-17	up
0-FTYGYVA04ICJFL	257		142	99.0626	1	0.725845	7.09254	8.15078e-32	3.49883e-33	up
contig37191	1117		290	46.5478	2	0.334006	7.1227	3.57685e-64	8.2941e-66	up
2-GH8N3EB02F5OXQ	334		73	39.186	0.5	0.279255	7.13261	1.1827e-16	8.42842e-18	up
contig45899	528		439	149.068	3	1.0599	7.1359	9.3319e-97	1.44585e-98	up
contig61327	186		74	71.3302	0.5	0.501457	7.15224	7.50249e-17	5.30506e-18	up
3-GH8N3EB02G06FT	139		74	95.449	0.5	0.671015	7.15224	7.50249e-17	5.30506e-18	up
contig42488	2152		450	37.4908	3	0.260049	7.17161	6.20458e-99	9.45155e-101	up
contig31332	301		76	45.2691	0.5	0.309871	7.19072	3.03871e-17	2.10952e-18	up
3-GH8N3EB02I5823	406		76	33.5616	0.5	0.229732	7.19072	3.03871e-17	2.10952e-18	up
contig90298	1527		919	107.902	6	0.732975	7.20175	4.04943e-201	2.97884e-203	up
contig81287	631		77	21.8784	0.5	0.147815	7.20958	1.93526e-17	1.33266e-18	up
2-GH8N3EB02GTMV9	453		77	30.4752	0.5	0.205896	7.20958	1.93526e-17	1.33266e-18	up
contig21205	453		78	30.871	0.5	0.205896	7.22819	1.23442e-17	8.42889e-19	up
contig94421	279		79	50.7665	0.5	0.334305	7.24657	7.88207e-18	5.33743e-19	up
contig15117	629		79	22.5181	0.5	0.148285	7.24657	7.88207e-18	5.33743e-19	up
contig25923	589		159	48.399	1	0.31671	7.25567	3.68942e-35	1.455e-36	up
0-FS6QTAF04IPNHJ	227		477	376.745	3	2.46531	7.25567	3.10274e-104	4.52448e-106	up
contig42846	210		81	69.1545	0.5	0.444148	7.28264	3.22959e-18	2.14763e-19	up
contig42648	997		6530	1174.28	40	7.48414	7.29373	0	0	up
contig59845	733		332	81.2061	2	0.508983	7.31783	2.15206e-72	4.40465e-74	up
contig55615	160		83	93.0064	0.5	0.582944	7.31783	1.32195e-18	8.68067e-20	up
contig43168	732		334	81.8069	2	0.509678	7.32649	8.82493e-73	1.79932e-74	up
contig66552	236		84	63.8149	0.5	0.395216	7.33511	8.48836e-19	5.52805e-20	up
contig56445	550		84	27.3824	0.5	0.169584	7.33511	8.48836e-19	5.52805e-20	up
contig39510	686		84	21.9538	0.5	0.135964	7.33511	8.48836e-19	5.52805e-20	up
contig02275	967		2352	436.079	14	2.70071	7.33511	0	0	up
contig21317	513		170	59.4136	1	0.36363	7.35218	2.75232e-37	1.03025e-38	up
contig05549	582		85	26.1849	0.5	0.16026	7.35218	5.46888e-19	3.52424e-20	up
contig42961	221		86	69.7687	0.5	0.422041	7.36905	3.51334e-19	2.24919e-20	up
contig06190	875		173	35.4481	1	0.213191	7.37742	7.32788e-38	2.70051e-39	up
contig54062	288		87	54.1603	0.5	0.323858	7.38573	2.26257e-19	1.43698e-20	up
0-FTYGYVA04H2PWZ	456		87	34.2065	0.5	0.204542	7.38573	2.26257e-19	1.43698e-20	up
contig70694	737		175	42.5721	1	0.25311	7.394	3.03915e-38	1.10893e-39	up
4-GJVU7SP04JGLV0	350		175	89.6447	1	0.532978	7.394	3.03915e-38	1.10893e-39	up
contig26181	680		1773	467.471	10	2.74327	7.41284	0	0	up
contig41942	723		178	44.1404	1	0.258011	7.41852	8.16312e-39	2.92914e-40	up
contig21283	654		89	24.3987	0.5	0.142616	7.41852	9.38756e-20	5.88388e-21	up
contig61646	462		90	34.9265	0.5	0.201885	7.43464	6.06041e-20	3.77089e-21	up
0-FO0JX8101EH24U	222		91	73.4925	0.5	0.42014	7.45058	3.91254e-20	2.41917e-21	up
contig37841	817		368	80.757	2	0.456652	7.46635	2.77983e-79	5.16473e-81	up
contig80450	305		186	109.337	1	0.611614	7.48195	2.4727e-40	8.59905e-42	up
contig78875	484		94	34.8207	0.5	0.192709	7.49738	1.06323e-20	6.42595e-22	up
contig40872	329		188	102.451	1	0.566997	7.49738	1.03547e-40	3.57669e-42	up
contig88503	680		95	25.0478	0.5	0.137163	7.51264	6.89264e-21	4.13885e-22	up
2-GH8N3EB02H55M0	104		96	165.498	0.5	0.896837	7.52775	4.47282e-21	2.66834e-22	up
contig41844	530		3329	1126.14	17	5.98343	7.5562	0	0	up
contig58858	404		98	43.491	0.5	0.230869	7.5575	1.88894e-21	1.11225e-22	up
contig28372	336		98	52.2927	0.5	0.277592	7.5575	1.88894e-21	1.11225e-22	up
contig25590	383		98	45.8756	0.5	0.243528	7.5575	1.88894e-21	1.11225e-22	up
contig13725	561		201	64.2374	1	0.332517	7.59384	3.77225e-43	1.24995e-44	up
contig33656	486		404	149.039	2	0.767663	7.601	4.79628e-86	8.25545e-88	up
4-GJVU7SP04H85OT	278		102	65.7824	0.5	0.335507	7.61521	3.41036e-22	1.95414e-23	up
contig41929	973		614	113.138	3	0.575156	7.61992	2.6836e-130	3.10966e-132	up
contig13580	1230		205	29.8816	1	0.15166	7.62227	6.79765e-44	2.22676e-45	up
contig36814	837		1237	264.971	6	1.33722	7.63046	8.11074e-262	4.42466e-264	up
2-GH8N3EB02G8W1C	368		104	50.6687	0.5	0.253454	7.64323	1.45476e-22	8.23541e-24	up
contig86560	875		417	85.4442	2	0.426382	7.64669	1.86539e-88	3.1136e-90	up
contig31732	542		106	35.064	0.5	0.172087	7.67071	6.23198e-23	3.4829e-24	up
contig00354	580		434	134.158	2	0.643249	7.70434	1.37406e-91	2.22552e-93	up
contig81632	568		109	34.4059	0.5	0.16421	7.71097	1.7543e-23	9.64102e-25	up
contig46844	429		110	45.9716	0.5	0.217415	7.72415	1.15179e-23	6.29384e-25	up
contig08008	501		886	317.067	4	1.48936	7.73395	5.64072e-186	4.45053e-188	up
contig56174	303		445	263.313	2	1.2313	7.74045	1.32787e-93	2.11613e-95	up
2-GH8N3EB02I4R0V	381		668	314.345	3	1.46884	7.74153	3.03889e-140	3.28396e-142	up
2-GH8N3EB02FNTWG	371		113	54.6084	0.5	0.251405	7.76297	3.27018e-24	1.75971e-25	up
contig89187	1744		228	23.4392	1	0.106962	7.77568	4.13299e-48	1.24922e-49	up
contig70761	209		114	97.7942	0.5	0.446273	7.77568	2.15723e-24	1.15254e-25	up
contig41637	1101		228	37.128	1	0.16943	7.77568	4.13299e-48	1.24922e-49	up
contig49544	418		115	49.326	0.5	0.223137	7.78828	1.42252e-24	7.55468e-26	up
contig22217	585		115	35.2449	0.5	0.159438	7.78828	1.42252e-24	7.55468e-26	up
3-GH8N3EB01B38L7	183		115	112.668	0.5	0.509678	7.78828	1.42252e-24	7.55468e-26	up
contig04708	690		116	30.1414	0.5	0.135175	7.80077	9.3754e-25	4.95588e-26	up
contig28712	1111		465	75.0401	2	0.335809	7.80388	3.07036e-97	4.74109e-99	up
contig41480	657		118	32.2011	0.5	0.141965	7.82543	4.11761e-25	2.13772e-26	up
1-GH8N3EB01ES9BE	476		118	44.4457	0.5	0.195948	7.82543	4.11761e-25	2.13772e-26	up
contig09292	718		119	29.7151	0.5	0.129904	7.83761	2.72112e-25	1.40563e-26	up
contig30448	218		239	196.56	1	0.855698	7.84366	4.28183e-50	1.2471e-51	up
contig56767	144		240	298.816	1	1.29543	7.84968	2.82945e-50	8.22244e-52	up
3-GH8N3EB02FR5SN	300		481	287.461	2	1.24361	7.85268	3.97537e-100	6.02469e-102	up
1-GH8N3EB01AGTG8	450		121	48.2089	0.5	0.207269	7.86165	1.18937e-25	6.09117e-27	up
0-FO0JX8101CJCZO	248		122	88.1988	0.5	0.376093	7.87353	7.89149e-26	4.01428e-27	up
contig31310	431		123	51.1661	0.5	0.216406	7.8853	5.22602e-26	2.64751e-27	up
contig21959	677		248	65.6776	1	0.275542	7.89698	1.05704e-51	2.97544e-53	up
contig39682	976		254	46.6593	1	0.191129	7.93147	9.03746e-53	2.50629e-54	up
contig74667	300		128	76.4968	0.5	0.310904	7.94279	6.7785e-27	3.34e-28	up
contig21961	549		129	42.1281	0.5	0.169893	7.95402	4.52049e-27	2.21239e-28	up
contig89368	320		522	292.466	2	1.16589	7.97069	1.99567e-107	2.82178e-109	up
contig57500	378		131	62.1347	0.5	0.246749	7.97621	2.00817e-27	9.72761e-29	up
contig47916	677		524	138.771	2	0.551085	7.97621	8.85914e-108	1.24803e-109	up
contig84486	859		525	109.577	2	0.434324	7.97896	5.91507e-108	8.30201e-110	up
contig33741	256		133	93.1464	0.5	0.36434	7.99807	8.94913e-28	4.28896e-29	up
contig38639	924		1064	206.454	4	0.807542	7.99807	6.84012e-218	4.58644e-220	up
contig62243	611		804	235.923	3	0.915919	8.00888	1.37501e-164	1.2639e-166	up
contig36686	1157		135	20.9197	0.5	0.0806146	8.0196	3.99391e-28	1.89618e-29	up
contig29034	509		135	47.5522	0.5	0.183244	8.0196	3.99391e-28	1.89618e-29	up
contig54113	405		136	60.2058	0.5	0.230299	8.03025	2.67367e-28	1.26206e-29	up
contig01795	731		136	33.3562	0.5	0.127594	8.03025	2.67367e-28	1.26206e-29	up
contig53369	257		137	95.5745	0.5	0.362922	8.04082	1.79036e-28	8.40564e-30	up
contig77680	803		142	31.705	0.5	0.116153	8.09254	2.42114e-29	1.11244e-30	up
0-FO0JX8101C1L9U	261		145	99.6052	0.5	0.35736	8.1227	7.37064e-30	3.3314e-31	up
contig14885	1271		292	41.19	1	0.146768	8.13261	2.08573e-59	5.19762e-61	up
contig58203	376		149	71.0482	0.5	0.248061	8.16196	1.51715e-30	6.73281e-32	up
contig01780	1040		149	25.6867	0.5	0.0896837	8.16196	1.51715e-30	6.73281e-32	up
contig45638	517		152	52.7118	0.5	0.180408	8.19072	4.65338e-31	2.04236e-32	up
contig86798	1030		153	26.6323	0.5	0.0905544	8.20018	3.15e-31	1.37392e-32	up
4-GJVU7SP04JRQCQ	100		153	274.313	0.5	0.932711	8.20018	3.15e-31	1.37392e-32	up
contig92990	543		154	50.8482	0.5	0.17177	8.20958	2.13301e-31	9.24788e-33	up
contig78376	587		154	47.0367	0.5	0.158894	8.20958	2.13301e-31	9.24788e-33	up
contig52739	269		311	207.283	1	0.693465	8.22356	1.18389e-62	2.80072e-64	up
contig90647	493		156	56.7325	0.5	0.189191	8.22819	9.76595e-32	4.19725e-33	up
contig83997	426		156	65.6553	0.5	0.218946	8.22819	9.76595e-32	4.19725e-33	up
contig25812	796		312	70.2742	1	0.234349	8.22819	8.01194e-63	1.89017e-64	up
contig56013	472		157	59.6365	0.5	0.197608	8.23741	6.62709e-32	2.8301e-33	up
1-GH8N3EB01BG5Z2	454		158	62.3959	0.5	0.205443	8.24657	4.49432e-32	1.90935e-33	up
contig41440	334		159	85.3503	0.5	0.279255	8.25567	3.04693e-32	1.28889e-33	up
contig32311	319		319	179.289	1	0.584772	8.2602	5.22155e-64	1.21487e-65	up
contig52380	424		160	67.6564	0.5	0.219979	8.26472	2.06815e-32	8.70546e-34	up
contig54933	327		161	88.274	0.5	0.285233	8.27371	1.40308e-32	5.88315e-34	up
2-GH8N3EB02HY8VD	420		324	138.309	1	0.444148	8.28264	7.50975e-65	1.72476e-66	up
contig42328	1350		165	21.9131	0.5	0.0690897	8.30911	2.98632e-33	1.2339e-34	up
contig23760	619		165	47.7912	0.5	0.15068	8.30911	2.98632e-33	1.2339e-34	up
1-GH8N3EB01ASGSH	412		166	72.238	0.5	0.226386	8.31783	2.03363e-33	8.3616e-35	up
contig36761	545		167	54.9382	0.5	0.17114	8.32649	1.38366e-33	5.66934e-35	up
contig24487	427		336	141.08	1	0.436867	8.33511	7.35553e-67	1.63667e-68	up
contig19575	1510		2514	298.499	7	0.864765	8.4312	0	0	up
contig00191	598		180	53.9667	0.5	0.155972	8.43464	9.77244e-36	3.80434e-37	up
contig55924	959		181	33.8388	0.5	0.0972587	8.44263	6.68709e-36	2.59801e-37	up
contig48615	541		1120	371.172	3	1.03443	8.48711	5.33116e-218	3.56771e-220	up
contig44856	624		188	54.0167	0.5	0.149473	8.49738	4.84547e-37	1.82416e-38	up
contig55787	1259		378	53.8295	1	0.148167	8.50503	9.08413e-74	1.81668e-75	up
contig74391	491		384	140.218	1	0.379923	8.52775	9.6885e-75	1.90854e-76	up
contig30997	235		793	605.006	2	1.58759	8.57397	5.44503e-153	5.35244e-155	up
contig22027	490		199	72.8134	0.5	0.190349	8.57941	8.19078e-39	2.94013e-40	up
contig02838	1303		399	54.9014	1	0.143164	8.58303	3.68835e-77	7.07358e-79	up
contig23738	1256		203	28.9775	0.5	0.0742604	8.60812	1.87835e-39	6.64218e-41	up
contig22048	918		415	81.0513	1	0.203205	8.63976	1.03194e-79	1.90517e-81	up
contig11481	846		208	44.0806	0.5	0.110249	8.64323	2.99378e-40	1.04462e-41	up
contig23774	793		419	94.7317	1	0.235236	8.65359	2.3893e-80	4.37693e-82	up
contig24154	447		210	84.2299	0.5	0.20866	8.65703	1.44242e-40	4.99926e-42	up
contig57695	406		215	94.9439	0.5	0.229732	8.69098	2.33003e-41	7.97853e-43	up
contig17295	954		1743	327.57	4	0.782147	8.71015	0	0	up
contig19477	2297		876	68.3751	2	0.162422	8.71758	3.41018e-166	3.10799e-168	up
contig83397	569		220	69.321	0.5	0.163921	8.72415	3.82046e-42	1.28632e-43	up
contig35235	773		2210	512.587	5	1.20661	8.73069	0	0	up
contig81341	690		223	57.9443	0.5	0.135175	8.74369	1.29575e-42	4.3239e-44	up
contig24020	1317		226	30.7664	0.5	0.0708209	8.76297	4.39838e-43	1.45857e-44	up
contig01384	474		228	86.2405	0.5	0.196774	8.77568	2.14221e-43	7.08158e-45	up
contig80136	911		230	45.2652	0.5	0.102383	8.78828	1.04703e-43	3.44346e-45	up
contig08401	1209		233	34.5529	0.5	0.0771473	8.80697	3.58438e-44	1.1709e-45	up
contig61323	262		239	163.55	0.5	0.355996	8.84366	4.27633e-45	1.36743e-46	up
contig51000	606		240	71.0057	0.5	0.153913	8.84968	2.99968e-45	9.57244e-47	up
contig38134	615		241	70.2581	0.5	0.15166	8.85568	2.10923e-45	6.70342e-47	up
contig02938	923		243	47.2019	0.5	0.101052	8.8676	1.04381e-45	3.29087e-47	up
contig50398	507		245	86.6389	0.5	0.183967	8.87943	5.1668e-46	1.61786e-47	up
contig41773	977		247	45.327	0.5	0.0954668	8.89116	2.55751e-46	7.96494e-48	up
contig11098	754		1004	238.735	2	0.494807	8.91433	5.60251e-186	4.41309e-188	up
contig14773	900		253	50.4002	0.5	0.103635	8.92578	3.12419e-47	9.58334e-49	up
1-GH8N3EB01BB3VP	432		1536	637.473	3	1.29543	8.94279	2.47662e-283	1.24466e-285	up
2-GH8N3EB02G48ZU	356		259	130.438	0.5	0.261997	8.9596	3.86591e-48	1.16723e-49	up
contig04846	773		275	63.7834	0.5	0.120661	9.04608	1.55893e-50	4.50592e-52	up
0-FO0JX8101EDQ14	276		552	358.579	1	0.675877	9.05131	9.17929e-101	1.38157e-102	up
contig41715	1020		560	98.4334	1	0.182884	9.07207	5.96928e-102	8.8755e-104	up
contig06275	342		282	147.835	0.5	0.272722	9.08234	1.43951e-51	4.06331e-53	up
contig58061	594		567	171.14	1	0.314044	9.08999	5.48102e-103	8.09958e-105	up
contig45079	804		1708	380.878	3	0.696053	9.09592	0	0	up
contig37848	332		293	158.228	0.5	0.280937	9.13755	3.46932e-53	9.5444e-55	up
contig57999	580		295	91.1903	0.5	0.160812	9.14736	1.76865e-53	4.84382e-55	up
contig01296	628		298	85.0768	0.5	0.148521	9.16196	6.46807e-54	1.755e-55	up
2-GH8N3EB02GPBDB	281		305	194.602	0.5	0.331926	9.19545	6.19327e-55	1.65867e-56	up
contig02692	1090		306	50.3326	0.5	0.0855698	9.20018	4.44577e-55	1.18545e-56	up
contig05171	953		308	57.9445	0.5	0.097871	9.20958	2.28276e-55	6.06014e-57	up
contig46210	580		310	95.8271	0.5	0.160812	9.21891	1.17285e-55	3.1014e-57	up
contig42509	585		342	104.815	0.5	0.159438	9.36064	3.22557e-60	7.91421e-62	up
contig38760	655		351	96.0772	0.5	0.142399	9.39812	1.75771e-61	4.23145e-63	up
contig05004	806		370	82.3041	0.5	0.115721	9.47417	4.00563e-64	9.29358e-66	up
contig18198	918		372	72.6532	0.5	0.101602	9.48195	2.12015e-64	4.90247e-66	up
contig90645	1023		2235	391.703	3	0.547044	9.48389	0	0	up
contig79596	768		381	88.9443	0.5	0.121447	9.51644	1.22534e-65	2.7871e-67	up
contig52892	1022		386	67.716	0.5	0.0912633	9.53525	2.53927e-66	5.70961e-68	up
0-FO0JX8101B94M7	260		389	268.245	0.5	0.358735	9.54641	9.89593e-67	2.21095e-68	up
contig54662	854		411	86.2856	0.5	0.109217	9.62578	1.04543e-69	2.22612e-71	up
contig83976	800		1691	378.973	2	0.466355	9.66645	1.32818e-283	6.64038e-286	up
contig26340	456		459	180.469	0.5	0.204542	9.78514	4.57875e-76	8.88255e-78	up
contig38555	1047		462	79.1134	0.5	0.0890841	9.79454	1.85081e-76	3.58566e-78	up
contig39460	422		935	397.241	1	0.442043	9.81161	7.95178e-154	7.78551e-156	up
contig07319	541		469	155.428	0.5	0.172405	9.81623	2.27288e-77	4.34419e-79	up
contig04016	741		471	113.961	0.5	0.125872	9.82237	1.24803e-77	2.38049e-79	up
contig43332	681		474	124.792	0.5	0.136962	9.83153	5.08967e-78	9.6683e-80	up
contig05296	729		966	237.577	1	0.255888	9.85867	7.58988e-158	7.23353e-160	up
2-GH8N3EB02IYD3E	435		484	199.485	0.5	0.214416	9.86165	2.61346e-79	4.84881e-81	up
contig88566	539		494	164.321	0.5	0.173045	9.89116	1.35209e-80	2.4716e-82	up
contig34858	537		528	176.285	0.5	0.173689	9.98718	6.40063e-85	1.11836e-86	up
contig45804	770		1059	246.581	1	0.242263	9.99128	1.02659e-169	9.15573e-172	up
contig53027	694		558	144.155	0.5	0.134396	10.0669	1.13401e-88	1.89134e-90	up
contig40805	524		1199	410.244	1	0.355996	10.1704	4.63808e-187	3.62925e-189	up
contig38598	726		1335	329.685	1	0.256945	10.3254	2.03822e-203	1.48343e-205	up
contig21919	1323		1437	194.738	1	0.140999	10.4316	2.19659e-215	1.50146e-217	up
contig42473	978		728	133.459	0.5	0.0953692	10.4506	4.92536e-109	6.84238e-111	up
contig38090	714		6209	1559.11	4	1.04505	10.5429	0	0	up
contig93314	889		810	163.357	0.5	0.104917	10.6046	2.21618e-118	2.84214e-120	up
contig89299	840		842	179.716	0.5	0.111037	10.6605	5.91571e-122	7.32475e-124	up
contig41182	637		3415	961.183	2	0.58569	10.6805	0	0	up
contig09343	586		894	273.523	0.5	0.159166	10.7469	1.10258e-127	1.29629e-129	up
contig46496	632		934	264.962	0.5	0.147581	10.8101	4.9368e-132	5.64346e-134	up
contig57383	753		1883	448.343	1	0.247732	10.8216	3.11528e-265	1.65892e-267	up
contig21297	675		1065	282.879	0.5	0.138179	10.9994	6.41625e-146	6.61624e-148	up
contig38610	593		1659	501.587	0.5	0.157287	11.6389	9.85265e-204	7.15801e-206	up
contig41443	794		3385	764.351	1	0.23494	11.6677	0	0	up
contig13101	828		3814	825.857	0.5	0.112646	12.8399	0	0	up
contig43590	891		5510	1108.74	0.5	0.104681	13.3706	0	0	up

## Sheet: Water_responsive_genes
							Drought VS Control		Rewatering VS Drought
Gene	Length	Function	read_A_Drought	RPKM_A	read_B_Control	RPKM_B	log2(Fold_change) normalized	Result	"log2(Fold_change)normalized"	result
0-FO0JX8101AHNBZ	201	without annotation	161	143.61	2	1.85614	6.27371	up	-2.99183	down
0-FO0JX8101AHY5F	193	without annotation	48	44.5901	2	1.93308	4.52775	up	-1.71536	down
0-FO0JX8101B5LZX	264	without annotation	1	0.679126	32	22.6112	-5.05721	down	5.52671	up
0-FO0JX8101B94M7	260	without annotation	389	268.245	0.5	0.358735	9.54641	up	-3.0082	down
0-FO0JX8101C0M4M	188	without annotation	58	55.3127	1	0.992245	5.80077	up	-2.68882	down
0-FO0JX8101C0PZT	250	without annotation	151	108.291	2	1.49234	6.18119	up	-2.11505	down
0-FO0JX8101C1L9U	261	without annotation	145	99.6052	0.5	0.35736	8.1227	up	-2.05655	down
0-FO0JX8101C2H1S	174	without annotation	117	120.557	1	1.07208	6.81315	up	-2.00077	down
0-FO0JX8101CJCZO	248	without annotation	122	88.1988	0.5	0.376093	7.87353	up	-1.59165	down
0-FO0JX8101CNEM4	219	without annotation	117	95.7847	1	0.851791	6.81315	up	-1.17764	down
0-FO0JX8101D7F5A	245	without annotation	36	26.3446	2	1.52279	4.11271	up	-2.00077	down
0-FO0JX8101DA2X6	251	without annotation	125	89.2875	5	3.71598	4.58664	up	-2.6267	down
0-FO0JX8101DT47R	249	without annotation	68	48.9626	4	2.99666	4.03025	up	-1.39474	down
0-FO0JX8101EDQ14	276	without annotation	552	358.579	1	0.675877	9.05131	up	-2.72991	down
0-FO0JX8101EJLQA	67	without annotation	281	751.945	7	19.4895	5.26986	up	-1.44171	down
0-FO0JX8101EZKIO	266	without annotation	188	126.716	4	2.80514	5.49738	up	-3.1375	down
0-FOWZWMP02K0TEI	214	without annotation	34	28.4852	2	1.74338	4.03025	up	1.32962	up
0-FOWZWMP02LFL2M	250	without annotation	70	50.201	0.5	0.373084	7.07207	up	-1.56781	down
0-FOWZWMP02LJ8KF	142	without annotation	62	78.2813	0.5	0.656839	6.89698	up	-2.0846	down
0-FOWZWMP02M7VT6	247	without annotation	29	21.0502	0.5	0.377616	5.80077	up	-4.68882	down
0-FOWZWMP02MMSFX	190	without annotation	56	52.8432	0.5	0.4909	6.75014	up	-1.46827	down
0-FOWZWMP02MO08C	222	without annotation	36	29.074	2	1.68056	4.11271	up	-5.00077	down
0-FOWZWMP02N5F5K	256	without annotation	69	48.3241	4	2.91472	4.05131	up	-1.29551	down
0-FOWZWMP02NINO9	240	without annotation	36	26.8934	1	0.777259	5.11271	up	-2.67884	down
0-FOWZWMP02NN4A9	251	without annotation	63	45.0009	2	1.48639	4.92007	up	2.26334	up
0-FS6QTAF04IJVCV	260	without annotation	103	71.0262	4	2.86988	4.62929	up	-2.34742	down
0-FS6QTAF04IPNHJ	227	without annotation	477	376.745	3	2.46531	7.25567	up	-4.92133	down
0-FS6QTAF04J2TSX	328	without annotation	1	0.546614	68	38.6734	-6.14467	down	4.92405	up
0-FTYGYVA04ICJFL	257	without annotation	142	99.0626	1	0.725845	7.09254	up	-1.69519	down
0-FTYGYVA04ITATT	268	without annotation	129	86.2997	7	4.87237	4.14666	up	-2.52014	down
0-FTYGYVA04JC274	192	without annotation	58	54.1603	1	0.971574	5.80077	up	-2.36689	down
0-FUZKD2G01A24ZY	231	without annotation	54	41.9118	1089	879.413	-4.39111	down	1.72715	up
0-FUZKD2G01AM961	369	without annotation	118	57.3337	7	3.53874	4.01808	up	-2.32117	down
0-FUZKD2G01B6IOT	430	without annotation	17	7.08819	497	215.608	-4.92685	down	2.97651	up
0-FUZKD2G01BS6T4	277	without annotation	62	40.1298	0.5	0.336719	6.89698	up	-2.46311	down
0-FUZKD2G01CBSZ1	136	without annotation	39	51.4139	2	2.74327	4.22819	up	-6.11624	down
0-FUZKD2G01CCOB7	72	without annotation	17	42.3322	0.5	1.29543	5.03025	up	-4.9183	down
0-FUZKD2G01CK3AV	184	without annotation	0.5	0.487199	29	29.4007	-5.91519	down	5.16916	up
1-GH8N3EB01AGTG8	450	without annotation	121	48.2089	0.5	0.207269	7.86165	up	-2.94235	down
1-GH8N3EB01ASGSH	412	without annotation	166	72.238	0.5	0.226386	8.31783	up	-3.29899	down
1-GH8N3EB01BB3VP	432	without annotation	1536	637.473	3	1.29543	8.94279	up	-1.64762	down
1-GH8N3EB01BG5Z2	454	without annotation	158	62.3959	0.5	0.205443	8.24657	up	-2.49077	down
1-GH8N3EB01BJKU2	333	without annotation	309	166.368	7	3.92131	5.4069	up	-2.24432	down
1-GH8N3EB01BO1XM	340	without annotation	54	28.4754	1	0.548653	5.69768	up	-2.2638	down
1-GH8N3EB01BPHA7	440	without annotation	57	23.2261	2	0.847919	4.77568	up	-2.49381	down
1-GH8N3EB01CUY84	347	without annotation	70	36.1679	0.5	0.268793	7.07207	up	-1.31627	down
1-GH8N3EB01DOKSJ	458	without annotation	2134	835.379	42	17.1065	5.60982	up	-1.05888	down
1-GH8N3EB01DPED7	176	without annotation	60	61.1214	1	1.0599	5.84968	up	-3.15277	down
1-GH8N3EB01DXT6N	193	without annotation	40	37.1584	0.5	0.48327	6.26472	up	-4.15277	down
1-GH8N3EB01EDUII	318	without annotation	118	66.5288	2	1.17322	5.82543	up	-3.71348	down
1-GH8N3EB01ES9BE	476	without annotation	118	44.4457	0.5	0.195948	7.82543	up	-2.62602	down
2-GH8N3EB02F5OXQ	334	without annotation	73	39.186	0.5	0.279255	7.13261	up	-2.02067	down
2-GH8N3EB02F8UDG	209	without annotation	38	32.5981	0.5	0.446273	6.19072	up	-5.07877	down
2-GH8N3EB02FJ1XT	409	without annotation	89	39.0141	2	0.912187	5.41852	up	-2.84714	down
2-GH8N3EB02FNTWG	371	without annotation	113	54.6084	0.5	0.251405	7.76297	up	-1.4811	down
2-GH8N3EB02FTFYY	320	without annotation	101	56.5882	1	0.582944	6.601	up	-1.90409	down
2-GH8N3EB02G2VZM	71	without annotation	32	80.8065	0.5	1.31368	5.94279	up	-3.83084	down
2-GH8N3EB02G48ZU	356	without annotation	259	130.438	0.5	0.261997	8.9596	up	-3.32409	down
2-GH8N3EB02G8W1C	368	without annotation	104	50.6687	0.5	0.253454	7.64323	up	-1.24588	down
2-GH8N3EB02G90C5	504	without annotation	623	221.622	18	6.66222	5.05595	up	-2.02647	down
2-GH8N3EB02GDTZ6	465	without annotation	308	118.755	13	5.21516	4.50914	up	-3.09763	down
2-GH8N3EB02GOGJ1	365	without annotation	67	32.9107	2	1.02215	5.00888	up	-2.4375	down
2-GH8N3EB02GPBDB	281	without annotation	305	194.602	0.5	0.331926	9.19545	up	-1.95422	down
2-GH8N3EB02GQBM4	317	without annotation	263	148.748	13	7.64999	4.28127	up	-3.11487	down
2-GH8N3EB02GQCR3	468	without annotation	151	57.8476	2	0.797189	6.18119	up	-2.60981	down
2-GH8N3EB02GURGV	318	without annotation	91	51.3061	4	2.34644	4.45058	up	-2.25117	down
2-GH8N3EB02H55M0	104	without annotation	96	165.498	0.5	0.896837	7.52775	up	-4.09388	down
2-GH8N3EB02H56Q4	449	without annotation	546	218.022	7	2.90823	6.22819	up	-2.38444	down
2-GH8N3EB02HAJ7O	503	without annotation	176	62.7335	5	1.8543	5.08029	up	-1.00487	down
2-GH8N3EB02HWROK	368	without annotation	51	24.8472	0.5	0.253454	6.61521	up	-2.33334	down
2-GH8N3EB02HY8VD	420	without annotation	324	138.309	1	0.444148	8.28264	up	-1.45645	down
2-GH8N3EB02I4R0V	381	without annotation	668	314.345	3	1.46884	7.74153	up	-2.89262	down
2-GH8N3EB02I9DHK	249	without annotation	367	264.254	14	10.4883	4.65507	up	-1.46783	down
2-GH8N3EB02IAELH	350	without annotation	53	27.1495	0.5	0.266489	6.67071	up	-2.55876	down
2-GH8N3EB02IRT6P	381	without annotation	82	38.5872	2	0.979224	5.30034	up	-1.94047	down
2-GH8N3EB02IYD3E	435	without annotation	484	199.485	0.5	0.214416	9.86165	up	-3.94235	down
2-GH8N3EB02J6R8H	363	without annotation	92	45.4397	4	2.05556	4.46635	up	-1.069	down
2-GH8N3EB02JK9V2	477	without annotation	164	61.6425	6	2.34644	4.71538	up	-2.86646	down
2-GH8N3EB02JNT0S	212	without annotation	36	30.4454	0.5	0.439958	6.11271	up	-2.67884	down
2-GH8N3EB02JNV7L	282	without annotation	149	94.7309	6	3.96898	4.57699	up	-2.72808	down
2-GH8N3EB02JR0D4	174	without annotation	102	105.101	4	4.28833	4.61521	up	-3.18134	down
3-GH8N3EB01B38L7	183	without annotation	115	112.668	0.5	0.509678	7.78828	up	-1.3544	down
3-GH8N3EB01C225G	216	without annotation	88	73.0438	3	2.59086	4.81726	up	-3.48292	down
3-GH8N3EB01DNLH0	465	without annotation	217	83.6684	4	1.60466	5.70434	up	-3.89195	down
3-GH8N3EB01DTHSI	468	without annotation	482	184.653	5	1.99297	6.53375	up	-1.69934	down
3-GH8N3EB02FQIQL	375	without annotation	72	34.4236	1	0.497446	6.11271	up	-1.67884	down
3-GH8N3EB02FR5SN	300	without annotation	481	287.461	2	1.24361	7.85268	up	-2.53128	down
3-GH8N3EB02FYTGM	471	without annotation	58	22.0781	1	0.396056	5.80077	up	-1.78193	down
3-GH8N3EB02GO9US	428	without annotation	76	31.8364	2	0.871692	5.19072	up	-1.90884	down
3-GH8N3EB02I6Y3D	478	without annotation	641	240.428	8	3.12204	6.26697	up	-1.9262	down
4-GJVU7SP04H85OT	278	without annotation	102	65.7824	0.5	0.335507	7.61521	up	-1.9797	down
4-GJVU7SP04I0AN5	293	without annotation	41	25.0883	0.5	0.318331	6.30034	up	-5.18839	down
4-GJVU7SP04I369L	271	without annotation	120	79.3901	7	4.81843	4.04232	up	-1.93038	down
4-GJVU7SP04IF6LO	410	without annotation	50	21.8646	0.5	0.22749	6.58664	up	-1.77426	down
4-GJVU7SP04IOSAN	421	without annotation	70	29.8106	1	0.443093	6.07207	up	-1.87266	down
4-GJVU7SP04IP0RT	115	without annotation	50	77.9519	0.5	0.811053	6.58664	up	-6.4747	down
4-GJVU7SP04IYJRJ	153	without annotation	65	76.1687	2	2.43846	4.96516	up	-2.04585	down
4-GJVU7SP04JE0XY	358	without annotation	49	24.5396	2	1.04213	4.5575	up	-2.44555	down
4-GJVU7SP04JGLV0	350	without annotation	175	89.6447	1	0.532978	7.394	up	-2.23766	down
4-GJVU7SP04JRQCQ	100	without annotation	153	274.313	0.5	0.932711	8.20018	up	-2.8403	down
contig00030	834	without annotation	275	59.1182	2	0.447343	7.04608	up	-2.57658	down
contig00121	851	without annotation	139	29.2846	3	0.65761	5.47677	up	-1.77986	down
contig00191	598	without annotation	180	53.9667	0.5	0.155972	8.43464	up	-2.15277	down
contig00354	580	without annotation	434	134.158	2	0.643249	7.70434	up	-2.16613	down
contig00380	1084	without annotation	992	164.073	52	8.94852	4.19655	up	-1.3799	down
contig01030	3002	without annotation	984	58.7677	28	1.7399	5.07795	up	-1.46957	down
contig01037	545	without annotation	122	40.1345	6	2.05367	4.28856	up	-1.67412	down
contig01127	816	without annotation	270	59.3237	4	0.914422	6.0196	up	-2.23523	down
contig01296	628	without annotation	298	85.0768	0.5	0.148521	9.16196	up	-2.65769	down
contig01384	474	without annotation	228	86.2405	0.5	0.196774	8.77568	up	-5.66373	down
contig01608	906	without annotation	105	20.7786	1	0.205896	6.65703	up	-2.45762	down
contig01779	805	without annotation	224	49.8892	8	1.85383	4.75014	up	-2.50891	down
contig01780	1040	without annotation	149	25.6867	0.5	0.0896837	8.16196	up	-1.84056	down
contig01795	731	without annotation	136	33.3562	0.5	0.127594	8.03025	up	-3.9183	down
contig01970	673	without annotation	138	36.7636	2	0.55436	6.05131	up	-3.3544	down
contig02150	1165	without annotation	502	77.256	29	4.64354	4.05635	up	-1.07446	down
contig02253	1103	without annotation	520	84.5245	25	4.22806	4.3213	up	-1.74468	down
contig02275	967	without annotation	2352	436.079	14	2.70071	7.33511	up	-1.66857	down
contig02385	783	without annotation	335	76.7075	18	4.28833	4.16088	up	-1.08958	down
contig02411	1164	without annotation	644	99.1945	9	1.44234	6.10378	up	-2.5179	down
contig02552	771	without annotation	89	20.6962	3	0.725845	4.83356	up	-2.13665	down
contig02692	1090	without annotation	306	50.3326	0.5	0.0855698	9.20018	up	-3.33334	down
contig02714	1137	without annotation	633	99.8155	6	0.984391	6.66389	up	-2.76186	down
contig02838	1303	without annotation	399	54.9014	1	0.143164	8.58303	up	-3.01165	down
contig02971	670	without annotation	990	264.92	57	15.87	4.06118	up	-1.26643	down
contig02983	444	without annotation	38	15.3446	803	337.372	-4.45854	down	2.35586	up
contig03162	1528	without annotation	460	53.9746	4	0.48833	6.78828	up	-1.67633	down
contig03186	3168	without annotation	642	36.3333	18	1.0599	5.09929	up	-1.46378	down
contig03201	1953	without annotation	574	52.6944	7	0.66861	6.30034	up	-2.10093	down
contig03209	1582	without annotation	255	28.8994	6	0.707492	5.35218	up	-2.96721	down
contig03304	1387	without annotation	730	94.3628	40	5.37973	4.13261	up	-1.52241	down
contig03534	1760	without annotation	460	46.8597	14	1.48386	4.98092	up	-2.50641	down
contig03674	553	without annotation	646	209.441	5	1.68664	6.95625	up	-3.46579	down
contig03892	584	without annotation	434	133.239	18	5.74959	4.53441	up	-3.0378	down
contig03942	1179	without annotation	138	20.9855	5	0.791103	4.72938	up	-2.29551	down
contig03961	1255	without annotation	509	72.7158	25	3.71598	4.29045	up	-3.2374	down
contig03977	515	without annotation	70	24.3694	1	0.362218	6.07207	up	-1.6382	down
contig03980	715	without annotation	639	160.232	17	4.43527	5.175	up	-2.58066	down
contig04016	741	without annotation	471	113.961	0.5	0.125872	9.82237	up	-2.80353	down
contig04497	578	without annotation	119	36.9125	1	0.322737	6.83761	up	-1.51621	down
contig04607	963	without annotation	131	24.3893	3	0.581128	5.39125	up	-1.19184	down
contig04700	1483	without annotation	250	30.2241	2	0.251574	6.90857	up	-2.58717	down
contig04708	690	without annotation	116	30.1414	0.5	0.135175	7.80077	up	-1.04497	down
contig04949	558	without annotation	126	40.4847	1	0.334305	6.92007	up	3.74839	up
contig04988	514	without annotation	283	98.7138	5	1.81461	5.76552	up	-1.48365	down
contig05004	806	without annotation	370	82.3041	0.5	0.115721	9.47417	up	-3.36222	down
contig05171	953	without annotation	308	57.9445	0.5	0.097871	9.20958	up	-1.9891	down
contig05248	1815	without annotation	472	46.6251	7	0.719446	6.01808	up	-2.30409	down
contig05296	729	without annotation	966	237.577	1	0.255888	9.85867	up	-2.04628	down
contig05549	582	without annotation	85	26.1849	0.5	0.16026	7.35218	up	-2.15277	down
contig05605	766	without annotation	96	22.4697	2	0.487055	5.52775	up	-2.71536	down
contig05729	363	without annotation	11	5.43301	266	136.695	-4.65306	down	2.35358	up
contig06022	483	without annotation	55	20.416	0.5	0.193108	6.72415	up	-5.6122	down
contig06072	626	without annotation	232	66.4459	9	2.68192	4.63084	up	-1.55954	down
contig06190	875	without annotation	173	35.4481	1	0.213191	7.37742	up	-1.40749	down
contig06275	342	without annotation	282	147.835	0.5	0.272722	9.08234	up	-1.63054	down
contig06378	1123	without annotation	246	39.2744	4	0.664442	5.8853	up	-2.60343	down
contig06504	365	without annotation	53	26.0338	2	1.02215	4.67071	up	-1.75141	down
contig07178	669	without annotation	1553	416.198	28	7.80744	5.73628	up	-2.3764	down
contig07319	541	without annotation	469	155.428	0.5	0.172405	9.81623	up	-1.78542	down
contig08008	501	without annotation	886	317.067	4	1.48936	7.73395	up	-2.76402	down
contig08226	515	without annotation	10	3.48135	363	131.485	-5.23911	down	3.18708	up
contig08401	1209	without annotation	233	34.5529	0.5	0.0771473	8.80697	up	-1.42824	down
contig09292	718	without annotation	119	29.7151	0.5	0.129904	7.83761	up	-2.55573	down
contig09343	586	without annotation	894	273.523	0.5	0.159166	10.7469	up	-2.80208	down
contig09851	386	without annotation	61	28.3333	1	0.48327	5.87353	up	-1.95422	down
contig09879	261	without annotation	98	67.3194	2	1.42944	5.5575	up	-4.44555	down
contig09881	792	without annotation	390	88.2864	3	0.706599	6.96516	up	-1.29862	down
contig09963	805	without annotation	516	114.923	11	2.54902	5.49458	up	-1.6822	down
contig09984	1429	without annotation	15687	1968.17	349	45.5586	5.43299	up	-1.1724	down
contig10089	923	without annotation	179	34.7701	3	0.606312	5.84164	up	-3.22719	down
contig10198	610	without annotation	295	86.7055	3	0.91742	6.5624	up	-3.39156	down
contig10209	1031	without annotation	128	22.259	4	0.723733	4.94279	up	-3.24588	down
contig10326	830	without annotation	1518	327.905	51	11.4622	4.83832	up	-1.47696	down
contig10668	398	without annotation	103	46.399	5	2.34349	4.30736	up	-1.99378	down
contig11098	754	without annotation	1004	238.735	2	0.494807	8.91433	up	-2.70435	down
contig11274	843	without annotation	97	20.63	2	0.442567	5.5427	up	-2.34329	down
contig11481	846	without annotation	208	44.0806	0.5	0.110249	8.64323	up	-5.94632	down
contig11559	376	without annotation	76	36.2393	1	0.496123	6.19072	up	-1.99131	down
contig11590	733	without annotation	166	40.6031	4	1.01797	5.31783	up	-2.45099	down
contig11642	433	without annotation	30	12.4219	797	343.358	-4.78876	down	2.7217	up
contig11886	684	without annotation	1501	393.441	79	21.5451	4.19072	up	-1.59139	down
contig12479	896	without annotation	322	64.4321	11	2.29014	4.81427	up	-1.24289	down
contig12520	964	without annotation	131	24.364	5	0.967542	4.65428	up	-1.03137	down
contig12561	1240	without annotation	1400	202.424	26	3.91137	5.69356	up	-1.66367	down
contig13101	828	without annotation	3814	825.857	0.5	0.112646	12.8399	up	-3.10222	down
contig13127	1563	without annotation	509	58.3866	7	0.835441	6.12696	up	-3.7349	down
contig13226	844	without annotation	326	69.2516	11	2.43124	4.83209	up	-1.1572	down
contig13228	1302	without annotation	4478	616.634	190	27.222	4.50157	up	-1.20126	down
contig13580	1230	without annotation	205	29.8816	1	0.15166	7.62227	up	-1.53304	down
contig13607	1226	without annotation	359	52.4999	3	0.456465	6.84567	up	-1.82683	down
contig13725	561	without annotation	201	64.2374	1	0.332517	7.59384	up	-1.89693	down
contig14054	634	without annotation	10	2.82791	247	72.6749	-4.68365	down	4.52671	up
contig14397	557	without annotation	290	93.3464	6	2.00943	5.53774	up	-1.58449	down
contig14537	1039	without annotation	581	100.257	21	3.77034	4.73287	up	-2.60384	down
contig14773	900	without annotation	253	50.4002	0.5	0.103635	8.92578	up	-4.11339	down
contig14876	1495	without annotation	556	66.6789	31	3.8681	4.10753	up	-1.36482	down
contig14885	1271	without annotation	292	41.19	1	0.146768	8.13261	up	-3.37681	down
contig15117	629	without annotation	79	22.5181	0.5	0.148285	7.24657	up	-1.32727	down
contig15290	464	without annotation	59	22.7976	3	1.20609	4.24047	up	-2.90613	down
contig15446	686	without annotation	394	102.974	4	1.08771	6.56484	up	-1.86793	down
contig15458	1088	without annotation	310	51.0843	15	2.57181	4.31202	up	-2.24898	down
contig15574	1229	without annotation	648	94.5318	11	1.66962	5.82321	up	-1.86691	down
contig15687	1360	without annotation	318	41.9221	11	1.5088	4.79624	up	-1.93427	down
contig15754	553	without annotation	715	231.812	12	4.04793	5.83963	up	-2.04585	down
contig15788	1655	without annotation	669	72.4741	30	3.38143	4.42176	up	-1.95932	down
contig16124	1228	without annotation	221	32.2662	5	0.759536	5.40876	up	-2.97489	down
contig16223	1450	without annotation	260	32.1484	5	0.643249	5.64323	up	-2.09832	down
contig16298	1553	without annotation	214	24.7057	2	0.240235	6.68426	up	-1.54994	down
contig16479	1688	without annotation	189	20.0745	10	1.10511	4.1831	up	-1.48619	down
contig16515	1514	without annotation	362	42.8684	15	1.84817	4.53574	up	-1.10187	down
contig16750	1841	without annotation	571	55.608	7	0.709286	6.29278	up	-4.98819	down
contig16810	888	without annotation	118	23.8245	4	0.84028	4.82543	up	-1.22163	down
contig16994	1787	without annotation	1284	128.823	68	7.09841	4.18176	up	-1.58362	down
contig17255	420	without annotation	65	27.7472	0.5	0.222074	6.96516	up	-6.85321	down
contig17295	954	without annotation	1743	327.57	4	0.782147	8.71015	up	-2.23188	down
contig17344	1320	without annotation	837	113.686	44	6.21807	4.19244	up	-2.56264	down
contig17661	1013	without annotation	935	165.484	21	3.86711	5.41929	up	-1.6282	down
contig18198	918	without annotation	372	72.6532	0.5	0.101602	9.48195	up	-1.60182	down
contig18456	2750	without annotation	436	28.4255	20	1.35667	4.38904	up	-1.4905	down
contig18862	1627	without annotation	725	79.8923	15	1.71981	5.53774	up	-1.45004	down
contig19140	1453	without annotation	329	40.5962	14	1.79738	4.49738	up	-1.94486	down
contig19344	1789	without annotation	349	34.976	9	0.938446	5.21995	up	-1.44503	down
contig19448	1508	without annotation	2101	249.792	28	3.46365	6.17229	up	-6.11281	down
contig19472	751	without annotation	871	207.937	22	5.46462	5.24989	up	-1.91087	down
contig19477	2297	without annotation	876	68.3751	2	0.162422	8.71758	up	-4.08207	down
contig19503	1421	without annotation	1043	131.597	33	4.33208	4.92492	up	-1.08258	down
contig19521	2042	without annotation	658	57.773	17	1.553	5.21727	up	-3.98333	down
contig19575	1510	without annotation	2514	298.499	7	0.864765	8.4312	up	-3.14933	down
contig19629	2293	without annotation	858	67.0869	41	3.33547	4.33007	up	-1.78777	down
contig19815	731	without annotation	123	30.1677	1	0.255188	6.8853	up	-4.77336	down
contig19913	907	without annotation	152	30.0463	6	1.23402	4.60575	up	-1.52418	down
contig19915	2132	without annotation	1798	151.202	71	6.21224	4.60522	up	-2.18769	down
contig20231	1972	without annotation	625	56.8235	31	2.93246	4.2763	up	-1.87063	down
contig20473	1696	without annotation	331	34.991	10	1.09989	4.99155	up	-1.40711	down
contig20716	385	without annotation	62	28.8726	2	0.96905	4.89698	up	-2.32561	down
contig20874	745	without annotation	792	190.6	14	3.50549	5.76479	up	-3.25074	down
contig21205	453	without annotation	78	30.871	0.5	0.205896	7.22819	up	-1.36136	down
contig21283	654	without annotation	89	24.3987	0.5	0.142616	7.41852	up	-1.55169	down
contig21297	675	without annotation	1065	282.879	0.5	0.138179	10.9994	up	-3.49516	down
contig21455	951	without annotation	177	33.3693	4	0.784615	5.41039	up	-1.62602	down
contig21486	776	without annotation	901	208.17	45	10.8175	4.26632	up	-1.48132	down
contig21549	791	without annotation	203	46.0123	9	2.12248	4.4382	up	-1.61353	down
contig21589	428	without annotation	161	67.443	3	1.30754	5.68874	up	-1.76944	down
contig21872	601	without annotation	181	53.9956	5	1.55193	5.12071	up	-2.2014	down
contig21917	1322	without annotation	825	111.886	17	2.3988	5.54358	up	-2.94924	down
contig21919	1323	without annotation	1437	194.738	1	0.140999	10.4316	up	-1.89342	down
contig21959	677	without annotation	248	65.6776	1	0.275542	7.89698	up	-1.09854	down
contig22027	490	without annotation	199	72.8134	0.5	0.190349	8.57941	up	-3.07515	down
contig22104	841	without annotation	203	43.2767	7	1.55267	4.80077	up	-1.97262	down
contig22105	788	without annotation	219	49.8279	12	2.84074	4.13261	up	-1.65143	down
contig22129	590	without annotation	68	20.6639	3	0.948519	4.44529	up	-2.59638	down
contig22350	997	without annotation	2406	432.668	20	3.74207	6.85328	up	-2.24308	down
contig22460	1811	without annotation	1046	103.554	47	4.84124	4.41887	up	-1.83914	down
contig23131	633	without annotation	77	21.8093	3	0.884086	4.62461	up	-1.23965	down
contig23318	413	without annotation	181	78.5748	5	2.25838	5.12071	up	-1.7761	down
contig23575	363	without annotation	309	152.618	14	7.19446	4.4069	up	-2.85438	down
contig23738	1256	without annotation	203	28.9775	0.5	0.0742604	8.60812	up	-2.13862	down
contig23739	512	without annotation	1017	356.128	15	5.4651	6.026	up	-1.46339	down
contig23760	619	without annotation	165	47.7912	0.5	0.15068	8.30911	up	-2.19716	down
contig23774	793	without annotation	419	94.7317	1	0.235236	8.65359	up	-1.57586	down
contig23810	912	without annotation	232	45.6087	6	1.22725	5.21581	up	-2.10386	down
contig23878	644	without annotation	338	94.0991	10	2.89662	5.02174	up	-1.85668	down
contig23990	798	without annotation	118	26.5115	3	0.701286	5.24047	up	-1.28722	down
contig24020	1317	without annotation	226	30.7664	0.5	0.0708209	8.76297	up	-3.00716	down
contig24154	447	without annotation	210	84.2299	0.5	0.20866	8.65703	up	-2.08565	down
contig24290	336	without annotation	291	155.277	7	3.88629	5.32031	up	-1.99335	down
contig24632	564	without annotation	134	42.5971	6	1.98449	4.42392	up	-1.80947	down
contig24763	695	without annotation	159	41.0173	8	2.14725	4.25567	up	-3.14372	down
contig24877	792	without annotation	2250	509.345	45	10.599	5.58664	up	-5.44299	down
contig25163	499	without annotation	118	42.3971	7	2.61682	4.01808	up	-2.90613	down
contig25386	694	without annotation	876	226.308	22	5.91344	5.25814	up	-2.34824	down
contig25590	383	without annotation	98	45.8756	0.5	0.243528	7.5575	up	-1.69066	down
contig25670	447	without annotation	56	22.4613	3	1.25196	4.16518	up	-2.31627	down
contig25812	796	without annotation	312	70.2742	1	0.234349	8.22819	up	-2.75869	down
contig25923	589	without annotation	159	48.399	1	0.31671	7.25567	up	-1.12136	down
contig26032	736	without annotation	302	73.5671	9	2.28109	5.01127	up	-1.89932	down
contig26181	680	without annotation	1773	467.471	10	2.74327	7.41284	up	-1.17367	down
contig26216	349	without annotation	50	25.6862	0.5	0.267252	6.58664	up	-6.4747	down
contig26340	456	without annotation	459	180.469	0.5	0.204542	9.78514	up	-3.21376	down
contig26649	392	without annotation	146	66.7761	2	0.951746	6.13261	up	-2.37681	down
contig26800	207	without annotation	48	41.5744	0.5	0.450585	6.52775	up	-4.4158	down
contig27463	930	without annotation	626	120.683	28	5.61632	4.42545	up	-1.96099	down
contig27576	659	without annotation	228	62.0303	2	0.566137	6.77568	up	-4.07877	down
contig27693	516	without annotation	141	48.9919	1	0.361516	7.08234	up	-1.1375	down
contig28276	313	without annotation	1912	1095.21	32	19.0714	5.84366	up	-4.50289	down
contig28372	336	without annotation	98	52.2927	0.5	0.277592	7.5575	up	-4.44555	down
contig28671	560	without annotation	2740	877.237	64	21.3191	5.36275	up	-2.7351	down
contig28712	1111	without annotation	465	75.0401	2	0.335809	7.80388	up	-5.10697	down
contig28751	849	without annotation	131	27.6642	7	1.53804	4.16886	up	-1.54234	down
contig29566	452	without annotation	187	74.175	6	2.47622	4.90472	up	-3.57038	down
contig30126	267	without annotation	226	151.758	8	5.58928	4.76297	up	-1.50127	down
contig30151	329	without annotation	42	22.888	0.5	0.283499	6.33511	up	-2.6382	down
contig30258	730	without annotation	225	55.2604	2	0.511074	6.75657	up	-2.83727	down
contig30448	218	without annotation	239	196.56	1	0.855698	7.84366	up	-6.73171	down
contig30649	303	without annotation	65	38.4614	1	0.615651	5.96516	up	-1.32965	down
contig30660	253	without annotation	35	24.8029	1	0.737321	5.07207	up	1.3618	up
contig30667	92	without annotation	70	136.416	4	8.11053	4.07207	up	-2.25968	down
contig30997	235	without annotation	793	605.006	2	1.58759	8.57397	up	-3.35349	down
contig31059	135	without annotation	17	22.5772	1	1.38179	4.03025	up	-4.9183	down
contig31184	934	without annotation	201	38.5837	6	1.19834	5.00888	up	-1.95833	down
contig31310	431	without annotation	123	51.1661	0.5	0.216406	7.8853	up	-2.1295	down
contig31332	301	without annotation	76	45.2691	0.5	0.309871	7.19072	up	-1.55521	down
contig31874	305	without annotation	38	22.3377	1	0.611614	5.19072	up	-1.90884	down
contig31953	1063	without annotation	762	128.522	37	6.493	4.30698	up	-2.02945	down
contig32049	435	without annotation	129	53.1686	7	3.00183	4.14666	up	-1.79767	down
contig32087	692	without annotation	93	24.0952	2110	568.792	-4.56108	down	1.19986	up
contig32353	414	without annotation	88	38.1098	2	0.90117	5.40222	up	-1.20281	down
contig32525	287	without annotation	6	3.74821	283	183.942	-5.61691	down	2.79365	up
contig32528	440	without annotation	294	119.798	7	2.96772	5.33511	up	-2.50695	down
contig32697	395	without annotation	883	400.791	41	19.3626	4.37151	up	-1.9589	down
contig33105	487	without annotation	198	72.8938	2	0.766087	6.57215	up	-2.506	down
contig33150	995	without annotation	114	20.5417	1	0.18748	6.77568	up	-2.57627	down
contig33222	539	without annotation	172	57.2129	10	3.46089	4.04713	up	-1.16964	down
contig33230	844	without annotation	1310	278.281	23	5.08349	5.77458	up	-2.2032	down
contig33432	457	without annotation	177	69.4403	5	2.04094	5.08847	up	-1.16916	down
contig33656	486	without annotation	404	149.039	2	0.767663	7.601	up	-3.90409	down
contig33682	577	without annotation	82	25.4796	1	0.323297	6.30034	up	-3.60343	down
contig33741	256	without annotation	133	93.1464	0.5	0.36434	7.99807	up	-2.13124	down
contig33833	400	without annotation	49	21.9629	0.5	0.233178	6.5575	up	-3.44555	down
contig33940	140	without annotation	42	53.7868	0.5	0.666222	6.33511	up	-2.22316	down
contig34053	482	without annotation	56	20.8303	0.5	0.193508	6.75014	up	-2.6382	down
contig34063	396	without annotation	67	30.3343	1	0.471066	6.00888	up	-1.72701	down
contig34207	375	without annotation	448	214.191	4	1.98978	6.75014	up	-2.78021	down
contig34334	265	without annotation	62	41.947	1	0.703933	5.89698	up	-1.87815	down
contig34528	490	without annotation	302	110.501	5	1.90349	5.85927	up	-2.02485	down
contig34613	668	without annotation	88	23.619	3	0.837764	4.81726	up	-3.29027	down
contig34858	537	without annotation	528	176.285	0.5	0.173689	9.98718	up	-3.55331	down
contig34947	481	without annotation	115	42.8654	1	0.387821	6.78828	up	-1.25007	down
contig34957	242	without annotation	48	35.5615	1	0.770835	5.52775	up	-2.4158	down
contig35235	773	without annotation	2210	512.587	5	1.20661	8.73069	up	-2.7808	down
contig35445	623	without annotation	116	33.3829	2	0.598851	5.80077	up	-1.40342	down
contig35620	562	without annotation	100	31.902	3	0.995777	5.00168	up	-2.88973	down
contig35879	228	without annotation	62	48.7541	0.5	0.409084	6.89698	up	-2.0846	down
contig35969	202	without annotation	26	23.0769	0.5	0.461738	5.64323	up	1.446	up
contig35994	101	without annotation	65	115.384	0.5	0.923476	6.96516	up	-1.68328	down
contig36078	238	without annotation	63	47.459	1	0.783791	5.92007	up	-1.4158	down
contig36373	450	without annotation	53	21.1163	1	0.414538	5.67071	up	-2.23683	down
contig36686	1157	without annotation	135	20.9197	0.5	0.0806146	8.0196	up	-2.38409	down
contig36754	697	without annotation	45	11.5754	6977	1867.29	-7.33375	down	1.39155	up
contig36814	837	without annotation	1237	264.971	6	1.33722	7.63046	up	-2.45961	down
contig36888	607	without annotation	273	80.6359	10	3.07318	4.71362	up	-1.27974	down
contig36902	592	without annotation	262	79.3477	14	4.41147	4.16886	up	-1.03137	down
contig36949	523	without annotation	186	63.7626	10	3.56677	4.16002	up	1.20365	up
contig37064	568	without annotation	1888	595.948	97	31.8567	4.22552	up	-2.17433	down
contig37315	353	without annotation	75	38.0926	3	1.58534	4.58664	up	1.5842	up
contig37390	457	without annotation	1121	439.789	30	12.2457	5.16647	up	-2.39156	down
contig37626	856	without annotation	154	32.2553	7	1.52546	4.40222	up	-1.70531	down
contig37636	390	without annotation	111	51.0285	2	0.956626	5.7372	up	-1.1334	down
contig37727	1127	without annotation	132	20.9993	6	0.993126	4.40222	up	-2.23138	down
contig37735	593	without annotation	472	142.706	14	4.40403	5.01808	up	-2.98556	down
contig37841	817	without annotation	368	80.757	2	0.456652	7.46635	up	-2.33204	down
contig37848	332	without annotation	293	158.228	0.5	0.280937	9.13755	up	-2.81614	down
contig37852	827	without annotation	34	7.37103	767	173.008	-4.55283	down	2.60526	up
contig37938	487	without annotation	377	138.793	11	4.21348	5.04178	up	-2.12248	down
contig38005	1069	without annotation	276	46.2899	10	1.74502	4.72938	up	-1.72991	down
contig38049	710	without annotation	205	51.7667	5	1.31368	5.30034	up	-1.22492	down
contig38090	714	without annotation	6209	1559.11	4	1.04505	10.5429	up	-2.62202	down
contig38108	610	without annotation	102	29.9795	4	1.22323	4.61521	up	-1.4158	down
contig38134	615	without annotation	241	70.2581	0.5	0.15166	8.85568	up	-3.15877	down
contig38181	952	without annotation	287	54.0505	9	1.76353	4.93777	up	-1.04155	down
contig38185	1135	without annotation	2049	323.669	27	4.43757	6.18861	up	-2.01456	down
contig38228	621	without annotation	665	191.993	22	6.60858	4.86057	up	-1.18568	down
contig38416	679	without annotation	258	68.1247	2	0.549461	6.95402	up	-1.95943	down
contig38487	1037	without annotation	1242	214.732	26	4.67705	5.5208	up	-1.56626	down
contig38555	1047	without annotation	462	79.1134	0.5	0.0890841	9.79454	up	-3.39719	down
contig38566	1156	without annotation	241	37.3778	5	0.806843	5.53375	up	-3.93638	down
contig38583	864	without annotation	1531	317.699	23	4.96582	5.99949	up	-1.96816	down
contig38590	644	without annotation	94	26.1696	5	1.44831	4.17545	up	-2.0635	down
contig38598	726	without annotation	1335	329.685	1	0.256945	10.3254	up	-1.79561	down
contig38610	593	without annotation	1659	501.587	0.5	0.157287	11.6389	up	-2.36707	down
contig38627	676	without annotation	1353	358.844	80	22.076	4.02281	up	-2.19387	down
contig38639	924	without annotation	1064	206.454	4	0.807542	7.99807	up	-3.22791	down
contig38674	674	without annotation	211	56.1277	11	3.04446	4.20446	up	-1.46448	down
contig38760	655	without annotation	351	96.0772	0.5	0.142399	9.39812	up	-1.34365	down
contig38817	1269	without annotation	164	23.1706	2	0.293999	6.30034	up	-2.54454	down
contig38863	529	without annotation	128	43.3819	4	1.41053	4.94279	up	-3.1304	down
contig38934	1297	without annotation	1267	175.142	14	2.01356	6.44263	up	-1.98322	down
contig39129	1343	without annotation	297	39.6493	3	0.416699	6.57215	up	-1.15034	down
contig39424	575	without annotation	484	150.915	7	2.27095	6.0543	up	1.61989	up
contig39460	422	without annotation	935	397.241	1	0.442043	9.81161	up	-2.94478	down
contig39510	686	without annotation	84	21.9538	0.5	0.135964	7.33511	up	-2.76373	down
contig39751	904	without annotation	763	151.325	22	4.53974	5.0589	up	-2.65149	down
contig40459	514	without annotation	189	65.9255	10	3.62922	4.1831	up	1.79179	up
contig40635	933	without annotation	2574	494.631	105	20.9935	4.55834	up	-2.02365	down
contig40725	923	without annotation	958	186.088	17	3.43577	5.75921	up	-2.58498	down
contig40739	533	without annotation	178	59.8753	7	2.4499	4.61117	up	-2.98465	down
contig40783	875	without annotation	1758	360.218	66	14.0706	4.67811	up	-1.77767	down
contig40805	524	without annotation	1199	410.244	1	0.355996	10.1704	up	-2.15759	down
contig40815	714	without annotation	546	137.104	21	5.48653	4.64323	up	-2.75367	down
contig40872	329	without annotation	188	102.451	1	0.566997	7.49738	up	-3.29797	down
contig41182	637	without annotation	3415	961.183	2	0.58569	10.6805	up	-1.80033	down
contig41440	334	without annotation	159	85.3503	0.5	0.279255	8.25567	up	-1.71746	down
contig41443	794	without annotation	3385	764.351	1	0.23494	11.6677	up	-2.57279	down
contig41480	657	without annotation	118	32.2011	0.5	0.141965	7.82543	up	-1.71348	down
contig41581	606	without annotation	391	115.68	4	1.2313	6.55381	up	-1.78365	down
contig41637	1101	without annotation	228	37.128	1	0.16943	7.77568	up	-1.85638	down
contig41715	1020	without annotation	560	98.4334	1	0.182884	9.07207	up	-3.10214	down
contig41728	787	without annotation	504	114.818	30	7.11088	4.01318	up	-1.92548	down
contig41844	530	without annotation	3329	1126.14	17	5.98343	7.5562	up	-1.92623	down
contig41929	973	without annotation	614	113.138	3	0.575156	7.61992	up	-1.89326	down
contig41977	563	without annotation	178	56.6847	3	0.994008	5.83356	up	-1.57865	down
contig42124	1438	without annotation	567	70.6934	8	1.03779	6.08999	up	-1.49423	down
contig42129	398	without annotation	89	40.0924	4	1.8748	4.41852	up	-2.72161	down
contig42139	1375	without annotation	585	76.2795	9	1.221	5.96516	up	-2.39378	down
contig42328	1350	without annotation	165	21.9131	0.5	0.0690897	8.30911	up	-2.06788	down
contig42361	689	without annotation	711	185.014	30	8.1223	4.5096	up	-3.01914	down
contig42473	978	without annotation	728	133.459	0.5	0.0953692	10.4506	up	-4.94632	down
contig42488	2152	without annotation	450	37.4908	3	0.260049	7.17161	up	-4.05966	down
contig42504	986	without annotation	2210	401.856	130	24.5948	4.03025	up	-2.0398	down
contig42509	585	without annotation	342	104.815	0.5	0.159438	9.36064	up	-2.78926	down
contig42544	706	without annotation	2455	623.45	146	38.5767	4.01447	up	-1.67872	down
contig42560	361	without annotation	126	62.5775	7	3.61716	4.11271	up	-1.16426	down
contig42626	578	without annotation	349	108.256	3	0.968212	6.80491	up	-1.99252	down
contig42648	997	without annotation	6530	1174.28	40	7.48414	7.29373	up	-1.79032	down
contig42708	729	without annotation	20	4.91878	637	163	-5.05043	down	2.38639	up
contig42799	658	without annotation	998	271.931	58	16.4429	4.0477	up	-1.27804	down
contig42846	210	without annotation	81	69.1545	0.5	0.444148	7.28264	up	-1.52683	down
contig42956	578	without annotation	1063	329.731	40	12.9095	4.67479	up	-1.4627	down
contig42961	221	without annotation	86	69.7687	0.5	0.422041	7.36905	up	-1.86479	down
contig42968	300	without annotation	60	35.8579	1	0.621807	5.84968	up	-2.4158	down
contig43066	430	without annotation	3	1.25086	100	43.3819	-5.11611	down	4.71348	up
contig43168	732	without annotation	334	81.8069	2	0.509678	7.32649	up	-1.31973	down
contig43332	681	without annotation	474	124.792	0.5	0.136962	9.83153	up	-1.78885	down
contig43590	891	without annotation	5510	1108.74	0.5	0.104681	13.3706	up	-2.71371	down
contig43912	873	without annotation	2564	526.573	112	23.9321	4.45961	up	-2.46153	down
contig44015	567	without annotation	509	160.949	20	6.57997	4.61238	up	-1.17851	down
contig44097	985	without annotation	7568	1377.52	350	66.284	4.37727	up	-1.54286	down
contig44167	574	without annotation	5	1.56175	110	35.7485	-4.51664	down	3.05668	up
contig44352	308	without annotation	41	23.8664	0.5	0.302828	6.30034	up	-1.86646	down
contig44389	317	without annotation	69	39.0251	1	0.588461	6.05131	up	-1.3544	down
contig44618	596	without annotation	741	222.908	24	7.51176	4.89116	up	-1.88844	down
contig44758	715	without annotation	161	40.3715	5	1.30449	4.95178	up	-2.83983	down
contig44847	820	without annotation	936	204.652	21	4.7773	5.42084	up	-1.83702	down
contig45079	804	without annotation	1708	380.878	3	0.696053	9.09592	up	-3.32101	down
contig45376	465	without annotation	155	59.7631	4	1.60466	5.21891	up	-1.82156	down
contig45399	377	without annotation	64	30.4364	2	0.989613	4.94279	up	-1.50891	down
contig45437	1100	without annotation	804	131.044	27	4.57876	4.83895	up	-1.66171	down
contig45528	734	without annotation	502	122.62	21	5.33704	4.52201	up	-2.14417	down
contig45772	648	without annotation	115	31.8183	2	0.575747	5.78828	up	-2.03247	down
contig45804	770	without annotation	1059	246.581	1	0.242263	9.99128	up	-5.17889	down
contig45899	528	without annotation	439	149.068	3	1.0599	7.1359	up	-3.11707	down
contig45983	686	without annotation	195	50.9642	7	1.90349	4.74276	up	-1.94632	down
contig46126	419	without annotation	106	45.3572	3	1.33562	5.08575	up	-2.31083	down
contig46196	475	without annotation	181	68.3187	2	0.785441	6.44263	up	-2.52333	down
contig46365	611	without annotation	343	100.649	16	4.8849	4.36485	up	-1.10316	down
contig46717	491	without annotation	118	43.0879	3	1.13977	5.24047	up	-2.90613	down
contig46848	339	without annotation	40	21.1551	2	1.10054	4.26472	up	-2.83084	down
contig47358	450	without annotation	61	24.3037	2	0.829076	4.87353	up	-2.43965	down
contig47448	783	without annotation	129	29.5381	2	0.476481	5.95402	up	-2.93518	down
contig47596	732	without annotation	32	7.83779	888	226.297	-4.85163	down	2.37861	up
contig47906	647	without annotation	433	119.988	25	7.20797	4.05716	up	-2.54467	down
contig47916	677	without annotation	524	138.771	2	0.551085	7.97621	up	-1.70439	down
contig48308	444	without annotation	89	35.9386	2	0.84028	5.41852	up	-1.26218	down
contig48400	181	without annotation	29	28.7259	0.5	0.51531	5.80077	up	-3.10386	down
contig48615	541	without annotation	1120	371.172	3	1.03443	8.48711	up	-2.69334	down
contig48620	509	without annotation	63	22.191	2	0.732975	4.92007	up	-2.80812	down
contig48965	677	without annotation	79	20.9215	1	0.275542	6.24657	up	-1.18043	down
contig49023	480	without annotation	63	23.5317	2	0.777259	4.92007	up	-2.22316	down
contig49112	1364	without annotation	20699	2720.76	429	58.6705	5.53523	up	-1.43722	down
contig49312	1273	without annotation	627	88.3067	18	2.63767	5.06519	up	-3.10079	down
contig49373	412	without annotation	108	46.9982	2	0.905544	5.69768	up	-4.58573	down
contig49432	353	without annotation	285	144.752	12	6.34138	4.51264	up	-2.77621	down
contig49467	558	without annotation	1315	422.519	71	23.7356	4.15389	up	-1.26985	down
contig49482	513	without annotation	250	87.373	2	0.72726	6.90857	up	-6.21166	down
contig49544	418	without annotation	115	49.326	0.5	0.223137	7.78828	up	-4.67633	down
contig50237	729	without annotation	95	23.3642	1	0.255888	6.51264	up	-3.59334	down
contig50398	507	without annotation	245	86.6389	0.5	0.183967	8.87943	up	-3.30805	down
contig50476	544	without annotation	78	25.7069	4	1.37163	4.22819	up	-2.65681	down
contig51000	606	without annotation	240	71.0057	0.5	0.153913	8.84968	up	-3.09388	down
contig51097	507	without annotation	110	38.8991	1	0.367933	6.72415	up	-2.52474	down
contig51253	497	without annotation	111	40.0425	1	0.375336	6.7372	up	-4.04029	down
contig51581	469	without annotation	221	84.4839	7	2.78421	4.92334	up	-3.9183	down
contig51769	632	without annotation	554	157.162	14	4.13226	5.24918	up	-2.79484	down
contig51964	461	without annotation	189	73.5048	7	2.83253	4.69768	up	-2.34869	down
contig52125	418	without annotation	84	36.0294	3	1.33882	4.75014	up	-2.31627	down
contig52380	424	without annotation	160	67.6564	0.5	0.219979	8.26472	up	-2.10838	down
contig52478	244	without annotation	48	35.27	0.5	0.382258	6.52775	up	-3.83084	down
contig52590	184	without annotation	153	149.083	2	2.02763	6.20018	up	-1.73068	down
contig52682	317	without annotation	209	118.207	8	4.70769	4.65015	up	-2.14588	down
contig52739	269	without annotation	311	207.283	1	0.693465	8.22356	up	-1.34343	down
contig52834	289	without annotation	308	191.077	16	10.3276	4.20958	up	-1.75778	down
contig52904	226	without annotation	1	0.793316	131	108.128	-7.09063	down	6.37861	up
contig52930	372	without annotation	141	67.9565	1	0.501457	7.08234	up	-3.26995	down
contig52937	346	without annotation	3	1.55453	60	32.3483	-4.37914	down	3.04363	up
contig52955	436	without annotation	507	208.486	29	12.4076	4.07065	up	-2.15847	down
contig53027	694	without annotation	558	144.155	0.5	0.134396	10.0669	up	-1.57992	down
contig53046	781	without annotation	165	37.878	7	1.67195	4.50176	up	-1.87524	down
contig53317	249	without annotation	28	20.1611	1	0.749165	4.75014	up	2.03423	up
contig53369	257	without annotation	137	95.5745	0.5	0.362922	8.04082	up	-2.92887	down
contig53457	615	without annotation	299	87.1667	4	1.21328	6.16679	up	1.70004	up
contig53504	536	without annotation	359	120.084	15	5.2204	4.52374	up	-1.23122	down
contig53602	307	without annotation	81	47.3044	1	0.607629	6.28264	up	1.22163	up
contig53643	498	without annotation	157	56.523	3	1.12375	5.65245	up	1.00382	up
contig53683	420	without annotation	367	156.665	5	2.22074	6.1405	up	-2.82692	down
contig53950	296	without annotation	60	36.3424	1	0.63021	5.84968	up	-2.15277	down
contig54062	288	without annotation	87	54.1603	0.5	0.323858	7.38573	up	-1.31959	down
contig54083	374	without annotation	52	24.9279	1	0.498776	5.64323	up	-2.94632	down
contig54113	405	without annotation	136	60.2058	0.5	0.230299	8.03025	up	-1.19038	down
contig54317	481	without annotation	7	2.6092	221	85.7086	-5.03776	down	2.4062	up
contig54547	499	without annotation	221	79.4047	11	4.11215	4.27126	up	-2.76076	down
contig54662	854	without annotation	411	86.2856	0.5	0.109217	9.62578	up	-2.19191	down
contig54684	585	without annotation	7	2.14534	158	50.3823	-4.55364	down	3.16916	up
contig54737	441	without annotation	293	119.12	8	3.38398	5.13755	up	-2.77767	down
contig54769	440	without annotation	342	139.357	7	2.96772	5.55329	up	-2.85638	down
contig54933	327	without annotation	161	88.274	0.5	0.285233	8.27371	up	-2.20756	down
contig54956	248	without annotation	59	42.6535	0.5	0.376093	6.82543	up	-2.54356	down
contig55254	498	without annotation	5	1.80009	100	37.4583	-4.37914	down	3.57515	up
contig55278	523	without annotation	80	27.4248	4	1.42671	4.26472	up	-1.90484	down
contig55388	311	without annotation	198	114.146	6	3.59888	4.98718	up	-1.65284	down
contig55458	293	without annotation	142	86.8911	5	3.18331	4.77061	up	-1.25267	down
contig55615	160	without annotation	83	93.0064	0.5	0.582944	7.31783	up	-1.81356	down
contig55650	368	without annotation	252	122.774	5	2.53454	5.59814	up	-1.28456	down
contig55730	615	without annotation	335	97.6617	12	3.63985	4.74584	up	-1.93346	down
contig55787	1259	without annotation	378	53.8295	1	0.148167	8.50503	up	-1.77837	down
contig55793	1595	without annotation	1950	219.194	66	7.71899	4.82765	up	-2.56043	down
contig55924	959	without annotation	181	33.8388	0.5	0.0972587	8.44263	up	-2.74572	down
contig56013	472	without annotation	157	59.6365	0.5	0.197608	8.23741	up	-4.31811	down
contig56046	556	without annotation	93	29.9891	4	1.34203	4.48195	up	-2.91057	down
contig56101	526	without annotation	237	80.7825	7	2.4825	5.02418	up	-1.34454	down
contig56174	303	without annotation	445	263.313	2	1.2313	7.74045	up	-1.61728	down
contig56278	310	without annotation	59	34.1228	3	1.80525	4.24047	up	-1.62602	down
contig56445	550	without annotation	84	27.3824	0.5	0.169584	7.33511	up	-5.22316	down
contig56486	569	without annotation	299	94.2136	5	1.63921	5.84486	up	1.5074	up
contig56767	144	without annotation	240	298.816	1	1.29543	7.84968	up	-2.4898	down
contig56927	574	without annotation	131	40.918	1	0.324986	6.97621	up	-2.86426	down
contig57264	582	without annotation	352	108.436	20	6.41038	4.08029	up	-2.12035	down
contig57383	753	without annotation	1883	448.343	1	0.247732	10.8216	up	-2.74387	down
contig57488	466	without annotation	345	132.736	6	2.40183	5.78828	up	-1.46688	down
contig57500	378	without annotation	131	62.1347	0.5	0.246749	7.97621	up	-3.69434	down
contig57596	437	without annotation	236	96.8245	7	2.98809	5.01808	up	-1.35593	down
contig57695	406	without annotation	215	94.9439	0.5	0.229732	8.69098	up	-3.49157	down
contig57739	953	without annotation	1229	231.214	18	3.52336	6.03613	up	-2.38675	down
contig57999	580	without annotation	295	91.1903	0.5	0.160812	9.14736	up	-4.03541	down
contig58061	594	without annotation	567	171.14	1	0.314044	9.08999	up	-1.68343	down
contig58080	489	without annotation	66	24.1986	1	0.381477	5.98718	up	-2.4158	down
contig58203	376	without annotation	149	71.0482	0.5	0.248061	8.16196	up	-1.80208	down
contig58459	510	without annotation	112	39.3734	2	0.731538	5.75014	up	1.29844	up
contig58576	489	without annotation	176	64.5295	9	3.43329	4.2323	up	-1.76671	down
contig58669	843	without annotation	283	60.1885	2	0.442567	7.08745	up	-1.95313	down
contig58800	634	without annotation	138	39.0251	1	0.294231	7.05131	up	-2.93937	down
contig58858	404	without annotation	98	43.491	0.5	0.230869	7.5575	up	-2.05323	down
contig58871	368	without annotation	272	132.518	4	2.02763	6.03025	up	-2.74838	down
contig58909	73	without annotation	47	115.433	0.5	1.27769	6.49738	up	-2.38543	down
contig59260	597	without annotation	150	45.0476	5	1.56233	4.84968	up	-2.2523	down
contig59557	585	without annotation	669	205.034	18	5.73976	5.15873	up	-1.82439	down
contig59589	1226	without annotation	252	36.8523	12	1.82586	4.33511	up	-1.34869	down
contig59796	275	without annotation	355	231.446	5	3.39168	6.09254	up	-1.5081	down
contig59845	733	without annotation	332	81.2061	2	0.508983	7.31783	up	-1.83084	down
contig59848	328	without annotation	50	27.3307	0.5	0.284363	6.58664	up	-2.15277	down
contig60159	473	without annotation	270	102.343	4	1.57752	6.0196	up	1.5102	up
contig60229	481	without annotation	79	29.4467	1	0.387821	6.24657	up	-3.13462	down
contig60571	468	without annotation	99	37.9266	3	1.19578	4.98718	up	-3.4602	down
contig60668	252	without annotation	99	70.4351	2	1.48049	5.57215	up	-1.10265	down
contig60698	541	without annotation	1793	594.207	36	12.4132	5.58102	up	-2.66172	down
contig60716	192	without annotation	36	33.6168	1	0.971574	5.11271	up	-2.00077	down
contig60932	158	without annotation	68	77.1625	1	1.18065	6.03025	up	-2.74838	down
contig61153	220	without annotation	124	101.054	7	5.93543	4.08963	up	-2.20007	down
contig61323	262	without annotation	239	163.55	0.5	0.355996	8.84366	up	-2.33939	down
contig61327	186	without annotation	74	71.3302	0.5	0.501457	7.15224	up	-1.64798	down
contig61358	530	without annotation	247	83.5556	8	2.81573	4.89116	up	-1.75684	down
contig61492	635	without annotation	172	48.5634	4	1.17507	5.36905	up	-1.19102	down
contig61646	462	without annotation	90	34.9265	0.5	0.201885	7.43464	up	-4.32269	down
contig61687	631	without annotation	126	35.8011	1	0.295629	6.92007	up	-1.6382	down
contig61712	526	without annotation	97	33.0629	2	0.709286	5.5427	up	-1.52386	down
contig61719	498	without annotation	64	23.0412	3	1.12375	4.35783	up	-2.02349	down
contig61847	356	without annotation	2	1.00724	384	201.214	-7.64217	down	3.81302	up
contig61923	888	without annotation	3227	651.539	68	14.2848	5.5113	up	-2.67304	down
contig61959	969	without annotation	540	99.9136	12	2.31012	5.43464	up	-3.32269	down
contig62158	1353	without annotation	486	64.4011	21	2.89533	4.47528	up	-2.1858	down
contig62243	611	without annotation	804	235.923	3	0.915919	8.00888	up	-2.48189	down
contig62247	273	without annotation	390	256.128	12	8.19965	4.96516	up	-1.77996	down
contig62277	870	without annotation	10	2.0608	261	55.9626	-4.76319	down	3.35503	up
contig62321	1144	without annotation	166	26.0158	4	0.652245	5.31783	up	-2.16149	down
contig62395	86	without annotation	76	158.442	2	4.33819	5.19072	up	-2.17188	down
contig62396	336	without annotation	132	70.4351	1	0.555185	6.98718	up	-2.06788	down
contig62429	672	without annotation	131	34.9508	1	0.277592	6.97621	up	-1.37241	down
contig64623	348	without annotation	40	20.608	0.5	0.26802	6.26472	up	-2.83084	down
contig64835	298	without annotation	48	28.8788	0.5	0.31299	6.52775	up	-2.60845	down
contig64873	265	without annotation	39	26.386	0.5	0.351966	6.22819	up	-2.30889	down
contig64942	270	without annotation	50	33.2017	1	0.690897	5.58664	up	-3.88973	down
contig65739	258	without annotation	133	92.4244	2	1.44606	5.99807	up	-2.88612	down
contig66552	236	without annotation	84	63.8149	0.5	0.395216	7.33511	up	-2.76373	down
contig66621	331	without annotation	175	94.7905	4	2.25429	5.394	up	-1.4747	down
contig67214	395	without annotation	119	54.0138	7	3.30581	4.03025	up	-2.1407	down
contig68055	451	without annotation	106	42.139	2	0.827238	5.67071	up	-4.9738	down
contig69252	224	without annotation	42	33.6168	0.5	0.416389	6.33511	up	-2.22316	down
contig69871	257	without annotation	1	0.697624	55	39.9215	-5.83857	down	5.21355	up
contig70694	737	without annotation	175	42.5721	1	0.25311	7.394	up	-2.42407	down
contig70761	209	without annotation	114	97.7942	0.5	0.446273	7.77568	up	-2.2043	down
contig71205	374	without annotation	94	45.062	1	0.498776	6.49738	up	-1.2155	down
contig73612	218	without annotation	54	44.4111	0.5	0.427849	6.69768	up	-1.49827	down
contig73774	586	without annotation	4	1.22382	74	23.5565	-4.26666	down	2.8696	up
contig74122	489	without annotation	71	26.0318	0.5	0.190738	7.09254	up	-2.98059	down
contig74606	221	without annotation	28	22.7154	1	0.844082	4.75014	up	-5.6382	down
contig74650	274	without annotation	48	31.4084	0.5	0.340405	6.52775	up	-1.83084	down
contig74667	300	without annotation	128	76.4968	0.5	0.310904	7.94279	up	-2.37141	down
contig76568	506	without annotation	65	23.0312	1	0.36866	5.96516	up	-3.04585	down
contig76837	338	without annotation	46	24.4003	0.5	0.27595	6.46635	up	-3.3544	down
contig77680	803	without annotation	142	31.705	0.5	0.116153	8.09254	up	-3.39563	down
contig77997	264	without annotation	76	51.6136	2	1.4132	5.19072	up	-2.37833	down
contig78376	587	without annotation	154	47.0367	0.5	0.158894	8.20958	up	-4.51267	down
contig78875	484	without annotation	94	34.8207	0.5	0.192709	7.49738	up	-4.80047	down
contig78888	295	without annotation	55	33.4268	0.5	0.316173	6.72415	up	-2.02724	down
contig79324	644	without annotation	80	22.272	1	0.289662	6.26472	up	-1.98284	down
contig79596	768	without annotation	381	88.9443	0.5	0.121447	9.51644	up	-3.31703	down
contig80136	911	without annotation	230	45.2652	0.5	0.102383	8.78828	up	-3.97589	down
contig80635	470	without annotation	134	51.1165	5	1.98449	4.68695	up	-1.99004	down
contig80654	553	without annotation	232	75.2172	2	0.674655	6.80077	up	-1.44089	down
contig80771	887	without annotation	114	23.0428	2	0.420614	5.77568	up	-1.14017	down
contig80824	962	without annotation	405	75.4805	18	3.49039	4.43464	up	-1.57376	down
contig81272	573	without annotation	75	23.4672	3	0.97666	4.58664	up	-3.05966	down
contig81287	631	without annotation	77	21.8784	0.5	0.147815	7.20958	up	-7.09763	down
contig81341	690	without annotation	223	57.9443	0.5	0.135175	8.74369	up	1.31077	up
contig81493	569	without annotation	370	116.585	6	1.96705	5.88921	up	-2.50424	down
contig81580	400	without annotation	98	43.9259	4	1.86542	4.5575	up	-2.74511	down
contig81632	568	without annotation	109	34.4059	0.5	0.16421	7.71097	up	-2.69213	down
contig81674	919	without annotation	639	124.664	8	1.62387	6.26246	up	-2.70757	down
contig81875	223	without annotation	75	60.2991	2	1.67302	5.17161	up	-1.2523	down
contig81876	302	without annotation	168	99.7371	8	4.94151	4.33511	up	-1.1357	down
contig82021	1136	without annotation	158	24.9364	4	0.656839	5.24657	up	-2.67519	down
contig82639	1095	without annotation	153	25.0514	2	0.340716	6.20018	up	-1.8403	down
contig83339	736	without annotation	468	114.005	14	3.54836	5.0058	up	-3.89385	down
contig83341	267	without annotation	121	81.251	5	3.4933	4.53972	up	-5.7497	down
contig83397	569	without annotation	220	69.321	0.5	0.163921	8.72415	up	-8.6122	down
contig83452	862	without annotation	119	24.7511	4	0.865625	4.83761	up	-2.9183	down
contig83514	516	without annotation	73	25.3646	3	1.08455	4.54765	up	-1.56123	down
contig83552	625	without annotation	94	26.9651	2	0.596935	5.49738	up	1.17681	up
contig83629	645	without annotation	490	136.204	8	2.3137	5.87943	up	-1.4546	down
contig83857	706	without annotation	3	0.761853	156	41.2189	-5.75765	down	3.04363	up
contig83976	800	without annotation	1691	378.973	2	0.466355	9.66645	up	-2.36963	down
contig83997	426	without annotation	156	65.6553	0.5	0.218946	8.22819	up	-3.79432	down
contig84077	296	without annotation	85	51.4851	4	2.52084	4.35218	up	-1.24023	down
contig84113	1270	without annotation	309	43.6224	16	2.35014	4.21425	up	1.18078	up
contig84130	850	without annotation	106	22.3584	2	0.438923	5.67071	up	-2.4713	down
contig84138	349	without annotation	68	34.9332	0.5	0.267252	7.03025	up	-2.45887	down
contig84366	1167	without annotation	876	134.582	8	1.27878	6.71758	up	-3.02067	down
contig84486	859	without annotation	525	109.577	2	0.434324	7.97896	up	-3.77955	down
contig84653	517	without annotation	488	169.233	10	3.60817	5.5516	up	-4.36926	down
contig85326	312	without annotation	1	0.574645	76	45.4398	-6.30514	down	5.72375	up
contig85534	789	without annotation	293	66.5802	9	2.12786	4.96762	up	-1.56617	down
contig85657	803	without annotation	91	20.318	2	0.464613	5.45058	up	-1.20935	down
contig85990	1164	without annotation	5	0.770143	470	75.322	-6.6118	down	2.97651	up
contig85992	483	without annotation	56	20.7872	2455	948.159	-5.51136	down	1.88537	up
contig86206	993	without annotation	138	24.9163	3	0.563571	5.46635	up	-3.3544	down
contig86268	1046	without annotation	120	20.5686	4	0.713354	4.84968	up	-1.12302	down
contig86313	687	without annotation	536	139.882	11	2.98685	5.54945	up	-1.4623	down
contig86454	966	without annotation	157	29.1392	4	0.772431	5.23741	up	-1.51075	down
contig86497	516	without annotation	674	234.188	37	13.3761	4.12994	up	-1.96066	down
contig86560	875	without annotation	417	85.4442	2	0.426382	7.64669	up	-1.37487	down
contig86798	1030	without annotation	153	26.6323	0.5	0.0905544	8.20018	up	-1.4158	down
contig86893	1948	without annotation	241	22.1811	9	0.861848	4.68575	up	-2.12902	down
contig87109	921	without annotation	123	23.9442	1	0.202543	6.8853	up	-2.60343	down
contig87379	1824	without annotation	1633	160.515	45	4.60219	5.12424	up	-1.42467	down
contig87494	458	without annotation	56	21.9218	0.5	0.203649	6.75014	up	-2.31627	down
contig87628	305	without annotation	220	129.323	2	1.22323	6.72415	up	-1.68146	down
contig87771	1048	without annotation	750	128.308	15	2.66997	5.58664	up	-2.827	down
contig87888	1683	without annotation	666	70.9487	29	3.21433	4.46419	up	-2.1768	down
contig88164	818	without annotation	1098	240.66	19	4.33289	5.79552	up	-2.02461	down
contig88431	1765	without annotation	219	22.2461	12	1.26828	4.13261	up	-2.74765	down
contig88503	680	without annotation	95	25.0478	0.5	0.137163	7.51264	up	-4.81573	down
contig88566	539	without annotation	494	164.321	0.5	0.173045	9.89116	up	-2.14985	down
contig88611	700	without annotation	166	42.5172	9	2.3984	4.1479	up	-2.95795	down
contig88740	704	without annotation	513	130.647	15	3.97462	5.03871	up	1.08222	up
contig88997	876	without annotation	1401	286.74	37	7.87906	5.18558	up	-2.44388	down
contig89012	238	without annotation	40	30.1327	0.5	0.391895	6.26472	up	-4.15277	down
contig89297	392	without annotation	60	27.4423	2	0.951746	4.84968	up	-4.15277	down
contig89299	840	without annotation	842	179.716	0.5	0.111037	10.6605	up	-5.22659	down
contig89368	320	without annotation	522	292.466	2	1.16589	7.97069	up	-2.21489	down
contig89559	563	without annotation	75	23.884	2	0.662672	5.17161	up	-1.66734	down
contig89654	1095	without annotation	143	23.414	5	0.851791	4.78073	up	-1.66878	down
contig90015	1086	without annotation	174	28.7259	10	1.7177	4.0638	up	-1.46643	down
contig90278	635	without annotation	93	26.2581	3	0.881301	4.89698	up	-4.78504	down
contig90298	1527	without annotation	919	107.902	6	0.732975	7.20175	up	-3.72057	down
contig90645	1023	without annotation	2235	391.703	3	0.547044	9.48389	up	-3.50569	down
contig90828	498	without annotation	8	2.88015	651	243.853	-6.40373	down	2.56148	up
contig91985	461	without annotation	246	95.6729	2	0.809293	6.8853	up	-3.86646	down
contig92521	312	without annotation	40	22.9858	1	0.597891	5.26472	up	-2.15277	down
contig92718	1334	without annotation	71	9.54239	1242	173.677	-4.18591	down	1.90816	up
contig92944	765	without annotation	353	82.7309	20	4.87692	4.08438	up	-2.36363	down
contig92990	543	without annotation	154	50.8482	0.5	0.17177	8.20958	up	-2.9277	down
contig93314	889	without annotation	810	163.357	0.5	0.104917	10.6046	up	-4.20722	down
contig93750	246	without annotation	79	57.5767	3	2.2749	4.66161	up	-2.54966	down
contig93930	485	without annotation	124	45.8389	1	0.384623	6.89698	up	-3.97768	down
contig94062	220	without annotation	35	28.5233	0.5	0.423959	6.07207	up	-2.6382	down
contig94691	216	without annotation	61	50.6327	0.5	0.431811	6.87353	up	-5.76158	down

## Sheet: Sequence_water responsive genes
0-FO0JX8101AHNBZ
ATCTGTACTGTACATCACTGCTATATAGTACTCCTTGTGAGGATCAGAGCTAATATAACAGTGATGTACTATTCATCACGAACTCTATTCATCACTACTATA
0-FO0JX8101AHY5F
AAAAGGGTCACAATCACAGCTCTAATTATTCTCCTTTCCATTTCTTTTAGAAGAAAAACTTACACTGCGGTAGTACTGCAGTGTGGGCCACCAGCAGAAAGGAGCAGGTCAACAACCCACACCGACCTGGACCCACCCGCCAGGGGACTGACGCCTCTTCTACTACTGTCGGAT
0-FO0JX8101B5LZX
GTCGGACTTTGTCACGGCGATGATCAAGATGGGGAACATCAAGCCGCTCACCGGAACCGCCGGCCAGATCAGGCGCAACTGCAGGGTCGTCAACAGCTGATCCGTCCGTCGTCTCATCATATATACGTGTTACATATATATAACCGTAAAATATGTGTACGTAAAGTTAGGTTGGCAACGTACCAACCAGCTAGCATGCACGGCAGAATAAGTAGTCCGTTTTGGTTTCTATTGTCCTTAGGGGGC
0-FO0JX8101B94M7
CCGCGGATTCGACTTTCCACCCATTCTTCCTACCGAGTTCTCACAGAACTACAACAACATAAGAGAGCATCAACCGAAATCCAGCAGATTAAGACAAACAGGAAAAGGAGCAAATCCATGGGAGCGGGGATGAAGCGTGCCAGGGGCAGGGAGGAGGAACCCGTGTCGCTCGCGCTGTCGCTCAGCACAGACTCATCAACGTCGACCACGGCGTCGGACAACTCAACCGGTGCGCCGGCGGCGGCGCCCAGGAAGAGG
0-FO0JX8101C0M4M
AAGAAGCATTGGGCATCCCTTTTAACTAGACCATCCATTTGTACACAACATCTTGAACAACAATCCTTGCGAAAATCAAAACCGGACTTTTGTCACACTGTTTTGCATCCCTATATTTATCTAACACCCATTGTCACTATCAAGAAGAAAGGTGGGCGTAAGTCCCCTGAGAACCTTTCC
0-FO0JX8101C0PZT
CCATCTTTTCACAAACCAAAATCCGTTAAACTACACGTACGTACTATGTGGAACCATCGACAGTACACAACCTGTACACATCACAGTACACACACAAGTGGCAGTGGCACTAACATCCAGCTAAACCTCCTAGCTGTC
0-FO0JX8101C1L9U
TTTGGAAATTGGGGTTTTTGTTTAGGTTTTTTTTATACCTTTGTCTTGTTTGGGAGACATGCATGGTATCGGTATCATTGGAGCGGGAACAAATATTACGTAGTTATTTTTTTTTCTATACGACCTTATGATCGGGTTCCACTATTATTGAGATTTTTTAATGAAAGAGGGGCCTCCCTCTCCGATTTC
0-FO0JX8101C2H1S
TCCGACTTGCCGTTCTCGACGAATCAGCTGTCAAGTGAGTGGGGTGCAGGCCAGGTGATTAACAACTGGGTGCGAAGGATCATCTTAACATTTTTTTGTCACTGTTTTACGTTAGGACGATGTTTGAAGTACTAC
0-FO0JX8101CJCZO
ACTCCGTCCGTCGTTGCCGCCTACTCCGCTTCTGCGAAGCTCAGCCAGCTTTCTGTCCGTCCACCACCAGCACTACCCCAATGGCTCGCTTCGCCGTGGTCGCCGCCATCGTCGCCGTCATGTTCTAGATGGAGCGGTCCTCGCTCGACCGCCGCGGGAGTGCCACTCTGTTTTAGTACTGTTGTTTATACAACGAGATTCATTTCAAAAGGCTGCGGACAGAGTGACATGACATTACCATGTTAT
0-FO0JX8101CNEM4
CGCCATTATTTTACTCATTACTATAATTATAATTATTACAGTGAAATATCAACAGCTGTGGGCGATGAAAAAGAACTAAGGGGAAGAAATGAACTAATACAACTTTTTTTTGCCGCCGCAAAATCACGAAAGAAAAAGAGTGATCGTATATCATGTTTGGTATCAAAACCAAAGAAACGTCTCGAGAAGCTAATCCTGACCAAAGTCGGATACCGACGG
0-FO0JX8101D7F5A
ACAACTTCCTGCGCCGGAACTGCCGCGGCCCCGACGTCGTGCTGCGCGTGCCGCCGGCGTCGCTGCTCGAGGTCGGCATGGTCTACGTGTTGTGACTCACAGACACTGCCTCTCGCTTCCGTGTTAGACTGTATTATACGTAGCCTCTGTACATGTCTTTGTATCTTGTATTGTACACTTTATGTACCCATATATATATATATGAGA
0-FO0JX8101DA2X6
AACATGGAATTACTTCCACTTTCGTTTAGTCATTTTTTTTGTTACTGTACTCTGTACACATTGGTTTTATTCCTCTCACAGCTGCATCATCCTAAGCTAGAAACGAGATTACATGGCGTATTTACAGAGGCGGAAGGGAAACTGCAAAAGGAAACTAGAAGAGACTACCATTCTTTTTCGATTTTCTGGGCCTCGTTTTCGCCTCTTGCATGCTTGCTACTC
0-FO0JX8101DT47R
TACACTCCAAAAGTTGATTTCCGCATTCAACATCAAACGATGGTCTTATTATGGTTAACTTGTATCTTGTACGAAAATAGCAATTTTTGTTTACAAGCTGTTGTCATGTACGTGTATCAAGTAGACTTGATATTTTTTTTTACAAGCTGTTGTCAAGTACGTCAAGTAGACTTGTGT
0-FO0JX8101EDQ14
ACACCTTTACCACCCCCGAAAAATAAACGAAACAATTTCGTTGTATATTTCATGAATTCCGCAATGGATGCCACGTTCGCCGCTGAGTCGGGAATGCGGGGACGACTGGTTCGGTGGATCCATGGATCCAGCGGCGGTCAGAATCTCGGGCGGCGCCTGAGGTTGACGACGACGACGCTGACGTTGTCGGAGCTCTGCCGC
0-FO0JX8101EZKIO
TTCCTGCTATGTTTTCTTATATTCACAATGAAAATAAGAATGTTCAAATTACAATCTTTAGAACCCTCAATTTCTGCGTGTCTAGCTCCCCTCTCCTCCACAATAAAACAGGGAGAGAAGCAGAGAGTGTCTAGCTGCCTCTGCCATGGCAGGAACCGCAGCCCGTTTCATAGGTCGGCGAACCAGTCGTCCTCGTCGTCGTCGTTGAGG
0-FOWZWMP02K0TEI
ATGCTAATTATACATGGATGGGTGCTATCAATCTGTTCATTACTGAAACTAGGATGCATGCTTATGAAGAAAGTCATGTGCATGATTAATCACATTCTGTACGTACTAATTAGAAGCATTAAATTAATGACAAATTGTATACTGTTTGTAACACCATCATCACTCTCGAAAGGAACGAACTTTCTTAACAAGCAAATAAGATATAGTAAT
0-FOWZWMP02LFL2M
CCTAGCGCCATTTATAGTAGAAATAAACGTCTAGACCACGTCATCCAATATTTTTCTGCCAAAATCCCATCAATATTCTACGCATCATCGTTTTACTTGCTAGAAATAAACGACGTCATC
0-FOWZWMP02LJ8KF
AGGGTAACTCTAGCAAAGTTAGTCATATCTACTATGGTCATCCCTATCGTCGTCCGTTGTATAAAGCGCGGTTCATGTGGATATAGAAGCCGCGGTAGGTGTACACAAACACAATGCGATCTTCATATCTATCACTTA
0-FOWZWMP02M7VT6
AGCCGTACGCTGAGAAGGAGCAGGGTTTTTTCTCCGGCAAGCCGACGGCCGAAAGGCGGGCTGGTTTCGAGCTTGCCTTCGACGGCCTCAATTGCTTCGACACCGTCGTTATGCACTAAGCATGTCGTATTATTGATTTTGATCTGTATAGAGCTTGGATCAGTTAGAAAT
0-FOWZWMP02MMSFX
AGATACATAGGAGAGCGAGCGAGCTATATGTTTGAGAGCCTTAGTACGGTCGATGCCTGTCCATGCTCTCTGCGTGCATGGAACCAGAGCTTAGTTGATCGATCGATC
0-FOWZWMP02MO08C
CATCCCCACTACTGCTTGCTCCCTTGTCTTCGGCGCCGGACTAGTGTTTCTTTTTATGCATTCCCTATTTGTAAGTTGAGGAGGCCTGCGTGCCTTTTATTGCCATGTTGGCTCGTGAACTTGTTG
0-FOWZWMP02N5F5K
GCTTCTGATCCCGCTATATTTCCATTCAAATCACCCACAACTGTAACACTGTTATATATAATCTATATATGTACAGAAACTACCCAAACATATATGATGGTAGAAAACACATATACAAGATATATACGATCAGATCAACGAGCCGGAAGAAGAAGAACAAGAAGGCGGCAAAAGCCAAAGAATACCTACTCTCACCCTGTGCAAACCAAACCTCTCCTCTCACTCTCTCTCTCTCTAAAGTCGGATCCGACGGCC
0-FOWZWMP02NINO9
TCCCCCTCGTCGCCCGACTCGTCGCCGGAGGAGGCGCACGACGACGCCTCGAACGCCTCGTCCTCCTCACCCATCATCCTGCAGCTCATCGACGGCCCTTCTTCCCCTCTTCCGCCGCTCGATCTCCCGACCTGCGACGTTGCTCAAACGGCACGAAGACGCAGGGTAGCTATGCAAGCCTCTCGCTCTGCTCTGGTTCTGGTTGGTCCCTGTGAGTGCGGCTCTGGTCGTTGGACT
0-FOWZWMP02NN4A9
ATTCGATTTTGGAGCCCGATCACTAGGCCAGGAAAAAAATACATTCAATTCAACCAGTTCTGCCGTCTACTGACGTGGCCCTTTCTTCTGTCGTTGGACCACCGATGTTGGCGATGCACGGTTGTGGTCACTGGCCAGAGGTCCAGTCGGTGGCCAACTCGAAGCCGTTGCGGCGGTTCAGGTAGTCCTCCCTGGCCTGTTGCACCTCCTCGC
0-FS6QTAF04IJVCV
ATTAACAACACTACAGAAGGTTGCCGGAGTCAACGTCCGGAAATAAGAAAAACTGGAAACAAAGCTGGAAAACTGCCGTGGGGTAACTCTCCCACACCGGCACAGCTATCTCCCAACATCTCTTCTACTTCTCATCTAACCTCAAGTCTTCCTACACAAACC
0-FS6QTAF04IPNHJ
GAGTCGGATCCGACAGTTAGGGGATTTCGGATTTTCGGTAAAAAAAACTATACTATAGTATCGAAGTATGGATCAGGATCGATCTACACGTTTTTTGGTATTGTAGATCAATCTAGTCCGTGT
0-FS6QTAF04J2TSX
TATATCGACGTGTACGTATATAGTATCCACGTTACACTTCACTCCTGCACTATACGCAGCTTATTTATTAGGTTGACGATGCCTGTACGTACGTACGCATGCATGGACGACGCAGCCAGGCTACTGGAACCGGATGGGGTACGCCGGCGACTTGTCCGGGTTGAACAGCCCGAAGTGCTTCTCGGTCAGCTCCCCGGTCTTGAAGTTCTCGTTGAACATGGCGAAGATGTACGTCTCCAGCCCGCCGGGCCTCTTGGGCGTGCCCCCACCAACATGATCAATCAACAC
0-FTYGYVA04ICJFL
GAAAATCTGATTATTCTACGCATCATCGTTTTACTTGCTAAAAATAAACGACGTCATCTAACAATAACAAATCGAGAGAAAACGTGTCTGACATCAGGGTATCCTTCTGATCCCGAGCTACTTGATCGATCACTCCTTGTCAACGAAAGCAACCACTCA
0-FTYGYVA04ITATT
ATTTTTCTCTTATTATCCCTTCCTGGACTACAATTACACAGTAGCACAAGTCAAAAACAGGTTGATCTGCTCCCCTTTTGGCAGTACAGTTACAAACTCCATATTTACATCACAACATCACAACCGTCTTACACGAGTACAGAAGTTCCTCTCATAAAACATTCGCAGACTAATGCGCCCGCAAACAAGCAGAGCTCCCGCAGAAGGACAAGAAGGAGAAGAGCAAAAACAGAGAAGAAGGAGAACATTTTAAGAGACCTGACGAAC
0-FTYGYVA04JC274
CTGTCGATGGCATGCAATCCAAGATTATGCAGAAGGTGTCACATATTGACCAGTTTATTTCAAAAAGTAATAATGATCGGTATATGTAGTTGTTTCTTTCTTTGTTGTACCATCAGAAGAATGTATGTATGTGTGTATGTATGCATGTCTGTCTGGGAGCCGGATCCTCTGACTTGCACAAGTGAAGTC
0-FUZKD2G01A24ZY
TTACCCGAATACATAGTCGACAGATTGTATAATATTATGTGCCTGTGCATATACATAGCCACCGATAGCATTCACATACGAGCATGCTTTCTCGAGCCATGTTGGTACATGAACATGGCTCGAGAAAGCATGCTCGTATGTGAATGCTATCACTTGCTACAGATATGCACGTACGCA
0-FUZKD2G01AM961
TTTTTTTCGTCTACTATAGATCTTTGCACTGTTCCTGAGGCCCAAGAAGGATCACAAGCTGCGCGTGTACTGGAACGTGTACCACCACTCGGTGGGCTACACCATCATCATCCTGGGCATCGTCAACATCTTCAAGGGCATGAGCATCCTGAACGTGGAGCAGAAGTGGAAGACGGGGTACATCATCGCCATCGGCATCCTGGGCGGCATCGCCGTGGCGCTGGAGGTGATCACCTGGAG
0-FUZKD2G01B6IOT
TGGCTGCCTTACTTGCCGGGCACGAAGTTGGTGGCGAATGCCCATGCGTTGTTGTTGACTGGATCGGTGATATGGTCAGCAAGATTCTCTAGTGGGCCCTTGCCGGTGACGATGGCTTGCACAAAGAAGCCAAACATGGAGAACATGGCAAGGCGGCCGTTCTTGATCTCCTTCACCTTGAGCTCAGCGAATGCCTCGGGGTCGTCGGCT
0-FUZKD2G01BS6T4
TTATTCAAGTTTTCATCATCAAAAGGGCAAAGCCCCAAGATTCCTATATATAGCCAAGCATCAGACCCTCTCGTCACAATCACCAACATAAGCTCATATGGGTACAGCAACCGGCGCAGATTCCTAACTGGAAGCACCACCGGAGAATGTGCCCAAGAGCACAGTGGCCGTGGCAGTGGTGTCTGCCGGACGGCACCACCAGCTTTTCTTCCCATGGGTTGGCCGGGGGCGGCAGCATCACGCACATGGCATCTTTGTGGCGGCAACGTCTTTGGA
0-FUZKD2G01CBSZ1
CATCGACTATCAGTCCAACAATTACACTGCTATAGTAGTACACATTCAGGTTCCAAACGATTCATCACAGCTGCGACCAAATTATTCAGCAAAGAAACCAATCTGACTAAAGGAGAG
0-FUZKD2G01CK3AV
AAAAGAGTAATATTTTTTCCTCAGAACGATAAGCGTGATTTTCCGCTTGATAAGAAAAGTTATTTAGAAGTGATTTCGTTCAAATTCTCTGTTGGACAAAAA
1-GH8N3EB01AGTG8
CTTCCAAAGCAACCTAATACATTGTACACTTTTCGAGCCCTATCCAGCTTTAGTTTCTACACACTTCTCGTTGAGCCCTATCCAGTTTTGCGTTCGTGCCGCTCGATCCTACTTTGGCTTGCGAAGAAATGGCTTCTCGTCAGGATCAGGCTAGCTACCGCGCCGGGGAGGCCAAGGCCCGCGCCGAGGAGAAGACGGGGCACGTCGTGGGCGCGGCGCAGGAGAAGGCGCGGGAGGCCAAGGACACGGCGTCCGACGCCGCGGGCCGCGCGATGGGCAGGGGCGCGACGCCAAGGAGGCGACCAAGGAGAAGGCGTACGAGGCCAAGGACGCGGCGTCGGACGCCGCGGAGGCGACCAAGGCAAGGGCTACGAGGCCAAGACAGGCGGTCGGCACCAC…
1-GH8N3EB01ASGSH
AGTTCCCGACTGCTTCTTCTTCTTTATCCTACGCTGATGTTGTACAGCAACCCCATAGGAGCAAGCCAATCGAGCAGCTCGATCAGTAGCTCCAGAGTGCGACCTCGCCGGCGCCGTAGCCAGAACCGCCGTTGCAATCGTCGTCTCCGTCCATATGCGAGCTACCCTGCCAGTCGCCGCCGCCGCTCATCCCGTCGTAGTAGTACGCATGCTGGTCCAGGTCCTCCATGCTGCCGTACATGGCGTAGTCGTCGTAATGGGCCGCCGCGGACTCTTGCATCATCATCATCGGGGGCGCTGGCGCGGACAACTCGGCGGCCACCGACGACGACGCCGGCG
1-GH8N3EB01BB3VP
CCAGCAGCAGCCCGCTGGCACCTACGGGCAGCAGGGACACACCGGAATGACCGGCACTGGGGCGCATGGCACCACGGCCACTGGCGGCACCTACGGGCAGCAGGGACACACCGGAATGACCGGCACGGGGACGCACGGCACCGACGGCACTGGCGAGAAGAAGGGCATCATGGACAAGATCAAGGAGAAGCTGCCCGGACAGCAGTGAGCCCGGCCCGCGGCAGCTACTTGAGAGTTGAGGTGCCGATCTGGACGTGTGCAGCTACTGGACGCGTCCGGGATGCCACGTCTCAGCTTGTTCTCGAGGTAGAAGTGATGACACACGGGGGATACAGTAAAATTCCCGAAATAAGTGAGCTAGCTCACTTG
1-GH8N3EB01BG5Z2
ACCGTCGATCTCTCTCATTTCTGGACTCGTGCTCACACCACCTTAAAACTTTTCACCGTACAACTGCAACTCCGCAAGAAGGCTCAACTAGCTAGCGCGCGATGCCATCGCTGTGGCGGAGGAAGAGGGCGGCGACAACGACCCCGGCGGTCCGGACGAGCCGGCGGATGCCGTCGCTCGGGGCGCTCTGGCGCCGCCTGGTCCGGGCGCTCTCCTTCGGCCGCGCCGGCCACGGGAGGACCACCATGCGGCTGTGATCAGCCGGAGCACGCTAGGTGCCGACCGACGCATGACGACGAGTCGACGACGACGTCTGCCGTATATGCACTGATGCACGGGTCGTTTGTGTCAAGAGTGTTGCAG
1-GH8N3EB01BJKU2
AGGCGGATCATCGCCGGGCACCCCTGGATCCGACACGAACAGCCCGCCGGCGCCGGGTGCCGATGGGGCGAACTCGACCGCGCCAGGAAGCGGGGCTGCTCCGGTGACGGCAGGCCTTATCAGCACGCTTGCAGCAGGCATCGGCTACGCCATGCTAGCTATCTGAGTGTTCCTTTCTTGTGTATAGTG
1-GH8N3EB01BO1XM
CATCCTTGTTGTTTTTCTTCCAAGGATCTAGCTAGTTCTTGCAGATTTCATGACAAAACTATACAAGTTCTTCCAGTACGTTCCCATCCTTCTTTATTCTCATCTCGTTCAATCTCAACAAGAACTTGTTGCTCT
1-GH8N3EB01BPHA7
CCTAAGCTTCATCGATCATCCGAGAAGGTCAATCAAAATAACCATGCACAGAAATCAAATCTCCACCTATATATGAGGTCTCTTTATCTAAATCCACGAGGGCTTCGAATCCACCTCGTACTAACGGACGGAATAAACCACAGCGCTCGGGGAACCAGAAGATCACGTACACAGGCCAGCCATATCAGCCATATCCATTTGAAATCTGGAATCACGGACGAACGCAGG
1-GH8N3EB01CUY84
CCAGAACAGAAAGTACTAAAAACGGGGCGACCCCGCACTACCACCCAAACTAATCAACGAACAAACAAAATGAGCACGTCTATAGCTGTCAATCAACACATGCCCCCGAGTGACGCCATCATTCCCGATCTTCTTCTGCTAGCTGCTGCTGCCGCCCGTCTCCGTCGCCGTCCGTACACACCTTATTCTTCCAGAGACGGCGCAGAATCTTCTTGGCTCTGGCTTCGCGATTGCTGCGCTAGTTGGGTGTGGCGGCGGGCGGTACTGCTGCTGGCT
1-GH8N3EB01DOKSJ
TCGTCACTCGACTGTACAGACGGATCACTCAGGAGGTCAGTAATCGTGCCATATCATAATAATCTCCTAATAACAGAAAAGACGCTAGTAAATCATGTTTACACTTACCGAGCTGGAGCTGGAGCTGGATCGGTGCAGCTTGGAGAAGAGGTTCTCCTTCTTCTCGCCATCCTCGTGCTCCTCCTTCTTAACCTCGGGCTCTTCCACGGAGACCTTCTCCATGCCAGTGACCAGCTCCTCCTCCTTCTTCTTGTCCTCCTCCTCCTTCTTCTTGCCGAGCAGGTTGCCGAGGAGGCCCCTGTCCGTCACCTCCGCCTGATCGGCCTCACCTCCCTGGTA
1-GH8N3EB01DPED7
GCTGTACCGCGGCGTACGCCAGCGGGGCCCCGCCGGGCGGTGGGTCTGCGAGGTGCGCGTGCTCGGGATGAGGGGCTCCAGGCTCTGGCTCGGCACCTTCGTCACCGCCGAAAATGGCGGCGCGCGCCCACGACGCCGCCGTGCTCGCGCTCTCCGGCCGCGCCGCCTGCCTCA
1-GH8N3EB01DXT6N
GCGGCGTGCGCCAGCGTCACCTGGGGGGAAGTGGGTGGCGGAGATCCGCCTGCCGCGGAACCGCACGCGCCTGTGGCTCGGCACCTTCGACACCGCCGAGGACGCCGCCATGGCGTACGATCGCGAGGCCTTCAAGCTGCGCGGCGAGAACGCGCGGCTCAAACTTCCCCGACTCTTTCTCGGCAAAGGCCG
1-GH8N3EB01EDUII
GCACTGGATATATATTTTCTAGCGATGGCATTATGCAGAAATTTGAAAGAGTTTTCTACCTCAGGGTGCAAATGGCATACTAGTTCCGGGAGGCTTTGGAGACAGAGGTGTCCAGGGGAAAATTCTTGCAGCAAAACATGCGCGAGAAAACAATGTGCCGTATCTCGGCATTTGCTTGGGCATGCAAATTGCAGTGATCGAGTATGCCCGTTCTGTCATGAAGCTGTG
1-GH8N3EB01ES9BE
GTGCTAGCTGCCAGGATGGCGCCCCGTGCCGGCGTGGGGCTCCTGTGCCGGTTTCACCTGTCGGGTGCGCGTCCCGTACGCATGCCCTCGTCGAGGTTCCCTCGTCGCCCCGTGCGACGTCTGGCGGCTAGACGCTGGCGGCTACCTCTGGCGGCTCGACCTTCAGGCCACCCTCAGCCTCTCCCTCGGCGGCTTCATGTGACTGAGGAAGCAAGCGCG
2-GH8N3EB02F5OXQ
GGTGCCTCGCGGCTGCAGGCGCTGCTCGCCAGCTCTCGTCGGCTTTCCAGAGCCTCGCCGGGGAGCCCGTGGAGGGCACCAGCGCCGCCGTCTTGGCCGCGCTGGGGAAGATCTTGGCGGCACTTACCGTGTTCTTCCCGCTCGACGACGAGGCGCGGTGCTGCATTGCCTCCCCGGCGTCTCTCAAGACCCTCGTCTCCGTGCTCTCCCACGGCGACCTCGCCGCGCGAGCCAGCGCCGCCATCGTCCTCCGCGAGCTCGCCTCGTCCGCCGACCGGCACACCGTCGACACCATCTCCAGGACGCCCGGCGTGTGCAGCGCTCTCGTTGGCC
2-GH8N3EB02F8UDG
GAGCCCGACATCCATATCGGATCCGTGGCAGGCGCGGTGACCGCTCCTCACGGCCGTCTAGCCACGGCGCCTTCAACCTACCACTGGGGCCGCCGCCGGCGTCCTACCTGCCGCCGCCGCCGCTCCCGGCAAGCGGTCAGTCTGATGCTCCCCTTTCCCCATCCACTCTGTCTCCGTTTGCCCATGCTAGCCAGTTGCTTACCGGGC
2-GH8N3EB02FJ1XT
GTACCCCTTACCTTCGGTCGTTCGTACTTTTCGTCGTCGTCTTTCGTCCCTACGTCCGTACTAGTCGTTCGTTCCCCTAGTCGGTCGTCCGGTCGTCCTACTTGGTCGTCGGTTCCCCGTTCGTTCTTTGGTACCTTGGACTTTCGCGTGCGGGATCGGCGCCAAGCCGCCGCCGTCCTACAGCTCCTCATACACGGCCACCGCCTCCGTCGCGCACAGCGGCTCTTCATCGGAGGTCGGCGTGGTGCCGGAGGCCATCTGCGGCGGCGCCGGGAGCTTCGAGCTCGACTTCACCCGGCCCAAGCCTCAGGCGTACATGCCCGCGTACACTGCGGCGCCGCCGAGCCACGGCGTGAGCATGCAGCAGGTGTCTCCGATGGACATGGGGTACTTAACGGT…
2-GH8N3EB02FNTWG
TTGATCTTGTCCATGAGGCTCTTCTTCTCGCCGGTCCCGTCGGTGCCGTGTGTCCCCGGTGCCAGTCGTTCCGTTGTGTCCCTGCTGCCCGCCGCCGGTGGCCGTGTTTCCATGCGTCTCCGTGCCGGTCATTCCAGTGTGTCCATGCTGCCCGTAGGTGCCAGCGGTCTGCTGCTGGTCACCGTGGCCACTGGGGAGCTTCTCCTTTATGTTCTCCATGACATCCTTCTTCTCGTCGGTGCCGCCGGTGGCCGGGGTGCCATGCGTCGCCGTGCCGGTGTGTCCCTGCTTGTCCCATTAGGTTGTCCTACCGGGTTCTTGGTTGGTTCTATTCGTTGGTCCTACCTAGGG
2-GH8N3EB02FTFYY
CTGCGGCTGCTGGCGCCCATGCAGGTTCAGGTGCTGAGTGGGGAGCGTGGTGCCGGGGATGGTGGGCGCGTCGGTGCCGGAGCCGTGGGGAACGTCGGAGACGGGGAGGTGGCCCTGCGCGCCGTAGGCCCGCATCTTGTAGTCCTCCAGGCCGTCGTCCTTTTTGTACTGCACGTACGGGCTGGTCTCCGTCGGCAGCTGCACCGAGTCGCCGCCCTCGCCGGTGGCCTTCCGCTCCTGCTGCTCCCGCCTCTCCTTCGTCGCCTCCATTGCTCACGTGCGGATTCCTCTAGTTTTCCTGGATTGGATGCTCGTTCT
2-GH8N3EB02G48ZU
GGGGTCGCCGCACCTGTCGCTGATACTGTGCAGCGTCTCCCCCTCCACCACCACGTATATCTCGTCGCACGGCCGCCACGACGCCGCCGCGATCCTCGCCCCGCGCACCACCACCACCCCGCCGCTCTCTTCCCCCTCGCCCGCGCCGCCGTCGGCGCGGAGCGACGACACCAACAGCAGCGTCACCAGCGCCAGCCCGCAGCACCACGACGCCGCGTCCGCCGCCGCCGCCAGCCCCGACCGCCTCCGCTCCGACGCCATCACCACGATTACAGTAAACCAACTAAAAACAACCACGAGAGTTCAAGACAGAGTTGCGCGATGTTTTTGTGTGTTCTTCTTGGCTTTACTCTG
2-GH8N3EB02G8W1C
GCTAAAGCTCACTTTATTTCGGGAAGTTTTATTGTATTATTCTGCAGAGGTTGGCTAGCGGCCGCGGGCCGGGCTCAGTGCTGTCCGGGCAGCTTCTCCTTGATCTTGTCCATGATACCCTTGTTTTCGCCGGTGCCGTCGGTGCCATGCGTCCCAGTACCAGTACCGGTCATTCCGGCG
2-GH8N3EB02G90C5
TACTCACTTAACGATGCCATGCAAATACTCTGCAGCATACACCCGTACTCGTACAAGCACAACCAAAATCGGTCACGCAGCTCTGGCCAGCTCCCTGTCCACAGCCACCTTGAGAAAGCTCCCTTCCTCGACGACCATCTGCACCGGCAGGAACCCGAGCCCGTTGGCCACGGCGAGCATGACCTCCTTCATCTCCGCCCGGAACTCCTCCTGGTCCACCGCGCCGTCGCCGTCGCGGTCAAAGCGCGCGAACAGGCCGCGGTAGAGCTTCGCAAGCTCGTCGGGACCAACGGCACCGGCCTCGTCGACACCGAAGTGCTTCTCAAGGACCCGGAGGCTCATGAGCTCCCCGGCCATCTCCGGGTAGGAGAGGAGGCCGTCGTGGTCGGCGTCGAG
2-GH8N3EB02GDTZ6
TTGCGGATTAGAATCAGATTTTGCGTCGCTAGTTTAGTAGCTAGAAATGGGAGCGAGGTGCGTCAGGTCGGTCCGTGGAGCACACTAGTAGTGTTAGAAAAATGTTGTGCAGGTGCATGTGGATGCTTACTAGTACTGGATACTGTATTATGTGGAGTACTAGTAGTAGCACTACTTGGTCTATTATGGTTAATCTTTCTGTATCGTGCTGCTGACTGTAGTGAGGCAGTAATAATATATACTTATACAGTAGTA
2-GH8N3EB02GOGJ1
TTTGCCGCATTCTCTGCATGCATTTCACCGTGTGCCAAAGACAGATCCAGAAGATATGGAATATTCTTACACGTATCGTGGAGGGTTTTGGAATTATTTCAGTATGGGAAATCGACGAGGAGGATCGTTTTTTTAGAAGATGACCAAAAGCTGAAAGAAACTTTCATACTGTCACAGGAATGGATGCCCAAGTATCTTATGCATTTCATTCTCAGAGGAAATTGTATCCAGAGAAATTCAAGAATCAGTTGTCTAATCAGAAAACATATT
2-GH8N3EB02GPBDB
TCAGAAGCAGGCGTCCAGGAGGCAGCAGCAGCAGAGCGCGGCGCAGCAGCCTCTCCAGAAGCCGCCGCCCTGGTGGTGTCCATGGCCGCCGCGGCTCGTGGTGGTGTCGGCAGCGCCGGCGGCGGGATACTGCTGGTCCTTCTGCGGGTAGCCGGCCGGCGGTGGCGCGACATAGGCCTGCTGCTGGCCCGGCGGAGGGTAGGCCGTGGCGCCCTGCTGTGGGTAGCCCTGCTGGTAGCTCATGATGGAATTACTGATGTGTTTTCC
2-GH8N3EB02GQBM4
TCTGCTGGTGAAATCCCTAGCAGCAAAAGATGCTCGGGCTTTGGGTTTAAGTTAAACTATAAGATGCTCAGGCTCAACATCTTCGCTCGCTTTACTGCAGTGGTCAACAGTATATACTGTCAGGATAAGACGAGGGTGATAGATGCCAAGGCGATGAGGGCAAACAAG
2-GH8N3EB02GQCR3
ATTACTACACTCCTGATCCATCAGTCCAACAATACGAGCAGGAATTCAGTTTTGCAACAGATGCAGATGAACACGGCTGAGCTAACTACACTACTACTCTCTTCGCCTTCCATGCCGTCGACTACTCGCATCTGCCTTCCGCTCATCTCCTTGGACAGGGGAGGGGATGGACGGCCGGCCACAGCGGTTCATCACACGCGCACGGATCCCAGGGAGAAGACGAAGCCTGCGAACTGCGGCGGCGGCCGCACCACGGTCCAGTTCTTGGACTTGACGTCGAACACCCACAGCGCGTGCCCGGTGCCTCCTCCCTCGGACTCGATGGCGCCGGTCACCACCACACGCTCGCCGCCGCCGACGGCGACCGCGCGCGCCGTGCCGGCCTTGAGCCCCGGCGGG…
2-GH8N3EB02GURGV
AAGGGTGAAGACATACACATGAGCTGCACAGCAGCAAATTCAGATCTGAACAATTTGGTAGGTGTTTTTGCACAAATACTACTAGCTTATAATCATTCAGTCACTGGAGAGCAGCCGTTCTGTTTACCATGTACAAGCAGGCGAGACGGCAGGCTTGAAACTGAAGCTAGCTGCACATCCCAGCCT
2-GH8N3EB02H55M0
AAGTTTCAGCAAATTTTCATTTCAGATATATTAATAAAGCATAGTTGGTCTCTTATTACTCTACTCCAACACATGTTACAAAATTTCCAGCCAACCAAAAAT
2-GH8N3EB02H56Q4
CGCTGCCGCACGCCGCGGTACAGCTCTGCGCCGCACCGCCGCAGGTGCAGCAGCTGCGGTCTTCATGGGCTGGGCCCGAGGAGCCAGCCCAGCCTGCGGGTGAAGACGCAGGCGTGCCTGGACGTACTGAATCTGGGCCGGTCCCATGTGGGCTCCGGCGGGGAAAGGCGGCGGCAAGGAGGGGTGAAAGGCCGGCGTCTGGGGCAACGGAGCATCTCGGATAAAAGGCTCGAGTGCTCCCGCCATGAAATCTACTTGGAAATTCTTTTGGGGATTTTTTTCTCAGATAAAAAGAAACGAAAGACAGCCTGGTTCTTTACCAAAATCAAAGGCCCAATCTCAAAGACGCAACAGCTTGCTCGGATCGAACTAAGGTTTGCC
2-GH8N3EB02HAJ7O
CTCCTCCTTCCTAGTCCTAGAGCCAAGAGCAGAAGAGAAGAATTCAGTAGCAGTAAAATTCAGAGCAGCAGTAGCAACGAGCGAGAGAATTACAGTGAGGTTTGTTGGATCGAGGAGGTTCGCGTGAAAGAAGCCGACCGATCGACCGGAGATGAGCGGCGGACAGGAGCTGCATCTGCCGCCGGGCTTCCGGTTCCACCCGACGGACGAGGAGCTGGTCATGCACTACCTCTGCCGCCGCTGCGCCGGCGCGCCCATCGCCGTCCCCATCATCGCCGAGATCGACCTCTACAAGTTCGACCCCTGGCAGCTCCCAAAGATGGCGCTGTACGGCGAGAAGGAATGGTATTTCTTCTCCCCGCGGGACCGCAAGTACCCGAACGGGTCCAGGCCCAACAG…
2-GH8N3EB02HWROK
ACAGCAGCACTAGTAGATTTCCCGAGTGTCAAGTTCAGCGCAAGATGGAGCACCAGGCACACCGCACCGGCGAGAAGAAGGGCATCATGGACAACATCAAGGAGAAGCTCCCCGGTAGCCACGGTGACCACCAGCAGACCGCTGGCACCCACGGGCAGCAGGGACTCCCTGGTGGCCACGGGGACCAGCAGCCAGACCCCGGTGGCCACTACCGGGTCGAGCAGGGACACACCGGCGACCGGACGACGACAATGGCGCCTCAGCTACCGGCGGTCCACCTATGGGACTAGCAGGGACAACACCGGAAGTGACCGGCCACGGGGACGCACGGCACCGGCGAGAAGAAGG
2-GH8N3EB02HY8VD
GACGCTGCTCCTTATGGTGCACGAGGCCACGCGCTTCCAGTCCGTGTCAGGGTTCGTGGCCAGCCTGCTGCACCCGAAGGAGAAGAAGAGCGACAAGATTCCCAAGGAGATGAAGGCCCAGGTGAATGGGTGGCAGGACCTGTCCGAGGCTCTGCTGAAGACGGACGTGAAGCCGCCGGGGGGAAAGCCGCCAGCCAAGTTCACGCCGATCGAGAAGATGGGCGTCGAGACTGCGGAACAGGCGGCCGCCACGCTGGGAATCCTGCTGTTCGTCGAGGTGCCTGGTGGGATGACGGCGGCCAAGGCGCTGGAGCTGTTTCATGCGAGTGGGAGGAAGTAGAGCTTTCGTCACGCAGTGAAAATCCTAGTGTCCACTTAATCTTGCTC
2-GH8N3EB02I4R0V
CGTGTGGCAACGAGCAGCCTTTGGCAAGAAGTAACAAGGAGGTCAGACACAAACAGAGCCGTGTGTCAAAATCCACGCAACTCCTTAGAAGACGGCCATGAGCTCTGCCTCCCCGAGCACGTGCCCCTCGATGGCCTCCATGACCTTATCCACAGTCACCTTGTTGCCGAGGCTGAGCACGTCGTCGAGCGCGTAGAGCCTGAACTGGATGCGGTGGCCGTGGGAGCCCGGGACGGGGCCGCGCCACCCGGGCTGCTTCCAGTCGTTGACCCCCTCCTGGACCCCGCCGTCGCCGCCGGCGTTTGTCCCCCCGTCGTCCGG
2-GH8N3EB02I9DHK
GAGCTCCTCGAACGGCTGGAACATCACCCCGCTGAGCACCTCCTTCCCCTTCGCCGCGGCCCTGCAGCAGACCGTCGACCCTGCCGCGGACGGAAGGCCCCCCGGCAACCTCACCGAACCGGCGGTGAGCCCCGCCCCGGAGAGCTGGCCAACCGCAGCGGCGGCGGCGGTACTCGACATCCGCCATTCTTCCCACTAAACCCTAACGAACCGAAC
2-GH8N3EB02IAELH
ACCTCTCAGAAGATCATCCAAACCTCCCACTTCATCACGCAGCGCACAACATCTCCTTCCCGATCCCTCTGCGAACACCATCGTCCATGGGCAAGATGCGCTCGCTCTTCTCCCGCAGCCGCAGCCGCCGCTCCTCCTCCACCAAGTCGTCGACGCCGCCGTCGCCCGCGCGCGGGCCGCCGACTCGCCAACGCCGCGGGGGGACGAGATGGAGCGCGTGTTCCGGAAGTTCGACGCCAATGGCGACGGCAGGATCTCGCGGGCCGAGCTGGCGGCGCTCTTCGAGAGCGTGGGCCACGCCGCCACGGACGACGAGGTGGCGCGCATGATGGAGGAGGCCGACGCCGA
2-GH8N3EB02IRT6P
GATGATGATGGAGCCCAAGGCGGAGAACACGGCGTCGGACATGGTTGTCACGTCGCACTCCCACTCGCAGTCCCAGTCGCACTCGCACTCGTGGGGCGAGGCGCGCACGCCCGAGTCCGAGATCGTGGACAACGACCCGCTGTTCCAGCAGGCGACGGCGACGGCGGCGGCGTTCCAGAGCCAGAACAGCCCCGCGGTTCTCCTGCTCGCCGCCGCCGCCGCCGTCCACATGCTCCTCCTCACCACCACGGGTGGACGTTGGCGAGGTCAACCTCCCATCCACACGCAGGTTATGATTTTGGGAGTGATTTAGGATTCGCTGGCACTTCTTCGGCCTTCAGTTATGAGGAAATGCGTCGACCCATTTCCTCA
2-GH8N3EB02IYD3E
TTCAAAAGACAAGTCCTGGATTATACTAGAAACAGAGAGATCCAGCTAGCTAGACGAACAGCTCGAGCAAGACAGGCGTCGGTCGATGGCCCCGTTGAGCGCCATCTCCTCGCGGTGCCGGCGCATGTGACCGCCGAGCGCCTGGCCCGTCTCGAAGCCCAGCCCGCAGATGTGGCAATCGTGTTGCTGCTTGTCCTCGCGCCTTTGCCGCTCCCTGATGGCCCTGGCCACGCCGACGCCGAGCTCCAGCCCGTGGCGGCCGCGGAGGTGGCTGGTCCGGTGCCCGCCCAGCGCCTGAAACGTCTCGAAGGCGCGGCCGCAAGTGTTGCAGACGAAGTCCCCCTCCCCCGACGTCGCCACCACTCTCCCCCGCCGCGTCCTCTTCCTAGGCGCCGCCGC
2-GH8N3EB02J6R8H
AACAAGATCAGCAGGCTTGCCGCCGCCGAGGACGGCGTGGACGGGCTTCTCGCGGCCGAAGAGGCGGTAGATCTTGACCTTCACGCCCGCCGCCGACGAGGACGACCCCTTCTTCTCGTCGTCCGAGTCCGAGGACGACGAGGACGACCCCTTCTTCTCGTCGTCCGAGTCCGAGGACGACGACGAGGAGTCCCCGCCGCCGTGGAACTTGTCGGTGATCTTGTCCATCATGGACTCCACCACCGGCTCCTCCTTGTGCTCCGCCATGCTCCCTCACGGCTCTCCTCTTCTCCTCCGACGCTAAGAAACCCCCGAGCTTTTCTGGTTGGTTTTCCTTTTCTTTCCCCCTTGGCTGCGCGG
2-GH8N3EB02JK9V2
CGGCAATGTTTCATGGAGTTACTGGTCTTGCACTACAATCTGGTCAGAGTCTGTCATAACTCAAACATTATTCATGCTGTAATTTTGAGAAAGCCAAAGGAGACCGTGGGAATCCATGATGCTGGGCTGTCGGCTCAGTCCAACCCATTCATATGTTTTACCATCGAAGTATCGGACCGTGTGCATTCCCGCCCAAATACCAAACCAATTGCAGATCAAGATGTCCAAGATAATACTATCCCACCAGCACTCATTAAAGTTTGGCAACATATGTCGGAATGTAAGCTCCAT
2-GH8N3EB02JNT0S
TTCGCCACGCCGGTGCCGCGCGGCCTGCGGCCTCATCGACCCGTCGCGCGGCACCGGCGTGGCGAACGCCGGCCTGGTCTACTTCAACGGCCACCTCCTCGCCATGTCCGAGGACGACATCCCGTACCACGTCCGCGTCACCGACGACGGCGATCTCCAGACCGTCGGCCGCTACGACTTCGACGGGCAGCTCGAGTGCCCCATGATCGC
2-GH8N3EB02JNV7L
GGGCAGGCATGGAGGCGGCGGCGGCGGGGCAGAGGGCGCGGCCGCCCACGCCGCCGGCCGAGGAGTACACCCGTGGACGGCCTGGCTCTACAAGCCGCGCACCATCTCCGTGCTCCTCGTCGGCGCATGCCTCCTGATCTGGGCGAGTGGAGCTCTGGATCCAGAGGGCGCTGCCTCCCACAGCAGCTCGACATCTATCAAGAGGGGTGTCTGGGCTATGATTGCGGTGTTCCTCGCCTACTGCACACTCCAAGCACCCTCAACGATACTTATTCGGCC
2-GH8N3EB02JR0D4
GAGAGGCAATTAAGAAGCATCACGAGAAGAACAGTACACGTGACAGATTGGCAGCCTTGTCCTGAATATTTTTGTCCTATGTACAAATACTATACAGTTTCATATATAGAGAAGATATCTCCAGAA
3-GH8N3EB01B38L7
TGGATGTATCACCCATCTTCAGGTATAAACACTAGTGGTAGCTACGACCTATACTCTTCAATTTACACACCACCCTCTGTAATCATCCATCATAATAAGATTATTATAGTATTA
3-GH8N3EB01C225G
GCAGCTGGATCAAACTCTGTGCTATTAGCATCACACAGCTTCATGACAGAACGGGCATACTCGATCACTGCAATTTGCATGCCCAAGCAAATGCCGAGATACGGCACATTGTTTTCTCGCGCATGTTTTGCTGCAAGAATTTTCCCCTGGACACCTCTGTCTGCTAAAGGGTGCAAATGGCATACTAGTTCCGGGAGGCTTTGGAGACAGAGGTGT
3-GH8N3EB01DNLH0
CACGCTGAAGCTGCTCCGCCGCGGCTGCGCCGCCTCCGCCTGTCCGACCCGCGCTGCAGAAGCCGCGCCCACTGCTCCTCGTTGTCGCTCCCGAAGGTCTTCTTCGTCTCCTCCACCGCCAGCCACGCGTGCGGCGGCGGCAGAGTCCGGGCCCCCTCGCAGCCGCCGTCGCGGCGGCGTCGGTCCTGCACGCCCGCGTCGACGACCTCCTGTCTCCTTGACAAGATCCCGCGGCTGCCGCCCGAGCCGCTGCCCCCATCGACGGCGAAGCGGGACACCCGCCTCCTCAACTCTCCCGCCCCGCCGGCGCCGTCGTCTCCCCCGACGGCGAAGCGGGACACGCGCCTCCTCACCTCCAGCACCTCGTCACCGTCGTCGCCACTATCATCGCCGACAAGG…
3-GH8N3EB01DTHSI
TCAACCACTCATTTATCAATCTGGAAAAGAAACCACTCGATTATCAATCTCGAAAAGAAAATCACTCAATTTGGATCCACAAGACACGATCCAAGCAGGAACGCAATCCCATGCGCAGGTATATATGCCAAGCGCGAGCGTACGGGATGGACTAGCTTATTAGGTGGTGTAGTCCTTGAGGATGTCGAGGGTGAGCTCGCTGGCGTCGGTGGCCTGCACGTCGATCTGCACGCCGTCCAGCTCCTTCTTGAGCCCCTGGTGGAGCTGGCGTACAGCATCTTGTTCCTCGCGTCCGCCTTTCTCCGGCGACCAGTGGATGGAAGAAGATCTTGCTGCGGGGGGTCTCGCCCGCCGAGTCGTCGGACACGAAGTCCAGGTCGTAGACGGCGTAGCGGCAGT…
3-GH8N3EB02FQIQL
TTATGTTTCTTAAAATTTGAAACCATTGGTGTTGCTGAAAATGTGAAGGTACAAGAAGCTGCAAGTGGCATGGAAGAAGGCGAGGCCGGCCCCGACCACGCCGGAGAAAGCCGGCCGCCTCGTGGTGCTGACGCTCAAGAACCACCAGAAGGCGGACGTCGACGGCCTCCTCGCCTTCTACGGCCTCCCACACCCGAACGAGGAGGGATCAGCGCCACCGCCGGCCGCCGGTCACCACGC
3-GH8N3EB02FR5SN
GGTCTCCGGCACACCCCTGGGCGCACCTGCCGGCGCACCCAGCGGCACCACCCCCGCCAGCTCCGCCGTCTACGCCTCCTCCGCAAGCTTCGTCGCCGTCGCCGGTGCCGTCGCCGCCGCTGTCATGTTCTAGATGCAGCGGTCTTCGCTCGACCGCCGCGGGAGTGCCACTTTGTTTTAGTACTGTTGTTTATACAACGAGATTCATTTCTAGAGGCTGCGGAGAGAGTGACATGCCACTACCATGTTATCTTGTTACATATGCTCCAGATCATTATTAATGGAATTCTTTCATTT
3-GH8N3EB02FYTGM
GCCGATGCAAGTAATGTACTCCTCGAGCAGCCAATCCATGAATATACTGAAACACAATTCCGGCAAGGAGCAAGTGCCACTTCTCGAACAGAAGCTGCAGCTCCACCGACGTCTCGGCGCACACCTTCCTCCATAGCTTGGTTGCCTCCCGCGCGATGTAAATCGCCATGGCCGAGGCGCTCGTTCCCCGTCGGCCGGCTGAAGCTAACACCGTGCGGGTTCACAACCATGCTCCGATCCACACATCACTGCCGGGATCTCGCGCGGGAATTCTGTGCCTCGGGAACGCCGCGAGATCGGCGGCGCCGCCGAGCGGGCGACGGCCCCGGAGCAGCTGCCTTTGGGCGCTCCCGGCGAGGAGAGGGCAGGGGCGCGAGCGAGCGTAATCCCCGGCGGCGC…
3-GH8N3EB02GO9US
CACGTGCTCACCCTCGCCTTCGCCCCGCAGCGCGGACGAGAAGGAAACAGGGGATCAGCTCTGGGACGGCTTGGTGGACTTGATGAAGCTGGACGAGAGCGAGCTCTGCTTACTGTTCCCGGTCGACAACACTTTGGATATATTTCACACACAGGGAAAGAGACGATCAGGGGTACCCCTCTACTACTAGTGTCAGACTAT
3-GH8N3EB02I6Y3D
TACAAACAGAATCAGTCACGCAGCTCTGGCCAGCTCCCGGTCCACAGCCACCTTGAGAAAGCTCCCTTCCTCGACGACCATCTGCACCGGCAGGAACCCGAGCCCGTTGGCCACGGCGAGCATGACCTCCTTCATCTCCGCCCGGAACTCCTCCTGGTCCACCGCGCCGTCGCCGTCGCGGTCAAAGCGCGCGAACAGGCCGCGGTAGAGCTTCGCAAGCTCGTCGGGCCAACGGCACCGGCCTCGTCGACACCGAAGTGCTTCTCAAGGACCCGGAGGCTCATG
4-GJVU7SP04H85OT
CAGGTTAAACAGAAGGTCCACGTGTACACACGACTACGTTACGGCCACCACACTTACATTTTTTTTCTGAAATACTACAGGAACAAGATCGAAGCCAGCAACACTACTCATGAAAGGGAGAAAAGA
4-GJVU7SP04I0AN5
ATCCATAAACAGAACAAGACTTCCTCTCGGTGTTGTTGTCAAACTACAAACTACGAACAGCTACAAACAACAGAACTAGAGTGTGCCGAACTGAAGAATGAAACAGAGAACACTCAACCAACCCTCTTATCAATGAAAAACGAGGGTTTCAGTGTTTTTTGTCACTGCAAATGTGCACGAAACGCATCCAAACTCATCAAGCGAGAAGACCCTGCATTTGGTTCATATCGCGATGATCGATACAGTCACACAGATCATTTAAGAGGAAGGCTCCTGTATCTGACTGGTCCG
4-GJVU7SP04I369L
GCAAATCCTTCAGCTCCAGTCGCAGCTGCACCACGTGCGCCGGGGCGCCGGGGCGCGGGCCATGGCCGCGGTGGGACAGCCCATGAAGCGGCACGGCGTGCCAGCGGCGGCGGTGCTCCCGGCGCGGCCGGCGACCAAGCTTTACCGCGGCGTGCGGCAGCGGCATTGGGGGAAGTGGGTCGCCGAGATCCGCCTGCCCCGCAACCGCACCCGCCTCTGGCTCGGCACCTTCGACACCGCCGAGGAGGCCGCGCTGGCCTACGACGCCGC
4-GJVU7SP04IF6LO
TCATATTCACAAGCAAGGGTACAGAGAAAACAGGTTACGCAGAATACACGTACGTACACATCACAACACGTTACAGCAAGTACATCATCTTTTCTTCTCGCACTATCTGAAAGCTACAGGTACATAAAAGTGAAAAGGGAGAGCAGAGTGGAGGGATATGAAGCTTTGCAAAACTTTGGCGCCACGCGCCGATGCAGATCACAGGTCTCCATCGGCGCGTGGCGCGGACGACGACGGCGACGGCGAGACCTTCCTCCTCACCTTCTCGGTGGTCCTCCCGATGGTCTGGGCCGCCGACTCCGCCGTGTGCTCCACAGCATCCTTGCCCATCGCCAGGCTCTGCTTGGCCGTCGACCCCGGGCTCCTCAGGTCGCACCTTGGCTCGAGCGGGCGGAGCTT…
4-GJVU7SP04IOSAN
AGGAAGACGTCTGAGATCATCGGTCAGTACCCGGCCGCTACCTCGGAGCCGCCGCCCTGCTTGCCGTTCTTGCCGGCGCTCTTCTTCTGGTACTTATCCTTGATCCACTGGAACCCCTGCGCGGTGCCCGCCTTGACTTTCTTCAGCCCGGTGGCCGCGGCTGCCTTGGTCTTCTCCACGCCGCCCTGCAGCTTCTTGCCGTCGCCGCCGCCGTTGCCCGTTGCCGTTGCCGTTGCCGCCGCGCGCCCGCGGGCTCGGGTCGGCGCCCGTGTCCCACTGGTCCGCCCACGACGTCCCGAACGAGTTGCTCCGCTGCATCTCGGCGATAATCAGAGACGAAAGACCCTGGACGCGAAC
4-GJVU7SP04IP0RT
GGTTGGGCTCGTGATTCATGTCGGAGATCTGCTGCGACGTGCCGGCGGGGGCGGGGGCGGAGGGGAAGGGCGCCGAGTGCCACGTCGGCAGCCGGGCGGCGCGGCGCCGGAGGA
4-GJVU7SP04IYJRJ
TTAAAGCAGCTCGAGCTCGCTCGCTCGCTCGCCCGCCCGCTGCTCCCCATCACGAGTCCTGCTACGGCTGCCGGCTGCTGTTTGGCTGGAGCTCAGTACACCTGTGAGGCTCTGACTTCGAGTGACTTT
4-GJVU7SP04JE0XY
ATTCAAAAGATCAACACGTCCAAATTAGCATACAGACACATATATATGCCATGTCATAGCAAGCAAATAGAAACTACAGTATATCGAAAAACTTCG
4-GJVU7SP04JGLV0
CATGGCCACAGAGTTCGCCGTCTCCGCGCTCTGGCGCCTCTGCCGCGCCGCGGACGCCGGCGCCGGCGCGTGCTGCGCCGAGGCGCTGCGTGTGGGTGCCTTCCAGAAGCTGCTCCTGCTGCTCCAGGTGGGCTGCGGCGGCGTGACCAAGGATCGGGCCAGCGAGCTCCTCAAACTGCTAAATGGCTTCAGGGGCAGCGTAGAGTGCATCGAGACGGTGGACTTCAAGGGGCTCAAGAGGCCATTTTGATCGGTGTAGATGCTGAATTTTTTAGCGTTTGCTTTCACCTTTGTTTTAGATTGTTTCGGGAGCTAGAT
4-GJVU7SP04JRQCQ
AAGCCGATGATGTTTTCCGGCGTGTCAAGAAACTTTCTCGAGCGTCAAGAGAAACGTGATATATATAATCCGGTGTCCCTTTGGCTCGCGGAAACGATC
contig00030
CTAAAGGCACGCAGCAGCAGATGCGTGCGTGAGCGCGCGGGCGACCGACCGGTGGCTATCCGCCACTTCACTTCCACTTCCTGCCGCCGTGCTTGCCGCCGCCCTTGTGCTTCCCGCCGGAGTAGCCGTGCCCGCCGCCGTGCCCGGTGTGGTACGATCCCATGTGGCCACCGTGGTGTGGCGCGGGGTAAGCCGCAGGCGCGTAGCCTTGCGCCGGGTAGCCGCCGTACGGGGGGCAAGCCCCGGCGGCGGGTGGAGGGTACCCGTGCTGCCCATGGCCGCCGTACCCATGCTGCTGCACGTGGCCGCCGTACCCGTGCTGCTGCCCGTGGCCGCCGTAGCCCTGGTCGCAGCCGTGACCCTGACCGCCGTACCCGTGGCCTTTGCCGCCGCCGACGA…
contig00121
GCTCCATCGTCGATCACTCGATCGATCGTCTCCTGCTCGTCGCTGCTCTCCGGCCATGGCCTTCCAGTCCCCCGTCAACTCCCCTTTCGACTGTGTCCTCCTAGACCTCGACGACACGCTGTACCCGGGCAACACCGGCATTGGGCCGGCCCTGAGGCGCAACATCGACGAGTTCCTCATGGCCAGGTTCGGCCTCGCGGCGGACAAGGCGGCCGCGCTCCGCGTCGAGCTCTTCCGCACCCACGGCAGCACCCTCGCCGGCCTCATCGTGCTCGGCCACGACGTGCACCCGGACGAGTACCACAGCTACGTGCACGGGAGGCTGCCCTACGACATGATCGCCGCCGACCCGCAGCTCGCCGCCGCGCTCCAGAGCATGCCCCAGCGCAAGATCCTAAG…
contig00191
CTAAGCCCCAGATCCAAACACCAGTGGTGTACACCTGAACCAGCCAGGCGACTTATTCCAGCGATCCCACGAGACCCCGGCGCACTGATCACACGCTGCACTTCACATTACATTCGTGTTGGTCCTCGGAGCCTCGCCGTGAAGCACCGGCCCCTCCGCCGCGACGCCCTCCCCGATGTTTCCCTCTGTGGTGGGCTGCACGTTCTCCGAGACGCGGTTCCCGCCGGTGAGCGACGTGACGGCGCCGCGCGCCCTGGTCACCGCCTGTGCCGGTACCTCGCGCGCCTTGGTCACCGTGCTCCCGACCCCCTCCTTCCGCTGCTGCACGACGCCGGTGATGGCCTCGCTCAGCGAGCGCTCCTCCTCGCCCGGGCGCAGCTTCTCGGCGATGTAGGCCGT…
contig00354
GCGCACAAGCACAGCAAGCAAGCGCTCGATCCAAGCTTAGCTAGCTACGAGACGCCACCCATCGTTGATCCATGGCCTCCGCCGCAAAATCCTGCGCAGTCGTCCGCTTCGCCGCCGACGAGGCGGCCCCGCCGAAGACCCTCCACGTCATGCGCCTGCAGCGGCTGCGCCTCCGCCGCGCGGCCGCGGGCTGCCTCGACCCCATCGCCGAGGAGGAGGACTCCGATGCCGACGACGCCCAAGTCCCCGCCGACTCGCCCAGCGCCCACAGCAGCAGCAGGAGAGCCGCCGTTCTTGCCCCGAGCCTTCGATAAGCCTGGCCTCAAAGCTAGCCCGATTAAT
contig00380
TTAGGTCCCTCGAGGGCAATGGGAGGAGGCAACGACGGTCATGGGTACCCACCTGGTGGCCAGGGGGGCTACCCTCCGCAAGGTTACCCACCACAGCAGGGAGGTTACCCTCCACAGCAAGGTTACCCTCCTGCACCTGGGGCTTACCCACCTGCACCTGGGGCGTACCCTCCTGCACCTGGGGCTTACCCACCTGCACCTGGAGCAGGAGGCAGTGACGGGGAAAAGGGGCTCCTCTCCAACATCATGCACGGCGTTGCCGGTGCTCATGGTGGTGGTCATGGGTACCCATCTGGTGGTCATGGGTACCCATCTGGTGGCCATGGATACCCTCCACAACAAGGGTACCCTCCTCAGCATGGGTACCCCCCGCAGCAGCATGGCTACCCTCCACAGCAG…
contig01030
GGCCGTCGGATCCGACGGCCCTGCATTGCACATCATCATCCCGACCCGGAAGAGAGACTCCTCTGCTCCCCTGCTCCATCGCCGATCGTCTCCCCTTCCTCGCTGCTCTCCGGCCATGGCCTTCCAGTCCCCCGTCAACTCCCCCTTCGACTGCGTCCTCCTAGACCTCGACGACACGCTGTACCCGGGCAACACCGGCATTGGGCCGGCCCTGAGGCGCAACATCGACGAGTTCCTCGTGGCCAGGTTCGGCCTCGCCGCGGACAAGGCGGCCGCGCTCCGCGTCGAGCTCTTCCGCTCGCACGGCAGCACCCTCGCCGGCCTCATCGCGCTCGGCCACGACGTGCACCCGGACGAGTACCACAGCTACGTGCACGGGAGGCTGAACTACGACATGAT…
contig01037
AGCATAGGAAGAAACAAGTATTGCCATGGCAGCGATGGAGAGCAAGAGCCGGAGGTTCGCGCTGGCGTGCGGCGTGCTCAGCCAGTACGTCTAAGGTCGGTAGTCAGAAGATGTCGTCGGTCGCCCCGCGCGCCCCGGCCACCACGCTCAGCCTCATGCCCGGCGCGGACGTCGACCACGCGGCGGCGGCGGCCGCTGAGGAGCGGGGCCGACCACGGCCACGGCCACGCCGCTCACCATCTTCTACGGCGGCAGGGTGGTCGTCTTCGAGGACTTCCCGGCGGACAAGGCGGCCGAGGTGATGCGCATGGCCGCCACCGCCGGCGTCGAGCGCGCGGCGGCCCCGCCCCCGCCCCGGCGGCGCTCGCGGACCTGCCCATCATGCGCAAGGCGTCGCTG…
contig01127
CTAAAGGCACGCAGCAGCAGATGCGTGCGTGAGCGCGCGGGCGACCGACCGGTGGCTATCCGCCACTTCACTTCCACTTCCTGCCGCCGTGCTTGCCGCCGCCCTTGTGCTTCCCGCCGGAGTAGCCGTGCCCGCCGCCGTGCCCGGTGTGGTACGATCCCATGTGGCCACCGTGGTGTGGCGCGGGGTAAGCCGCAGGCGCGTAGCCTTGCGCCGGGTAGCCGCCGTACGGGGGGCAAGCCCCGGTGGCGGGTGGAGGGTACCCGTGCTGCCCATGGCCGCCGTACCCGTGCTGCTGCCCGTGGCCGCCGTAGCCCTGGTCGCAGCCGTGACCCTGACCGCCGTACCCGTGGCCTTTGCCGCCGCCGACGAGGCTGGACACGAAGCCCTTGGCTCCGC…
contig01296
TTAATGTGCACAACGACTCTCCTTAAACCTAAGCCAGCGGTTGGCGAGGTCGAACTCCCAAAGGTGCTCCTGCTGCAGGATGTTGCCGATGACGGACACCCCGGGCCAGACGCCCTCCTGCAGCCCGATGCACTTCACGCCGGGCGCCGCGTCAATGACGTAGCTCTTCGTCGGCGGCTGAAGCCGCGCCGACCCGGCGAACCGCACCTCCAGCTTCGGGACGGCCGGCGGCGTGCTGGTTGCCGTCCAGTTGTAGCAGTACTCGAACGGGTCCATGGTCACCCGTGGCACTCCGGCGAGCTGCTTGCTCAGCGCCGCCACCACCGCCTTGTACGCCGGGGTGGCGAGGATGGTCAGGCTGGTGCCGGAGTCGAGGATCGCGCCGCCGTTCTTCTTGAC…
contig01384
CTCCGCCTCCTGCTGCTGCTGCTGGTCGGGCGGCCACTCGCCTGGAACATCTCCGGCGCCTGTGGCTGCGCGGGCTCCACCAGCTGCGTCTGCAGCCTCAGGCTCTGTGCCTGCGCCGTGGCCATGACGGGCCCGGCCGTGGCGGCGGCGGCGGCCGAGGCCGCGAACACCGCGGCGCGCGCGCCCGGCGCCGGCGTGGCCGTGATGGCCGCCGCGCCGGTCTGGTGGGTCAGGTTGAGCGCCATATGGACGACGACGAGCTGGATCGGATCACGTACGTACGTACGACGGAGAGCTTTGGGCCGGACGCTGCTCAACTCAGATCAGATCACCGGTGACAGAACG
contig01608
TGCCAGATACCCAACGTGCAGGGCACGTGCTACTTACTACTAGTATTAACACTAGCAAAAACTTATCATCTAGACATAAATCCTTCTTCAGTACTGTTCCGACAAATAATAACGAGGGGGCCTGCAAACATACACTTCACAATTGGCCAGGCGGCAAATCCAATCGGCCCTACAAATTCACACCAAACGGAAACCAGCTCCCGAATCCTAATAGGCTTCAACTCTGCTCATCGAGCTCGCCGCGATCAGCCCGTCTGGGAGGACGTTCACGGTCGCCGTGGCCATCTCCCACGCCTCGAGGCTGGACACCTTGACGGCGCCGGTGCCGTTGTTGAACACGTACAGGTGGCTGTTGCCGTTCACGACGTGATCCGGGTACACCCGCGCCGTGATGCACGT…
contig01779
ACCTTCGAATCCCAAGATTTCTACTTCTCTCAAAACCTCAAAAACCACCTGCAAATCATCGCCTCTGTTGACAGTACTACTCCAGGTGAGGCGAGTGTGAGCTATGGGGAACTCGTACAGCAACGGCGGCTCGTCGTCGGGCCACCTGCGGGCGCCGGAGCTGCCGCTGCACCTGTGCTTCTTCCTGCTCGTGTTGTTCGTCTTCCTGGCCTTCTCCTGGTACATGAGCTACGAGTCGGTGGTGGAGACCTTCGCCGACCAGGGCCGGCTCCTGCTCATGGTGTCGCCGCTCGCGCTGCTCCTCGCGGTGCGGCTGCTGTCGGGCGGCGACGGCGACGGCCGGCGCGTCGACCATCTGCTGTCCATGTCGATGCCGGAGAAGGACTCCATCCACCGCGC…
contig01780
GCAATCCATTCAGATCACGCAAAGCAGCTGATCACACTAGATTCTAGCTACGCACACCTAGTAGCTCGCGACAATCCAATCAATGGCGGTGTCGAAGAGACTCGCGGCGACGGCGCTGCTGGTGCTGCTCGCGCTGGCGGCGTCAGCAGCCGCCAAGACGACGCCGGAAGCCACGGACGCGGCCGCGAAGACGACGCAGGACGGCGCGGAGGCAGCGCCGGGCAAGGAGGAAGAGTCGTGGACGGGGTGGACCAAGGACAAGATCTCCGAGGGGCTCGGCCTGGACAAGATCTCCGAGGGGCTGGGGCTCAAGCACCACGCCGACGAGGAGGAGGCCGCGCGCAAGGCCGGCCACACCGTCAAGTCCGCCCGCGAGACCGTCCAGCACACCGCCTCCGA…
contig01795
GACGACAGCTTGGGAGGAGCCGACGTGGGAACCGCGGTTCACAGGGGCGGCGGACGGCGTGGCCGTGAACAGAGATCGGGAGGAGGGCACCGTGGTGAGCACGAGCGGAAGCCGGCGCCGCTTCACGGCCGCAGGGCCTCAGGCTGCCGGGGAACCATCTCCGTCCTCGGTGGCGGGCAAGCAACAGCGGAGACGGGCTACTGGCGACGGAGGTGGACTTGGGTGGAGTGGTGGCGGCGGCGCCTCGCGTGGAGAATAGAGAGACCGGAGAGAGAGAAAGCGACCCTGCCCCGCGCGGCGCTTCGACGCTGGATTCGATCTCTCCCGGCGTCGTCCGTTCATGGCGGCTTCTCACCTCATCTCCCAGTGTCCCCTCCCACATCCCCATCTTCTCCTCGT…
contig01970
GCCCAGCTGCTCGCAAGAATCCATCCTATTCCTATTCTCTTCTGCCCTGTCCCGTTCAATCTTCTAAGAAGTAGACCGCTCCGAGTAACGCCCACCCGTCCTCAAAGCTCGATCGATGGTGTCCGTCTGCTCCATGGCGAGCGCTGGGTCGCGTGTGATCGTCCTGCTCGTCCTCTTCGCGGCTGTTTCGTCTCCGGCTTCGGCGTGCGACCGGTGCGTGCGCCGGTCCACGGCGGCGTACCGCGCCTCCTCGCCCGCCCTGGAGAATGCCGGCTCTTGCGGGTACGGCTCCCTGGCGGCGTCCTTCAACGGCGGGCTCCTCGCCGCCGCGAGCCCCGCGCTGTACAGGGGGGGCGTCGGCTGCGGCGCGTGCTACCAGGTCCGGTGCACGGACGCCGC…
contig02150
GGCCGTCGGTATCCGACGGGCGTTCATCATCCATCACATCACATCCAGATCGAAACCAGAAGCAGAACCAACAGAGCTAGGAAGAAGCAGGAAGAGACCAGAGGAAGAAGCTTAGGGGGTGCCGGCCATGGCGAGCATGATGGACAAGGCCAAGGGGTTCGTCACCGACAAGATCGCGCACATGCCCAAGCCGGAGGCGTCGCTGGACAAGGTGACCTTCAAGGGCATGACCCGCGAGTCCATCACCGTGCACAGCCACGTCAACGTCACCAACCCCTACTCCCACCGCATCCCCATCNTGCGACATCACCTTCACCCTCAAGTGCGGCGGCAAGGAGGTGGCGAGCGGCACGATCCCGNGACCCGGGGTGGATCGAGGACAGCGGCGAGGTGACCAAG…
contig02253
TCGTCCAAGAAAAGGGAAATTAACTCNTTCTCTTCCTCACCGACCGTCCAAACTGAGCATTCCTCCTCTTATATAAAGCCTCCGCCTNCCCCTGCTGTCTTCCCACTACAACACCATCATCTCCACACAGCCAAGGTGACCGAAGCGANATCCTCGTGTTCCCGTGTCCACACACGCCTAAGCTTGAAGCATGTCGTCGCAGCGGCTGGNGGCGTCACCAGCGTCGGGCGTCGCAGAGCGTGTTCGCGCTGCCGGAGAACTTCGCGGCCCNTCGACGACGTGCCGGCGTCCGACGAGCACCGGAAGGCGTTGTCGTCGCCGGACGGCGGCGCGGNCCGAGCAGCAGCAGCGGCCCGCGGCGGGGCGCCACCGGCGGGCCATGTCCATGGCCGTCGNCCT…
contig02275
CTGCCGCGGGCCGGGCTCACTGCNTGTCCGGGCAGCTTCTCCTTGATCTTGTCCATGATGCCCTTCTTCTCGCCAGTGCCGTCANGTGCCGTGCGTCCCCGTGCCGGTCATTCCGGTGTGTCCCTGCTGCCCGTAGGTGCCGCCANGTGGCCGTGGTGCCATGCGCCCCAGTGCCGGTCATTCCGGTGTGTCCCTGCTGCCCGTAGNGTGCCAGCGGGCTGCTGCTGGTCACCGTGGCCACCGGGGAGCTTCTCCTTGATCTTCTCCNTTTATGCCCTTCTTCCTCCTCCCGCCCATGCCATCATCCTCAGACGAGCTGGAGCTACTANGAGCTGCCGGAGCGCTGCAGGATCCCTCCGGCCTTGTGCTCCTCCCTCGTGGGCTGGAAANTGCCCACCT…
contig02385
CGAGAACCACCCGGNTTGGATACGTGTTTCTCTACCTCTTCCTATCCTGCTCCGCTCTACTGCTTCTCCCCCATANGTTTACTCCATCCACCGAGTGAAAAACTCTCCATCCAGCAAACGATCGACCATGGGCAACGGCCAACTGCATCGACATCATCCTCGCCATCATCCTCCCGCCCCTCGGCGTCTTCCCCAAAGTTCGGCTGCGGGCATGAGTTCTGGATCTGCCTCTTGCTCACCTTCCTCGGGTACAACCCCGGGTATCATCTACGCTATCTACGCCATCACCAAGTAAATCAAGCCGTCCCAAGTGCCCCCCCGATACGATATTTTCACGATGATCTCATTCTCGTCTGTCTAGTCCCTCCTTGCTTGCCGGGGGTTCTTTTAATTCTTTTC…
contig02411
CATTGGGAGTTGATAGATGTTTCTCATGCTACCTGCCTCCCCATGCAAAAANACGCACGCGATCTATGTACACCTAGTTACCCTTACCCATCGATGGATCGATCCTGGCAATNTAAACGGCCGATTAACCTCTTACTAGCACACGCCATTCTAAACTTTAAATTCTACCACGANGAGACCTTGCTTTACTTCCGAGTCGCGTCGTCATCGGGCGATCGAGATCGGTCGATGTCCTATGCCNATCTCCACCGGCGGCGGCAGGTTCAGGTCGAACCCCACGCCCACGGCCGGCGAGGTGTCCNACCACGGATGACGACGACCCGGTGTCGCTCTGCTCTTCCTCGCGGGACACCACCTTGTTCNATGCCGCTGATCGCCGCTGACCGGCAGGGAACAGGC…
contig02552
CCANTGGGCGGCGGTCACGACATGCACGGCGGCCACAACGGCGGAGTGAAGGGCTTCGTGTCCANGCCTCGTCGGCGGCGGCAAAGGCCACGGGCAGCACGGGTACGGCGGCCAGGGGCACGGCTNGCGACCAGGGCTACGGCGGCCACGGGCAGCAGCACGGGTACGGAGGCCACGGGCAGCACGNGGTACCCTCCACCCGCCGCCGGGGCTTGCCCCCCGTACGGCGGCTACCCGGCGCAAGGCTANCGCGCCTGCGGCTTACCCCGCACCACACCACGGTGGCCACATGGGATCGTACCACACCGGGGCACGGCGGCGGGCACGGCTACTCCGGCGGGAAGCACAAGGGCGCGGCAAGCACGGCGGCNAGGAAGTGGAAGTGAAGTGGCGGATAGC…
contig02692
GGCCGCCAAGCTCTGCTCTGCTCAGCTAGCCATTGTCGTCCGGTGAAGCTGCGAAGGAGGNTAGAAGCAATGGCGCGTATTGGGCTGCCCGTTCTCGTGCTGATCCTGCTAGCCTGTGCTGNCGTTCGCGGCGTCGGCGGCCGCGGGTGGGTCGCACCGGCGAGGGAGCAGAGCGTCGGCGCNGGTTGCAGCTCGTGCCCGCCGCTCCGGGCGCGTCGCTGGCCGAGCGTGCGCGGGACGACCNGGCACCGGCACGCCTACATCTCCACCAGGCTGGCGTCGCGCCGTCGCCGCGCGGCCGAGTNCGTCGACCGCGCCGGGGCCGGAGGCGTCGGCGTTCGCGATGCCGCTGACGTCGGGCGCGTNACTCGGGCACGGGGCAGTACTTCGTGCGGTTCC…
contig02714
ACTCGTCGAACCCGACGCAGCCGTCGCCGTCGACGTCGACGGAGGCGATCATCCGCTNCGCACTCCTCGGTGCTGCAGCCCTCGCCGATCCGGGCCAGGACCTTGCTGAGCTCGGCGANCGGAGATGCGGCCGTCGCCGTTGATGTCGTAGATGTCGAAGGCGTCGCGCAGCTCGGCGTNCCAGCTCCCGCTCCCCGCGCCCGCGGCCGTGGAAGGCGGCGAACTCGCCGAGGTCGACGTNAGCCGTCGCGGTCGGTGTCGAGCTCGTCCATCATGGACGCCACCTCCGCCCCCCCGCGGANGTCGGTGGCCGGCGGCGAGATGGCGCGCGACACCGCGGCCAGCTCGGACGGCGAGATCCTNGCCGTCGCCGTCCGTGTCGAAGCGGGAGAACACCTT…
contig02838
AATGGCCGCCACCACCAGCATCGTCTCCCCTCTCCTCGCTCTTCTCGCCGCTGCGGCCANCGGTGCTCGCCGTGTTGTCGCCCGTGTCCGCCCGGACCTTGCCGGAGGGTCTCCCGGACANTCAAGCCGCTGCTTTCCAACCCATGGTCGGCATTCCAGAACCTCTCCGGCTGCCAGTTCGNGGGACGAGCGGCAGGGGCTCGCGAGGCTCAAGGACTACCTCAGCCGCTTCGGGTACCTCCNCCGCGCCGCCGGCTAAGTTCAACGACATGTTCGACGCCGACATGGAGACGGCCATCCGGANCCTACCAGCAGAACTTCGGCCTGGAGGTCACGGGCCAGCTGGACGCGGCCACGGTCACCANAGATGATGTCCCCGCGGTGCGGCGTGGCCGACAT…
contig02971
CAACATAAGAGGACTTCCACACGACCAGCTCGACCAAAATACCACTACCATCCGTTCTTTTACTTCAAACTAAAAAACATCCTACATGCATGCACAGGCTCCAACATGGGCGCGGCGTGCCGCCGCGCCTTCTGCCTGCTAGTATATATTAAAAGAGACAATCGATACGATGCCCCTAGGAATAAGAACAGACACGGTACAGTACATCACAGCTCTCATGCCGGTCGGAAGCAGCACAACACAGCGAAAATGACAAATACAGTACTACATATTANCATATCC
contig02983
CAAGCATGGCCCATCGNGCAGTGGATCACCTCCAGCTCACGGTTCTTTGCGAAGGTCTCGGGGTCAGCTGAGAGTCCNAGCGGTGTCCCACCCATAGTCACCGGGGAACTCACCGGTCAAATAGCTCGGCGGCTCACCNTGATAGTGGGCCAAGGTAGAGCACGCGATCGGCACCATACCACGGGCTGCTCGAAGCAACNTTGCTTTGCCTTTGCCGCAGTCTTGCGCATGGTGACGCATGCCTCGCCGAAGAGGGCCGANCAACGACACATTCTTCACCGCCTTGCCGGCGAAGGCCGGGAAGGAGAGGGACATGGTGGCNCGCCGCCATTGGGCTGC
contig03162
GGAGGGGATCGGACAGAACAGAGGAGCGNACCGGCCGGAGCAGAGCAGTGGCCCACTGGGCCGATATGGATTACCACCAGCAACAACAGNCAGCAGAACCAGTTCCTGATGCCTCCGCCCGTGTCGCTGCCGGCGCAGCAGCAGCAGCAGNCTGTGCGCGCCGGTGATGGACATGGACGAGCAGTTCTGCTTCATGGGGAGAGGCGGCGGGNGGAGCGGCGACCGGGAGGGGGGCGTCGGCCGCGGAGAGGAAGCGGCGGTTCACGGAGGAGNCAGATACGGTCGCTGGAGTCCATGTTCCACGCGCACCACGCCAAGCTGGAGCCCCGGGAGNAAGGCGGAGCTGGCGCGCGAGCTGGGCCTGCAGCCGCGCCAGGTGGCCATCTGGTTCCAGNAACA…
contig03186
CAAAATATCAGACAAGAACAACATCTTCCTTTGCACGCTNTCAGCACCCAGAGCCAGAGGCGTTCCGTGATTTCACAAAGACCTACATCATGTACACACANACACAACAACCACACTGTACACATCCCTTTGCACGTTCAACCAACAGCCTTCCTGGGTTTNCATACCACTGTCGAGGACAAGGTGCTAGTCCTGCCGTTGCGGTTCAATCACAGGTCTTCCNGCCAGCAGAAAGGCCTGACCAGTGCTAAGGGGAGAACCTCACAGCAAGCAATGCTCCGTGNGCGTTCGCCTCGCGCAAACCGGCGA
contig03201
ACGCCGCCCAGGTTCTTCCGGCAGAAGGCCACCACCTCCTCCTCGCCCAGCGCCACGCCCGTTCCGTCCCCGGGGGATCACCGCGCAGTGGATCTCCTCGCCGTACTTGTCGTCGGGCACGCCGAAGGAACACCGCCTGCGCCACGTCCGGGTGGCCCAGCAGCACCGAGTCCACCTCGATGGGCGAGATNCTTCTCGCCGCCCCGGTTGATCAGCTCCTTGATCCGCCCCACCAGGCTCACGTACCCCTCGCCGTCCATCACGCCGATGTCCCCCGTGTGGAACCACCCGTGCAGGAACGCCGCCTCGTTCGCGCCCGGGTCCGCCGTCTTGTACCCGGCCGTCACGTTCGGCCCGCGGATGCACACCTCGCCGCGCTCGCCGGCGGGGACCTGGTGG…
contig03209
CCGACAGCGCCGCCTTGGCCGCCAGCAGCGCGTCCCGCGTCGCCGTCCGCCGCGCCGCCNGGCGGAGAGGCGGGCGAGGACGAGGAGGAGGACGAGGAGGAGCGGGGGGGGATGCATTGGNGGTTTTGGTTTTGCTTTGCTCTCTCGGGGGAGAAGGGGGTGGGGAGCCCTCTGACGTTGGNGTCGCTGGCACGCGGGCCCGGCCCCACGCGTCAGCGAGCGCGCAGTACGTCAGAGGATCCNTCTCGCGCTCCAGGGGTCTGGTGTATGATGGAGAGGAAGGGAGGATGCTGCTTGGCGCCGNAGGTACGCAGCCGGGGCCCAGGCAGGCCAGGCGTGGCACATGGGAAGGGCCATGTTGAAGNTTTAGGCCCATCGCGCCAAAGCCGGCGGCCATGG…
contig03304
GTGGTGGTGCTGGTGNGTGCCGGCTCCGGCTCCGCATCGGGGTCTGGTTCTGCCTCTGGATCAGGGTCGGGATCAGNCCTCTGGTTCCGGGTCTGGCTCGGGATCTGGTTCGGGTGCTGCATCATCAGCGGGTTCGGNGCGCAGTTTCTGGTGGAGGATCTTATGCTGGGTCTGGTGCTGGCTCAGGCTCAGGTGGAGNCATCTGGCTCTGGTGCTGGTTCAGGCTCAGGTGGAGCCTATGGTGGAGCATCTGGCTCTGNGTGCTGGTTCAGGCGCAGGCGCAGCCTCGGGCGCAGCCTCTGGCTCTGGTGCTGGTTCAGNGCTCGGGTGGAGCTTCTGGCTCTGGTGCTGGTTCAGGCTCGGGTGGAGCCTCTGGTGCTANGTTCGGGATCCGGTTAT…
contig03534
TCGGAGCAGAAAACAAAAATTGGTAAACAGAGTACAGAACTGGTAATCTACAGGCGTACGGTAGGAGCACATCACTTTACATATCCAGGCACTTTTGTTTTTCCAATGCTACGTACGATTTTGTGTGGCAAAACTAACAGACTTCCCAGATGTGGCAAAAGCAGAGCGGTGCCTTTGCCTTTTATGTTATCGGCACCATTGCTCTGTTTTGGGTGGGTGAGGTCGAAGCAGAGCAGAGGAGCCGCACCGCCCATCCGAAACGAAACAACCACATTTCCCACCCCACCCTCCGGCACGCGCCCTGGCTCGGATCCGTCCCACGCTCGTCGGATCGACCAGCGCAGGAGGCGGCGATCTGCTGCCCCCGAGACTAAC
contig03674
ATCAGGCTGTGCAGACGCTGCGGGACGAGCGGAGGGGCATGGACGAGGAGCTGCAGGCCANTGGACCGCAGGCTCCGCGCGGCGGAGAGCCGCCCGGGCCAGATGATGGCCTTCCTCGGCANAGCTCGCGGACGACCCCAGCGTGGTGCTGCGCGCCATGGCCGCCAAGAAGGAGGAGCTGGNCTGCGGCCGCTGCCAAGGATTCAAGCCCGGATAAGCGGAGGCGGATCGGGGCCGAGGCCGNGACGCGGAGCTGACGCTGCGGAGGCGGCCCAGAGCAGGGCCGTGCCGTTCCCGTTCTCTANATCTGGGACAGCTGTTCTACTGATAGACCTCGAGAGTAGATATATAGGTGTACACGTGTGNATGTGTTTTGGTGTTTGTGTATGTGTATGGAGT…
contig03892
CATCTACTTTACAATTTACATCACCGTGGTGCCTATCACCACTTTCCCTACCAATATACTACATTGTTCGTTGGATCCAAACCAAAGAATAACACAAAAAGCTGTGTTGTACCAAAAAGACACGGCGAAGAAGCAACCAAGAAAGAGACGAGAAANCCCGGCAAAAGCCATGGCCGGCACGGCACGCGTAGGCGTAGCGTCACGACTCCACTGCCTNCCGGGATGCTCTGGAGAGCGGGCTTCCAGTGCGCCGCCCTGCAGTGCTGGAGGTGGTGGTNGTACCTCCCCGGCGTTCATGATGTCCGTCAGAAGCTCCGACGCCGACCGCCGGGTCTTCCNAGATGTGGCCGTGGCCGTCGTCGGCCCTCTTGTCTACGAGCTCCTGCAGCTGCCGCTTGC…
contig03942
ATACACGTTAGTTCTTGCTTGATGCTGTCTTATTTGGAGCGCAGACATACCATAGGAATTTCTTTGCGATTTTACATAGAAACAATTCATTTCCGGCATGATGTCTACTGTGCACCTACATCATGGATGAACTCATTGCTGGATCCGTCGGTGGCAAAAAGAACTTGTTACCGGAGCACGACGGTGGCAAAGAAGGCCAGCACGGCGACAGCGCTGGCGGCGGAGCAGCACAGGTCTACGAGCACCTCTCTTCGCGCCTTGCTCTCCTTCCTCCCCTTCTTGCTCTTGACGAACACTTCGTACCTCGCCTTCGTCTCCTCCCGCTCTCTCTCGCCTCCCCTCCTCTGCCCTTCCATTGCCGCGGCGAGAAGCCGGAGGGCGCCCTCGCCGCTCATCGCC…
contig03961
GCGGCTCCGGGAGGAGGCTGCCCCCGCCGTGCTGGACGCACGAGGAGACCCTCGCGCTNCATCGAGGCGTACCGCGACAAGTGGGAGGCGCTCAAGAAGGGCAACCTGCGAGCGGCGGANCTGGGACGAGGTCGCCGGCGCCGTCACCGCCCGCTGCGGGAGGTTCCCCACCGCCACCTANCAAGTCCGGCGTGCAGTGCCGCCACAAGATCGAGAAGCTCCGGAAGAGGTACCGCGCCGANGCGCACGCGCTCCATGGGGCGCTCCAAGGGCCCCAAGTGGCCATTCTTCCCGCTCCTCCANCGACCTCGCCGGCGGCGGGGTGCCCGACGCCAGCCCCAACCCCATCATCAAGATCAAGCCNCAGGGGAAACGCCACCCCAGCGTCTCCTTCCCCCG…
contig03977
CAAACTGGTCAAACATCCCGGTCCAAAACTAGGACAGGGGAAGACGCGTGCGCCCATCCCNCACCATCGGTCGATCGATCCGATCCGCCGCCACCTGCGCAGACGACGTGCGCGCGTGTCGNCGTCGTGATGGACGCGGTGCCGGCGCTGGCGGTGGTGGACGCGCGCTTCTGCGCGGGGGANCGAGGCGGCGCTGGCCGTGGCCAAGACGCTCAGCATGTCCGGCAACGACTTCACCGTCACNGGACGCCGCCACGGGCGCCCTGCTGCTGCGGGTCGACGGCGTCCTCTTCAGCCTCCGCCGNCCGCTGCCTCCTCGCCGACGCGCACCGCCGCCCCGTCCTCACCGTCCAGGAATCGGCGCTNGGTGATGAACACGCGGTGGAAGGTGTTCCGCGG…
contig03980
GTTCCAAGAATCCTCCTCGCTTTCCCCGACGCACACAAAGCTAGGACCATGGCGCCAGCNCGGAGGACGCACTACCCATCTCCTCCTGCTCGCCCTCTTCCTATCCTTCCTCCTCGCCTCNCTCCTCGGCCGCGAGCTACCCGGAGCACTCCGGCCAGGGCGCCGGGGGATTCTTCAGTGGNCATACCGTGGTTCGGCGGCGGCCACGGCCAGCCGAGTGGCGCCCGAGGTGCCGGAGGCATNGGGCGCCGGGTGGGGCGCCGGCGGCGTTGGGCCAGGGGGCGGATTCGCGCGGCGCGGGGTNGGTGCAGCCGTCGATGGTCTGCGCCGAGCAGGGTCCCTGCTACCAGCAACGGCTCACATGNCCCGTCCAAGTGCTTCAGCTCGTACAGCTACCAT…
contig04016
GGAGTATGCCATCGACACGACAGCAAACGACCATTGCCATGCGATTGTTTTCTGTTCGCNGGCGTGGTCGGCCGCGACGACGCTCAACTTCGCGGAGTCGACGTCCGGTGTCTGCTATCGNGGCCCTATGCCGGCGACCACGGGGCGGCGAGGTGTTCGACGGGCCCTAGGAATTCTGGCGNCCTGCGTTCTCGCCGACTAATGGGCGATTCTACCTGGACGCCTCGGAGGCGTGGGTGGCCNAGCTGCTTCGTGTTACGCGCGTCGCTGGACGCGGCTGTCGATCTGGGATTGGTGGCGGGTNGCACGATCGAGATGGACGACCTGCTCGGGTTCGGCCATTCCTCGGTGGAGAATCACAACCATGCGCCTGACTATCACGTCGCGGGAGCTGACCAA…
contig04497
CTAGCTAGCTACGAGCTCGTGCTGCCGGCCGGCCAGTCATGTCGACGACGNCAGAACGCGGCCTTGTCGGCGAAATGCGCGGCGTGGGCGCAGGAGCGGCGGCCGTTCACGNCACCCCATAGAGATCCCGGCGGCCTCCGGCGCGCCGGACGAGCGGAGGGGCCGCGACGAGGAGGAAGACGGCGAGGTGGAGCCGCCGCACGTGCTGATGGCGCGGCGCAGGGCGGCGTCCTCGNGTGTGCTCCGGGCAGGGGCGGACGCTCAAGGGCCGGGACCTCACGCGCACGCGCGACTCCNGTCCTCCGCATGACCGGCTTCATCGAGAGC
contig04607
CACGACGCAGCGGCGGCGGGGCGGAAGATGTACCGCGGCGTGCGGCAGCGGCAGTGGGGCNAAGTGGGTGGCGGAGATCCGGTTGCCGCAGAACCGGGTGCGCGTCTGGCTCGGCACCTACNAACTCGCCCGAGACCGCCGCGCATGCCTACGACCGCGCCGCCTACAGGCTCCGCGGCGAGNTACGCGCGCCTCAACTTCCCCGGCGTCATGGACAGCGGGGACGACGCCTGCTTCCCCGACNGCCCTCCGCCAGCTCCGCGACGCCGTGGACGCCAAGATCCAGGCCATCCGCGTCCGCATGNGCACGCAAGCGCGCGCGCGCCAGGCGGCTGCGCGAGGAGAGCAAGCAGCAGCAGAACAACNAGCCAGCGCGCCGCCTCCGCCGAGGCCGCCCCT…
contig04700
GGCGACCGGGGACGTGCTTTACACCGGAACCGACTCCCGGAACGTGCGCGTGTGGCGGGANCCAGCGCGAGCTCGCCGGGTTCAGGACAGCCAGCGGCCTCGTCAAGGCCATCGTCGTCGCNGGACGACGGGCGCATCTTCACCGGCCACCAGGACGGCAAGGTGCGCGTGTGGCGCGCCGANCGCGGACAACCCCGCCGTGCACCGCCAGGTGGGGTCGCTCCCGAAGCTCAAAGACTACCTNGAAGAGCGCCGTCAACCCCACCAGCTACGTCGAGACGCAGCGCCGGGGGCGCCAACGCGCNGGTCTGGCTTCGGCACTCGGACGCCGTGTCCTCCCTCAGCCTCGACGAGGGCGCTGGGCTNGCTCTACTCGGCCTCGTGGGACAGGACCTTCAA…
contig04708
ATCTTGAAATTATCTTCTTTTAGCTCTGTTNTCCGTTTCTTTTCTAGTAGCTTTCCTCCTTTTCATCTCCATCGTGTGCGAAATATAAGCCNACAGCAGCTAGCTAGCTGGCTTGGTAAAAGCTGTTCCTTGACCGGGCCCAGGCGGCAGGCNGCGGCTACTTGTGAAACTGAGCCAGCCTGTTGTCTCCGAGCCTCGTATTGTAGGCAGCCTNTCTTGTACTCGCCCCATGTGAACTCTTTGTACAGGCTCTGCTCTCCCTCGCCCATGCCCANGCAGCTGCGGCAATGGTGCAATCCTCTGTGTCATTGCTGGCCCTCCAAAGTAGATCATGGNAAACCC
contig04949
GCGCGTGCGCCNAACGTACTGAACCTGCTGAAGCTCAACCTCGGCGTGCCGGCGAGCGAGCAGTGCTGCCCANCTGCTGAGCGGCCTCGCCGACCTCGACGCCGCGGTGTGCCTCTGCACCGCCATCAAGGCTNAACGTTCTCGGAATTAAGCTCAACGTGCCCGTCGACCTCGTGCTCCTCCTCAACCAGTGCNGGCAAGACCTGCCCCGCCGACTTCACCTGCCCCAGC
contig04988
NATGGTAGCCTGGACCCAACATTCTTNCCTCATCACTGGGGGGGTAGTCTCCATGCACCAATGGATGCATATACCATCCAATGTGGANAGTCATTCATCCTTGCAGCTGCTGCTATATCCTCAGGTGTTTGTGTCGCAGGCTCGTGCCNACAAGCCGAGCAATGTGAGTCCAAGTTTTCCTCCTTGCTTGGCCTGGTACTTCTCTTTATNACAGGGACGCTGCTGAGGCATGTGCAAGCAGAAGATGGTGCCCTACTATGTAGGGCTCTGNTGGTAGAGTTGCCGTTGTCGCAACTTATGCCGAAGGGGGATGAGCATCGCCGTGGTGGAANGGAATCCTACATCGTATCCGCCAATGGGCTCAATGTTTGGCTCATTGGTGGAAGGAATCCNTACATC…
contig05004
TCATTTAGTAAAAATAACACCCAGATCTCTTTGCAATTCTTCCCATTCCCCTCTCTCATGCTCGGACAAAATGCGCTTAAATCTTGGGTCCCATCTATTTCCTACCCACATGTCGGCGACGCACGCCCCGCACATGAGGACAAGGGAGAGAGGATGTGGGATGAGGTGGTGAAAAGCGGGGACGCGGGCCCAACTCAACGGAGGTTGCTACGGTCGGAAGATAATTATTGCTCTGCTACACTGATACACCTGAATNCGGTTACATACGCGCGCATACATGGCCGTAGTCCGGTCTCACTGGTACTGCTCGCCGGTGNCCAGGCGCGTGCGCGGAGCCGCCACCGACATGCGGGTTATGCGCGGCGCTGGGCCTCCCGNGTGCCCGTCGCGGTGCCGACT…
contig05171
ATATGTTGTATGCTAAATCATTCAACCAAATCTGCAAGTTCCACACAATGTTTGTTGGTTTATTCTTGCTATATAACCGTCGACTTATACACAGATCGATGGACCTACGTGCCTCACATTATACCCTCATCACCACAAAAATTGCTCCAAGGATATATATCCATGCATTCCACGGTAGTATGTGCACTCACGCCGACCAGCTGCATGCTTCCATTCTGCTCTTATGCTCATCTTGTCCAAGAGATTGAAAAGAATTATGTACAGCTAGGTATGCGTAAGANGAGCGCGCGGGGTGTCGCTCTACGGCTCGGCTTTGCCTTTGGTGACGGACGAATCGGTCTNCTGTGGAGCCCGACACCGAGGAATCGGAGTCGGTGTTGGGCGACTTGGAGACGGAGA…
contig05248
GCTGCGGCGCGTCCGCCTCGGCCACCGACTCCGACGGCCGTGCGTGGNGACGGTGAGTCCGCGTCCAAGTTCTTGCCATCGACGAACGCCGGCGTCGTGGCCCGTGCGNTCGTATCAAGACCCATCGCTGCCTTCTTCCGTGCCTTACATGACGGCGCGCGTGTTCGCGNTCGAACCACACGTACACCTTCCTCGTCCGCCCCGGCCGCGTGTTCCTCCGCCTCTACTTCNTACCCGGCCGTCTACGGCAACCGCAACGCCTCGGGCGCCCTCTTCGGCGTCACGGCCGGCNGGTGTGACGCTGCTGCGCGACTTCAACGCGTCCCAGACCGCTCTCGCGCTCGACGCCGCCNTACCTCGTCCGCGAGTTCTCCGTCAACGTCAGCTCGGGCAGGAAGC…
contig05296
AGACGGCGAGGAAGCTGCGTCAGCGCGGCGTTCACTTGCTGTTGTCAGCGGCGGCGNCGCGGCGTGATCTTGATGACGAGGCCCGGGAAGACGTCGTCGGGGTCGTGGACGTGCGGGNTTGTGCTCCAGGATGTAGGGGTCGCCGCACCTGTCGCTGATGCTGTGCAGCGTCTCCCCCNTCCACCACCACGTATATCTCGTCGCACGGCCGCCGCGGCGCCGCCGCGATCCTCGCGCCGNCGCACCACCACCACCCCGCCGCCCTCTTCCCCCTCGCCGGCGCGGAGCGACGACACCAGCNAGCAGCGTCACCAGCGCCAGCCCGCAGCACCACGACGCCGCGTCCGCCGCCGCCGCCAGCNCCTGACCGCCTCCGCTCCGACGCCATCACTACGATCA…
contig05549
AGCCGGTGCTCGGCGTCGGGAGGANATTCCACGGACTCGGACTCGGACGATGACGAGGAAGGGGACGTGTTTGATCCGGACGTGCNTCGTCGACGATCACGACGTGCGTCACCGCCGGCTGCGTGGGCGCGTAGCCAAGAAACGAGNACTTTGCCACATCACCCTTCTAATTACGTTCACATCCGTATCAAGGAAGCCACGATCACANTCCATGCAGCACATGTAAACGGCTATCTTCGGTTTTGCCACCTGTTCATAGAGCTTTTTCTGGTTAACACATATAGTTTTAGCGAGTTCTGCTCCTGCAGCGGATTTTTCTTCTTCGGAACGGTTAAGAAA
contig05605
CCGATTTTTTGCTTGCTGCAGCANTCCGTAGCTTCCTTCTCTCCTTCGTGCACCTTCCGCGGCTGTTTAATGGCGACTATGATGNGCCATGAGCTCCTTCGTCGGTGCCGCCGTCCTGCCTCGTGGCTCGGCTGGCCGCTTCGGCNGCCCGGTCTCTGCCAGCGCTGGGCCGGCGCGCCCTTGTCGTCAGGGCACAGACCGAGGGCNCCGAGTGCACCACCGCCAAACAAACCCAAGGCGAGCACCTCGATCTGGGACGCGCTGGCGNTTCAGCGGCCCTGCGCCGGAGCGCATCAACGGGCGGCTGGCCATGGTGGGCTTCGTGACGNGCGCTCGCGGTGGAGGCAGGCCGCGGCGACGGGCTCCTCTCGCAGCTCGGCAGCGGCACCNGGGCAGGCG…
contig05729
CAAGGAGCTCCTCATCTGGGTCTCCATCTGCGACATGTACATCGACAAGAACGACCACTCAAAGATCACTTTCAAGACGACCACCGGACTGGGAAGGACCTTCCCCGTCTCCGCCTTCGGAAAGGAGGACGACCGCAAGCCCAAGGAGGCAGTCGTGGCCAAATAAGCGAACACGGCCGGCATACAGAGTTTGAACGATGCGATGAAGAGTTTTTAAGTTCAGTGTTAACTACGATGAATACTATAGTACATGTACTTATTTGCTATGATTTGTTT
contig06022
CGCTTGTTCAGCCTCACCACCTTGCTCTTGGCCATCTCCGCGTCGGGCGCCGTCACCGACGTCGTCGTCGTCGTGGTCTTCGCCGACCTGACGGTTCCCGTCGTGCCGCCCACCGGGCTACGGGCTCCTGCTGCCGTGGGGGTGGTTGTGGTGGTCGTGGCGGCCGGCGGGTCGATGATGTCTGCCATGTCCCTTCCTCTGCCTTCTTCCTTCTCCACTTTCATCCTCTCGAACATCACCTTGGTGGCTTTTGGCTCGAGAAGCAGCATGTTGGCGAGGACCAGTCCCAGCGCGCTGAGCAAGTTGAAGCTCTGGGCGCGCGCCGCGAAGGAGCTCCGCTCGCGGCCGAGCAGGTGCGCCGCGAGGGCCAGGCCGACGCAGTACGCCATGGCGCGGAAG…
contig06072
CCAATACGTGCGGTGCAGGTGCAGCAGATTAATAATTCAGCTCGTGCGTGCGTGCTCCATGGTGAGATCGCCTCCATCTGTTTCAATGGAAGGGAGGAGGCTGGAGGAGGAGGAGGAGCAGGAGCAGCGGGAGGTGCTGCTCATCCACAGCCAGGTGAGGAGGATCAAGCGGGAGGACGAGGAGACCCGGAGGCACCTCCTGAAGCTGCAGCTGCTGGAGACGAGGCCGGCCGCCGGGCACGGGCAGGAGGCCTCGCCGCCGGCCTCCCGCTCGCTGTCGCCGCTGCGGCGCGCCGGGAGCGCGATCCCGGTCGGAGACTGGGCCTAGTCACCTCGCCTGCCCGGCCAGCCGGCGTAGATACA
contig06190
CTGCAAGTGCTATGGGCTGGGCTTTATATAATGTTTTCTTGCGTCAGCACCTGGGCGGGTCATGGCCCATATGGCCTTGCTGTAGCTCCGCCAGTGCTCCACTGGCTGCCCGTGGTTGAGCACCTGGAAGAAGCCGTGGGAGCTGCAGGCGGCGCCGATCTGGGCGACGACGGCGGCGCGGTCGGGGTTGGCGAGGTCGACGACGGGGATGTCGGCGTCGGGGACGACCTCGTCCAGGCGCGGCCGCTCGGCCTCCGACCGGACGTAGCTGTCGGGCAGCGTGTGGTGCACGGCCGTCGAGATGAGCTACTCCGCCATGCCGGAACAAGAACAGACTCACACACACACCCACGAGAGACACAGAGAGAGAGAGAGATAACAGATAGATGTCACGATCGA…
contig06275
TTGATTATGCTAGATCGGAAATTTCTCTCAAAAAAATTTCGACAAAGCGTATGGACAACAGTACATAACCAACCACNATACTACACACGGAAATCCACTGCACACATGCACACCAGTGCACTCACTAAACAGATCCGCCCAGAAAACAGAGCAGACACGGTAATAAAAAGCAGAGAGCCACGGAGACGGACACGGCGGCAATCAGCCAATCACTCG
contig06378
GTTCGGCGCCACGCTCGGGATGTCCATGGCGTTCATCGCCGCCATGTACGGGCTGTTCGGTGCCACGGGGTACGCCGCGTTCGGCGATGCCACGCGCGACATCATCACCACCAACCTCGGCAGCGGGTGGCTGTCGGCCGCTGCGCAGCTGGGGCTGTGCATCAACCTCTTCTTCGCCATGCCGGTGATGATGAACCCGGTGTACGAGGTCGCCGAGCGCCTGTTCCACGGCAAGCGCTACTGTTGGTGGCTGCGTTGGGTGCTCGTCGTCACCGTGGGGCTCGCGGCCATGCTTGTACCCAATTTCACCGATTTCCTCGCCCTCGTGGGGAGCAGCGTCTGTGTGCTACTCGGGTTCGTGCTGCCGGCCACCTTCCACATCAAGGTGTTGGGCGCCGA…
contig06504
GGAATGAAAAGTAATGCCATACACGTACCTCCTCCTCAGTCACAACTGCGGGAGCATCCACAACCGTGCCCATGGCTCCGCGCCGCCGTACGAGCTGGGCTCCGAATCGAATGCCGGTGGAGGGAGCGGAAGGGTCGGCGCGGCGGCGAGACCACAGCGATCACAGGGGGGGCGCGTTGTGGGTGCTGCGGTGTTGGTCTG
contig07178
CACCGCCGAGGAGGNCCGCGCATGCTTACGACCAGGCCGCCTACCGCCTCCACGGAGATGCCGCGCGGCTCAACTNTCCGGGACAACGCCGCGTCGCGGGGCCCCCTCGACGCTGCCGTTGATGCCAAGCTCGAGGNCCATCTCCCACACCATCACCGCGTCCAAGAATACTCCAAGGCCACGCCAATAAACGCCCCNCGCGGCGGTAGCGTCCAGCAACTGCTCCTCCGGGAACTCTGGTGGCTCGGCGAGGCCGCTNTCCGCGTCTCCACTGGCGGTGGCGTAGATGGAGCAGCTCAACTTGGGCGAGATGCCGTGGNGACGTGTCGGAGAGTTTCATGCTCAACAAGTACCCGTCCTACGAGATCGACTGGGACTTGNCTGCTCTCCTCATTAGTG…
contig07319
AGGCGACTTTCATATAGCTATTGTGCTCCATTATATAACAACTCACTTCACAAATCACAACGTAATAAGCACAGCTCTTCAGAGTTGAAAACTAGAAGAGCGGTCACACTCGAACAAACACACAAGGTACACCATCAGCCATTTGCCAAGCCAGTTCACACGCAAATCACATCGGATGGGGTCTCGTCATCACGCGGAGTGGCCGCCGGCCGTGCCGCGCGCGGGCAGCTGGTAACCGTCGCCCTTGCCCACCGCGCGCCCAGCCACCGGCAGGTAGCCGTCGTCGCTGCTCCCCGCGCGCGGGGCGGCCGCCTGCGTGGCGCCCTCCACCTCCACGTCGCGGGCATCCACGCCGGCGCCGGCGGTGGGGTGGTAGGACGCGGCGGTGGCGTGCTCCTT…
contig08008
CCGCTCGTTCAGCTTCTTCTTCAGCTCTTCCAGCTGCGCGGCGAGAGTGAGTTTTTCCTGCTTGAGCGACTCGACGCGAGCGCGGAGGGCGTCGTAATGGTGGCGCAGCTCCGCGAAGTCCTGCTCCAGCTGCTTGGAGCGCCACCGGGCGCGCTTGTTCTGGAACCAGATGGCCACCTGGCGCGGCTGCAGCCCCAGCTCGCGCGCGAGCTCCGCCTTCTCCCGGGGCTCCAGATTGGCGCGCCGCGTGTGGAACGTGCTCTCCAGCGACCGCACCTGCTCCTCCGTGAACCGCCGCTTCCTCTCACCGCCGCCGCCGCCCGCAGCCGCGGCAGGGGCGTCGCCGCTCAGGCTCAGCCGCTGAAGGAACTGGCCGTCGTCCCCCGCCGCGGCGTACAC…
contig08226
AGAAGAATATCGGTGTACAAAAAAAAAATGAATATCAACGAATCAAACAATGCATTTGCACGGATCCTTGTAATTTACATCANTGGTAGCACAAATCAGACCACCTTGCAGCTTGCAAGTGCAACCATAGTGGGTGCCTTACTNTGCCGGGCACGAAGTTGGTGGCGAATGCCCATGCGTTGTTGTTGTCTGGATCAGCGATATNGGTCAGCAAGATTCTCGAGTGGGCCCTTGCCGGTGACAATGGCTTGCACAAAGAAGCCAANACATGGAGAACATGGCAAGACGGCCGTTCTTGATCTCCTTCACCTTCAGCTCAGCGAATGNCCTCGGGGTCGTCGGCTAAGCCAAGCGGGTCAAAGCTACCTTCAGGGTAAAGTGGGTCAA
contig08401
CCTCCCGCCATCTGTCCATGGATGCAGAAGTACGTGGCATCTCTCCCTAAAACTCTCTCTGCCTATATAAATTCAAGTGCGAAGCGTATCTCCTTCCGTGGAATAAAGAAGTTGCCCACGGACACTAGAAAGAAGAAGAGACGTCAGAAGAGAGGAGAGGTTTGNAGATTCAGAAGGCGTGATCATTCATGGCGAGCGCCAAGGCGACGATGGGGCAGGAGAAGCNAAGACCACTTTGTTCTCAAGAGCGGGCATGCCATGCCGGCCGTTGGGTTGGGCACCTGGANGAGCTGGCTCGGATACTGCCCACTCCGTTCAGACGGCCATCATCGAGGCTGGATACAGGCNATGTGGACACAGCTGCTCAATACGGAA
contig09292
CGCCGGCACAAGCAGGCCGAAGCACGGGCGCCTCGGGCGCGCGTGGAGGAGGAGGCGCTGGGCGCAGTGCACATGCGCCGGCACAAGGAGGCCGACGCACAGGCGCCTGTGGAGGAGGATGCGCTAGGCGGGCGCATGCGCTGGCACAAGCAGGCTGACGCACAGGCGCCGCGCGTGCAGGATGAGCACCACCAGCAGGAGGAGGAGGCGCTGGACTTGAACTGCCCGCCGCCGCTGGAGGATCATCGTGGCGGTGATCAGTACCGACAAGATTGCTCCGCCGCATCAGACCCTCCTCTGCTCAACCTTCTCGTG
contig09343
TCACGAAGGACGAAGTCGATCAGAAGCACGCGTCGAGGAGGCAGCAGCAACAGAGCGCCGCACAGCATCCTTCAAGAAGCCATCGCCGCCGTGGCCGTGTCCGCCGCGGCTGGTTGTATCGGCGCCGGCCGGAGGGTACTGTTGGTCCTGCGGGTAGGTGGACGGTGGCGGCGCGACGTAGGCCTGCTGCTGGCCCGGCGGAGGGTACGCTGCTGCAGTGCCCGGCGGCGGGTAGCCCTGCTGGTAGCTCATGATCGAGTTGCAGATATCTCAGGATTCAAGGATCAAACATGCTCGCCGGTGATTTCTCCGAGCCATAGCAAAAGACCGATAGAGAAAATGGAATTGGTACTTACCCTGCTGGTAGCTCATGATCGAGTTGCAGTTGGAGGAAGAGTT…
contig09851
GAAAGTGGACGAGGGGGCGCGAGTGGTGATGGGCAGGGACGTGTTCGTGCTGCGGGTGGGCGCCGGCTTCGATGCGGCCTTCGCCATGGGCATCGTCCTCGTGCTCGATCAGATCGCCGGGGACGAGGCCGACGGCGGCGACGCCGGAGAGGATGCCATCCACGCCAAGATTTGGTGATCGGAGAGTTGTTTGTTTCTTGGTTTAGCCGTAGAGAGTTGGTGAACTTATTTTCTCCCCACTTTTCTTGCTCTACGTTCGTGTCCTTGCCCTCGGCAATGTACAATACAAAGCTGGATTTGTTGCTGAAGTCTATTTTTTTGTATGTATCAACCACCAGTTTAGCAGAAAAATTCTGC
contig09879
TTCATTGGCTTGCTCTGTACGTATTACATGTTCTCATCATCACTAATTAAACAACCAAAAACTAGACGACGAACTCAAAAACTCTCCGGAGAAAGCCGGCGAGCCGCTCAAAAGGAGATCACAAACTCGAAGCAGTTGATGCCATCGAACTCCGGCGCGAATCGCACCTCCCGCTTCATCTCCGAGCGCAAGCTCTGGTCGACCTTCTCCTCCTGC
contig09881
TGTAGTGTAGGCACAGCGCAGGTACTCGAGCNCATGGGCGGGGTGATGGAGGCCGACGGGAGGAAGGACAGCGAGACGCCGGCGGCGGCAGCNGCAGAGGGGCGCCGCGTCGTTGGGCGTGTCCGTGCAGGAGGGGCTGCAGTACGCCAAGGCNCAGCGTGGTCGGCACGGTGCAGATGGCCATGGCGAGGAGCGAGGAGGAGGCGGCGCAGGCNGGACATGCGCACGGCCAAGGCGCAGGTGGAGGCCACCGACGAGGCCGAGGCCAAGAAGAANGCACCTCGCCGGTTGATCGAGGTCACCACTCACCACGGCGTGACTGCGTGCGAGATTGCTNCGGCTGTATGGATTGCATTTGTGTTAGGTTCTGGACTTCTAGCCTTTTCTGACGACCTGCNT…
contig09963
ATTCCGGAAGCAATCATATTTATATTTGGACGATGCTGTAGAAAGAAACCCGGGTACATACAAGAAACCCAAATCCAAGTCCACAAAACTCAGAACTCAGACATTACAAGTGAGCTAAATCTCAGTTTGTTTCTAGGAAGTTTTATTGTATCGCCATCTTATTATTCTGCGAAGGTGGCCGACTGGCACCTCAACTTTTCACAAGAAGCGGACGCGGGCGGCGGGCCGTGTTCAGTGCTGTCCGGGCAGCTTGTCGATCTTGTCCATGACGCTCTTCTTCTCGCCAGTCCCGTCGGTGCCGTGAGTCCCCGTGCCGGTCATTCCGGTGTGTCCCTGCAGCCCCTGGGTGCCGCCGCTGGCCGTGGTGCCATGCGCCCCATGGCCCCCGGTGCCGGCCAT…
contig09984
CGGGCACCGCAGCAGCGTCTTCCGGCTTCTTGGGGCCGCCGCCGGGCAGCNTTCTCCTTGATCTTTTCTAAGAAGCCTTTCTTCTCCTCCTCGGGCACTGCCGGTGTCGCCNTCTGTCTTCACGTCACCGTCGATCTTCTCGACGACGACGTCGGTGTCATGGTGGCCGCCGNTGGGTCTGCACAGACGCGGGGGGCGCCGGTGCGGGTAGTCCCGTCACGTGCTCACCCTCGNTTGTCCTTGTGGCCGGGCAGCTTCTCCTTGAGCTTCTCCTTGAGCCCCTTCTTCTTCTTCNCTCTTGATCACCTCACCGTTGTCATCGATCACCTCCTCCTCTTCCTCGTCACTCGACGAGNCTGGAGCTGGAGCTGGATCGGTGCAGCTTGGAGAAGAGGTTCT…
contig10089
ATACCTAAGAAAAGGTCTTCAGACTTTGTCCGCGGGAGCAGAGTGGTCCGCCGCTGTCAGCATCGCCGACAGCTCGCCGGACGTTGCGGAGGCTGGGTCTTGCCGCCGCCGGCTCGACTTCCGCCACCGCCGGTCCCACGGCAGCGGCCAGCACCTGACCGTGTCGCCGTCTCTCTCCCTCTTGTTGCAGTCTTCGGGTACGACGACGCTGGCGGCCCGGCCGGAGTTGGAGAAGGAGGGCGTGCGGGCGGGGCGCGGCGCGGTGAAGCTGCGGGTGAAGGAGCGGGGCATGTAGAAGTTGAGCAGGACGCCGTCGCTGCTGCTGCGGAGGCTGCTCCCGCTGCCGCTCCCGCCGTCCCCGCGCCGCCTCGCGGAGCCCCGCTTCTCCGTCGTCCTCGC…
contig10198
CTGCATCTCACTGCGCCGGTCGCTCGGTCATGCGCCGCCGTGCCTCGGCGACGCGCGCGCACCTCATTCCTCACCCTCAGGGCTGTGGCCGCCGTGGTGGTCCTCCGTCCCTGCACCGCTGGCGCGCTCCTTGGCGGCGGCGTTGTCCCGCACGGCGCGCTGCTTCTCCTCCTCGGCGGCGCGGATTCGCTGCTGCTTCTTCACCTCGGCCGCCTCCTTGTTCACCTCTGCCGCCTCCTTGTGCCCTGTCGTGTACGCCGCGGCCTTATCCACCTGCCCCTGCACGGCGGCCCTCGTCTTCTCCATGCCGGCGTGCGCCGACGCACCGGCGTTCGCCGCGGCCTCCTTGCCCGACTCCATGCCGCGCGACTTCCCTTGCTTCAATTTAGACTAGCCGAT…
contig10209
CTTTCCTACACGTCTATCGTAATATTTACACATGATGACCATAGCTACTGCGCATCGTCGTTCGCCAGGCCAGCTACTCGTTCCAGTCAGCCGGCCGCCGCCGTTGATCGTCATNACCAGCACATACAGCTGAGACCTACAAGCACCTCGACGATAGCAGCGTCCGCCTTCCGACNGGTCCGCGAAATGCAGCGTCTGCACCATCGACGCGCGCGGGTGCATGCTGAACCGTTGCTNTCCGCTCCATGCTCCTCTCGTCGTGCCACCGCAGCGTGTCATGCGCCATTGGCCCCAACCACCGCAGCACTCCGTCCACCNGCGTCCATCGCTGTCGCGGCAGCCTCCTCGTCCACCTGCCGTCCTCTCAACCTCTCCCTCNAGCTTCGCCTTCACGGCTGC…
contig10326
AGGGAGTACGTATGTCTCCCTCATCACACACTGGTTTACACACTACATAATGGGAGAACATATGGCGCGATTATTCGCCATCGACTCATGTATAGTACATCTGCAGGGCACGTACGTACAGTAGAACGTTTCATAATGGGAGTATCTTGTGGCATCGCATCACGACCGTGTTCCGCGCGCTGTAGAGTTGCGTACTCAATTTATACCGCGTTGCAGTTGACGTTGGGATCGATCTTGAAGGGCGGCTGGACGCCGCACCTGCCGGGCAGCCCCGCGGCGCGGCTGAGGTACGGCCCGCCCGCCGCGGCGGCGGCCACGGTCTTGAGGCAGGTGCAGGCGGCGCGTCGGTCGGGCGTGGTGCGCGCCCTGGACACGAGCGTCTTGATCCCCGAGCAGCAC…
contig10668
CAGGGCCGGGATCTCGAACACGACGTCCACGTCCGCCTGCGGGCCCGCAACGTCGATGATCTCGTTCACCTCCGGTATCAGCAGGTTGACTCGTTTACTCCTCAGCGTCTCGTTCTCCTCGATCGGCCACTGTCGCAGCTGCTTCCCGTTGTCGTTCAGCCACACCTTCCTCAGAACCGTCTGCACACATCACAAGAGGCAATGTTAAAT
contig11098
AAGAATAATGGTTTGGAATCCCAACTTAAACACCACCATATTCAAGGCATCAGTAAATCAATCAGCTGTGTAACTATGAGCTCATTCATTTTCTCGCTGTGTNACATGGCAAGTCTCTTGGTCAATAAGCAACCGAACCTGAAAGAGCAGCAGATGGGGAAGTNGAAAAAGGCGAAAAACTGCCGGGAGACAGCCGGCGACCGACTCAAGAGGATACTATGTACNTCGAAGCAGTTGAGGCCGTCGAACTCGGGCGCAAACCGTGCTGGCCTGGCCTCCCGCTTCCTCTCCGGCCGTGGGCTCCGCTCGACCTTCTCATCCTGCTGCTTCTTCTCCGTGGCCGCCTGCTTCCCGCTGCCGCTCCGCCAGGACAGATGCGTGGCGTACCCGCCGGCCCCA…
contig11274
AATAAACAACATAAGAAAATTAGAGGACGGGGGTACAAGATTACACGCCCAATGGCAAGCAGAAGGGGCGGGCCAGCTATATCTGGCAGCCGCAGCAGCAGAAGAAGCAGGAAAGCGCCAGGCCAAGCACGATGGCTTCCACCACGTACATCACGCGGAAGGCGACGGTGTCGAGCAGCGCCGACGCCCAGCTGCCCCTCAGGTTCACGGAGAGCCCCGACAGCCGCTTCCACCGCAGCGATCGCGACAGTCCGGCCAGTCTCGAGGCGCCGGCGCCGCCGAGATTCTTCCAGCGCCGCCGCTGCCGCACTCCCTCCTGCGGTATCAGCCGCCGCAGCCAGCCGCGCCGCGGCTTCTCCGCGACCTCTGAGTCATCGGCAGCGATCGGTGCCACCTCGG…
contig11481
ATTGGAACTAGCTCATGCAAAAATGGCGTGCTTTCATACGACACTCTCCCCCGAACTCAGTCTGACCACCCGACCTTTCTGAAGCAGCCCGGACCGCCGATCGTTATCTTGTTTCCGCGCGCGTGGCATAGATCGATCTTTCTTCCCCACCAAGGCACCAACTCTGTTTCATCTCCTTCTTCACCCTACGCTGGCGTTGTGCAACAGCAGGAGGACTCGGGAGCAAGCGAATCGAGCTCAACAAACTGCCCGATCGATCCCACTCGATCAGTAGCTCCAGAGCGCGACGTCTCCTGCGCCGTAGCTTTCGTCTTCGTCGGCTCCGTCCATACGAGAGATACTCTGCCAATCGCCGCTGCCGCTCATGCCGTCGTTGTAGAAATAGGAGTGCTGGTCCAG…
contig11559
GGTATGCTCGTCCTTCTTCACAGGCTCCTTCTCCGGAAGCTGCAGCTTCCTGTCACTGCTCCGCCAGGACAGGCGTGTGGCGTAAGCGGCGCCTGCGATGTCCGCCGGCGACGAGCTCATGATCGAGAAAGCGAGGATCTTGTCCATGGTCACACAATCAGCAAAGGCCGCCCCAATCTCCTCGAACAGTCTCTTGGTCTGACTGTGTCAACTGGCTCTGTGGAGTGTTGGCTTTGCTTGATGTATGTCGTATGCTTTCCGAGGGTGCTGCTCGTGATCGGTATTTATGTAGGCGGG
contig11590
AAAAAAATACGAAACTACTATGCGGACGACAGTAGCCCGGCCGAACGCTGGACGATGTTGGATTCAACGGTGTTGTTCAGTTTTGCAATCGTCCAGCGTTGTCGTCTGTGTAGCAGCGTTCAAAAAAATATAAAGATATGTACTACACCAGTCGATGACCAGCTCGATCGACCTCTACACTCCACTGGCCGGCAAGGTACGTGTGTACGTATCACCAACCAGCCGAGCATAAGCAATCCAAAAGAATACACACCGACGACGGGACGGGACATGCAACTCACTCATCAACTGATTGATGGT
contig11642
CAAATCAAACAATGCTTTTGCACGGATTCTTGTAATTTACATGATGGTAGTACATATCAGACCACCCCGTCAGNCTCTCAACTCAGCCCTAGTAGGCGTCTTACTTGCCGGGCACGAAGTTGGTGGCAAATGCCNCATGCATTGTTGTTGATGGGATCGGTGATATGGTCAGCGAGGTTCTCTAGCGGGCCTTTGCCGGTGACGATGGCCTGCACAAAG
contig11886
CGGACAGTAGCAGGCAGATCTGGGCAGAAGGACACGAATAACCAACAAATCGCTAGTGATAATAGCAGCGGTGCTAAATGGATCTATGTGGCGGTACTATGTAGAGGAGCCATCGACGGACGGACGGACGGGGATGACGGAGGCAGCTGCTTCAGTGGCGGGCGGCGGCGAAGAGGAAGGCGGCACCGGAGGCGACGAGCGCGGCGGCGAGGGACGGCGCCGCGACGCCGGCGGCGGACATGGGGCTGGGCGCCGGGGCCTCCTGGGCGGAGACGACGGAGAAGGCGGCGACCGACAGGACGGCGAGGACGGCCATGGCCTTGTTTGCGACGGTGGAGGCGGCCATTGCTTCGGTTGGTGGCAGCGACTAGCGACGTAGGAGGTGGTGGTGGAGAGGTG
contig12479
AGCCAATCAACTGCGTTTCCCACTGCCCTTTCTCCGATCGCCCTTCTCCGTTCATATGGCCACCGAGGTCCTCCNGCCCGCACAACATCCTGCGGCCGCAGCCGCAGAGGATCCGTGCCGCGCACCGGAGGCCCANACAACTCCGGCACCAGGAGGTCTCCTCCTCCGGCCACGGCGGCCTCGACGACCGGCCGGANGACACCATGGGCGGCCTTCCTCTTCTTCTTCGTACGGGAAGGTGACGTATGCAGCCGCTCNCGGCGAGGCGCCCCGCGGTGGAAGTGTACGCCGGCCCGGCGTTCTCCGCCGCGTCCCCCGNAGCCGAGCTCGCTGCCGCTGCCGCAGTTCCCGCTCCAGAAGCCCGCGGCCGCCGTCAACGNACGCCGCCACGCGCGACCT…
contig12520
AGCAGAGTAGGAGGAGTACTTGCTCAGCACCAACACAGAGAGGGAAATCCAGACGGTCGCCGCATCGCGCTCCGGCTCAGGCCCTGGCACGCTGGCTCCCTTTCTCGGTTGACCCGCACGAAGCTCTCGCCTGAGCTCAGGCATGACGCCAGGGCAACGCAGAGTCCCAAGGCCATTGGCCAAGCACTGAACCGCGAGCGACACGAACGTACCTTACACTCGAACAGCGAGCACCAAGGCGACCCGCCTCCTCCCGCTCGCGCTCTCTCCGCTGCATCTTCGGCTCGGCTCGCCGGCGAAATCTCGCATGTCGCCACCTTGTTTCACACCGGCAGCAGCCTTCCAATCCGGGAGACGAGCAGCCGGGCGGCGAGGAGCAGAGGAGCTAGCTGGGCTCCA…
contig12561
GCAAGTTCCAGGGCGGCAGCACCNGTCTTCACGCTCGACCGCTCCGGCCCCTTCTTCTTCATCAGCGGCAACGAGGCCAGCTGCNAAGGCCGAGCAGAAGCTCATCGTCGTCGTGCTCTCCGTCGACCACACGCCGCCGGGCCTCNCTGCCGCCCCCTCCCCCCTCCATGCCGCCGTCGTCCGCCGCGCCCATGCCCAGCCCGCCCNTCTCCTCCTTCCATGACACCGCCGTCCGCCGCGCCGATGCCAAGCCCGATGTCACCACCGTCCATGACACCGCCGTCCGCCGCACCGATGCCCAGCCCGATGTCTCCTCCTTCCATGACACCCCCGTCCGCCGCGNCCGATGCCCAGCCCGATGTCTCCTCCTTCCATGACACCCCCGTCCGGGGCGCCGAT…
contig13101
ACAAAGATCACGTGGAACTGGAAGGCTTTGACGCGTGTAGCTATGGAAAGGAAGCAGCCAGCCGGAGCCGGCGGCTCAGTGCTGTCCGGGCAGCTTCTCCTTGATCTTGTCCATGAGCCCCTTCTTCTCGCCGGTGCCGGTGCCGGTGCCGGCCATTCCTACGTGCCCTTGCTGCCCGTAGGCTCCACCAGTTCCAGTTCCCGGCCCGTAGGCTCCGCCAGTTCCAGTTCCCGTGGCCATGTGCTGCTGGTTGTCCTTGTGGCCGCCGGGGAGCTTCTCCTTGATCTTCTCCTTCATGCCCTTCTTCCTCCTCCCGCCCATGCCGTCGTCCTCGGAAGACGAGCTGGAGCTGGAGCTGCCGGAGCGATGCAGTATCCCACCGGTCTTGTGCTCCCCCCT…
contig13127
ATGAGACAGCGCCGTTGTAACAACCTCCGCCTTTGGATCGACCTATCACAGCCTGCTCCTCGCAGCGTGTACGTCGACGGCGTCGCTGGCGTGCCGGCGGACGAAGTCCGTCACCTGCGCGTTGAACTCCTCGGCGCAGTTAGTCTTGAACAGCTCCATCGCGTGGTACCCGGCGCCGTCCATCTGCGCCTCCACGGCCACCCCGGCCTTCCGCAGCGCATCCACCAGCACCCTCTGCCGGTCCCTCGGCGGGTCCTTCTTGCGGCCGAGCACCAGGCACGGCGGCAGCCTCCGCAGCCGCTCCGCTCCGACGCCGGCCAGCATGGCCTCCGGGTTGCAGTACTCGTGGTCCCGGTCGGCGCCCAACGGCAGCGCGAGCTCCCAGAGCAGGTCGTTCGC…
contig13226
AGTCACAATCCTCAAACATCCCGGAAGGGATCACAGAGACGATCGAACGAAAGGGGAAAACGAGCAGGAATCATCAGCCATGGTACGAATATACGCCAATCAATCTGCAAACATACGTTTCGAGGGGGAAAAAGAACAAGAATCTGTGGACATGTGCAACGCCGACTAAGACATGAGCGAGGGGGCGAGCGTTTCCTGATCAACGAGGAATCAGCAGGGTATCTTGGAGGTGAACCACGTCATGACGTGGAGCGGCGCCTTGACGAGCTCCACCGCCGCCTCCAGCAGCAGCGTCACGCACAGGCAGCACGGGCAGATGCACGAGATGGGCAGCCCGATGATCCAGATGATGGCGCCGACGATGGAGACGAGGACGGCGAGGAGCGCGAAGGGCAGGCC…
contig13228
CACAAACCAAATCCCACTCCCACAAATTCCGGAAACGCAACGCAAGCGCGCCGCCGCCGTTCGANGTTCGAGATGCTACCTAGGGTTGCGCCGTCTCCGGCCACCGCCGCCGCCGCTGCGGTTGGNCCAGCTCTCCGGGGCGGGGCTCACCGCCGGTTCGGTGAGGTTGCCGGGGGGCCTTCCGTCNCGGGGCAGGGTCGACGGTCTGCTGCAGGGCCGCGGCGAAGGGGAAGGAGGTGCTCAGCGGNGGTGATGTTCCAGCCGTTCGAGGAGCTCAAGGGGGAGCTCTCCCTCGTGCCGCAGGGCAANGGACCAGTCGCTCGCCAGGCACAAGTTCGTCGACGAGTGCGAGGCCGCCCTCAACGAGCANGATCAATGTGGAGTACAATGCCTCGTACG…
contig13580
TCGCTCCCAAATCCGCAAAGAAATCAAGCCAGACAAACGGCGTTTCAGCCAAGAAGACATGGAAGAGCGGCGAAGCGACAGCCAACGCCAGGAGCCCACGGTCGCCAGGGCGGACGGCCCCCCGACTCCCGGCGACGAGTCCGACGACGAGTTCGAGTTTTCCTTCGGAAGCCGGGAGCCTGCCACGGCCGGCTCTGCGGCCGACGAGCTCTTCGCCGACGGGCGCATCAGGGCGTTCTACCCGGTGTTCGGCCGGGTCTTCGACGACGCGCACGCGCCGTCGGCTCCCGGCCGGAGGCCACTAGGGAGGCTGTTCCTGGAGGAGGCGCGGAACTCGTCCGTCGGGTCCACGTCCTCGTCCTCGTCCTCGGCCGCCACGGACGCCGCGGACCTCGACGG…
contig13607
GACAGGGGAAGACGCGTGCGCCCATCCCCACCATCCACCNGATCGATCCGATCCGCCGCCGCCACCTGCGCAGACGACGTGCGCGCGTGTCGCGCCGAAANGGGATGGACGCGGTGCCGGCGCTGGCGGTGGTGGACGCGCGCTTCTGCGCGGGGGACGAGNGCGGCGCTGGCCGTGGCCAAGACGCTCAGCATGTCCGGCAACGACTTCACCGTCACGGACNGCCGCCACGGGCGCCCTGCTGCTGCGGGTCGACGGCGTCCTCTTCAGCCTCCGCCGCCGCNTGCCTCCTCGCCGACGCACACCGCCGCCCCGTCCTCACCGTCCAAGAATCGGCGCTGGTGNATGAACACGCGGTGGAAGGTGTTCCGCGGGGACAGCACGAGCCGGCGGGACCTG…
contig13725
CCTAGCCATGAACTACAGCACGCCGTGGCGGTTGATGGTGTCTGTCGCCGTCTCGTCGGCGCGGCCAGCGCCAGCGCCTCCTCCCTGGGCACCCCGCTGCGGCTGCTGGCGCCCGTGCAGATTCAGGTGCTGAGTCGGGAGCGCGGTGCCGGGGATGGTGGGAGCGTCGGTGCCGGTGCCGCCGTGCGGGACGTCGGAGACGGGGAGGTGGCCCTGCGCGCCGTAGGCCCGCATCTTGTAGTCCTCCAGGCCGTCGTCCTTTTTGTACTGCACGTACGGGCTGGTCTCCGTCGGCAGCTGCACCGAGTCGCCGCCCTCGCCGGTGGCCTTCCGCTCCTGCTGCTCCCG
contig14054
CGTCGCTCAAGGCCAACTGCCCCCGGCCGACCGGCTCCGGCGACCGCAACCTGGCCAATCTGGACGTGTCGACCCCGTACTCCTTTGACAACGCCTACTACAGCAACCTCAAGTCCCAGAAGGGGCTCCTGCACTCCGACCAGGTACTATTCACCGGCACCGGCGGCGGCACCGACAACACCGTCAACAACTTCGCAANGCAACCCAGCGGCATTCAGCAGCGCCTTCGCCTCCGCCATGGTGAAGATGGGGAACCTCANGCCCGTTGACTGGCTCTCAGGGCCAGGTCAGGATCAGCTGCTCCAAGGTGAATTAATCGAN
contig14397
CAAACATGGATGGACGCCCAAGTTCAGCAGCAAGCCTTGTTCGTTAGCTTAATTTCCATGCATCAGGTGCGCAAACACGGCTCGTCGGCCGTGCCCTTTACTACGCGTGCTCTCCCAGCCGCCACCGGCCGCCTGGCCGTGGACGCCGCTGCCGGAGAAGCAGCTGCTGAGCTCCCTCATGAACCCGCCACCGCCAGTGCGCGCGCCGGCCGGCAACGCCCTATTCATCGACGCCGCGGAGGCAGTAGCCTGATGATGATGATGGTCGCCGTAGGCCAGCTGCAG
contig14537
CGATCGACGGCATGGACCGATCCGTNCCATCCATCAGGCGAGCGCGGCGAGCCCGCCGCCGCGCATCATCTGGCGGAACTCGTGGANAGTCGACGCGGCCGTCGCCGTCGCGGTCCACCTGGCCGATCATGCGGCGGCACTCCTCGGNCCGACCGGCCCTTCTTCAGCCCCAGCGACGCCAGCACCGCGCTCAGCTCGTCCACCGTGANTGAACCCGTCGCCGTTGGCGTCGAACACCCGGAACGCCTCCCGCATGTCCTCGTCCTCCTCCGCCTCGGCCTCCTCGTCCGACGAGCCCTTCTGGTTCCCGCCGCCGCCCGTCGACATGATGGTGCGGTNACAGCTCCCCGAACTCCTCCACGTCCACGCACCCGTCGCCGTCGGCGTCGATGCGCGCGA…
contig14773
TGCCGAGCCACAGACGCGTGCGGTTCCGCGGCAGGCGGATCTCCGCCACCCACTTCCCCCAGTGACGCTGGCGCACGCCGCGGTATAGCTTGGCCGGGCCAGGCGGCCGCAGCAGGTGCTGGTACAGCGCCGGCGGCACGACCCCGCCAAGCACGCCTCGCGGACTCAGGTTCAGCGCCGCGCTCCAGTAGCGCAGCGCCTCGGGCGTCATGTACTGCGGCGGGATCAAGGCCGCCGCCGCCTCGAACTGCTGCTGCTGCTGGGCATCGCCGAAGGATATCATCTGCGGATGCTGCGGAGGTGTGTGTTGCTGTTGCTGGAGCTGCTGCGGCAGCATCGGCTGTTGGTACAAGCTGGAGGAGTACTGCAACAGCTGCAGCAGCCTCGGGGCCGCCGCCG…
contig14876
TCCGTGACCACTTCTGTAACCCCTGTTCATAGGCTTTGGATTTTCGGTGTGTTTANGGTTTTCGAAATTGACATGATCTTACCATTCGGCATCAGTGGTGAACTATCTCAAAAATANATGAAATTGACATCCTGTGCTGCAGGTGAGGCCTCTCCCTCTTCTCTGCATCGATGGCCANTCGAGGTGATGGCGATGGAGCAGAGAAAAGGTGGATCTTCTCGACGCGGCGTTTGGTCTTNGAGCCAATTCTCATCGGTGCTGGTCGATGGGCGATGGCGCCTGCTGAAGTTTCAGTCCTTNCCATGGGTGCGACGGCAGCGGTCGATGGCCTGCTTCATCGTCCCCGCCGATGACCTTTCTNGGTCGAAAGGCGACCTGTTCGTTTCCTCCCGGCTTGCA…
contig14885
CAAGCCATCAAGCCTTTTGAGAATAAGGTACTTATATTAAACAGCCACAAAGTTGAACAGCAAAAATTCTTCAAGATAAGGTTAAGGTCACATGAAAATAACCGAGGATCAACAGAAGGCACAACTGTCCAGCCTACCAGCAACCATCATCATTCTCGCCACATTCGCAATTGCTTCCAATGTGCAGATTTCACCAATTCCACTGGTTCTCTCCTTCCACTGTCCAAATTTCAGTCAAACTTCTCGACCTTCGACACAACAGTGATTCTCAAAATTGATCGCGCACATCCCAAACATGATGCTCCTACTACAGATTGTGCAACACGACGACACATCCACCACACTAGTGCAGGTTCCTTGAATCCGCGACATGACAGGAACAACCATCTACTT
contig15117
AGTAATCACCTTGTTATTTATCACCATAGATATGTCATAGTCNCAGAAGCATATCATGCCATGCCCGTGAAGACCTTTACACATGAGGTCCAAAGCACACCTANTCCTATTTATCTATCCGTTGAGTTATTGCCTCGTACTAAAAAACAGTCACCTCCGTCCACNACATACAAACGGGTGTTGCAAAAAAAGGGGCAAAATTCTGGGATACATTACATAAGATATNATTGGCCTTGCAAAAGAGACACTAGG
contig15290
AGTATTTGGGGAGCAGGTCCCGCGCGAACTCGGCCGGCCGCCACACCACGAACGTCGACCCGTCCTCGCCCCACGAGATCACGTCGTCCACCGCCGGGTCCTCGACGAGCTGGTACGTCTTGGTCAGGAACGGCGTCGGCAGGGGACCTCTGCCCCGCCGCGTCCGCCGGCGCCACCAGCCCCGGCATCGGCGCCGGGGGAGGCTCCGCCCCAGCCCCGTCCGCTGCCGCCGCGGCTCCGGCGCCATGCTCGGCCGCCATCAGGCCGGCGCCTCCTCTACTCCTCCCGGACGGATCTGGCCCTGGGAACCCCGTAGTAGCTTCCAGATGCGGTAGAGGGCCACCTCACCAAAGAAAGGAACGTACGGAAGAAGCCTTCTGGAAGCTTCGCCCGCGGGAT…
contig15446
TCCGTTCGTTCGACGAGCAGCAGCAAGGAATCGTTGGTGCAAGACTGCCTGATCGAAGCNATCCGTCACTCCGTCAGAGGATCCATGGCCATGGAGAGGTTCTTCACGGCGCTCGTCTTCNTGCGAGGCGCCGCTGGACGGCTACGGCACGTCGGTGCTCACCGCCGGCGCGATCAACAGGNCTGGTCGTCTCTGGAGGCAGTGCGACGAAGCCGGCGGCGGTGGCTAGCAGGGCGGACGCTNGAGAAGGAGCAGGGATCCTCCAACGGCAAGCCGACGGCGCAGCGGCGCGCTGGGTTCGAGNCTCGCGTTCGACGGGCTCAATTGCTTCGACACCGTAGTCATGCACTGAGCATCCCGTCGGNTTTCTTGATTTTGATCTGTATAGAACTTGGATCA…
contig15458
TTTGATGATGCGAGTTGGTTANATTTGCCGCCAATGGATCGCCAACACTGCTTCAAGAACTGTGCGAATTTGCTGCCTGTCAATCATGCTAGTGAAGATCTCATTCTTGCTCTTTGCTCAGCTCTGAACCTGAAGAAAACTCTGCTGGCCGTGTCCGTGTGCGCAGCGCTCTCGGCACGCGAAGACGTATTACTCGTAATCCGTCTTCGCCATTCCTTTTGCGCTAGTCCTGGCCATTCCGTCTTCCACACTCGCGAGAATAGAGGAGGGATATGGTGTGGCTGCAGTACACGGCGACCCGGCGGCAGCGCGCCGCCACGGCCGGCCTCTTCCTCACCGGGGCCTTACTCATCGCCGTCGCCGCCCGCCTCTCCTACGCCAACATCGAGCCCTCGCGCG…
contig15574
AGAGAAGGGATCAGCAGCAGGAGGATCATCCGACGTGGGCTGCAGCGCGCCGATCCTGATCAGGTAGTTCCTCCTTCTGGACGCGCCGCCGCTGATATCACCCGGGCTCGTCCGCAGGTCGTCGTCCGAGCCGCCGCACGCGGACAGGCCGGCGGAGTCCTCGTCCTCGTCGACCTCGTAGGCGGCGCCGATGCGTCCGCCGCACTTGCGGCAGAGCAGGCGCGACCTCCTCCTGAAGAGGCGCAAGGTCCAGGGGCGGAAGCGGGGCGCGCAGGTGACCTCGTCGGCCTGCGTGAAGCGGGTCTCGTCGACGGCGAGGAAGGCTACGACTCCCTTCTTCCTGATCTGCTTGCCGTACTTGGAGCCGATGCCGGCCGTGTTCCGCGCCGCGGAGCTCAG…
contig15687
GAAAAGCTCTCGCGCTTACTCGATCAAACCTTCCTGTCCTGCTTTCTCCTCCTCTGTTTCCTCGAGACCAAGGGAGAGACCGACCATGGTGGTCCTTGCCAAGGGCGAGCTCGAGCAGATAGCCCTGCCGGCGGCGCAGCCGCCGCTGGCCCACGTCCGGGCGATCGACCTGTCCGCCGCCCCGGGGCCCGGCCGCGCGGCGGCGGCGCGCGCGCTGGTGTCGGCGTGCGAGGAGCAGGGCTTCTTCAAGGTGACCGGCCACGGGGTGCCGCCGGAGCTCGTGCGCGCCGTGGAGGCGGCCGCGGCGGAGTTCTTCGCGCTGCCGCAGGCCGAGAAGGAGGCCGCCGCGGGGCGGCCGCTCGGGTACGGCAGCAAGCGCATCGGCGTCTCCGGCGACCT…
contig15754
CTTAGCTCCGTATCTGCATATCGAGCGATTGTGACCAAGGATCGACGAGATGAGCGGCGGCGGAGGAGGATCGGCGGCGACGCAGGGGCAGCAGGATCTGCAGCTGCCGCCGGGGTTCAGGTTCCACCCGACGGACGAGGAGCTGGTCATGCACTACCTCTGCCGCCGCTGCGCCGGCGCGCCCATCGCCGTCCCCATCATCACCGAGATCGACCTCTACAAGTTCGACCCCTGGCAGCTCCCAAAGATGGCGCTGTACGGCGAGAAGGAATGGTACTTCTTCTCCCCGCGGGACCGCAAGTACCCCAACGGCTCCAGGCCCAACAGGGCCGCGGGGTCCGGGTACTGGAAGGCCACGGGGGCCGACAAGCCCGTGGGCACCCCCAAGCCGGTGGCCAT…
contig15788
GNCGGTCGCCATGGCTGCTGCGCTGCGCTGGTGGGCTCGGCTCCGGGTTCCGGGGCGGGGAGGAGGGGCAGGAGTCCTACGGCTCCGGCTACGGATCCAAGCCCCAGCGCTCCGAGGAGGACANCCTACGGATCTGGCTACGGCCGGAAGCCGCAGCAGGAGGAGGCTGCCTACGGGTCCGGGTNACGGCTCCGGGTACGGGCGGAAGCCGCAGGCCGAGGAGAGCTATGGATCTGGGTACGGGANACACGACGCAGCAGGAGGAGGGCTACGGCTCTGGCTACGGGTCCAAGCCGTAGGTGGAGCAGACCTACGGCGGATCGGAGTATGGCTCTGGGTACGGAAGGAAGCCACAGGTGGAGGAGAGCTATGGATCGGGGTACGGAAGCAGGCCGCAGG…
contig16124
GGGGCACCGCTGGAAGAATTGATGATGACGGGGAAAGCGCTCGCTGCTGCTGCTCATGTGTGTTGGTGGGTGTTGGTGTGCTCAGTTGGCGCAGGTCCAGCTCGCGGTGGGGACGCAGCCGAGGTAGTGGCACCAGCTGCAGCTCTTGTTGGCGTTGGCGCCGCGGAACACCATGGCCAGTCCGATCGCGAATCCTGCGACGGCGAGGACGAGGGCGACGGCCAAGAGCGCCCACTGGTAGGGGAGGTACTTCCTTGCGGTGCAGGGGCTGCCGGCGGGGAGGCGGTAGCGCTCCATCCACCCGAAGTGCGGGCGCATGAGCAGCACGAACCCGAGGAGGAACCCCGTGAGGAACCCGCCGATGTGGGCGAAGTTGTTGACGTGGGGCAGGATGCCCAG…
contig16223
ACGGACCCACATTCTTGGAGGCGATCACATCCTCTGCTGCTCAGCGCTTTCGCCCAGTGTGGTCTGTGGTATTGCCACTCACGCCAAGCAGCTGGCCAGATGGCGCGAGAATGGAAACAGCCAGATCTGTATGAGCTGCGCATCTTCCTTCGCCGACCCGAAGACGCACTCCTCCTCGACGCGCCTCTGCTCCAGGTTGAACGCAACGAGCTTCGACGGCGTCCACAGGTACACCACCTCCCTCTCCGGGTGGAACGCCATGAACACGAAGGTCGCGGTAGCGGGCTGGCACGAGCCGCCGGAGACGAGGTCACCGACCCCCAGCTCGTGCTTCACCACCCACTCGGATTTGGCCGCGTCCACGAGCTCCCACAGCGTGAGGCGCGAGCCGTCGCTGGA…
contig16298
AGCATCTCGACGGGNCCGGGGCGTCGCAGGGTCGTCGAGGCCATCGGCTCGGCGTGCGAGAACGACGGGTTTTTCNATGGTGACGAATCACGGCATCCCGGAGGCGGTCGTGGAGGGGATGCTGCGGGTGGTGAGGNGAGTTCTTCCACCTGCCGGAGTCGGAGCGGCTCAAGTGCTACTCCGACGACCCCAAGAAGNGCGATCCGGCTGTCCACGAGCTTCAACGTGCGCACGGAGAAGGTGAGCAACTGGCGCGACNTTCCTCCGCCTTCATTGCTACCCTCTCGAGAGCTTCGTCGACCAGTGGCCCTCAAACCCGCCAGCCTTCAGGGAAGTAGTCGGCACCTACTCGACGGAGGCGAGAGCGCTGGCGCTCAGGCTGCTGGAGGCGATATCGGA…
contig16479
ATTCAAAAATCTTCACCGGCTAAAGCTTTTAGTGTAGGAGATTGGATAGCGAAAAGCGTTTCGACTTCAAACGTAGGATCATCGTCTGCTAAGTACACCATCCAGCAACCACAACTTTTCTATCCTCTCGTTCGATTTCCTTGTCTCTGTATGGCCCATAGAACGTTACTATCGTCTTTTCAGGTTATCCAACTGAAGTCACTACATGTGATAAATATTATTGCGAGAACTAGAGCATGTGATGTGTCTCATACATATCCTTTCAAGAATGATTGCAGTTATTTGTTTGTAGGGAAGCATATTAGAAATGGGACCTTAACTTGT
contig16515
GCATCTGCACGCAGATCCTGCGCGCCGAGGGCGCCGCCGGGCTCTTCTCCGGGATCTCCGCGACCATGCTGCGCCAGACGCTCTACTCCACCACGCGGATGGGGCTCTACGACATCCTCAAGAAGCGCTGGNACCCAGGAGAACGCCGGCGTGCTGCCGCTGCACCGGAAGATCGCCGCCGGCCTCATCGCCNGGCGGCGTCGGCGCGGCCGTCGGCAACCCGGCCGACCTGGCCATGGTGCGGATGCAGGCCNGACGGGAGGCTCCCGCTGGCCGACCGCAGGAACTACCGCAGCGTCGGCGACGCCATCGCCNCGGATGACGCGCGACGAGGGCGTGCGCAGCCTCTGGCGCGGGTCGGCGCTCACGGTCAACNCGCGCCATGATTGTCACCGCGTC…
contig16750
GGCCTTGGCGAGCTGCCACAGCCAGATACTGGTGGCGTCGGCGGGGGGCGTGAACACCCGCTTGGCGCGCTTGCAGTCGTCGGTCATCGGCGGCAGGCACAGCTCGATCGCGATCGGCTTCAGCGTGCCCCCGGCCGTCAGGAAGAAGAGCGTGCGCGTCCCGTAGGCCTTCCGGCCGTCCAGCGAGTTGATCCGGTCCAGGAAAGGCATGAAGATATCGTGGTAGTCCAGCATGTACAGCTTGTTCTCCTCCAGCGCCTGCTGCACCGACATGCCGTCCAGGTTCCCGATGATGTGCTCCTCCGTGATCGCCGACTCCGGCGGGCCGTAGACGGCCGGGTCGAGCTTGCTCACCGGCGGGAACACCTGAAGACGCTCGATGTTGACGGGGTTGATGCC…
contig16810
ATAGACCCATCTCTGCACTATTGGAGAGCAAGCTGCACAAACCAGAGCTCCTCCGGAAGAGAAGCAATCGCATCGCATCAGAGTATCAGACCAATAACATCCATTCCAAGCTACCTAGCTGATCCTAATGGCGAGCAGCACCGCCATCTCTTGCCTGGCCGCGCTCCTGCTCCTCGCGGCCGCCGCGGCGCCGGCGTCGGCGGCGGAGAAGGAGACCCGGCTGCGGGTGTACTGGCACGACGTGGTGAGCGGCGGGCCGAACGCGACGGTGGCGCAGGTGGCGCAGGCGCCGTCCTCCAACGCCTCCGCCACGGGCTTCGGCAGCGTGTACGTCATCGACGACCCGCTCACCGAGGGGCCCAGCCTGACGGGCTCCAGGCTCCTCGGCCGCGCGCAGGG…
contig16994
AGCAGAAAGAACAGACAGACACAGCGTCACCGCGAACTCAAAGCGATGGACACCGCTCCCACGAAGCCGTCCTTGTCCAAGAAGCCCTCGCCGTCGTTCCGCCTCCGCAACGGCAGCCTCAATGCCCTGCGCCTGCGCCGCGTGTTCGACCTCTTCGACCGCAACGGCGACGGCGAGATCACCCTCGACGAGATGGCGGCCGCGCTCGACACGCTCGGCCTCGGCGCCGACCGCGCCAGCCTGGAGGCCACCGTCGGCGCCTACATCCCGGCATGGCGCCGCCGGCCTCGGCTTCGAAGACTTCGAGGGCCTCCACCGCGCTCTCGGCGACGCGCTCTTCGGCCCCATCGTCGAGGAGGAGCCCGGCAAGGAAGGCGAGGACGAGGACATGAAGGAGGC…
contig17255
AGAACAGAGCTTGGCGATCATTTGATTTGTTGCTATCTTCCACTGCTCTGGAGCGGATTGCCTGACTTTGAGTTGCTAAGTCATTGGCCGACTGACTTAACTCTCATCCACCATACACTCTTCATCCAATGGCTGCTATACACCTCACTTCACAACCCAAGAACTGAAATTTATGGAATAAAAGTGAATTTTGTGAAA
contig17295
ACAAGGCCACTAGATCAATCTCACATGGCTATNCTATCTGAATCATACGAATGGAAACAACGCACACCATCACACACGAGAAATCGTGTTCCGNGGACTAGTACTCAACACGTCAACCGCATAAAAAAAAGGAAGCAAAATATGGTCAGCACACANCTTGTCTATTGTTGCAAATACGTACGTAGCACAGCACCGCACTATGATGATGATACTCTATACTATATGCCGCGCCTGATCGTGCCGGTCGAACAACATTGGACAAGCTCGATCAGAAGCANGGCGTCGAGGAGGCAGCAGCAGCACAGCGCCGCGCAGCATCCTTTCAAGAAGCCATCGCCNGCCGTTGCCGTGTCCGCCGCGGCTGGTGGTGTCGGTGCCGGCAGGAGGGTACTGCTGGTC…
contig17344
GCTAGGCTAGCTCATCTTATTATTCCAACTCCATTAGTTTGTACAAGACGTACGCTAGAATATATACAACCTCTTGCCGCATCATCCATCATCCATCATGCAGCATCGCACACAACAAGGATAAAAGAAAGGCGCCCTCTAGATAAAGCTGGACAAACACAAGTCCAAGCGGAGCTGCTACTGCTCTCTTCTTCTTCTAAGATTCACTCGATCTACTGCCGTAGCGCGATACTATACTGCCGTATCTGCGCGGCCTTGTACAAAAACCGTATTGACAGCGTCGGCCGGTGCGTCTCGATCGCCGACTATCTCTACTTCTCTGCGGAGCCGGGGTCCCACGGACGGCATGGTCTAAATCTGCCTCGATCTGCTCTGACGAGTCTCGGATCCGGTGGCCGT…
contig17661
TTTACAACACAAACACAAATCAACAACTCCCATTTTATTCAATCTTCAATCAATCATGCGCACGCGCAAGCTGACCAGGTTAGATACACGAGGGTAGGATTAGATGGGGATGGCCCTGGAGACGCGCGGGTAGACGACCCTGGAGGGGTGGCCCATGATGCGGCGGCCCTTGCGGTGGCGGAACAGGTACACCGCCGCGCCCAGCGGCCACTCCACCACGCCGGTGACCAGGAAGGCCACGAACCCCAGCGTCGGCCCCACCACCTTGCACCGGCACGGGTTGCTCCGAGTCCCGCACTGCACGCACGCCGGGAACACCATGGCTACCAAGCTCCCGCTCCCGCTCCCGCTCCGACTCCTTCCGGTATTACCTCTTGC
contig18198
CTACTACTAGTAGATCCAGCTAGCGACCTAGACGAACAGCTCGAGCAAGACGGGCGGCTCGTAATTGGTGGCGGCCCGGTGCCCCACCACCTCCTGATCCGACTTCCCAACGCTGCGCCACACCCACTGATCGCCGTCGTCGTCGCCGCGCAGCGCCATCTCCTCGCGGTGCCGCCGCATGTGCCCCCCGAGCGCCTGGCCCATCTCGAAGCCCAGCCCGCAGATGCGGCACTCGTGCTGCTTCTCCTCTTGCTTTTTCCGCTCCTTGATGGCCCTGGCGACGCCGACGCCGAGCTTCAGCCCGTGGCGGCCCCGGAGGTGGCTGGTCCGGTGCCCGCCCAGCGCCTGGAACGACGCGAAGGCCCGGCTGCACGTCTTGCACACGAACTCCCCGTCCCC…
contig18456
ACTAGATCAAGGGTTTCCCCCGGAGCACGTNCGGGAAAGGCAAGGTGGGAGCAGCTACATCGATGCCTCCAACAAGGGAGCGACGCCAGAANGGCGCCGCCATCGACGACTCCGGCCACAACCGGAGTACGACTTTCGCCGGCAGTCTCACCNTGCATAGCCCGAACCCAGGATCCGATCAGCCTACACACCAAACCACTACCCCTGCCTCCANCGGCCAACCGCACCTCCCCGGCAAGCTCGACGTGCTTCCAACCTTGCATTCGCGTCCCCCACTGGACGGAGGATGCAACCCCCGCAGCGGCGCCATTCTTCTCCCATCGGAAGGATGCAACCAAGCACGACGCCATTCGTCTCCTCGAGGATGCAACGCCTGCGGGCCATTCATCTCCCGACGAA…
contig18862
TGGATCTGGGTGTGGAGGAGCCGCAGCTGGCGCTTCCTCCGGGGTACCGGTTCCATCCCACCGACGAGGAGGTGGTCACGCACTACCTCACCCCCAAGATCCGCAACCCCTACTTCTCCTGTCTCGTGGTCGCCGACGTCGACCTCAACAACACCGAGCCGTGGGATCTCCCGAAAAAGGCGAAGATGGGCGAGAAGGACTGGTTCTTTTTCGTGCACAAGAGTCGGAAGTACCCGACGGGGACGCGCACCAACAGGGCGACGGACAGCGGCTACTGGAAGGCGACGGGGAAGGACAAGGAGATCTTCCGCGGCAAGGGCCGGGACGCCGTCCTCGTCGGCATNGAAGAAGACGCTCGTCTTCTACACCGGCCGCGCCCCCCGCGGCGATAAGACGCCG…
contig19140
ATTCCTCCACAGACTTCAGAGCTACGGCACCCCCGATGCTCTCGCCGCCTACCGCGAGGAGGAGCTGCTAGTCTAGTCTCGCGAGGAGCGCNCTCAGAGACCAACCGACCGACCGATGGGGGAGATGGAGTCGACCTCGCCTCCGCCGGGCGCGGTGCTTCCGGTGGTGTTCGTGGACGGCGAGCGGAGCGTCGACCTGGGCACGGTCACCGTGCAGCCGTCGCTGGGCGTGCGGAAGCTGCAGGCCGTGGTGGCGGACCGCGTGGGAGTCGCGCCGCAGCAGATCTTGGCGTCTCTGGCGAGGCCTCGCCGCCAGCGCCGCGTGCCGCTCGACGAGGGCGCGGACCTCGCCGCCGCCGTCGCAAGGGAGGGCGCCGGCTGCTACGTCCTCGCCGCGCT…
contig19344
CTGTTACTAGGGGACCTGCCTAGCAGACATGGTCACCGCCGCTGCCGCTGGCGCCTCCACCATGTCCCTGCTCCCCATCTCGCACCTCAAGCAGCTGCAGCTGCAGCGGCACACGCGGCTCGCCAGCGCGCGCCCCAGGCCGGTGCTCGTGCTCGGCCGCCGGAGCCGGAGGCGACACGTCGTGCCGAGGGCGCGGCTGTTCGGTCCGGCCATCTTCGAGGCGTCCAAGCTCAAGGTGCTGTTCGTGGGGGTGGACGAGGAGAAGCACCCTGGGAAGCTGCCGCGGACGTACACGCTCACCCACAGCGACGTGACGGCGCGGCTGACGCTGGCGGTGTCGCACACCATCCACGCCGCGCAGCTGCAGGGCTGGTACAACCGCCTGCAGCGGGACGAGGT…
contig19448
AGCACACAACACGAGCTTACAGCAAAGCCAAGCAAAAGCAGAGCAAAACCCCTCCAAGCAACAAACAAGCANGCGCCGGCGACCATGGCTCCCAACCTCAGCAAGGCGACCGACGACCTGCTCGGCGACGTGNGCCGTGGACGGCCTCAAGCAATCGCCGCGCTTCACGCTCAAGGGCAAGGACCTCGCCGTCNGACGGCCACCCGGCCCTCCTCGACGTCCCCGCCAACATCCGCCTCACCCCGGCCTCCGTCNCTCGTGTCTGCCTCCGAGGTTGCTGGCGCAACCGACGGCAGCTTCCTCGGCTTCGACGCGNCCGGCGCCGGAGAGCCACCACGTGGTGCCCATCGGCAGGCTGGTCGACACGAGGTTCATGAGCATCTTCCGCTTCAAGGTGTG…
contig19472
TCGAGCTGTGAATCAAGCATCAGTAACTTGAATCAAGAAAGGATCGCGTCCCAGTCGATCTCGAGCGACGGGTACTTGCGCAGCAGGAAGCTCTCGGACTCGTCCCATGGAGCCTCCGAGAAATCAAGAAGCTGCATCTCCGGAACGACGTCACGGCACGAGGACACCTCGCCGTCAGCTGACGAAGAGCTCTCCGAGACAGAGCAGACTGGCTCGCTCTTGACGTCCGGGAAAGAAATCGGCGTCAGTGTCGGCGTCGGCGCCGGCGTCGCATTGCTCTGGCTCTGCGGCAGGTCCTCCCCGTGGCAGATGGAGTGGAGCTTGGCGTCGATCGCGGCGTCGAGCGGCGGGCCGTGGTGCTCGCCGCCGCGCCTGAGCTCGGGGAAGTTGAGCCTGGCG…
contig19477
AGATGGGGTTGGCGGGGGTCATGGCAGGAGCCGATCACCACCACCTCGTCGGTCTCCGGGCTCCTCCCAGGAGTTCCAGAGGTGGAAGCAGAAGCAGTCGGGCACGTCCACCCACATCATCTCCGACGAGTCCTTGGCGTACTTGGGCAGGACGCCGAAGCGGGAGGTCTTCTCCTTGTCGAGCATCACCGGCGAGCCGCCGCGGAACATCTCGGCGAGCTTGAAGACCATCTGGTGGTCGGGCACGACGACGAAGTTCTCGGTGATGGCGAAGTCGTGGATCATGGTGGGCTGGTCGAGCTCGATCTCGACGTCGGCGGACTTGGTGCCGTCGGCGTGGAAGTAGAAGTACTTGAGGTACGGCTTCTTGATGACATCGTAGCTGAGCGCGAAGAGCTC…
contig19503
TGGGGGCTGCTAAGGAGGAGGAGTCTTCTGACGGATGTTGCGTTCATTCAGAACAGTTTCTGCAGGTACGTGAGCATGTCGCCGAACGCGGCGGCGTCGCGGGGCGAAGGCGCCCGGCGACGGCGGGTCGAAGATCAGCGAGCCGTCGATGACGAATCCGTCGTCGTCGATGACGCCGCCCCAATCGTCGCCCGGCCAGCCTCCGGCGAGGCCGGCCGCCTGCTGGCTCTCCGCGTAGTCCATGTCGCTCGGGAAGTCAGGCGACGGCGAGGACAGCGCGCGCTCCGAGGAGCTCGAGTCCGTGTGCAGGCGCGGCATGGAGTGGTTCGAGTCCCGGTCTGCCGACCCGGACCGGTCGAAGCAGAGCATCTCCGTCGCCGGCGGCGACGGCTGCTGGTA…
contig19521
TGTTCCGCGACGGTGCCACCCGCGTCACGCTCATCGAAGGCCGGAGTTGAGAAAGGTGACGCCACCCGAAGACAAGGCGCGACGGCGACGCGACACGACGTGACTTCAACGACAACACCGCTCCTCTACGAACTCGTGAGACGACGCCTTGGCTATGCCGACTGCCGTGGACTCGGCGTCTGGCCTGGACGAGGCGTCGACCACACCGGCCATGCTGATGTGAGCAACGCGTCAGATTTACACCGACGCCGGTCTCCACCGACAATTACTCCTGCGAGGCATAACCCCTCGCATACCCCGATGAAGCTACTGGTCGTCGAGAAGTCCGAGCCGAGCACGACCCATGCTACTCCAACAACACCTACTCCAACGCCGCCAGGACCGACGAGGCACGACGGC…
contig19575
CGTTGTCGGAGCTCTGCCGCGCTATCGCCANGCTTGGTCAGCAGGATGGCCGCCTCGGCGCATGCCTCGTCCACCTCCTCGCCCCCCTCGTCGTCGCTCTCGGACCCAGCGCCAGCACAACCGCCGCTGTCCTGCTGGGCTTCGTCGCCGCTACNTGCTGCCGCTGCCGCTGCCACTTCCACTGCTCTGCCTGGGGCTCAGGTTCGAAGTCGGGCNTCGACCGGCCCCCGCAGCGCTTCGCCTTGCTCCGCACGCACGACCGCACGACGTGGCACGNCCACCTCGTTGCTCACCACGTCCCACAGGCCGTCGCTGGCGAGGATGAGGAACTCGTCCTNCGCCGTCCTTCCTCTCCAGAACCCTCACCTCCGGGTCGGATATCACAAATGGCTTCAGGTN…
contig19629
CAACGACGAGGAGGAGGAGGACGACGACGACGAGGAGTACTGACCCCGGGTCCGGGTCCGGGACCAGGCAGCGCGAGGACGACCCGCTCCGGGCCACCACCCCCGCCTCGATCGAGTTCCTCGACGCCAAGCTCCGGGCCCTCGATCTCAAGTACAAGCAGCCGGACAACGCCGCCAGGCTCTACCTCCACGTCGGCGGCGCCTCCGCCGACGCGCGCTGGGTGCCCGCCGAGCGCCGCGCCACCTACGCCTTCGTCGACAAGGCGGCCGCGGCGGAGGCGGAAGAGGAGGACCACCGCGGCCGTCGCTCCTCCTCCTCGGCCTCACGGCCCAGGTGGGTCCTCGAGGTGGGCCCGGGCCAGCGGGTCTCGGCGCCCGTGGGGCAGGAGCTGCAGCTCA…
contig19815
GCGAAAGAGTTCCATCGTAATCANAGAAACAATGCCAATCTTTTACCGCAGGCAAGCTCAGTAATTGCCTCAAAGGAGCCTAAANGCAGAAGGATAATTCACCATCCAATTACGATATCGCAAATCAAGATCATCAGCTTGAACANTCATGGGGTAAGAAGTCCTTGCTTTGCCTCTTACGAGGAGGTGATGAGGCCAGCATCAGANTCAAGCCATCCGGCAGCACGAACCTCTTCGATCTTGCCGGGAAGAGGTTTCTTCTTTGGGNGTGTTCAGGTAAAGCCCAGAAGATGGGAAGCTTGTAGGTGTTGTGTACGTCATAGGCAAGNGCCTCTTATATCAATGAAAAACGAGGATCTTTTTGCTCACTGCAAACGTGCA
contig19913
GACACTTCAGGGGTGTATTTCACACCTCTGAATCGGCCACCCAGATGCAAGATGTGCAATCGAGCAGCGAATGACGAGAACGCCCAAAAAAAAAACGAAAAAAGTAGTGCACTAATTGCTATCCACAGTGTGTTGCTGCTGGGGCTGCTGACTTTCCAGGTCCTCGATATGNCAGTTCCATCGGGTGCGCGTGGTCACCCTGCGTCGGCCTCCGCGCCACCGGCCTCTCCCTNGCTCAGCATCTTCATCAGCGACGCGCCGAGCCCACATGGCGGCGCCGAGCTGCCACTCCCNAGCACACTCCTGCTTCTCCAAGCCCTGCTTCTCCTGCACCCACGCTGGCGCGGCCGGCGACGGCGGCGGCTCCACCAGGGCGCGGCAGACCGGGCACGACGAGCT…
contig19915
TTGATCTGGAATTGTCAATCTTATGATGCTGGCAACNAATGGGCTACTGTGACAGATCAGGTTCGTGTCACTGTCAGGAGCAACATGGAATTGGCTCNCCCTGAGGTTTTTAAGTTACATCATATATATGTACAGCCTATGTATAAAAAAAGCAACTGTGNAAGTGATTCCAGTAGAAATCATTCTTCACACCAAACTATCAGAGATTCTTTCTCCGGAATTNTCTGGTGGTTCCTCCACGACCACGCGAGCAAGAAGATCACGAACGCTACCCCTGTGGACCNTCCAAAAGATGATCAGCCAGGTAGGCATTGGATCATGGAAAAGCCCATGCCCAAACTTCANTGCAGA
contig20231
TCGATGCTGCTACTCTCAATCCCCTCCCTCTCTTTCCACGAGAAGAAGCAGACAAGCAAGAAGAAGAGCAGAAAGAATGGGCAACCAAATGCATGGAAGCAACTGCAACTGTACGCGCGCACTCATCCATCGTCAGCTCACTCAGTGGATGCATATCCCGGGAACCTTCCACTGGAACTTGCCGGCCCTCTTGTCGGGCACCGGCGCCGCCGTGTAGTTCCTCCACACGTCCAGCACATTCCTCAGGTCATGCAGCTTGGCCCCGAGCCCGACGCAGCAATTGGCGTGCAAGGTGCAGATCTTGTTGAGGTCCCTGCTGAGCTGGCAGAAGCCGCTGATGTAGGTGGTGTCGAGGAACTGGATGGCGACGCCGAGGCTGTCGGTCATCTCGTGCTTGAT…
contig20473
ACACATACCCAAATTCGTGGGAATAAGGATGATTTATACATGTACCCCTCTTTTTGTGTCAGATATAGTTTCCAACTCTTGTTCCTTTTCACATTTTTCTCTGCAGCGTACAGCCTCTTTGGATTGAAGGAAGTTATAGGAATTTCCCAGATTCAAATCCATAGGATTTTTTTCCCTATGAAAGCCATTTGGATCATAGGATCGGGTCGCCAGTTCTTCTGGAATACATTCATATGCCCTCCATTCCATAAGAATCACTCATTTTATTTTATTTTCCTTCTTCGAGGCCCGGTGCACTTGTGCGTCTCTCTCTACTCTCTCTCATCAATCCTC
contig20716
ACGGTCCTTGCAACCGATCCGTCCACCCACCCATCGCCCATCGGTGGCTGGCTGCTGCTGCTTCTTGTGTGGGTTCTTCCACTGCCGTGCACGGTCGAGATCAACAGCAGCAGCCGTCCGTCCTCTCTAGCCCCTGCCGATCGATTGATCTGTCTGAGGGGGAAGGGCGGCGATGAGTTCGCTGAGCATGGTGGAGGCGAGGCTGCCGCCGGGGTTCAGGTTCCACCCGCGGGACGACGAGCTCGTGCT
contig20874
TCGTGCGGTCAAGTGGCTTTCCTTTTTGCTCCGAGGCCACCTGACCAGGCAACTCATACTGGCCGTAGTGTTGCTATGTATGTGTCAGTGATGTATTCACTAGTTCCTCCTTTAATACTTTTTGTTCAGTGTGTGAATCCACCTGCAATTTTTTTTACTGGTGGGTTCATACATGATGTTTTGTTACTTCTGAAAGAAAGGAATAGCACTGCTGAGCTCTGTCCGAAGAATATGTCCAAGCTATTCTGGCCCCAAATAAATGTATTGGCACCTCTTCTATTGTACCTTCTGTGTTCAGCTTATTCA
contig21205
TCGGTCGGATCGTGTGCGAAACGACGCTATATTCCAGTTTCCCGAGCCACGTTCGGCTGTTGGGTCAGAATTTCACGTGAGACGTATCGAGCCGACGACGGGACATCCGAGGCAACGTTGGGAACGACTTGGGCTACGGGAGAACGGTTGTTTTTCCTACGAAAAACCAACCGAATTCCCTACGCCCAAGCGGGAGGACCCCTCCTCCCTACTATACCCGAGGGTTTTAGCCCCCCTTGGGACCCCTGCCCTTCAGTTTGTGAAGGAGGGGTACACTGTTTTGAAACGGTGCCGTGGCAGCGTTTTTCTGCCGTGACAACTGTTTTCGTTGCCATGGCATCGTTTTCTGCCGTTCAACATACAGTTTTAGCCCAGTTTTCATGGCGTATGGCCAGTTTT…
contig21283
AAACTAAGGTTGCTTTTTTTAATAGGGGAAGGTTTCATATTGATGATGGCCNGAACAACTAGGTTCTCGAAGGTTCTCGGAGGATACTTGGCTTGGAGACGTGCCCCTTATANGTATCTTCCTTTGTACAATATTGTTCAGCGCAAGGAAGACTATGTGAGCACTGTATTAGGNGTCAAATCCATTAAATATCTAGTT
contig21297
TTAGAAGGGTGCGGTAGCAACATCTCGTTCCTCGGCGGTGCGTCCATACTGGTGGACGCAGACACCGTCATCGTCAAGAAACGTGTAGGGATTGAACATGTCGTAGTCTTCGTCACCCTGGTCGTCCTCCTCGTCGGAGTAGGCCATGTAGTCCCTCCTGACGCCCAGCACCGGCTTCAGACCCTCGGTGAAGATCCGGACGGCGTCCTCCGAGGAGTGCGTTCTCAGGACATACAGCGCCGCCTCCCTCGCGTGCTTGAGCTCGTGGAGGGAGAGCGCCTTGGGCTCCCACTCCATGGACGCCATGCTCCCCGCGGCGCCGGCGTCGGGCCTCATCGATCTCAGCTTCGTCAGACGTGCTGTGCGCGCGACGACCGGAAT
contig21455
CTTGCGGTGCTTGTGCATTTCTCCATAGCTTGGCTAGCAGAGCAGAGGAAAAGAAGCAACGATGAGCAGCCACGAAGCGCGCAAGTTCGTGGAGGAGGTGCGCGGCCTGGAGAAGAACTGGATGCTCGACCTCGGCCACCCCCTCCTCAACCGCGTCGCCGACAGCTTCGTCAAGGCCGCCGGGATCGGCGCGATACAGGCCGTCACGCGGGACTCCTACTTTATGGCCATCGAAGGCGAGTCTGGGGGCACCGGAGCGGTGTCGGACGCCACCGGCAGCAGGAAACGGACGTTCCCGGACCTCAGTGGAGGGACGAGCAACAGCAAGTCAGCGGAGGCCATGGTGAAAAGCGTGAGCAAGGAGTCGTTCCAGTGGGGGTTCGCGGCCGGGATGCACTC…
contig21486
TCCGGCACCAAGAAGGGAAACAAGACCATCTTTATTCGTGTAGTAGCGAGATGTGGGGGCGATGGCAGCAGGTCAAGACCATGCTGGATGCTTAGTCATCATAGTTGTGGCGGCGGTGGTGGTGGTGCTTCTCGTAACGCTCCTTCTCATCATCAGAGTCATCACGCTTCCCGTAACGGTTCTTCTTCTCATCATCAGAGTCACCATCATCCAGCTTCTTGCGGCCATAGTTCCCCCCGCCGTAGCTGGGCTTCTCATACCCACCACCATATGAACCCTGGGTCTCCTCTCCATACGGCTTGGGCTTCTGGTACCCACCAGAGCCATACGCACCTTCATCCTCCTCTTGCACCTTCCTCCCAGATCCATACCCAGAACCACCATAGCCCTCCTCCTCGG…
contig21549
GTCTGGAGCCTTTGTCCTTATTCCCCTGTTGCGTGTCTCAAGCCTTATGCTCACTCCCATGCTAGTATTTACCTTTCGTGTGCGTATTGCTACTCGCTCGGCGGCATCGCTGCCGCCGGTGATGGCAACAGGGCGGCCGAGCTGGACAGCGGCTCGTGGACGACGGTGCTGGTGGAGAAGAAGATCGGTTCGCCGCTCAGCCGCAGCATCACGGCCCCAAGGACCTCGGTCAGCAGCTTCTTGAACTCCGCTTCTTCAACCGCCTTCCCGTCGCCCGCGTCCGCCACCTTGAGCGCCTCGTCCACGACGGCGTCTACCCGATCAACAGCGCCATGGGGTGGTAAGCTTGCTGCATCGGCCATCTTATCGAGTGCGACTCGCAGGTGTTCCTTGTCCTTG…
contig21589
TTCATCGGACCATCACAGGTACATGGAGTATATCGAACAGCTCTAACACCTCAAGTCGAAAGCACGAGAGATCTTGAAAGGAGGGGACACCTTTGCCGCGCCACCGCTTCATTCCAACGCGTCGACGATGCGGCCAACGAGGCCGTCCAGGAGCCGGCGCTGCGCGTCGAGGTGCCGCAGCGCCATCTCCATGCGCATCCGCTGCGACTCCCTCGCCGCCTCCATCCTCCTCAGCTCCGCGCGCACGAATCCCTCTCCGATCCGCCCTCACCGCCTGCACCACGT
contig21872
CTAGGGCACGCAGCAGCAGATGCGTGCGTGCGTGAGCGCGCGGGCGACCGACCGGTGGCTATCCGCCACTTCACTTCCACTTCCTGCCGCCGTGCTTGCCGCCGCCCTTGTGCTTCCCGCCGGAGTAGCCGTGCCCGCCGCCGTGCCCGGTGTGGTACGATCCCATGTGGCCACCGTGGTGTGGCGCGGGGTAAGCCGCAGGCGCGTAGCCTTGCGCCGGGTAGCCGCCTACGGGGGGCAAGCCCCGGCGGCGGGTGGAGGGTACCCGTGCTGCCCATGGCCGCCGTACCCGTGCTGCTGCACGTGGCCTCCGTACCCGTGCTGCTGCCCGTGGCCGCCGTAGCCCTGGTCGCAGCCGTGCCCCTGGCCGCCGTACCCGTGCTGCCCGTGGCCTTTGCC…
contig21917
ACCTCATCCCGGGGATGCCGGACGACGTCGCCGTCGACTGCCTGGCGCGCGTCCCGCACGGCTCCTTCCGCTCGATGCGGGGCGTGTGCCGCGGCTGGAACAGCGCCGCCACCGCGCCGGAGTTCGCCCTGGCGCGCGCCGAGGCTGGCGCCAACGAGGATCTGGTCTACCTGCTGCAGTTCGGGAACCCGGCGGCCGCGGACGGGGACGGGGTCGCGCCGGAGAACGCCCAGGCGTACGGGGTGTCGGTCTACAACGTCACCACCGGGGAGTGGCGCCGCGAGGGCGCCGCACCGCCCGTGCCGATGTTCGCGCAGTGCGCGGCCGTGGGGAGCCGCCTCGCCGTGCTGGGCGGGTGGGATCCCAAGACCTTTGAGCCCGTGGCGGACGTGCACGTGC…
contig21919
ACCGCCGTCGAGCCAGAAGCAGCCGCTCTCCCTCGTGCTTATGGCCGCCGACCACTTCCCTCAGAGCTCACCTCGGTCCTCCTCTACCACGCGCCCGCCTCCTCGCTCAAGCGCCGCCCACGCATAGACGATGGCGTCAGCCGCGGCGTCGACGAGGACAATGGGGTCTGGGTCATCGATCTCGATCATCCCGCTCATCTTCGGCAAGTACGAAATCGGTGCGGACGCCGCGTCGGACAACGACAGCGAGGGCTCATCGCTAGCTCATCCGAGTCTTCGGTCGCCGCCGTCCTGCCGCCGCTGTGTGCTGGCGCCGACGCCCGCGTCGACGAGTACGGCAACCCGGTGACCGGACATGGCGTCGGCACCGGCATGGGGACGCACGGCGGCGTCGGCACC…
contig21959
CTTGTCTCGCACATAGTTTATGCACAAATGAGGGGTCCGCCTCGTCACCCTTCGATGAAGCCGGTCATCCGCAGCACGGAGTTGCGCAGGTGGCTGAGGTCCCGGTGCGCCCGCCCGGGTCCCGACCGCAGCGAGAACGCCGCCGCCGCCTTCCCCTCCGACCACCTGCGCGACACCATCAGGTGCGGCGGCACCATGGCGCCGTCCTCCTCCTCCTCGTCGTCCAGGTCAGCGCGCCCACGGCCACGGGGCAGGTGCGCGGCCCTGGGTATGTCCACCGGCGCAGAACACTGCCGGTGGTTCCTGGAGGCTCTGGGAGCCGCCGTCGATGACCCCAGCGCGCTCCCCAGAGCGCCGTGGCGCGTCTCCGGCCACAGCACCTCGCACTCGGACAGCTCC…
contig22027
GCGTCGTCGCGGCCGACCACGCCGCGAACAGAAAACAGTCGCATGGCGATGGTCGTTTGCTGTCGTGTCGATGGCATACTCCAGGCTCTGGAGCACGGCCACGACGGCGGCCCCGGGAAGCAGAGGAGATTCCTCCCATCCGGAGCTCGCCTAACTGATCTCGATCCGCCGGATCCCCAGCGCACCGGCACCGCCAGCGCCCGCCCAAGACGGATCCCTGGAACCCCGCACGCCATGGCTCTTCAGCGGGCGACCGCACGCCCCCAGGCTGCTCCGCCTCACGAAGTATGCCATGCGCACCAGTTCAAGACCTCCGCCCCCTGCGGACGCACCAGAAGTGTGAGCCGCCTCCACGCGAGCTCCGCGCGCAGCAGGAGCAGCGTCCCCTCTCTGCCGCGG…
contig22104
CTGCACGCGGTGAAGAGCGAAGAGAGAGGATTCATCGATCTCGAGGACATCCTTTCCAAACCCGGCCATCCCATCAGGCGCGGTTTCTTTATTTTGAGAGATCAGAAGGCGCAGCAGGAGGAGAAGAGGCGGCTCCACGCGGCGGATTCGGCATCGGCCCTCCTGGTCCGCCTCCTCCCCCTTAGCTTCTTCCTGGCGGCGGCGTCAGCCATGGCGGCAGTGGCGGCTACGTGTACGTACTTCCGCGGCGCGCTGCCGTCCATGCCGCTGAGCAGCTCCCACATGACGTGCACGTCGTCGTACTCGCACGTTCGGACCTCCCTGCGCAGCTCGCCAAGACCTGCAACTCATGTGTGCAATGCATCACCACTCATCAGCTCCATCGTCCACGAGGAAAAG…
contig22105
TCATCCATGGCGCCGATGTTTATCTTCTCGCGTGTTAAACTGTTACTACAATCTTATCGGAGAGGACGCTGCAGCTGGACGACGAGGACGCTGATGTCGTCGGAGGAGCCCCTTGACACGGCCATCTCGACGAGCCGGCGGCACGCGGCGGGCAGGTCGCCGGAGGAAGATGCGGCCACGCGCGCGGCGTCGACGGCCTCCTGGTTGCCCACCTTGTCCCAGAGCCCGTCGGAGGCGAGGATGAGCAGCTCGCAGTCGGCGCCCACGTCCACCGTCGTCGTCTCCGGCTCCGCCACCACCCACGGCTTGAGGTGCGCGTCGCCGATGCCCCGGGACACGGCAAGCGTGCCCTGCACCCGCCACGTGCCGCGGCAGTTGAGCACCAGCCCGCCTTTCAGG…
contig22129
TTCCCTGCCCAAACCGCAAAGCAGCACGCACACCCTTCCCTCTTCCTCCTCCTCCTGTACTACACTCAAACTAGCTGGGTAGCTGCACCTGCGCTGCACGCCGGCCTTGGAACTTCGAACGTGCTTCAGTTATCACTTGATCATCATCATGGACGCCATGTCGTGCCTGGCGCCGCCGCCGCAGGCGTCGTTCCTCCCGTCCTACTCGCCCGCGGCCTACTACACCGACGCCGGCATCGTGAGCGCGCTGCACTTCTCCTCCATGCCCGACTACTCCTACTCCCCCGCCGCATCCTCACCCTCCAACTCCGCCTCCGCGGCCTCCTCGTCGTCCCTTCTCGCGGACTTCCCCTGCGGCACGGGCGGCAGCAGCTGGTTCGCCTCCACGGCCGCGCCGCC…
contig22350
CTTCGGCTTTCCCTCGCCAGTGCTGGTGACAATATCAATTGCATACACTTCATTTTCTTCAAATTCAGCATCATCCACCTTGGTATCAGCATTGGAAACACTAAGTACCACTTTGTTACCATCGATGACGAATTGTTTCAGCTGATGGCTCAGCACACCTCTCCCACACCTTCTATACAGAGAGCCAGAGCACTCCGTCCGTCGTTGCCGCCTACTCCGCTTCTGCGAAGCTCAGCCAGCTTTCTGTCCGTCCACCACCAGCACTACCCCAATGGCTCGCTTCGCCGTGGTCGCCGCCATCGTCGCCCTCCTCGCCATCACCGCCGCCGCGCAGGGCCCCATGCCGGCGCCCAAGATGGCCCCGCTGCCGGCGCCTCCGACGAGGTCCCCCCCGGTCGC…
contig22460
GCCACAATTGGGCAGGCAAATCCAATCGGCCGTAGAAATTCACAATGGCCATCCATCTATCCATCCACGGAGCGAAAACCCAGCTCCCGAATCCTAATAGGCTTGAGCTCTGCTCACCGAGCTCGCCGCGATCAGCCCGTCGGGGAGGACGTTCACGGTTGCCGTGGCCATCTCCCACGCATCGAGGCTGGACACCTTGACGGCGCCGGTGCCGTTGTTGAACACGTACAGGTGGCTGTTGCCGTTCACGACGTGGTCCGGGTACACCCGCGCCGTGATGCACGTCCTGCCCCCGCCGCCGAAGCTCTCCACCACCGAGTGGTCAACCAGTGTTCTGAGGGATATGCTCCCCCCTTGCGCCTCGATGTCCATGTCCACGAAGGCCCCGTACGGCGGCTT…
contig23131
CCCGAGCTGGCCGCCGCGCAGGACAAACGCCGTGGCGGCCGTCGCGGCGGCGGACGAGAAGAAGACGACGCAGGCGACGCAGTACAGCAGGAGCCGGTCGGAGCCGGCGCGGGAGCAGAGCAAGAAGGGCAAGAAGCAGCAGCAGCAGAAGCAGGGGGCGGAAGCGAAGATGAGCAAGTCGAGCTCGGAGGCGAGGATGCTGCCACCGCCGCCGCCGCCGCCGGAGGAGGCCGAGGTGGAGGAGGGCGGCGTGGACGCGCGGGCGGACGACTTCATCAACAGCTTCCGGAAGCAGCTCCAGCTGCAGCGGCTCAACTCTCTGCTCAACCTCAAGGAGATGCTCAACCGCGGGGCCTAGTAGCAAAGCAGCCTGCCGGCAGGGGCGGAGCCAAGGGGGGA…
contig23318
ATTCGAAAAACAAGGATTACTACACCCCTGATCCATCAGTCCAACCATACGAGCAGGAATTCAGTTCTGCAACAGAAGCAGATGAACACAGCTAACTACACTACCTCCGCGCTCTCTTCGCCTTCGATGCCGTCAACAACTAGCATCTGGCTTCCGCTCATCTCTCGCACACATGACACGACTAGCAAGAAGTCTCCTTGGACAGGAGAGGGGTCCGAGACATCACACGCGCACGGATGCGTGACGCCCAGGCAGGCGTGCCCTGGCCGAGTGGCCTTGGGCGCAACT
contig23575
AGGAACCATGGCCAAAGGTCAGAACCAAAAGAAAACGACATCACTGCAATGCAATTTATCCACAACCCATATCCACCAACCAAGATGCTGCTATGTATTGGACAAGGCTACAAGAACAAACCCTATAAGAGATTGTTGAATAGAATCCCTCTGTTATATACACCACTTCACTTACTACTATCCGATTTTGTCTATAACCGATCACATCTTTCTCAACCATGTGGCTTGGCCTCGGAGCACTACTTCGACTGCGTCTCAACTCTCTCTGACCATGGCTGGCCTCCGAGCGCTGCTACTTCGACGATGGAGTCATTGGAGCATCAGGCTCGTTGGGCCGCATCTCTTCGTTGG
contig23738
TCCGAGTGTACAGTACACACACGAGACGTAGCACGTGATGCTGAAGTTCAAGTGGCCTCGTCGTCCTCTAGATTAAACCTCGCCGCCGTGGTGACCGCGGCGCCCACCCCGCCGGCCTTGGTGCGCGCCCCGGCGTCGCTGTACGTCTCCGCCTGCACCACTCTGGCCGCGTCCTCCCTCGCCGCCGGCTTGTCACCCGCCAGCTTCGTCGTCGCGTCCGAGAGAACATCGCTGACCGTGATCTTGTCCTCGTCGCGCTCTGCCCAGAGGTTGGCGCTTGCGGCGGCCCACGCCTGGTCGGTGAGGCCGCCGGGCATGACCTTGTCGGCTCCCTCCGCCTGCGTCTCCGCGGCGCGGATGGCCGCCGCGTCGGCCACTTCGAGGGGCCGATCGCCCGCG…
contig23739
ACACCACCGTCCGCCGCGCCGATGCCCAGCCCGATGTCTCCTCCTTCCATGACACCGCCGTCCGGCGCACCGATGCCGAGCCCGATGTCGCCGCCCTCGGGTGCTCCTCCGATGCCGAGCCCGATGTCGCCTGCTGCCACCCCGGGCTCCGCACCATCTCCCGCGGGTACTCCGGACTCGCCACCGTCGCCGACAAGTCTGGCTCCGTCGCCATCGGGTACACCTGGAGGCGGATCATCGCCGGGCACCCCTGGATCCGACACGAACAGCCCGCCGGGCGCTGACGGGGCGAACTCGACCACGCCAGGAAGCGCGGCTGCTCCGGTGACGGCAGGCCTGATCGGCACGCTTGCAGCAGGCATCGGCTACGCCATCCTAGCTATC
contig23760
TCCGAGTGTACAGTACACACACGAGACGTAGCACGTGATGCTGAAGTTCAAGTGGCCTCGTCGTCCTCTAGATTAAACCTCGCCGCCGTGGTGACCGCGGCGCCCACCCCGCCGGCCTTGGTGCGCGCCCCGGCGTCGCTGTACGTCTCCGCCTGCACCACTCTGGCCGCGTCCTCCCTCGCCGCCGGCTTGTCACCCGCCAGCTTCGTCGTCGCGTCCGAGAGAACATCGCTGACCGTGATCTTGTCCTCGTCGCGCTCTGCCCAGAGGTTGGCGCTTGCGGCGGCCCACGCCTGGTCGGTGAGGCCGCCGGGCATGACCTTGTCGGCTCCCTCCGCCTGCGTCTCCGCGGCGCGGATGGCCGCCGCGTCGGCC
contig23774
GGAAATCACGGTAGAGTGGAAACATACAAATATGTAAAGGCCCGCGAACGACCAAACACGACTAAAGGAAAGCAAATTAAGCGCGAACGCATGCGTCTAGTGATTCCTGGTGGTGGTGGTGTCCTTGGTGGTGGCGCTGGTGGTGGTGTCCTTGGTGGTGGCGCCGGTGGTGGTGTCCTTGGTGGTGTTGTCCCCGCCCATGCCCAGCGTGTTGGCCACGGCGTCCTTGGCGCCCACCACGGCGTTCACCACCGTCTCGCCGGCCTGCTGGAGGACGCTGCCGGTCTTGTCCTTGCCGGCGACGGCGGACTCCTTGGTGTACTGCGCCGTCTCCGACGCCTTCTGCTTGGCCGCCTCGGTTGCCTCGGCGGCCTTCTGATTGGCCGCCTCCGTGGTCTC…
contig23810
CGCTCCAGCTCGTCCGGCCGGTCAGGCTTGTGGTCGACGGAGAGTGCAACGGGGACACCGGCACGGGAAAGGACGGCACGGGAGTCGCCGGCGTTGGCCACGACGATCTGGGTCGGGCTGATGACGGCCACGACGGCGGTGGATCCCACGTGGTCGCACCGCGAGGGCATCTTCTGCTCGCAGCGGCAGGCGGGCTCCTCGCGGCTGCGGGTGGTCGCCCAGTTCGCGGCCCGCTCGTCCAGCCGCGCGAAGCTCCTCTCCATAACCTCTTTCCACACAGGCTCCTCGCCGGACCCCGCCTTCTCGTGCTCCTCCGCCACCGCCTCATGCATCAGCTCCTGGCACGTCGTCGCCACGTGTGAGCAGCCGTGGCCATCGAAGACGCCGAAGAAGTGGGAC…
contig23878
ATTAACAAGAAGGGTAGGGTAGTAGTAAAAGACAAAATAGTATTTGGTCGTAGCTACCACTACTGTATATACCTGAAGATGGTTGATACATCCATCATCCATCCAAAAGTGTCAACTCAACTAGTACTAGTACTGACTGCTAAAAAGCACTTAATTCAAGCTAGCGCGGCTACTCCGGCCGGAACTAGTGAGCTTGCCCTGCGAGCGGCGGCGCTGCTGCTGCTTGCTGTCGCCGTCCTTGGAGGAAGGGCGGAAGATGGCGTCGAGGTCGTCGAAGCGCAGGCTGATGACCTCGACGTCGAAGAGGCGCTTCCGGCAGGCGGGGTCGGGCTGCGGGCGCGGCTTCCGCGGCGCCGGCGGGCAGGTGGCGGCGTCCCCGAGGAAGCTGATCCCGGCGCC…
contig23990
CGACTCACACAGCTTCAGAAAACAGAGAGGCGGCTACATCACTCGTACAGGCTCAAGAACCAGAGACGCGGATACACAGACGGAGGCCACTCTGCGGTACCACCTCTCACACCGTCACACGGGCACCGCGGCAGCGAGCCACGCGATGGCGGGGCCAGCGAGGCGCGCGGCACGCGGGACGACGGCCCGCGCCACGCCCGGGAGCATCGGGTAGGTGAGCACGCCCAGCAGGAACCAGTTGAGGCTCAGCAGCGCCACTGCGCCGTCAGAGGAGGCGGACGCAGGCGGAGCGACGCGGCGGTCCGCGGGCGCGCGGAAGAGGCGCGACACGCTGCACATGGACATGGCCACCACGGCGACGAGCCCCGCGAGGAGCGGCAGGCACGGCTTGTCCGCCGA…
contig24020
GCCTGTCCGTGTAGCTCCCGGTGTACTCGGCGTCCGTGGGTGCGTCGTTCCATTCCTCCCCGGTGCCGTCCGACACCGGCATTGCCTCGTCGACGTCCATCTTCCCTGCGCCAACTTGCTTGGGGTCGTCTGACACAGTCATCGCCTCGAAGTTACGGACGACGTCCGTCGTGCCGATGTCCTCGCCACCTCGCGGCATGGGCGTCCTCGAGTTCGGCGCCGCCGGGTCCTCAACGACGGGGCCGCCGAGATCGCCGAGCCGCACCCCCTGGTGTCGTCGCGCTTCACCTCCTTTGCCGACGCCGGGCCGCGGAAGTCGCCGAGCCGCTCCCCCTGGGTGTCATCGCGCTTCACCTCCTTCGCCGCTGCCGGGCCGCCGAAGTCGCCGACCCGCACCCC…
contig24154
CAAGTTGAATCCTCCACGAGGCAAGCTAATTTAGAAACCAAAGTGGCGACGGATCGACAAATTAAACTACAGCTTAGAAAGATACATCAGGGGCGGGTTGACAATGCCACGATTAGTAATCCCTGGTCCCAGTCCCAGGCTTGTACGTGCTGGTGTCCTTGGCGGGGACGTCGGTGCTGCCGTTGGTGCCGCCGCCCATTCCGATCGTGTTCATCACCGCGTCCTTGGCCCCCACCGCCGCGCCCTTCACCGTCTCCCCTGCCTGCACGAGGAGGCTGCCGGTCTTGTCCTTGCCGGCCACGGCGGTGTCCATGGCATACTGCGCGG
contig24290
AACAATGTACAGTACACGGACTGTCAGATAAGACTGTTGTACTCGCCAGCTGCAGCTAGTTCAGTCCGTCTCCGGTCGGACGTGGCGACGGTGGCACAAGGACATTCATACCTTCTTGAAGGCTTTGCTGCGGAAGAATTTGATTTAGTCGTAGGTGTTATTTTCGTATCTTGTAATGGTTCGCCTGTGGTTGCCTTGGTTTTGTACTCTGCT
contig24632
TTGATTGGAGGCATGGAGAAATCTGTATGGTTTTGCTACGACAGATTCCGATCATGTCTGCCCATAGCATTCTACTCTGTTTATTATGTCCTAGATGTTCCAGCTGCAGTGCATGATGGAATGGATGAAAGGACACGAATTTCAGTATTTAGTTACTTGTGTGCCGTAGTGTCACCGTACAAGATTGTGTCGTGTGTGGTTAATTGGGCTGGGCAAGCAATTGGGACGACTTACATTGCTTGTCACAAGCACCATTACATGATACTCCTACCATTGTATACGTTTCGAACTGTTGTACTATGTCCCAAGCAAGCAACACAAGCTTGTAAAGGGTCCCGAAGGAATAAAATTGGAACTATGGATCACTTT
contig24763
GCACGACAAGCTAGGAAAAGCAAGGAGAGGATACATGTCGTGCGCGGTGGCACCGGGCTCGCCGGCTTCTCGCCGTCCCGCCTCGGCCTGCTCCACGCCCCTTGGAGCAACTCCACCACCACCACGGCTACTCCGCCGGCGCCTCCTTCCTCCCGGCCTCGCCGCTCCGCCCCTTCGCCCTCCTCCGCGCGCGCATCCATCACGAGCCCTCCCCGTGCTCCGCCCAGCCGCCGCCCGCCGCCAAGCCCGCGGACTCTTCTTCTTCTGCTACTGCTAAAGCCCCGGTCAAGCGCCGCCGCCCGGCGCCTCTCCTCGTTCCGGCCGCGGTCACCGTCGCGCCGGCGGTGTTGGAGGCCGCCGCTGCGGCGAATGGGGTGGACGAGGTGGCGGAGCAGGGCG…
contig24877
CGACGAGTAGGCCGCCATCTCCCCCGCGCCCTTGACAGCCACCTCCACGGTCACCTCGCCGTTGCCGCCCTCGCTGGACTCGAAGGCCTGCACTGCGCCGCCGGTGTTGAGCATGTTGGCGAGCCCGATGGGCGCGAACCGGATGTCCTTCTCAGGCGAGACGACGCGCACGGGCGCCACCACGAGGAGCTCGTAGTTGAACGGCTCGAGCGTGATCTCCACCGTCTCCTCCGGGAGCAGCAGCTCCAGCTTCTTGGCCTCGACGTAGTACACGGCGAACTGCGCGGCGCCCTCGACGGCGACTGGGTGGGCGGTGCCCTGCTTCCACTCGACGTCCGCCGGGCCGGCGCGCGCGGTGACGGGGACAGAGCACTGCGACCAGCACTTGTTCCGCCGCGC…
contig25163
CCGTGTCACCTTCTGCCCGTACTTCCGCCATTGATACCCGTCTTTCACGACGAGGCTCGTGTCCGATGGGTCGATCCGGGTGCAGACCTTCCTGACCTTGATTCTCCGGCAAGAGCCGTCGCTCAGCGGGCTGTTGACATCGACATGCTCGGCCTCGACCATACTTATCTTCTTGTCGCTGTTGGCATCGCCGGAATCCCACGTCTCCATGCTCTCCCTGCTCCTTTTCTTGCCCACCGGCGATGTTGGCGACGCGGCGGTACTTGCGGGCTGCTCGCCCTCGCCTTCGAGGCTCTGTCGCGCGAAACTCTGGTTAGCGTACAGGTAGCCGATCATCTCGGTGAGCCTCCGGTTCTCCTCGCTCACCTCCGTGAACTTCGCCTCCAGGATCTTAGCCTC…
contig25386
CCCGTCTCAGCATCAGCACACAGATTTTTCCTCGGGCCACCCTCCAGATCCATCAACAATGGCGAACTCGGTGTCTGGGGTGGCGGTGAACGACGAGTGCGTGAAGGTGTTCCAGGAGCTGCGGGCGGACCGCAAGCACCGGTTCGTGGTGTACAAGATGGACGACGACGCGCAGCAGGTGGTGGTGGAGAAGGTGGGCGCCCTGGACGCCACCTTCGACGACCTGGCGGCGGCGATGCCCGCCGACGACTGCCGCTACGCCGTCTACGACCTGGACTTCGTGTCCGACGACTCAGCCGGCGAGACCCCCCGCAGCAAGATCTTCTTCATCCACTGGTCGCCGGAGGCGGCGGACGCGAGGAACAAGATGTTGTACGCCAGCTCCACGGAGGGGCTCAA…
contig25590
GCCGGGTGGGCGCGCGGGCGGCGCAGGCCGTGCGGGACAACGTCGGCAGGTCCGCCGTCAAGGTCGACAGGGCGCAGGCGCAGGCGCAGCAGCAGTCCATTGCCAGGACGGGCAGGACGTCGGCGGAGTCGGGGCGGCCGGCAAAGAGCTCCGCGGCGCCGCTGGCGAGGCGAAGGCGGGCGGCCCAGGAGGAGGAGGAGTCGCTGCGCACCGTCATGTTCCTCTCCATGTGGGGCCCCAACACATAGCAGCGGATTAGTACTACTGATTACTATTACTAGTGTGCGTCAATTCTCATCTATGTCACGTCTAAGTTGTCGACCATACAATCAAAAG
contig25670
CACCGGAGATGGACTGGGTTCCCGAGCCATCAGGGAGCCGCTGGTGCATCGACCACATCCTGCGCCGGAATGTTGAGGTCAGGGAGCACGAATCCGCCGGCATGCTCACCGACCTGCTGCGGCTTCATTTGTCGCCGCTCCTCCTCTTCGGACCCGATCCTCTTCCGCTTGCCCGAGGAAGAAGAATGCTCCAGCCTTGTCTCTAGTCTGCCGTTCTCCTTGGACAGCGCCGTGCAGGCCCTCTGCAGCGACTCCATCTCCTGGCGAAGGTCGACGTTCTCTGCCGACAGTGACAGCACCAGCTGCTGGACCTCCGGGAGCCTCATCTTCTTCCGCGACCTCTGGCCGGCGGTGCGGGGCGGCGGGGCCGGCAGGGTCGACGGCCGCCGTGCTCCTCCG
contig25812
CCACGACGGCGGTGGATCCCACGTGGTCGCACCGCGAGGGCATCTTCTGCTCGCAGCGGCAGGCGGGCTCCTCGCGGCTCGCCCAAGTTCGCGGCCCGCTCGTCCAGCCGCGCGAAGCTCCTCTCCATCACCTCTTTCCACACAGGCTCCTCGCCGGACCCCGCCTTCTCGTGCTCCTCCGCCACCGCCTCATGCATCAGCTCCTGGCACGTCGTCGCCACGTGTGAGCAGCCGTGGCCATCGAAGACGCCGAAGAAGTGGGACTTGCTGGAGCCGGGCAAGAAACCCGGCCTGATGGAGACGGCGTCCTCCATCTCGCGACGACGGCCGCAAACTGAGGAGAACCCGTACCTTGGGCAACGCTCCGTGTTCTCGGACGCCGAGCCAGCGTCGGGACAC…
contig25923
TGCGGGCGGGGCGGGCGCACCGGTTCGTGGTGTACAAGATGGACGACGCCGTGCAGCAGGTGGTGGTGGACAAGTGGGGGGCCGCGACGCCGGCTTCGACGACCTCGCTGCGGCGCTGCCCGCCGACGACTGCCGCTACGCCGTCTACGACCTCGACTTCACCGTCGGCGACGCCACCGCCAAAGGCGCGGACGGGGAGGCGCCGCGCAGCAAGATCTTCTTCATCTCCTGGTCGCCGGCGAGTGCGGAGGTGAAGAGCAAGATGATCTACGCGAGCTCCAACGAGGGGTTCAAGAAGGAGCTGGACGGCACGCAGATCGACGTGCAGGCCACCGAACCCAGCGAGCTCACGCTCGACATCCTCAAGGACCACGCCACCTAATCAATCAATCAGTCCTC…
contig26032
CTGCACGCGGTGAAGAGCGAAGAGAGAGGATTCATCGATCTCGAGGACATCCTTTCCAAACCCGGCCATCCCATCAGGCGCGGTTTCTTTATTTTGAGAGATCAGAAGGCGCAGCAGGAGGAGAAGAGGCGGCTCCACGCGGCGGATTCGGCATCGGCCCTCCTGGTCCGCCTCCTCCCCCTTAGCTTCTTCCTGGCGGCGGCGTCAGCCATGGCGGCAGTGGCGGCTACGTGTACGTACTTCCGCGGCGCGCTGCCGTCCATGCCGCTGAGCAGCTCCCACATGACGTGCACGTCGTCGTACTCGCACGTTCGGACCTCCCTGCGCAGCTCGCCAAGACCGGTGGATCGAGGGAGGCCGAGGCGGCCGCGGAGGCCGAGCCAAACCCGCTTTACCGGC…
contig26181
TACTCACTTAACGATGCCTGGTTCATACTCTGCAGCATACACTCGTACTCGTACAAGCACAAGCAAAATCGGTCACGCAGCTCTGGCCAGCTCCCTGTCCACAGCCACCTTGAGAAAGCTCCCTTCCTCGACGACCATCTGCACCGGCATGAACCCGAGCCCGTTGGCCACGGCGAGAATGACCTCTTTCATCTCCGCCCGGAACTCCTCCCGGTCCACCGCGCCGTCGCCGTCGCGGTCAAAGCGCGCGAACAGGCCGCGGTAGAGCTTCGCGAGCTCGTCGGGACCAACGGCACCGGCCTCGTCGACACCGAAGTGCTTCTCAAGGACCCGGAGGCTCATGAGCTCCCCAGCCATCTCGGGGTAGGAGAGGAGACCGTCGTGGTCGGCGTCGAGCGC…
contig26216
GCAAGCCAATCGAGCTGGAGAATAACTCATCCGAGCAGCTCGATCAGTAGCTCCAGAGTGCGACCTCGCCGGCGCCGTAGCCAGAACCGCCGTTACAATCGTCGTCTCCGTCCATATGCGAGCTGCTCTGCCAGTAGCCGCCGCCGGCGCTCATCCCGTCGTAATAGTACGAATGCTGGTCCAGGTCCCCAATGCCGCCGTACATGGCGTAGTCGTCGAACTGCACCGCTGCGGACTCTTGCATCATCATCATCGCAGGCGCCGGCGCCGACGCCTCGGCGGCCACCGACGATGACGCCGGCGCGGCGGGGCACGCTCTCTCGGCGAGCCCGATGGCTGCGGCGCGGA
contig26340
GCGGTGCCGGCGCATGTGGCCGCCGAGCGCCTGGCCCGTCTCGAAGCCCAGCCCGCAGATGTGGCAATCGTGTTGCTGCTTGTCCTCGCGCCTTTGCCGCTCCCTGATTGCCCTGGCGACGCCGACGCCGAGCTCCAGCCCGTGGCGACCGCGGAGGTGGCTGGTCCGGTGCCCGCCCAGCGCCTGGAACGTCTCGAAGGCGCGGCCGCACGTCTTGCACACAAACTCCCCCTCCCCGACGTCGCCACCACTCTGCCCCACCGCGTCCTCTTCCTAGGCGCCGCCGCTGGCGCACCGGTTGAGTTGTCCGATGTCGTTGTGGACGCCGAGGAGTCTGTGCGGAGGGACAGCGCCAGCGACACAATTGGCTGCCCCTCCCTCGCGCGCTTCATCCCCGCT…
contig26649
TGTTCGTGTGATCTGCGACTAGCTAGTGGTAAGTACGTATTTCGCGGTGGTATTTACACGGTCTCGCAAAAGAATGAAGGAACAACCGGCCGGGGGCCGAGTCACTGCGTGTACGCCTTGAGGCCGAAGCCGCCGCCGGTGGCCATCATGAGCTTGAACTCGTCGAAGGAGACGAGGCCGTCGCCGTTGCGGTCGACGCCGTCGATCATGCGGCGGCACTGCGCGACGGTGGCGGCCTCGCCGAGGCCGCGCAGCACCCGCGCGAGCTCGGGCGGGGGAGATGGCGCCGTTGCCGTCGGCGTC
contig26800
AGACAGCATAATCAAGGAGGAAACAATCAATCAACTAGACCTAAAAAGAACACCCTTCCGCGAACAACAACTCAAGAGCTGTCTGAATTTACCAACACGGCACTTTACCACCTGAGCTATTCTCAGTTCTTGGTGGCGGATACTACTGGTCCAATG
contig27463
TCTCAATCTTGTTTCTTTCCCTATCGAATTTTTATCCAAAGAATTACATTAAAAAGTGTTGTACAAACGATCTCCAGTCCGCGCGCCAACCGAGCAAGCCGTCTTGCTCCGTCCAGATCAGAGGGCGAAGGCGCCGTCGGTGCTGGCCAGCCCGAGCCACGAGGAGGACGACGACGCCGACTTCTCCTCCGAGTCCTTGCTGGCCGCGGCGTCCGGCGCCGCGGGGCGGGCGTAGGGCGCGCGCGCGCCGAGGCGGTCCTTGCGCTTCTCGAAGAACCTCTGCAGCGACGCCTTGCGCATGATGGGCAGGTCCGCGAGCGCCGCCGGGGCCGGGGCGGGTGTAACGGCCGCGCGCTCGACGCCGGCGGTGGCGGCCATGCGCATGACCTCGGCCGCCTT…
contig27576
TTAATTAACGGCGGGCGAGCGAGTGTCTGTCAAGCTGGACCTGGCGCTGACGAAGGCCCTGATGTGCGCGAGCATCTCCTGCGTCCGCGGCCGGGACAGGTGGCAGTTGTGGAGCACCTGGAAGGCGTGCCCCACGCCGCCGTACGTCGCCTGCTCCACGCTCTTGCCGGCCTTGCGCAGCGCCTTGCACAGCTCCAGGTTCCGGTCCCGCAGGATGTCCGCCTCCGACACGCACACCAGCACCGGGGGCAGCGCCAGGGCCTCCAGCCGGGGCGCGCCGCGGGACAGCGGGTTGCACCAGGGGTGGTCGCGGCTGGCGCCCGCGGGGAGCGCCATGCGCCAGTAGCTGTCCGAGGTCGACAGGCTCAGCGCCGACCCCGCCGGCTGCGCCATGCTCTT…
contig27693
CTCAAGCCTCAAGTACTACTACACGCAGATCCTAAGCATTCGCTTGCCGTCATCTTCTCTCCTCTCCAAATCTCAGGCAAGGCTTTCACCATCGACAAGAACCAGATGGCTCGCTTCGCCGTGGTCGCCGCCATCCTCGCCCTCCTCGCCGTCGCCGCCGCCGCGCAGGGCCCCATGCCGGCGCCCAGGATGGCCCCGCTACCGGCGCCGCCGGCCAGGTCCCCGGCCACTGCCCCTGCGCCGGTCGCCACCCGCCACCGCTGCGTCGCCGTCGCCGATGGCCTCTCCTCCGGCCCCGCCCACCGACGCGCCGACCGACGCTCCCTCCGCGATGCCGCCCTCCGCGGTCTCCGCCACACCCACCGGCGCCCCCATCGGTGCCCCCACCGGAACCCCCGC…
contig28276
GGCTGCGGATCCGACAGATGGCGGCCTACTCGTCGTCGAGGCCAAGGCTGTGCAAGGTTGAGGGCGAGGACGCCGAGTTCGCGTACAAGGACGGCGTGGTCACCGTGGCCGTGCCGTGGTCCGGGTCGTCGTCCAAGCTGTCCCGTGTCGAGTATGTCTATTGAAGTCTCCGGCTCTGTCAGCCGGGAGCTTAGCACGTTTTGCGTCCAAATAATTTTAGGTGGAGCTTCGAATTTGTACAGCTCTTATCTTATGGTTTTTGGTTTGATTTACCTTTTTGTCGTGAGGATTTCATCTATC
contig28372
TACGTAGTAGTACATCAGTCCCCTGCAAGCTTTGAGGTAGCGACGCCAAAACCGGCATCGAAGCTTCAGACGCGGCAACTACTCCCAAGTCACCCGATCGGTCGATCAATCCCCTATGTTTCCTTCCCACCTTCGTTCGGTACACACCACGACGTACGCGGATTACAACAAATCATAGTACGTATGTATGTACGCATAGTTACCATCACGGAGTTGGAGTTA
contig28671
AGAGCCCACGGAAGAGGAGGCAAGCTAGAAAAAGTCAGGCGCCCCTCCCGCCGGCCGGCCGGCCGGACTCTCTTACAAACATTACTACATGACGGAGCAGGCGTTGGGGTTCTCGTCGCTGAAGGCGGCGGTGTACCTGGCCTCGGTGGAGGAGGCCCTGGCGAGCGGCGCGGCGGAGGGGTCGCTCATGACGTTGCGGACGTAGCCGGCGGGCGCGCGCTTGTCGTAGGCGCCGGGGGCGTAGGGGTGCGCCACCACGTCGTACGGCACGTAGGGCCACGGCTCGACCCGCTTGCCGGTCTTGTAGGCCACCCGGCGCATCACCTTGGCCGGGTCCACGTACCCCGTCACCGTCACCTTGTTCTGCTTCGG
contig28712
ATTGTGTCCGCCTCCGGCTCCCGGGACACCACACAGCGCACAGACAACACAAGGCCTAGTACTTTCGTTGTCCCGCACCTGCCTGCCGGCCGCGCCGCTCGCGATCTAGCTAAGTCGACGCGCGCGCGAGGGCTTTTGCATGATAAGGAGGAGGATGGGGGCACTGCACGTCGGCGAGCCGCGGGTGAGCTTCCAGCAGCAGGTCGGCAAGAACGGCGGGGGACATGGCGCCGTCGTCGAGGAGATACACGGGCTCATCCGCGTGTACAAGGACGGGCACGTGGAGCGCCTCCGGGCGATCCCCGACGTCCCCTGCACGTGGGGCTCGACGGCCGCCCAGAGCGGCGTCCTCGCGCGCGACGTGGCGGTCGACCGCGCCACGGGGGTGTGGGCACGCCT…
contig28751
CAATTAAATCGGTCGATTAAGCCTACATTCCGCTCGATTCCACTCCTCTTCCTCTTCTCCCCCCGCTCGTCGGGTTCGGAGCAAGCAACCACCGAGACACATAGCAATGGCGGCCGCGCTGAGGAGAGCCGTAGCGCAGCGCTTCGCGGCGGCGCCGCAGGCCTACGGGATGCGCCGCTTCATGCAGGAGCGCCCCGCCTTCCGCCCCGCGGTGCCCTCGGACGTCGGCTTCATGCCCCTGGCCGACCGGATCCGCGACCACCTCGGCGTATCCTTCCCGCGCATCAACCTCGACGGCCTCGTGCCGCCCTCTCCGGCTCAGCAGCTTCCGAGGGAGGCCGCCGCGAGGGCCGTGGTGGGGAGCCTCACGGTGGAGGAGGCGCGGAAGGTGCTGCGCGC…
contig29566
CCGGTGAGCCTTTGCTCAAATCCATCGGGTCGGACGAAGAAAAAGTGTGGTCAGTACGGTGGTCGTCTCTCTTTCAGCTGGATTTTCTTAGCCCACGGTCTTGTCGATGAAGAACCACTTCTTCAGCGTTTTCTTGTCACTGCAGGTGTGGAGGAAGTTCATCAACAGCAGAATACCTGTGAACTTGTCATGCTGAGAGAGATGACACATCTATATCAGAAGACTGGATTGGCACATAGGAAAAGCCATACAAAGCCAGCTCCGTTAGCTCCAATGTTCAGAATGATGCGAAGGCCGGGGTTTCAATCTCCTCCTCGAAAAAACTCCAATGTTCAGAAGGTGTCACTTAATATGAAAGAGACTTGGATTGGACGAGAGCGGGGGTCGAACAATACGCGA…
contig30126
GATCACATCACAGGATCAACAATACCGAGTTCCAAAGAAAGAAAAATCCACAATACTCAATACATACATAAACAAGCACGAACTGATCAACACATGCTCTCTGAACACAGCATCTGTTGCTCTTGCACAGCCGCTCGCGCGTCCAAGGCTGGACCCTGCAGCAGCGGCTGTTGCTTAAGCCACCAGCACATACACCGCGTAGATGATCCCCGGTATGTACCCCAGTATGGTCAGCAAGAGACA
contig30151
CTAGACCATTCATTTGTAGACAACATGTTTGGACAACAATCCTTGCGAAAATCAAAACCGGACTTTTGCCACACTATTTTGCATCCCTATATTTATCTAACACCCATTGTCACTATCAAGAAGAAAGGTGGGCGTAAGCCCCCTGTAGACCTTTCAAAAAACTATCAAGAAGAAAAGAAACATATCCTCAAATCTGAAACAAACCGATGTGACATTGTATCACATCTCTATAGTATGTACATA
contig30258
AACATGCACGCAGTGCATCTGAACACCGGACCACCCCCTGACGAGGTCGTCGGCCTCGGTGTCGGACTCGTTGGCCCACCACCACATCACGCGCCGGTTCTTGCTCGGGTCGAAGAAGGACTTGGACGCGTAGACATGGCCGTAGTCGAGGCGGCGCCAGCTCCGGCAGTCGTCTTCTTCCTCCGGCACGAAGGTGTCCGCCGTGTCATTGTACCGCCCGACCACGTAGTAGTCCTAGACCGTGTCCATCATCCTCATCTTGAGCACGTGCCTCGCCCCGGCGCCGCTTGCCGGGAGCCCCTCCTCCGAGCCGGGCTCAGCCACCGGGAACAGGTCCGGGCACTCCACCATGCCGGCGGCGTGGGCCAAGTAAAGTGGGTCGGCGTTCCGCTCCCAGCG…
contig30448
ATTAATCTACAATATACCAAAAAAACGTGTAGATCGATCCTGATACATACTTACTTATATACAGTTCTTTACCCAAAATACCGAAAATACGTACGGAATACCGACGGA
contig30649
ATAATTACAAGAATATTCAGTTTTACAGAGATTGCTAATCTCGAGCTAATGTATGTACTTGCTGTCAGAATCGACTTCCACTCCATCTTGGCTATCATTGAATCTATGTACCAGTTATTTTTCATCTTTTTGTTTGTGGCTTCAATCATCTATGTACCATTTAGTATACAAGGCCTAGGGCTGTGCTTCAAAAGC
contig30660
ACACATACATACAGTTCACTCATTTTACTTACAACAGCGAGAATCATCATTTTATTTACTCACTGCCTCATTTTACTGACTGCCTCTGTTGCAGCAGCATATTCTTATCCCATCCATCCTGACATCCTCTCAGGTCTCCACTCTCTCTATCAGCTTGAT
contig30667
AAAAATCATTTCCATATAAACGGACTAATAAGTTATCTCTATATGCAGATGGTGATTGTCTTGTTCATCTTTAATCAGCCGAAACCTATG
contig30997
ATCCCTCAGCGGCTAGCGTGTTGGCTTTTGGTGTGTGTGTGTGTTTTTTTTTGGAGATTTTATCTAGTGATGTTAGAGTACCACATATCTTGTCCAAAAAAAAACAAGTACGACTCCATATATGAAGCCCTCGGTTGCAGGCTAGCTAGATGGTGGCTTGTGGTGTTG
contig31059
GCAGGGTTAAGGGATTGTATGGCTTCGAACATTAGTTACAGTCTAGGTTATTCATCAGTGGTTTGGATGTTTCATTGCGATGTCATGGTTGTACTAAATCAACGACAATTAATATGGAACGGGGGCCCTGGT
contig31184
GACTATTTGGTAGGACAGATCAGAGATGATTCTCGAAACAATTTTCATTATACATTACAAAAGAATAAATCAAATGGACAAGAGATAAAGACCCCAACGAGTCTTGTCTGTCTGTCTAACCAATCAGGCAGGAGCCCTTTCCTTCCCTTGATCTATATCTACAAATATGAACCGGACAATATGTTGTGGGGCACCGCTGGAAGAATTGATGATGACGGGGAAAGCGCTCGCTGCTGCTGCTCATGTGTGTTGGTGTGCTCAGTTGGCGCAGGTCCAGCTCGCGGTGGGGACGCAGCTGAGGTAGTGGCACCAGCTGCAGCTCTTGTTGGCGTTGGCGCCGCGGAACACCATGGCCAGTCCGATCGCGAATCCTGCGACGGCGAGGACGAGGGCGACGGC…
contig31310
GTTTTTCTTCTCTCTAGATTATATCACTGGATAGCAGATTGTGCCTGGTCTTTGATTTTGGTCGTTTCTTTTTATCTCAGAAAAAAATCCTCAATAGAATTTCCAAGTAAATTTCATGGCGGGAGCACTCGAGCCTTTTATCCGAGATGCTCCGTTGCCCCAGACGCCGGCCTTTCACCCCTCCTCCTTGCCGGCGCCTTTCCCCGCCGGAGCCCACATGGTACCAGCCCAGATTCAGTACATCCAGGCGCGCCTGCGTCTTCACCCGCTGGCCCCTCGGGCCCAGCCCATGAAGACCGCAGCTGCAGCGCCTGCGGCGGTGACGGC
contig31332
ATTTACAAAAGAAACACGACATATACTACCACAGAAGTACGCACCACAACGACACAGACCACCGTAAGTAACCGAGCAAGCAAGCGCCGACGAGCTAGCACTGGCGCAGGTAACGTACGCCTAGACCTTGGTGAAGCGGAGGTACCCCTTCTTGGAGGGCAGGTCGGCGGTCTCGAACCCCTGCGGGAACATCTTCTTGGCCTCTTCGTCGGAGACGCCCGGCGCGATGACCACGCACTCCCC
contig31874
GACAGAGGGAGTACAACTCTGACAATTCTTATACAGTTTCTAAAACTACACACACAGAAGCTGCACTGCAATCTGCACCACTGCAGTTTCTCCATAGCACAGATCACTGAAACATTGAACAGTGCCTCTAAACAGAATTCATCCGTTCCAGGTCAACATACATCAAATCGACCTCTTAAACATGAATACAGCTATATACACAATGTGCAACATACATCAAATCGACCCTGTACAGATTTCAGCTGTTCGTGTTCGCAAAAATGCACGGCAATGTTCAGTCTTAACAACGAACTGAGTTCACCA
contig31953
GGTGTGCAGAATTTGCTTCAAAACTTGCGACTGAATGAAACCACACCACACCACAGCATTAGTAAGTACTCCGTGTGGTTGTTAGTATCTCTAAGCATGAAAAACGTCCTAGCTACTTCAATAATTATTAGCACACACACTACCAAACCTAACCCAACCATTGTGTTGATGATGCCGTGTGGGTGTGAAGGTTGGAGACCCTTTACAATAATGGAGAAGAAGACAGCTGAACCAACTAACTGCTCATGTCGATGTCTCTTTCTGCAGCTGCTGTATAGTAAGCCTCAAGACAGAGAGGACAGGTTTCATTCAGACGAGAGAGAAACCTACCGA
contig32049
CCCTGGACCTCACCGCCGACCTGGAGAAGCTCCAGGGCATGGCGTCGGAGCTCCAGGCCATGGCGTCGGAGTACCTGTCGTCATTCTGAACATACCGTCCGTGCGTTTATACAGAGTGAAGAGGGGAGGAGAGAAATAAGAGGGGAGAGGATAGGTCCTAGACAAAAAGATATACTAGTTCGTTGGAGTTGGTTACCGTTTTTAGCATCTTTCTTCCAAGACAGTTCTCCTGGGAGGAGGTGGCAGCGACAATTGCAGAGTTTTTTAAGTATGTTAATTAAT
contig32087
TCGAGATCGAATTTGCATACACAGCAGCATCGATCAGTTCCTCGAAATATATATACTAGCTCTTGGCGGGCAGGTTCCAGATTCGTTTGGCCGGCGACCAGGTACGAACGTACGTACACTTCAGGCGGCAGGCGCGCAGTCATAGTCGTCATCGTCGTCGTCGCCGTCCGTCTCGGCCTTCCTATGCCGCCCGCCGCACCAGGCGTCACACGGCGCGGCGTAAACGGCGTAGGTGGCAATGCCGCCGTCTTGGACGATGTGGCTCATGACCTTCGACGCAGGCGCCATGAGAAGCTTATAGCTCGAGTATGCAGGCGAATCACAAGCTTGAAGTCTAGGCGCAAGCAGCAGCTGCAAGCT
contig32353
CTGGCGTGGCGCTGGGCGAGGAGGAGGTGGTGGCCTACTGCCGGAAGAACCTGGCGGCGTTCAAGGTGCCGAAGAAGGTGTACATCGCCGACGACCTGCCCAAGACCGCCACCGGCAAGATCCAGCGCCGCATCGTGGCGCAGCACTTCTTCGTGCCGCCTGTGCTCGCCGCCAAGGCCTAGAGATTGTCGGTCGATCACGTCATTGTTGTTCGTCTGTTTGTTTACACAAAACCGGGAATTGATTTGGAATTGCGCGCCACATAACATTGGAGATCGGGAAAGCTGGTTGAGATCGCACTTTGACCACCGTGCAGGTGCAGTGCAGTCCAGGTGCAGGCCAACGAATAAACCAGGGTCGTGTCATCCATGTCATACTTTTCTC
contig32525
CCGAAAATACTAATAATATTACTCTCCCCCTTCTTCCACATACAAAGTGTTACAGACGCGCAACAAAAAAGAGAAGTACAATCTCACACGGACAATCTCATACTGCTGGGCAAATTAATCAAGTACAGACGCGCAACAAAAAAGAGAGGTACAGACCCCACATGCATGCATGCCCATGCAAAGCTACACGGTTCGACACAATATAATTTTGTGTTAAAAAAAACAATA
contig32528
CATGCTCCACTTCATCGACTTACAGAACACATAGCCAAACCAAGCAACAGATACTCCACTGGGAACATCAGCAGAGGGAAAGACATGGCAGGCAGGCTGTTCTCTGTTTCCAGCACACATTTCTACAAACAAGGCGGCATATCAGCTGGGACTGGCGGGGGATGCAAGCTTCTGAGGGTCAGATCCCGACATGACCTGCGCAGCTTCAGACCCTACTTGCTCTTGCTGCTCTTCGCCCGGAGTTCTGCGGCTCCGGCCTTGATGCTGGACTTGGCGAGCGACGTGGGTTTCAGGACGCTCTTCGGGTTCAATGCCTGCCGTAACTTGAACACGGTCCATGCCGTTCCG
contig32697
ATTTTATTCAATCATGCGCACGCGCAAGCTGACCAGGTTAGATACACGAGGGTAGGATTAGATGGGGATGGCCCTGGAGACGCGCGGGTAGACGACCCTGGAGGGGTGGCCCATGATGCGGCGGCCCTTGTGGTGGCGGAACAGGTACACCACCGCGCCCAGCGGCCACTCTATGACGCCGGTCACCACGAACGCCAGGAACCCCAGCGTCGGCCCGATGAACTTGCACCGGCATGGGTTCTGCCGAGTCCCGCACTGCACGCACGCCGGGAACACCATGGCTACCAAGCTCCCGCTCCGACTCCTTCCGGTATTACCTCTTGC
contig33105
ACGCCGCCGGCCACCGACGCGCGGGGGCGGGAGGTGGCGTCCATGATGGACGAGCTCGACACCGACCGCGACGGCTACGTCGACCTCGCGAGTCGCCGCCTCACGCGCGGCGCGGGAGCGGGAGCTGGACGCCGAGCTGCGCGACGCCTTCGACATCTACGACATCAACGGCGACGGCCGCATCTCGGTCGCCGAGCTCAGCAAGGTCCTGGGCCGGATCGGCGAGGGCTGCAGCACCGAGGAGTGCGAGCGGATGATCGCCTCCGTCGACGTCGACGGCGACGGCTGCGTCGGGTTCGACGAGTTCAAGAAGATGATGACCGGCGACGGCGGAGCCCGACC
contig33150
GTCCGCAAAGCAATCCGAGAGGTAGCACGAGGACGGGACAAGCCACGTCTTGACGACACGGTTCCTCGCGCCCTTGCCGAACTCCCACGCCGCGCCGGTGATCTCTCGCTTGCTCAGGTCGTACTCGACGACCTTCCACGGCGACCATATGTACACCACCGCCTCCTTCTCCGGGTGCATCGCCAGGAACCTCACCTCGCCACCGCCGCCGGCCACGACGTCGCTGACTCTCACGGCGTGCTTCAGGCGCCACCGCTGGCGCGGGCGGCCGTCCTCGAGCGACCAGACTTTGAGCAGCCCGCCGTCGCTGCAGAAGTAGTGCAGCCGGCCGGCGGAGTGCGCGACACGGCCGTCGCCGTCCGCCGGCTCGGGGAGGTCGATGACCGTGCACGCGAGCCC…
contig33222
GGTCCAGAAGGACTCAGTTATTCATTAGATAAGCATGGGGTACATTTAGCAGCAGGACCCCCAAAGACACGGACAATTACAAACAAGACCCTGCAAATTGCAAAAAAGACCTCAAACAAAGGAAGAAGATTGCGATCTGGTCCGATTCTGCTCCCCGCTGGATCCCGCCTCGCCGGCGCCGGGGACGGCACCACTTGGACCAACGAGACCTCCATGACTCCATGCCATGGACTCCACCGTGAAGCAGTCCTGCCTCCCCTCTGGCTCCGTGGCACCACTGATCGCCGAATGGTAAGATCATGTCAATTTCGAAAACCTAAACACACCGAAAATCCTAAGCCTATGAACAGGGGTTACAGAAGTGGTCACGGACTACGTGTCCCACTAAACACACTCCTA…
contig33230
GCGTGGTCTTGGAGTATTCTTGGACGCGGCGATGGTGTGGGAGATGGCCTGCAGCTTGGCATCAACGGCAGCGTTGAGGGGGGCCCGCGATGTGGCCTTGTCCGGGAAGTTAAGCCGCGCGGCGTCCCCGTGGAGGTGGTAGGCGGCCTGGTCGTAAGCGAGCGCGGCCTCCTCGGCGGTGTCAAAGGTGCCGAGCCAGAGCCTGGTGCGGTTGCGCGGCAGCCGGATCTCCGCCACCCAGTTGCGCCAATGCCGCTGCCGCACGCCGCGGTACAGCTTCTGCGGCCGCACCGCCGCAGGTGCAGCAGCTGCGGTCTTCATGGGCTGGGCCCGAGGAGCCAGCCCAGCCTGCGGGTGAAGACGCAGGCGTGCCTGGACGTACTGAATCTGGGCCGGTCC…
contig33432
TTGCTCCAGTCACTACTAACTAGCACCGCATATCAATCAGATTCGGACTCAGAGCGTGACCATGGCCGCAAGAACCGAGGCCAGCAGCAGGGCCGTCGTCAAGAGTATTGCCGGGCGCCCCGCCGCGGAGGTAGTCTCGAGCTGTATGGTGAAGTTGCAGGT
contig33656
GCGCGTCAGCACCACCATGATCGCGCTGCTGGCCGCCGTCGTCGCGGTGTTCGTCTTCATCGTCGCCTCCCATCATCTACCTCCGCCACTGCACCGGCTACTCGTACGCCCACGCCGCGCGGCCGGACGATTCCCGTGGCTCCGCCCCCGGCGCCGGCTTCTCGAGCTTCATCGCGAGGCGGCAGCAGCGGCGGGCGACGACGCGCGGGCTCGACAGAGAGGTGGTCGAGGCGTTCCCCACCATGCGGTACGCGGAGGCCAAGGCGCTACGCGTGGGGAAGAAGGCGGCGCCCGCGCTCGAGTGCGCGGTGTGCCTCAGCGAGTTCGAGGACGAGGACAGGCTCCGGCTGCTGCCCAAGTGCAGCCACGCTTTCCACCCGGACTGCATCGGCGAGTGGC…
contig33682
CCTGCGCGCGGTCCCGCCGAGCGAGACGGCGGCGACGTGGCGGTCCTCCATCTCGACCCGCTTCCGGCCCTTCCCCCTCCGGCAGAAGGCCGCGAAGCCCTCCCCGCGCTCCGCCACCTCGTCCACCCCATTCGCCGCAGCGGCGGCCTCCAACACCGCCGGCGCGACGGTGACCGCGGCCGGAACGAGGAGAGGCGCCGGGCGGCGGCGCTTGACCTGGGCTTTAGCAGTAGCAGAAGAAGAAGAGTCCGCGGGCTTGGCGGCGGGCGGCGGCTGGGCGGAGCACGGGGAGGGCTCGTGGTGGATGCGCGCGCGGAGGAGGGCGAAGGGGCGGAGCGGCGAGGCCGGGAGGAAGGAGGCGCCGGCGGAGCAGCTGTGGTGGTGGTGGTGGAGCTGCTC…
contig33741
ATGCTGACCTTCGAGGTCGTCCGCCTCTCCAGCCCACACCTCCGTGACTTCCTCGCCGGCGACTCTCGGCCGTCATCGTGCTGGACTTCTTCTGCAGTGCCGCTATCGACGTGGCCGCGGAGCTCGGCATCCCCGCCTACTTCTTCTGCACCTCTGGGGCCCAGATCCTGGCTTTCTTCTTGCACCTCATGGTTCTGGATGGCAAAAGCACGAGAAGCTTCCGGGAAAATGGGCCAAGAACTCGTGCACGCTCCG
contig33833
GGTGGACGTGGGCGCCGACTGCGAGCTGCTCATCCTCGCCTCCGACGGCTTGAGGTGCGCGTCGCCGATGCCCCGGGACACGGCCAGCGTGCCCTGCACCCGCCACGTGCCGCGGCAGTTGAGCACCAGCCCGCCTTTCAGAGCCTCGATCCGGTCCCTCTCGTCCTGCCGCGACGCGCGGTGGTCGTCGGTGAGCGCCTCCGCCCTGCCGCCGCGGCTCAGCACGGCGCGGCAGTCCCCGGCTCCGGACACCACCAGCTGCCGCCCGCCCTCGCGGAGCAGCGCCGTCACGCAGCAGGCGCCGCCGCCCGCCTGCTCCCGGTTCTTGGAAGAGGAGGAGAACTCCTCGTCGGTGTGGATGCGCGCGCGGAGGGCGAAGGGGCGAGCGGCGAGGCCGGG
contig33940
GGCCTTGATGTCCTCCACGACTCCCTTTTTCTCGTCGGTGCCGTGCGTCCCCGTGTCGGTCATTCCGGTGTGTCCCTGCTGCCCATAGGTGTCACCGGTCTGCTGGTGATCACCGTGCCACCAGGGAGCTTGGCCTTG
contig34053
TGGGAAGAACGCAACACAACTACTACTATGTATACAACTTTGCTCTGCTTAGCTGAACGATTAGCTCCACAACGGCGTCTGCGTCTCCGCCACGCCGCTGTGCTCGCAGTCCTCTCGCCACGCTCCGCCGTCCGGCGGCTCCACCAGCATCCCCTGCGCCAAGCTCTCGTAGTACGAGCCGGCAACCATGCCGCCAAACCACTGCTCGTCGTCGAGCTCCAGCAGGTCGCCGGAGGACATGGAGAACAGCGCGCCGCTCGGCACGACGGCCGCCTCCGCCGCCGGGCACGCGACTGGAAGAACAATCTGCTGCCGCTGGAACGCGACGACGGCGACGGCGACGGCGGCCTTGATCTCCCGCGCGCTGCCGAAGCCGAAGGAGCCGGCCGCGAGCACGGG…
contig34063
GGCGGGTATGATGCACGACGCCTGCCTCGTCGGCGGCGCAAGCTACCCGCTCATGGATTGGGTTCTCGTGCCGTACACACACCAGAACCTGACATGGACGCAGCACGCCTTCAACGAGAAGGTCGGCGACATCCGAAACGTGGCCGTGGAGGCGTTCGCGCGGCTCAAGACGCGGTGGGCGTGCCTCCAGAAGCGCACGGAGGTGAAGCTCCAGGAACTCCCCGTGGTGCTGGGCGCCTGCTGCGTCCTGCACAACATCTGCGAGATGCGCCGCGAGGAGCTGGAGCCGGAGGTTCAGTTTGCGCTCTTCGACGACGAGACCACGCCGGAGAACCCTGTTCGCTCCGAGACCGTCAAGCAGGAAGGGACAGCATCGCGCACAACCTCCTCCACCGC
contig34207
AAGTCGAAGCTTGTTCGATTCCTTGTGGCAATTCGTACAATTTGTCGGCGATTGGCAGTGAATTTGCTACCTCGCATGAATTCATTACATCGATGGACTAATTACAGGAGCATGCATGAACTGGACGAGAGTACATATATGACACCTAGCTACAGAGGAGATGGGATCGCTAGTCCG
contig34334
TCTCTCTCTCTCACTAAAAAAAGAAAAAAACAGAGGAGGATTCCAGAGGGATGGATCTGTGGACTCGTCCAGCCCGGACGGACACGCGCACCACCTGTCACACAGCACTACCACAGCCCAACCACCCCAGCAAAACACGGAACAAAAACAGAAAGAAATCTTCCAGCCAGCCAGCCCCAGCCGGACAGCCAGGCACCGCACCTCCCCCATCTTCCCCTTCTGCTGCTCCTCCCCTCTCTACTCGGTAGGGGAGGAGACGGCGCA
contig34528
ACGACGCGCAGCAGGTGGTGGTGGAGAAGGTGGGCGCCCTGGACGCCACCTTCGACGACCTGGCGGCGGCGATGCCCGCCGACGACTGCCGCTACGCCGTCTACGACCTGGACTTCGTGTCCGACGACTCAGCCGGCGAGACCCCCCGCAGCAAGATCTTCTTCATCCACTGGTCGCCGGAGGCGGCGGACGCGAGGAACAAGATGTTGTACGCCAGCTCCACGGAGGGGCTCAAGAAGGAGCTGGACGGCGTGCAGATCGACGTGCAGGCCACCGACACCAGCGAGCTCACCCTTGACATCCTCAAGGACTACACCACCTAATCCACCCCGTACGCGCGCACGATCGGTCGGCGCCTGGATCGTGTGCGCATGGGATCGCGTGGATCCAAATAATGTT…
contig34613
TACGAACGAATTTACCTACCGTACGACGAAGAATACGACCCGTTTTTTACTACGAATAACTTACCGAACCGGAAGAAGGAGAAGAGGAATCCCATCGAATTCGCCTGGTCGTGGTTTCATCTTCTGTCTCTGTGTGTGTGTGGTGGCCTTGATTCGTTGTTAATTTCGACGACGATTCAATCGGCCGGACGCCATGGGATTGGGGAACGAGGCGAGCTCCTCGTCGTCGAGTCTAGACTCCGCGCCGCTGCTGCCGCACCACAGCGCCCAAGGGGGTCACCTGTCGTCGCAGCCCAAGACCTTCGCGAACATCTTCATCGCCGGGGTCGGCGCCGGCGTGCTGGGCCTGCCGTACACGTTCTCGCGCACCGGTTGGGCGGCGGGCTCCATCCTGCTCCT…
contig34858
CTAGACGAACAGCTCGAGCAAGACTGGCGGCCGGTCGGCGTAGGCCTGGTGCGCCGCCTCCTGATCCGACAGCGCGACCCACCGGTCGCGATGCCGCCTCATGTGTCCGCCGAGCGCCGGGCCCGTCTCGAAGCCGAGCCCGCAGATGTGGCAGTCGTGCTGCTGCTTATCCTCTTGCCTTTTCCGCTCCTTGATGGCCCTGGCGACGCCGACGCCGGCGCCCAGCTCCAGCCCGTGGCGGCCCCGGAGGTGGCTGGTCCGGTGCCC
contig34947
GGCTTCCCATGGCCTCGGTTTCCCAGCCTTCTTCTTGCCGCCGCCACTTCCCGCCACCGCCACCGTCGCCGCCGTGGCCGCCGCCTTGTCCCACACGGACTTGCCTCTCTGCTCCTTCAACCGCATGTTCTCCTTCTTGAGCGCCTTGAGCTGGCTCTCGAGGAGGTCGATCCGGGCGAAGGCGTCCCCGTTCTCCTCCTCCATCTCGTCGAGGATGTCCTCCATGGTAGCGTTCTCCTTGAGCGCCGCTCGCAGCCTCTGTTCCAGGTCCCTGTTCTCCCACACCACCCTCTCCATCTGCCCCTGCATCTCCCCCACCAGCCGCTCCAGCTTGCGCTCCCTGTCGGCGGCGGCGAGGAGGCGCACGGGGAAGGTGAGGAAGGTGACGGCCCACACCAT…
contig34957
CAATTTCACCTGCATTCACATTTGATTCCAAGGAAACCAAAGAGTTTGTACAAACTTTGCAATGGCTGTCCTTCAGCAGGGAGGTTGCTTATGAAACAGTTCTCTTCCTCAAATCAGGAAGGAGCAGAATACAAAGCGCCCATCTTTATGGAAAAAGGAAAACAATGGCAAGAAGTAACCAGAATACCAGATAGACTTAGACTAGATGAGCAATTATGGAGCTCACACTCGCTCACTAGT
contig35235
GTTCGGAAATGGTATTTACCAGGTTGTATTCCTTCCTTCCACAGTAAAAATGAATTGCTGCAACAGTACCCAGCTGATAAGAAGTTACTTGATTTATTGGATCACAATTACAAAGGCTGCTCTTTGCCATACGTATACAGGCACGGTACAGAACAGACCACACACACAGAGCCGAGTGTCAAAATCCACAAGAGCTCTTTAGAACACGGCCGTGATCTCGGCCTCCCCGAGGACGTGCCCCTCGATGGCCTCCATGACCTTATCCACTGTCACCTTGTTGCCGAGGCTGAGCACGTCGTCGAGCGCGTAGAGCCGGAACTGGATGCGGTGGCCGTGGGAGCCCGGGACGGGCCGCGCCACCCGGGCTGCTTCCAGTCGTTGACCCCCTCCTGGACCCCG…
contig35445
CGTGCCATGGCATGCCACGACGCGCGCACGGAAGCCAGGCAAAGGCTAGCTCACGAAGCACGATCGCACCCGCGCGCATCGACTCACTCGGTGGCCTTGTCGGCTTCGCCGGCGGCAGCTGGTGCCTCTGCCGGCACCGCCTCGGCGGCCGCCGGTGCATCCACAGGTGCCTCGGCCGGTGCTGCCTCCTCCTGCACTGACGACGCTTCGGCGGCGGTGGCTGCGGGCGCTGCCTCTGCCACCGGCTCTTTGGCCTCGGCCTCTGCCTCCGCAGCAGCAGCAGCTGGTGCTTCTGCTACTTCCGGTGCTGCCACAACGGCCTCTGGGGCAGCTGCCTCCTCCTCGGCCACCGGCTCTTTGGCCTCGGCCTCGGCAGCGGCTGGCTCTGCCTCTTTGGTC…
contig35620
GCTCAGCTGACGCGTGCGGCCATTTGCTGTTGTTCTCCGCTGCTGCAGGCCTGGCGTGATGCTCCTGTACCCCTTGTAAGTTCGCTCGTTCGTTTGCTCACAAGGATTGATTCTTCTTCTTCTCCTGTCTTGTTTGGTTTGGTTGACTTTTTTAACCTATGTTTTCTCTGTGCGTGTGTGTGTGTGCAGGTATTCGTCGGTGCAGGCGATGGAGAGCCCGTCGAAGCTGGACGACGAGCAGTGGCTGGCCTACTGGATCCTCTACTCCTTCGTCACGCTCGTGGAGATGGTCCTCGAGTCCCTCATCTACTGGTAAACAACAAACATATCAACCAACTTCATCTAATCTTCTGTGGT
contig35879
TCGACAGCTACGGCACGTCGGTGCTCACCACCGGTGCGATCAGGCAGCTGGTCTCAGGCGGGGCGACGAAGCCTGCTGCAAACAAGGCGGACGCCCAGAGGGAGCAGGGGCTCTCCGGCAAGTCGACGGCGCAGCGGCGTGCTGGGTTCGAGCTCGCGTTCGACGGTCTCCACTGCTTCGACACCGTCGTCATGCACCAAGGATCCTCTGGTTGATTTATTAGGAACG
contig35969
AAGCAGTTTAGCCACACGTACACAGTGGGTAGGGCTAGCGCTCATACATGCATGAGTTATTGCCATCAGATTAATTATATATACACGCTGAAGATGCGGTTAATTACTACAGCAACTACTATTTATTTCCAGCAGGTGCGGCTTGGCCCT
contig35994
TTTTTACTCTCAACCAAGGACACATTCTCTTATAAGCAAGGCTCCCCCGAAGCAACAAGAGGCTTCAAATCGAGGGAGCTTAGTATCTCAATAAATGTC
contig36078
AGCAGTAAGTACAGTGCTCGTGTCCAAGTGTATACAGCGATACAGACAGAGTCAGGTGCAGTACAGGACTACATACATACAATACAGCCATACAGGGTTTGGGTGAGCTGTGGTATACTCATCCAGTACTGCTGCGTGTGTGCGTCAAGGATATGTGAGGATGGATACTTTGCATTTTGCACCCTTTTGGAAATGTGGAATCCGGTAAATGAAAAGAAAAATGTCGGAAAATTGCTG
contig36373
CGGTTTGAACTTTCCATTATTCAAGTTTCATCAAAAGGGCAAAGCCCCAAGATTCCTATATATGTGAGCTTGGACAAGCATCACAGGTCCTGTCTAACAGTCATACCCACCAACATAAGCTCATATGGGTACACCAACCGGTGCAGACTCGTAACTGGAAGCACCACCGAAGAATGTGCCCAAGAGCACCACCGGCTTTTCTTCCCAGGGGTTGGTCGGGGGTGGCAGCGTCACGCGCACGGCATCTTTGTGGCGGTGGCGTCCTTGGATATCGTGAAGAGATCCAGGTTGTGGTGGTACCTGCCCTCCAACACGGCGTCATCACCGTCAGCTGCTCTGAGGATACTCTCATCCATGGGTGGTGAGCTCCTGGTGCCGTACCCCGGAGCCTGCTCGTCG…
contig36686
AAGAAAGGGAACAAACATTACAGCAGAAATTCTAACGAAATTCGTACTTGCTTAGTTCCAGGGCGAGCTAGCAGATGGGGCAGAGTGCACAAACTGTCGAAGGTACATGGAGAAAGGGAAATACTACATTTCAAGAGTTGCTCCAAATTTTTTAGCCCTAGCCCCACGCTCCGTGGCTTAGAATATGCCGGAGAGCATGGTCGCCGCGCTCGACAGTGCGGCTCCGGTGATGGCGAAATGGACGACGTGGTCGGCGTGCCCGGAGTCCCCGGTCAGCGCGACTGCCGCTCCGGCGATCGCCCCTGCGATCGCGCTGTTCTTCCAGTCATGGCGTCCTCTGTCCTCCCTCAGACCGTACGTTATCCCAGAGTAGACTCCGGCTGCCAATCCCCACTGGAT…
contig36754
CGGTCATGTTCTTATGGCAAGTCGCATCGATACACTTTTATTTATTCAACCACCCATTTATTTATTCACCGAAGCAACAACCACAATGCCCCAGGCCACAGTAGTACGTACTCTCAATTTAGGCGCTGGACGGGCGGGTGGCTCTCAGGCCTCGGTGGGCAACATGATCTTGGCGGGCGATGTGGCGTTGAGCATCCAGGTGCGGAAGGGGTGGAAGAGGACCTCCTCGGGGCACTGCAGCTTGGGCAGCTTGGGGCAGTCGATGAAGGTCTGGCCGTTCTTGTCGACACAGAGGTACATCTGGTAGAGCTGCTTCTTGCCGAACGGCCCGTCCCTGCACTGCACCCCCGGCATCACTCCCAGCTTCTGGTTCACCGCCCACTTGATGTGCTCCGTGCT…
contig36814
TCCACCTCCAGGTGTTCCCGGCGACGGAGCTGGACCTGTCGGCGACGGTGGCGAGTCCGGAGTCGCCCCGGGAGCAGCGCCCGGAGCTGGACCTGTGGGAGATGGTGCAGAGCCCGGGGTGGCAGCAGGCGCAGGCATCGGAGCACCCGAGGGCGGCGACATCGGGCTCGGCATCGGTGCACCAGACGGCGGTGTCATGGAAGGCGGCGACATCGGGCTGGGCATCGGCGCGGCGGACGGCGGTGTCATGGAAGGAGACGGGGGCTGGGCATGGGCGCGGCGGACGACGGCGGCATGGAGGGAGGAGGAGGCGGCGGCAGGAGGCCCGGCGGCGTGTGGTCGACGGAGAGCACGATGACGATGAGCTTCTGCTCGGCCTTGCAGCTGGCCTCGTTGCCG…
contig36888
CGAGCGATCAGAGCCGGGAAGCAGGAAGAGACCCAAGGAAGAAGCTTAGGGGGTGCCGGCCATGGCGAGCATGATGGACAAGGCGAAGGGGTTCGTCGCCGACAAGATCGCGCACATGCCCAAGCCGGAGGCGTCGCTGGACAAGGTGACCTTCAAGGGCATGACCCGCGAGGCCATCACCGTGCACAGCCACGTCAATGTCACCAACCCCTACTCCCACCGCATCCCCATCTGCGACATCGCCTTCACCCTCAAGTGCGGCGGCAAGTACGTACCCTCTTCATCTTCTTCTTCGTTTGCACGATGAGATCGATCCATGGATCTGACGTTCTGACGGCACGATCCTGTGTAACAGGGAGGTGGCGAGCGGCACGATCCCGGACCCGGGGTGGATCGAGG…
contig36902
CCATCACATCACATCCAGTTCGAAACCAGAAGCCGAGCGATCAGAGCTGGGAAGAAGCAGGAAGAGACCAGAGGAAGAAGCTTAGGGGGTGCCGGCCATGGCGAGCATGATGGACAAGGCCAAGGGGTTCGTCACCGACAAGATCGCGCACATGCCCAAGCCGGAGGCGTCGCTGGACAAGGTGACCTTAAAGGGCATGACCCGCGAGGCCATCACCGTGCACAGCCACGTCAATGTCACCAACCCCTACTCCCACCGGATCCCCATCTGCGACATCACCTTCAACCTCAAGTGCGGCGAGTTCAAGCTGCCCACGCTCAGCGACTTCTTCGGCGGCTCCGCCAAGACCGAGGAGGCCACCGCCTAGTCATAAGCTCGATC
contig36949
TTAAGCAGCTTAGCCAATCCGGGGAACCTCCGCCACCGTGTCGACCCGAACGCGGACGCGGTTCTCATTGAACTCACCTGTCACACTAGTTCCTACTGGGACAACATCGACGGTGAGGTCCGGTCGGTCCGCCTTGATCTTCTCCTCCGCCTCCTTGATCGTACGGCCGACCAGCTCAGGCCACTCCGTCTTGGGGCCGTCGCATGGCGTGCTCATGTTGGAAACGAAATTGGAAACGCCGGTTACCACCAGCTCTATGTACTCTGTGTGATT
contig37064
CCATTTCCTCAACCGGGAAACAGTAATCGCACACCACCATTTTACCAATCACACTGCTTTCTCGATTCGTTGTGCTACTCTTGCTTAGTAGCAGGCTCCTTGGCCGGGATCTCGTGCACCACCTCGATCGGCTTGATCACCCCCTGCCCCTCCTCCTGTCCCGCCGACTGCCTCACCTCCACCGTCTGCACCGTCTTTGTCACCGTCGGCTCGCTGCCGGCCGCCGCCGACGGGGCGCTGTTCGCCGGCGCGGGTACGTCCTTGGGTGAGCTGGTGTTGGTGGTCGACATGCCGCTGATCTACCTGATCTCGCAGAGGAAAGATGGATGGAGAGTGGATAGCTGCTCAAAACGAAGGGTCGAAGGCCGAAGC
contig37315
TGTGGTGGGCGGCAACTCCATGGCGCAGGTGAACAGTGGCACGGCGTGCTTCGCGTTCGTCCAGTCGGGAGGCAGCACGGGGGGCGCGACGCCGGCCGTGGTGATCGGAGGGTTCCAGATGGAGAACAAGCTGGTGGTGCTCGACAACGACAAGAAGACGCTCAGCTTCTCCCCGTACCTCCCGGCCAGGGGCTTCTCATGCAGCAACTTCAACTTCACCAGGGCGGGCTAAGGATCCACAATTCCACATCGGTGCATGGTTCCATGGACCATGGTGTCTGTGCGTGTAAGAACTTCCATGATAGCTTGGAATGT
contig37390
AGAAACAACAGGGGTTTCACCTGCCATTTACTCAACCGGGAAACAGTAAGCACTAAGCACACACCACCATTTTACCAATCACACTGCTTTCTCGATTCGTTGTGCTACTCTTGCTTAGTAGCAGGCTCCTTGGCCGGGATCTCGTGCACCACCTCGATCGGCTTGATCACCCCCTGCCCCTCCTCCTGCCCCGCCGACTGCCTCACCTCCACCGTCTGCACCGACTTTGTCACCGTCGGCTTGCTGCCTGCCGCCGCC
contig37626
CTGCTCTTGAAGGGTTCGGCCAGGTGCCGTAAAACTCGGCCCCCTTCTTCCTATCTCCTCCGCCGGCGACGCCGGCCGGAGTGGGAGAGGAAGGAGGGTGTGTTCGCTAGTAGATTTTCGTTTTGCTTTTGCAGGTGTTTGTGTTGGAATAAATCAGATCTGGCTACTGGTTTCATTCTTTTGGTGATTTCCGTTGTGGCCTTGGTGGCCAGAACGGTGATTGCTGGGGATCGCCAGCCGGCTAGTTCTGCGCTCCCTTGCGCCCCTGTGCTAGAGGTTGGGCCTTGCCCTGTTTTCTCCTCCGACGGTCATCGTGGTGATGGAATCGAAGTGGAGAAGAGGGGGAGTCCATGGATCTGGCGACCGGGGAGATGTTCAGCCTCATCGACGTTGGATGAA…
contig37636
CATGTAGACACTATGATCCTTCTCGCCTTCCACGTTATTGAATACCCTGAGCATGCCTCACCTGGACACGCCGCCGGCTGCTGGACGCGCCCGTCGAGCCCGTCCTCGCGCCGCCGGCAGCTGGACGCGCGCCGCCGCGGATCTGAAGCTCCACCGTCGCCGGCCCCTCGTTGCGGATCTGAAGCTCCACCGTCGCCGGCTCCTCACCTGGACGCGCCGCCGGCTGCTGGACGCGCGCTCCTCCTG
contig37727
GCGATCGGCGTCTCGGTGCCCGTGCTCCGCTCCTGCTCTGCTTCGCGGCCACCATACCCACGGGCCTCCTCTGGCGCGCCGTGCCGAGCGCCACGGGGCGGCACCTCTACGCGGGGCTCAGCGGCGCCGCGCTCTCCTACCTATCCCTTCGGGACCACCTCCTCCCCTCCCCTGCCAGCGCTCCCTTCCATCCCGCGCCCCGCGGCGCCCGCGGCCAGCAGCTCACGGCCGCCGCGCGCGCCGTCAACGCCGTCAACGCCGTCTCCTCCCTCGCCGCGACAGCCGCGGCCACCATCCTCGGCGGCGGTGGCACTAGCACCACCCTCGACTCCACCTTCCCCCTGGTCTCCGGCGACCTCCCGTGGGCGGAATCCTTCAACGCGGTCTCCAGCCAGCTCT…
contig37735
GCCACTGCTGGAAAGATGTTTTTCTTCCTTAAAACATTTTATAGATGTGTTATATGTCCCTCCCAGGTATCCACTGATATTATAGTGGAGCACTGGAAATGGAAGCATTGTCATTTGTTCATCTTTTTAGTTTGGCACTTTGTTTTTCTCGAGGGATGTTGGTGTTGGGATATTAAGCCAGTC
contig37841
CGAACAAACAATGCAGAGCAGCAGAGATCACTTGATGAGGTTGGTAATGGCGGTGCAGACGATGGCCATCTGCACCGAGTCGGCGCCCTGCTTCGCCAGCGGCGACGGGACGGCGACGCCGGCCCGGGCGAATGCGTCGCCGCACCGGCGCGCGAGGGACGCGGCCTCGCCCGCCTTCTCCTTGCCCGTCGCGTAGTCGCGCCTGTCGATCCCGTCGTACGCCTCGGCGAACGCGGAGCCCATGCTGTCGTACAGCGCCTCGCACTGCTCCAGCGGCGCGCGCGCCAGCGCCTTGTGGTCGTTGGCGAGCATGGCCTTGATGTCGTAGGCGCCGTTGCCGGCGATGAGGACGCCCACGTCGGCGGCCACCTTGGCAAGGCCCCACGTGTCGGCGTCGGG…
contig37848
TGCTTCACACAACCAACACAAGTAAACAGCAGCACTAGTAGATTTCCCGAGTGTCAAGTTCAGCGCAAGATGGAGCACCAGGCACACCGCACCGGCGAGAAGAAGGGCATCATGGACAACATCAAGGAGAAGCTCCCCGGTAGCCACGGTGACCACCAGCAGACCGCTGGCACCCACGGGCAGCAGGGACTCCCTGGTGGCCACGGGGACCAGCAGCAGACCGGTGGCCACTACGGGCTGCAGGGACACACCGGCGCGGCGACGCATGGCGCCTCAGCTACCGGCGGCTCCATGGGCAGCAGGGACACACCGGAA
contig37852
ACACGAGTCGACAAATCACAAAGACAAGCCCTCGTCCCTAAGCATCCTCTGTTTCACCGAACCATCTTATTGATTTGTTCCCCACCCCCCAGACACCAGCGTACGTACGCCTTGGTGTCCGTGGATCATTGCTTAGGCGTCCACGATGTCGCCGTTGTTGGTCGCCGCCAGGATCATCTCTGGGTGCAGCGCCGGGGTCACGTTCTTGAGCGTCCCGTCGATGCCGTTCGGCCGGCCGAGGGCCTTGAGCGCCAGGTGCGCCGCCTTCTGGCCGGAGATCATCATGGCGCCGAAGGTCGGGCCCATTCTGGGAGCGCCGTCGATCTCGGCGACCTCCATGCCGGTGACAATCATGCCGGGGACCACCTCGCGGGTGAGGCGCACGATGGCATCCTCGGC…
contig37938
GGCCCGAAGCTGTCGCCGCCACAGCCGGTCGTGTTGGGACCTGACCGTCAGAAGCATGCATCATCCACAGCCAGTCCCAAGCTGATGTGCTGCTTGTTTGTAGATATGTGTGCTGGAAACAGAGAACAACCTGCCTGCCATGTCTTTCCCTCTACTGATGTGCACGTTTGTGCTTCTCAGTGGAGTATCTGTTGTTTGGTTTGGTCATGTGCTATGTTAGTCGATGAAATGGAGTCGGTTAATTAC
contig38005
ACAGCAGTTTGTGTGGCGGTGTCGGCGAGTTGGTTGGTTGGTGGCTCTCCTAGGTGGAGCGGGCGAGGCGGGATGCGATGGCGGAGTGGTACATGGCGTCGTGGAAGCTCTCCATCTCCGACATCCGAGCCCGCAGCTGCCGCGCCTTCTCCTCCGTCAGGCCGCCCACGAACGCCTTATCCTCCTCCTCGACCACCGGCGTCGGCGCCGCGGCCTCCATGTAGTCCGCCCGTCCGGACCACCCGACCAGCGGCGCCCACCACTTGCCTCCCTTGGGCGCCCCAGCGCGGACCCGCCCACCAGCTCCCGCCGAGACGGAGGCGGCGCGCGGCCGGAGTGCAGCGGACGGGCGGGCAGAGAAGGAGACGACGGATGCTGACGGTGCCATCGCCATTAATT…
contig38049
CACTCGGTTAACAGATCTTCGCCCAAACAAACCGCGAGAACAGCCGGCGAGAGGGGTATGGGTTCTATACTAGACTTGGATGAAGGAATGGCAGGGCACCCCCATGAGCTGCGCGAGGGTGGTGGACCTGAGCTTTCTCTCGGTGACGGCGGGGTCCTCCAGGAGCAGCACCTTGTCCTTGTCCTGGACGCCGGCCATGTGCAGGTGGTCGCCGTCGTCCCGCTCCCGGCCCCGGTACAGCAGCCGCTGCTCCCTGGGCCACAGCCCGGTGGCCAGCGACAGCAGCACCTTGAGGTCGCCGAAGGTGGCGGTGGCGTCGATGGACACGTCGTGCTGCCACGCACCGCCGGCGGTGGAGACCTTCACCAGGATGGCCTCGACCACGGCGTCGTCGTCCGG…
contig38090
CTGCTCTTTGCCATACGTATACAGGCACGGTACAGAACAGACCACACACAATTGGCAAGAAGTAACAAGCAGGTCAGACACACACACACAGAGCCGAGTGTCAAAATCCACAAGAGCTCCTTAGAACACGGCCGTGATCTCGGCCTCCCCGAGGACGTGCCCCTCGATGGCCTCCATGACCTTATCCACTGTCACCTTGTTGCCGAGGCTGAGCACGTCGTCGAGCGCGTAGAGCCGGAACTGGATGCGGTGGCCGTGGGAGTCCGGGGCGGGGCCGCACCACCCGGGCTGCTTCCAGTCGTTGACCCCCTCCTGGACGCCGCCGTCGCCGCCGGCGTTTCCCCCGGCGCCGGAGAACCCCTCGGGCAGCCCCTTCTCCTCGGGGGAGATGTTGACGAC…
contig38108
CCCAACCAGCAGCGATCCATCCTCCGCAAGCAGAGCAAGCAAGAAACCATCGCAGTGATCACCATCCACGCACACTTCTTCACCGATCATCTTCTTTGCCTCCATGGCGGCGCATCAGCAGCAATCGCAATCGCAGTCGCAGCAGCAGCAGGCGGTGGGGTTCGAGGACTACCTGCCGGTGATGGCGGAGCGGCTGGGGGAGGAGGGGCTGATGGAGGAGCTGGCGGCGGGGTTCCGGCTGCTCATGGACCCGGCGTCGGGCCTCATCACCTTCGACAGCCTCCGCCGCAACGCGCCGCTGCTGGGCCTCGGCGGCATGTCCGACGACGACCTCCGCGGGATGCTCGCCGAGGGCGACTTCGACGGCGACGGCGCGCTCACCGAGATGGAGTTCTGCGT…
contig38134
CTTCTTCTCACACACAACTACTCTACGTACAACAACACAAGGAAGCACCGATCCAAATCAACCGCGATCCAGCAAAATTACGACAAGCAAAATCATGGTAGCGGGGATGAAGCGCGCGAGGGAGGAGCAGGTATTGTCGCTGGCGCTGTCTCTCGCCACGGACTCGTCAACGTCGTCGTCGGCCGACTCGGCGGCCTGTGCGCCGGCGGCGGTGGCCAGGAAGAGGGTGCGACGGGGGAGAGTGGTGGCGACGTCCGGGGAAGGGGAGTTCGTGTGCAAGACGTGCGGCCAGGCCTTCGAGACGTTCCAGGCGCTGGGCGGGCACCGGACCAGCCACCTCCGGGGCCACCACGGGCTGGAGCTCGGCGTCGGCGTCGGCGTCGCCAGGGCCATCAAGGA…
contig38181
TCCTATCATCGTCGTCATGCCGGTGGTGATTGTGTAATGCAGCTCTTTCCAAGTAGATTTGGAAGATGCTCGTCTGTACTAGTCGTCCTGTTCATCATGTACCGCCAGTCCCGTCACAGTCCCAGCTCCAATTTTGAGTACAAGATTCAGGCCAACAAATTTTTAAAAAGAAGCTTGTTCGATCGTGCAGGGTTCTCTACAGATGGTCTCGATCGTCCTCATTCACAGCTCGTCGTCCTTGCGGTGCTTCTTGTCCTTGCCGTCGGCTGCCGCGCCGGTGACCTTGTCCTTCACCTCCCCGAGCTTCTCCTTGGTAGCGTCGACGGCCTCCCACGCCTTCTCCTTCACCTTCTCGTATCCCTCGTTGGCCTTCCCCTTGGCCGCCTCCGCCGTCTCCCA…
contig38185
CCGATGCCTGCTGCAAGCGTGCTGATAAGGCCTGCCGTCACCGGAGCAGCCCCGCTTCCTGGCGCGGTCGAGTTCGCCCCATCGGCACCCGGCGCCGGCGGGCTGTTCGTGTCGGATCCAGGGGTGCCCGGCGATGATCCGCCTCCAGGGGTACCCGATGGCGACGGAGCCAGACTTGTCGGCGACGGTGGCGAGTCCGGAGTTGCCCCGGGTGCAGCGCCCGGAGCTGAGCCCGCGGGAGATGGTGCAGAGCCCGGGGTGGCAGCAGGCGCAGGCATCGGAGGAGCACCCGAGGGCGGCGACATCGGGCTGGGCATCGGCGCGGCGGACGGCGGTGTCATGGAAGGAGGAGACATCGGACTCGGCATGGGCGCGGCGGACGGCGGCGTCATGGAAGGA…
contig38228
TGGAAGATGGATCTACACGATGGTGCAGGCGTTTGGGTTTTCGTCGGAGAAGGCGGAGGTGTACTTGACCTCCGTGGACGACGCCCTGGCGAGTGGCGCGGCGTTGGGATCGGCGACGACGTTGCGCACGTACCCGGGAGGCGCCCTCTTGTCGTAGGCGCCGGGGGCGTAGGGGTGCGCCACCACGTCGTACGGCACGTAGGGCCACGGCTCCACGAGCTTGCCGGTCTTGCGCGCCAGGCGGCGCATGACCTTGGCGGGGTCGACGTTGCCGGTGACGGTGACCTTCTTCTGCTTGGGTATGACCTCGACGCCGGTGACGCCCTCCATGCCGTCGAAAGCCTTGCGCATCTTGCGCTCGCAGCCCTCGCAGTCGATCCGGACCTTCATCTCCACCGT…
contig38416
CCGATACATTTTATTCCGGCACACGCATGTGCGCACAGCATACACGCGCGCGCCGACTACGACAGACGGGCCGGATCACTAGCCACAAACAAAAAACACCAGCTGCTAGCTCCTGATCCCCCGATCATCTCACGTCTAGACGTACTTGTCCGTGGCCGGGTACGCGCCAGTGCCCGGGTACGCAGGGTCGGCGGCGGCGGGCGCCGCGCCCGCGGGGCGGTGGTGGCCGTGCGGCCCGGTGAGGGGCACGCGCGTTGTGCCGTGGCGCCCCGCCGCGGCCTCGGCGCGGTGCTCCGCCTTCTCCTGGTGCATCTCGGCCTTGGCCTGGGCCTTGTTGGCGCGCGTCTCCTCCTTGGCCATCTCCTTCTCGTCGTGCGTGGTGGCCGTGGCCTTCCCCGT…
contig38487
TACATAATACATATACTCTATATAATACAGTACACACACAGTACAACCAAAAGAAAATTCACACATCGAAGTACAGATTACAAAACGTCCACAAAACGGCAAGTTTTATTGTATCTCCATCTTATTGTTCTGCAAAGGTGGTCGACTGGCACGGTGGCACCTCAAACTTTCACAAGTAGCATTCGCGGGCGTGGCTCTCAGTGCTGTCCGGGCAGCTTCTCCTTGATCTTGTCCATGAGGCCCTTCTTCTCGCCGGTGCCGTCGGTGCCGTGTGTCCCCGTGCCGGTCATCCCGGTGTGTCCCTGCTGCTCATGGGAGCCGCCGCCGGCCGGGGTGCCATGCGTCGCCGTGCCGGTGTGTCCCTGCTGCCCGTGGGTGCCAGCGGTCTGCTGGTGGTCA…
contig38555
AAGCACAAGAACACTTCAACTAACACGCTGGAACGAAGGAGAGTGACACTTGATGCAGAAGGGCACGCTAAACTGGAGCGGCCGGCGGCCTGCACCCGCAAACCACGGCACGCGACGCGTACGGCGGAGGCCTGCCTATGCGTCCTGCTTGTTGAGCCGCGCCGCCGCAGCCACGGACGCTGCTATCCCTCCGGGCCTCACCGTCTTGTCGTCCTTGTTTCGGGTCTCCGCCGAGGCCACCCTCGCCGCGTCGTCGGTCTCCACCTCCTTGTCCGCAACCAGCTTCGCCGTCGCATTCGAGAGGACGTCGCCGAGCTTGGCCTTCTCCTCGTCGTGCGCGGCCCAGGCGTTGGCGTCGGCGGCCGACTGCGCCTGCGCGGCCAGGCCCCTGGGGATATT…
contig38566
AATGGCGATCCGGCCTTCGTGGCGAGGGCCCAAATCAATGGCGATTCTCTCTTATCTACTTTCCCTGAGACGTTCCCGGCCCAAAGTATATCGAGGTTGAAAAATTCCCACGGTCCCTTCAATTTACTCTGCGGGCTAGATGGTGACGCTGTTCGGGACGCCTCGGCAGGTGATGCCCGGCCCGGACGACGGCGCCATGAGCTCGTACGGCAGCACGCCGGCGCCACAGCGGTTGCGCCGGGCGGGGTCGGCGTTGCGGCGCTCGATCTCCTCTTCGGCGCGGCGCACTTCCGCCGCGAACTCGCGCGCAGCAGCCAGCGCCGCCGGGTCCGCCGTCCACTCCTCGTTGGGCCGCTCCCCGAGGTACTGCTCGTCGGCGGAGTGCGTGGACAGCGTGTC…
contig38583
GTTTCTTTTCTGGTAAAAGGAATTAATCAACCACTCATTTATCAATCTGGAAAAGAAACCACTCGATTATCAATCTCGAAAAGAAAATCACTCAATTGTTCACACCCCGCTGCACATGGAAAAACATTATTTGGATCCACAAGACACGATCCAAGCAGGAACGCAATCCCATGCGCAGGTATATATGCCAAGCGCGAGCGTACGGGATGGACTAGCTTATTAGGCGGTGTAGTCCTTGAGGATGTCGAGGGTGAGCTCGCTGGCGTCGGTGGCCTGCACGTCGATCTGCACGCCGTCCAGCTCCTTCTTGAGCCCCTCGGTGGAGCTGGCGTACAGCATCTTGTTCCTCGCGTCCGCCTTCTCCGGCGACCAGTGGATGAAGAAGATCTTGCTGCGGGG…
contig38590
GAGAAGAGTTTGGGCAGAAGCAGAGGAGATAGAGAGCATCGAATCCGGGCGTGGCTGCTCGCGAACGCAACCGCCGGCCGGCTATACGCCGCAGCGGGCAAGCAATCTGCCCCCGCCACGCTAGAGGGAGGAAGGAAGGCTGTGGGGAATCAAGCAAGCAAGGAAGGGGGCAGGGGCGGATTATCCCTAGGCACACGCGCCCAAAGCCGAAGCTACCCCCTAGGCCCTAGCCCACCAGAGATACTAGCAGCTTTTGGGGGAAAAGAGGAA
contig38598
AGCTTTTTACCGTACAACCGCAAGAAGACTCAACTAGCTAGCGCGCGATGCCGTCGCTGTGGCGGAGGAAGAGGGCGGCGGCAACGACCCCGGCGGTCCGGACGAGCCGGCGGATGCCGTCACTCGGGGCGCTGTGGCGCCGCCTGGTCCGGGTGCTCTCCTTCGGCCGCGCCGGCCGCGGGAGGACCAGGCTGTGATCAGCCGGAGCACGCTAGGTGCCGACCGACGCATGACGACGACGACGTCCGCCGTATATGCACTGATCCACCGGTCGTTTGTGTCAAGAGTGTTGCAGTGGCTGAGAATTTTTCGTGGCTAGCTGCGAGACTAAATGTATGT
contig38610
TTCCATCATGAGCTACCAGCAGGGCTACCCACAGCAGGGCGCCACGGCCTACCCTCCGCCGGGCCAGCAGCAGGCCTATGTCGCGCCACCGCCGGCCGGCTACCCGCAGAAGGACCAGCAGTATCCCGACGCCGGCGCTGCCGACACCACCACGAGCCGCGGCGGCCATGGACACCACCACGGCGGCGGCGGCCATGGACACCACCAGGGCGGCGGCTTCTGGAGAGGCTGCTGCGCCGCGCTCTGCTGCTGCTGCCTCCTGGACGCCTGCTTCTGATCAAGTCAATTTTATCCATCCTGCTCAGTTACGTTACGTGGTCTGATGAGTGCTCCAGCTGTTCATCACGGTTGATGTGGAGTCCGAACATG
contig38627
ACATATAGATGGATGGTGGTGTATGCTATTACTACTGGCTCTGGGTCTATCAACTTGTCTGTCGCTGGATCAGTGGCCATTGTCGCTGGATCCATATCCGTTGGGGTTCTTGATGGCCCAGTTCCACAGGTCTCTGCACATCTCCTCCACCCCATACTTTGCCTTCCACTTGAGCTCCTTCTCTGCTTTGGCAGTGGCAGCGTACACAGTCTCTGCATCTCCAGCTCTTCTTCCAGCATAAACCAGAGGGATTTTCTTTCCGCAAGCCTTCTCGAACGCGGCAACCATTTCCAGCACAGATGTCCCCTTTCCAGTGCCCAGATTGTACACTTCGCACCCTATTCGGTCAGAATCTTCGTAGAGCTTCCTCAAGGCTGCTATGTGGCCGTCAGCCAGGTC…
contig38639
CAATTAGTAACATACACCTCCCTTTCGCCTCTCCCCCTCACATTGCAATTTACAAGCAAGAACAGATCACTCCTTCTTGGCTTTGTCGTCACGGACGCCGGTCTCGGCTTCGGGTCGGGCGCCGCCGTCACCGGTCATCATCTTCTTGAACTCCTCGAACCCGACGCAGCCGTCGCCGTCGACGTCGACGGAGGCGACCATCCGCTCGCACTCCTCGGTGCTGCAGCCCTCGCCGATCCGCGCCAGGACCTTGCTGAGCTCGGCGACGGAGATGCGGCCGTCGCCGTTGATGTCGTAGATGTCGAAGGCGTCGCGCAGCTCGGCGTCCAGCTCCCGCTCCCCGCGCCCGCGGCCGTGGAAGGCAGCGAACTCGCCGAGGTCGACGTAGCCGTCGCGGTC…
contig38674
CAGCAGCACGGGTACGGCGGCCACGTGCAGCAGCAGCACGGGTACCCTCCACCCGCCGGCCGGGGCCTGCCCCCCGTACGGCGGCTACCCGGCGCAAGGCTACGCGCCGGCGGCTTACCCCGCGCATCCGGCGCCGCACCACGGCGGCCACATGGGATCGTACCACACCGGGCACGGCGGCGGGCACGGCTACTCCGGCGGGAAGCACAAGGGCGGCGGCAAGCACGGCGGCAGGAAGTGGAAGTGAAGTGGCGGATAGCCACGCCGGCCCGTCGCCCGCGCGCTCACGCACGCACGCATCTGCTGCTGCGTGCCCTAGCTAAG
contig38760
ATGAGCGGAAATCACGGTAGAGTGGAAACATACAAATATGTAAAGGCCCGCGAACGACCAAACACGACTAAAGGAAAGCAAATTAAGCGCGAACGCATGCGTCTAGTGATTCCTGGGTGGTGGTGTCCTTGGTGGTGGCGCCGGTGGTGGTGTCCTTGGTGGTGTTGTCCCCGCCCATGCCCAGCGTGTTGGCCACGGCGTCCTTGGCGCCCACCACGGCGTTCACCACCGTCTCGCCGGCCTGCTGGAGGACGCTGCCGGTCTTGTCCTTGCCGGCGACGGCGGACTCCTTGGTGTACTGCGCCGTCTCCGACGCCTTCTGCTTGGCCGCCTCGGTTGCCTCGGCGGCCTTCTGATTGGCCGCCTCCGTGGTCTCGGCGGCCTTCTGCTTCGCCGCCT…
contig38817
TTTATTCCAACACAAACACCTGCAAAAGCAAAACGAAAATCTACTAGCGAACACACCCTCCTTCCTCTCCCACTCCGGCCGGCGTCGCCGGCGGAGGAGATAGGAAGAAGGGGGCCGAGTTTTACGGCACCTGGCCGAACCCTTCAAGAGCAGCTACAGGGAAGAGAGAAAGGGGGAAGGAGAGAAGAGCTAATGAAACAGTTGAACCATCAGCGGCATGCAACAACGCCTGCAACGGTCCAAGGAACTGACGTGCCATCGTCCAACTTTCTCACCTTCGGCGGTGCACCCTGCCCCGACTCCGGCAGACCGCCAGGGCGCTTACCAGCCGCACCAGTGTCACTTGCGGCCGCCATGTCGAGCAGTATCCCCGCCTGCTCGATTAACATCGCGAGCCCC…
contig38863
CCACTCCTCCATGACTACTACTACAACATTAAGGGTTCCCCACAACAACCACGGGGTGAGATCCAGAGACGAAACACAATATGTACAACAGCTTTGTGTCGGCGCGTTGGTTGGTTGGTTGTCCTACTAGGTGGAGCGGGCAAGGCGGGACGCGATGGCGGAGTGGTACATGGCGTCGTGGAAGCTCTCCCTGGGGTGCCCCCGCGCGTACCTGCCCGGCTCCCGCCGAGGCGGAGGCGGAGGCGGCGCGTGGCCGGGCCGTCGAGGGACGGGCGGAGAAGGAGACGGCGGACGCGGTCGGTGCCATGGCCATCGATTAGCTCGGTGTTGGTACGCTTGGCTTCGCTTCGCTCGAAAGCTTCTGCTGGCTGGGTAATCTGCTTTGCTTTGCTTTGCTTC…
contig38934
CGTAGGAAGGGGATCGAGAAGAGCAGAGGAGCGACCGGTCGGAGCAGAGCAGTGGCCCACTGGGTCCGTCGATATGGATTACCACCAGCAACAGCAGCAGCAGCACCGGTTCCTGATGCCTCCGCCCGCGTCGCTGCCGGCGCAGCAGCAGCTGTGCGCGCCGATGATGGACATGGACATGGACATGGACGAGCAGCTCTGCTTCATGGGGAGGGGCGGGGGAGCGGCCGGGAGGGGGGCGGAGAGGAAGCGGCGGTTCACGGAGGAGCAGATACGGTCGCTGGAGTCCATGTTCCACGCGCACCACGCCAAGCTGGAGCCCCGGGAGAAGGCGGAGCTGGCGCGCGAGCTGGGCCTGCAGCCGCGCCAGGTGGCCATCTGGTTCCAGAACAAGCGCGC…
contig39129
ACTTTGTACGCAGCTCTACGTCACGTACAATGCGCACCCAGACGCCGACGACCACTCACGAAATACGCCCACACATACGGATCCAGTAATAAACGAACTAGGCACCGTGCCATGGCATGCCACGACGCGCGCACGGAAGCCAGGCAAAGGCTAGCTCACGAAGCACGATCGCACCCGCGCGCATCGACTCACTCGGTGGCCTTGTCGGCTTCGCCGGCGGCAGCTGGTGCCTCTGCCGGCACCGCCTCGGCGGCCGCGCGTGCATCCACAGGTGCCTCGGCCGGTGCTGCCTCCTCCTGCACTGACGACGCTTCGGCGGCGGTGGCTGCGGGCGCTGCCTCTGCCTCCGCAGCAGCAGCAGCTGGTGCTTCTGCTACTTCCGGTGCTGCCACAACGGCC…
contig39424
ACTGATACAAGTGCTTATTCACGGAGCAACAACAGGTTTTTCTTAAGTAGAAGAAAAGATAACGACGAGGACGACAACAACAACATTTGTTGTTGGGCGTGGACCACGTGCACGTACAACCACAACGCCTCTGCTCAACCCATCCGAGTTTTTATTTTCGGTGCAACATCTTATGTTCTGAGCATGTGCGATCAGTGCTTCTTGCAGGGCGGGCAAGGCGTGCCGTCGTCGCCGCGTGCATCGGCGCACCGGAACGTCTTCTTGGGGCTCGTCTGCACGACGCGGCAGTTCACGCAGCCGTCCCGGCACTTGGGGCCGGCGTCGTCGCAGACCACGGCCCCCGAGAAGAACCTGCAGTTGTCGCAGCACTTCGGGAACTCGGCGTTCGCCTGTGAGAGG…
contig39460
CCAGCAAAAACATACTCTAACCAGCGATCCAAGGTCGAACAACGAACCTATCTGATTCTAAAGACATGTATACAAGTCCAGGATATTAAGAAACAGAGAGACCCGGCTAGAAGGCTAGACGAACAGCTCGAGCAAGACAGGCAGCCGGTCGGCGGCGGCCTGGTGCCCCGCCTCCTGATCCGACAGCGCGACCCACCGGTCGATGGCGCCGCTGAGTGTCATCTCCTCCCGGTGCCGCGTCATGTGTCCCCCAAGCGCCTGCCCCGTCTCGAAGCCCAGCCCGCAGATGTGGCAATCGTGCTGCTGCTTGTCCTCCTG
contig39510
GGACTTCATTCGTATTTACAGTACACCACGACGCCATGGTCGATCACTCTTTATTTCAAGCTCGATGCTACGCACGATGATATTTTACAGCGGGATCTCCCTTCGTGGCCGGCGGCACTGCTTGCGCTTACTCACACCAAGGGAGGCGGGACGTCGGACGGCTGCGGCGGGACGACCTCGGGCGGGGCGCGGGGCGGGTCCAACTCCGGCGGGGGCGGCGGGATCGCGTCGGGGTTCGGCGGCACGGCCGGGATCTCCGGCCTCGGCGGCGACGGCACGAACGGCCCCGGCTGCTCTGGCATCGGCACGTCCACGCCCGGGGGCGCGTTGAACTCCGGCGGCGTGTCGATGCCCGGCATCTCCTGCGGCGGCCGCGCCGTGCCCGGCATCTCCTCGGGC…
contig39751
CCACTCCTCCATGACTACTACTACAACATTAAGGGTTCCCCACAACAACCACGGGGTGAGATCCAGAGACGAAACACAATATGTACAACAGCTTTGTGTCGGCGCGTTGGTTGGTTGGTTGTCCTACTAGGTGGAGCGGGCGAGGCGGGACGCGATGGCGGAGTGGTACATGGCGTCGTGGAAGCTCTCCGTCTCCGACATCCGAGCCCGCAGCTGCCGCGCCTTCTCCTCCGTCAGGCCTCCCACGAACGACCTCCCGGGCTTCTTCTCCTCCTCAGCCACCGCCGCCGGCACTGGCGCCGCGGCCTCGATGTAGTCGGCCTTCCCGGACCAGCCAACCAGCGGCGCCCACCACTTGCCTCCCTGGGGTGCCCCCGCGCGTACCTGCCCGGCTCCCGC…
contig40459
CTTGCCTGTAACAAACTGAAGAGACTTGATCACCATTGGATGGTTACCCGCACGGCCCTCCTTCCCATGGATCTCCGTCAGGGTGTCGCATCCACACTCGAGATCAATCTCATATTCAGAGCCTTCTTGACGCACCTCAAATTTACTAGAGCCTTCATTGTTGCCCCAAGGACCCTCCTCGCACGTTTTCCCATCGCTTGTTTTGTAGCGGAAGTAGATCGAGCGGACGCCGATAGAGTCAGCTCTCACCTTCACGTAAATGAGCTGCTCTGGAGTTCTCTTCACGTCCCTAGCTTCGCCACCAGGTCCACCCCATGGCCCAATCTTGGCAAGCGGGACCGGGGCCGGGGCCGGGGCCTGCATCCAGCATGGAGTACATTA
contig40635
TACATGCACAGTACAACAAAAAAGAAAATTCACACATCGAAGTACAACAGAGTACAAAACGTCCCGGGTACATACAATGAACCCAAATTCAAGTCCACGAGCTCAGATATTACAAGTGAGCTAGCTCACTTTATTTCGGGAAGTTCTACTGTATCTCCATCTTATTATTCTGCAGAGGTGGCCAGACCGGCCCCTCAAACTTTCACAACTAGCGGCCGCGGGCCGGGCTCAGTGCTGTCCGGGCAGCTTCTCCTTGATCTTGTCCATGATGCCCTTCTTCTCGCCGGTGCCGCCGGTGCCGTGCGTCCCCGCGCCGGTCATTCCGGTGTGTTCCTGCTGCCCGTAGGTGTCGCCAGTGGCCGTGGTGCCATGCACCCCAGTGCCGGTCATTCCGGTATG…
contig40725
AAACCTCCCACTTCATCACGCAGCGCACAACATCTCCTTCCCGATCCCTCTGCGAACACCATCGTCCATGGGCAAGATGCGCTCGCTCTTCTCCCGCAGCCGCAGCCGCCGCTCCTCCTCCACCAAGTCGTCGACGCCGCCGTCGCCCGCGCGCGGGGCCGCCGACTCGCCAACGCCGCGGGGGGACGAGATGGAGCGCGTGTTCCGGAAGTTCGACGCCAACGGCGACGGCAGGATCTCGCGGGCCGAGCTGGCGGCGCTCTTCGAGAGCGTGGGCCACGCCGCCACGGACGACGAGGTGGCGCGCATGATGGAGGAGGCCGACGCCGACGGCGACGGCTACATCAGCCTCGCCGAGTTCGCCGCCATCAACGCCGCGCCCGACGCCGCCGTCGAGGA…
contig40739
GCATTCCCTATAAGTACGCCCCGCCTCTCAACCTCCAGATCCTCAACCCGTTTCTTCACCTCCGAAGATCATCCAATCCAAAGCTTCCCGTCTACTTCATCGCGCAGCGACAGCAGCGGAACATCTCTCTCTCCCTTCGTCCATGGGCAAGATGCGGTCGCTCTTCTCCCGCAGCCGCAGCGGCAACGGAAGCCGCCGCTCCGCCTCCTCCAAGTCGTCGGCGCCGCCGTCGCCCGCGCGCGGGGCCGGCTCGCCGGCGGCGCGGGAGGACGAGATGGAGCGCGTGTTCAGGAAGTTCGACGCCAACGGCGACGGCAGGATCTCGCGGGCCGAGCTGGCGGCGCTCTTCGAGAGCGTGGGCCATGCCGCCACGGACGACGAGGTGGCGCGCATGATGGA…
contig40783
ACCCAAATTCAAGTCCACGAAACTCAGAGCTCAGATATTACAAGTGAGCTAGCTCACTTAATTTCGGGAAGTTCTACTGTATCTCCATCTTATTATTCTGCAGAGGTGGCCAGACCGGCCCCTCAAACTTTCACAACTAGCGGCCGCGGGTCGGGCTCAGTGCTGTCCGGGAAGCTTCTCCTTGATCTTGTCCATGATGCCCTTCTTCTCGCCGGTGCCGTCGGTGCCGTGCGTCCCCGCGCCGGTCATTCCGGTGTGTCCCTGCTGCCCGTAGGTGCCGCCAGTGGCCGTGGTGCCATGCACCCCAGTGCCGGTCATTCCGGTGTGACCCTGCTGCCCGTAGGTGCCAGCGGTCTGCTGCTGCTCACCGTGGCCACCAGGGAGCTTCTCCTTGATCTT…
contig40805
TATACGATGGAGTTTTATTCTGCAAAGGTAGCGGCCGCGGGCAGACCGGGCTTAGTGCTGTCCAGGCAGCTTCTACTTGACCTTGTCCATGAGGCTCTTCTTCTCGCCGGTCCCGTGGGTGCCGTGTGTCCCAGTGCCAGTCGTTCCAGTGTGTCCCTGCTGCCCATGGGTGCCGCCGGTGGCCGTGGTGCCATGCGTGTCCGTGCCGGTCATTCCAGTGTGTCCATGCTGCCCGTAGGTGCCAGCGGTCTGCTGGTGGTGGCCGTGGCCACCGGGGAGCTTCTCCTTGATGTTCTCCATGACGCCCTTCTTCTCACCGGTGCCGTCGGTACCGTGCGTCCCCGTGCCGATCATCCCGGTGTGTCCCTGCTGCTCATAGGTGCCGCCGCCGGCCGGGGT…
contig40815
TCTCTCTCTAATCCGAAAGCAGAGGCAGCGCCGGAAGCAGCAGTAGCTAGCGACACACAACAACTAGAGCAAGCACACAGGAGGAGGAAGAAGAAGGCTCCACAGTTCTACTTCTACACGTATGGGGAACTGCGCCGTGACGCATCAGGCCGTGTCGTGGGCGGACGACGGCGAGTGGGAGCTGCCGTCACCCGGCGACGACGAGGGGCACGAGGAGCAGAGCAAGGAGCGCGTCAACGAGGTGACCATCCGGATCAGCAAGCGGCAGCTGCAGGAGCTCGTAGACAAGAGGGCCGACGACGGGCACGGCCACACCTGGAAGACCCGGCGGTCGGCGTCGGAGCTTCTGACGGACATCATGAACGCCGGGGAGGTACACCACCACCTCCAGCACTGCAG…
contig40872
GTGGCAGGAGGAAGGATCAGAGATAGAGAGGGAGAGAGGGGTCCAGCTCGTAGCTGCTCTGCTGGTGCTTGCTTCTACAGAGTGACCGTAGCTCAGCTGGTGCCCGCTGCTAGTTATATTGTTCTTCATTTTATTTTTCCTTGGATCACACTGGTATATGTATATGCTCCCGTTGTTGTCACACACTGTTCAGTGTCGACTGCTATTGCCTCTGCTTGCCACCACCCGGTTGCTGTTGCTGGCGCCGAGGTGTTGTTGTCTTGTGTTATGCCTCATGTGTGTACATTTGTTGATAGTAGTATGATAATAATATGG
contig41182
ACCAAGATACATTCGCTTCTCCAACGACCAAGTGAGCTAGGTGAACTAGACTCAATCAATTTATATACGGTGGAGTATTATTCTGCAAAGGTAGCGGCCGCGGGCAGACCGGGCTTAGTTCAGTCCAGGCAGCTTCTCCTTGATCTTGTCCATGAGGCTCTTCTTCTCGCCGGTCCCGTCGGTGCCGTGTGTCCCAGTGCCAGTCGTTCCGTTGTGTCCCTGCTGCCCGCCGCCGGTGGCCGTGGTGCCATGCGTCTCCGTGCCGGTCATTCCAGTGTGTCCATGCTGCCCGTAGGTGCCAGCGGTCTGCTGCTGGTCACCGTGGCCACTGGGGAGCTTCTCCTTTATGTTCTCCATGACATCCTTCTTATCGTCGGTGCCGCCGGTGCCCGTGGTGCC…
contig41440
GCTATGTGTCTCCGTGCCGGTCATTCCGGTGTGTCCCTGCTGACCGTAGGCATCACCGGTGGCTGGGTGCTACTGTGTCCCCGTGCCGGTCATTCCGGTGTGTCCCTGCTCACCATAGGCGCCGCTAGTGGCCGTGTTGCCATGTGTCTCCATGTCGGTCATTCCAGTGTGTCCCTGCTGCCCGTAGGTGTCAGTGGTCTGCTGGTGGTCATTGTGGCCACCGGGGAGCTTCTCCTTGGTGTTCTCCATGATGCCCTTCTTCTCGCCGCTGCCGCCGGTGCTGTACGCCTCCGTGCCGGTCACTCCGGTGTGTCCGGGCTGCCCATAGGTGCC
contig41443
TTCGTGCAACAGTACCCAGCTGATAAGAAGTTACTTCATTTATTGGATCACAATTACAAAGGCTGCTCTTTGCCATACGTATACAGGCACGGTACAGAACAGACCACACACAATTGGCAAGAAGAAGTAACAAGCAGGTCAGACACACACACACACACACAGCCGAGTGTCAAAATCCACAAGAGCTCCTTAGAACACGGCCATGATCTCGGCCTCCCCGAGGACGTGCCCCTCGATGGCCTCCATGACCTTATCCGCTGTCACCTTGTTGCCGAGGCTGAGCACGTCGTCGAGCGCGTAGAGCCGGAACTGGATGCGGTGGCCGTGGGAGTCCGGGGCGGGGCCGCACCACCCGGGCTGCTTCCAGTCGTTGACCCCCTCCTGGACGCCGCCGTCGTT…
contig41480
CGGATCAAATCGAGTCAAACTCGAAGCACAAACACCGCAAATCCTTTAGCTCTGCTGCTACTAACTAGTCTACTTCCCTTCGCGTGGCGGCGGCGGCGCTTCGTCTTGGCGCTTCTGGACCTCGCGGCCGGCGGCAGGGTCGCCGTGTCCCACGGCCACCTTGGCGACCTCCGTGGCCGGCGTGCCGGGCCTCGCCTTTTGGTACAGCACCATGTAGCCGATGACGCCGACGATGCCGAACCCCATCAGCGCCATCGTCCCGGGCCCGTACGGCAGGCGGCCACCTCGCTGGTGCAGGACCTCCCCGGGGCCGCCGCCACGGCCCGGTGGGCGCATGGACGCCTCCACCCCCGCGGCCCGGACCTCCTCCGGGCTCATCTTGTGCGTGTCGGCGTTGCG…
contig41581
CACCACATGAATACGTATAACAGCTGGATCTCACTGCGCCGGTCGTTCGGGTCATGCGCCGCCGTGCCTCGGCGACGCGCGCGCGCCTCATTCCTCACCGTGGCCGCCGTGGCGGTCCTCTGTCCCTGCGCCGCTGGAGCGCTCCTTGGCGGCGGCGTTGTCCCGCACGGCGCGCTGCTTCTCCTCCTCGGCGGCGCGCATCCGCTGCTGCTTCTTCACCTCGGCCGCCTCCTTGTTCACCACCGCCGCCTCCCTGTGCCCTGTCGTGTACGCCGCGGTCTTGTCCACCTGCCCCTGCACGGCGGCCCTCGTCTTCTCCATGCCGGCGCGCGCCGACGCGCCGGCGTTCGCCGCGGCCTCCTTGCCCGACTCCATGCCGCCCGACCTCCCTTGCTCCAG…
contig41637
TTCTTAATAATCTTTATAAGTGAAGACAATATCTTCAGTAGAAGATGGTTTCATTTGGCCTCTTCTAGATACACGGTTCCTCGCTCCGCCACTGCCTATACTGTTATTCGAAAGTCATTCTTCGTACACTCCATTTCCAAGAGAGAAACAAAGGGGGGCAGTGGGAGACACTTTATTAACTACCCTATCTCCAGCTATGATACACCCATCTCGCGGACGGAACCGGATCCTCTGACGTACTGCCCTCTGACGTGGGGTCGTACTGCAGTTTTTTTTAGGCCTCTGACGTGGGGTCGTACTGCAGAGAAGCCTCGTCGCTCGCGGACACGTACGCACGCCAAGGGCAGATCAGGTGAAAATCCTGGCTCCAGTATTCGCAGCCGGAAGATCAACCTCGCG…
contig41715
TTCCGGATTGATCCAACTGTTACTACTACTATTGTTGCAATGGAAGATCACGGCAGCTGGTCGCCCTCCCTACAATTGATTCCTTCGCCGGAGATCGACGACGACGACGGAGATGTTGTCCGAGCTGTTCTTCGTCAGAGCCATCTTGGTGAGCATGGCCGCCGCCTCGGCGCACCACCTCTCTCTGCCCCTCCGGAGGCAGGCCCGCGCCACCTTGCACGCTGTCTCGTTGTTGACCACGTCCCACAGCCCGTCGCTGGCCAGGATCAGGCACTCGTCGCCGGCCTCCCTGTCTGTCACCGTCACCTCGGGGACCGCCGTCACGAACGGCTTCAGATAGCCGTCGCCGATGGCGCGCGACATGGCCAGAACGCCCAGCACCCTCGCGCCCTCCCAGAA…
contig41728
CCGAGACGAGACGAGGATACAGCCACACGCGCGCGCGCCAAAGCCGGCCGGGGGCTTCTTTGGAGTTCATGTGACGCGCGCGATCGAGCATGGCGAGCGGCGGCGCGGGGGGCTACTACCACGGCGACCGGTACGGCTACGGCTACTCGTTCTCGCGGCAGCAGGCCGCGCCGTCGTCGTCGGCGACGTCGTTCCACGTGTGCCTGTTCCTGGCCACGGCGTCCCTCCTCGGCGCCGCGTCGATCTACTCGCACTGCGAGTCCGCGATGGAGAGCCTCGTCGACCAGCTCCGGGTCGCCGTCGTCCTGTCCCCGTTCGTCCTCCTCCTCGCGGCGCAGTATTGGTCCGCGACCGGGCGGCGCTGGCGGTCGTCGCACTCGTCGTCGTCGCTGCTCGCGG…
contig41844
TGTACGGTGGAGTATTATTCTGCAAAGGTAGCGGCCACGGGCAGGCCGGGCTTAGTGCTGTCCAGGCAGCTTCTCCTTGACGTTCTCCATGAGGCCCTTCTTCTCGCCGGTGCCGTGTGTCCCCGTGCCGGTCATCCCGGTGTGTCCCTGCTGCTCATAGGTGCCGCCGCCGGCCGGGGTGCCATGCGTCGCCGTGCCGGTGTGTCCCTGCTGCCCGTAGGTGCCACCGGTCTGCTGGTGGTCACCGTGGCCACCAGGGAGCTTGTCCTTGATGTTCTCCATGACGCCCTTCTTCTCGCCGGTGTCGTTCGTCCCCGTGCCGGTCATTCCGGTGTGTCCCTGCCTGGCCAC
contig41929
TATACGGTGGAGTATTATTCTGCAAAGGTAGCGGCCGTGGGCAGACCGGGCTTAGTGCTGTCCAGGCTTGACCTTGTCCATGAGGCTCTTCTTCTCGCCGGTCCTCGTCGGTCGCCGTGTGTCCCAGTGTCCAGTCGTTCCAATGTGTCCCTGCTGCCCATGGGTCGACCGGCCCGTGGCCCGTGGGTGTCGATGCGTCTCCGTGCCGGTCATTCCAGTGTGTCCATGCTGCCCGTAGGTGCCAGCGGTCTGCTGGTGGTCACCGTGGCCACTGGGGAGCTTCTCCTTTATGTTCTCCATGACATCCTTCTTCTCGTCGGTGCCGCCGGTGCCGCCGCCGGTGGCCGGGGTGCCATGCGTCGCCGTGCCGGTGTGTCCCTGCTGCCCATAGGTGCCACC…
contig41977
GGTGACGATGGTGCCGGTGGTAGAGCGACGAGGCCGTTGGGGGGCGACCCGGTTGTACAGCTTCAGCCTCTGCTGGGCAGAGGTTATGGCGGCCAGCACGGACTGGCGGTTCACCCTGCTCTTGATGTTGGAGGCGGTCCCGTACTCGTCGCCCAGCATCTTGGCGACCCGGGAGACCTGGTCGCGCGGCGGCATGATGAGGGAGATCATGCTCGTGCCGTTGCCCCTCGCGGCGTCCAGCCCCTTGATCAGCTTCTTCACCTTCCATATCTCGATGTTCTTGTCAGTTTCGTATCCCTCCACCATCTTGGCTGGTGTTTGCAGGTCGGCCTTCACCTACACCTGCGTGGGCGAGGGCGAGGGCGTGAGCGTGGTGCGTACTCGCGAGAAGTGGAGACA…
contig42124
TTGCTATTCGAAGCCTTCATAGACGTCGTCATCCAGCATGTCGTCGTCGTCGTCGTAGGCGGCGACGTCCGCCGGGTAGCGGAGGATCCCGCCGATCCCGCCGAAGCCCCGGCAGAACTGCGATCCTTCCTGAGACCTGTTGGTGACGAACTCCAGCTTGCAGCCGTACTGCCGGTAGTTCTCAGCGAACCACTCCAGCAGCAGCACCCTGTCAACGACGTCCAGCTCCCCGCACGTCGCCTCGTCGACGAAGTTGCTCTGGTCCGCCTCCTGGTCGCCGTTGAGGCACTTCACCACCGTCTCTCCCGTGGCGGAATTCTTCAGCTCGTATCGCCTGACGTCGAGGCTCTCCCACACGATCAGCGTGTCGACCGCGCCCATCTCGAGGGCCGCCATGGT…
contig42129
CCCGGCGCAACCGCTGTGGAGCCGGCGTGCTGCCGTACGAGCTCATGGCGCCGTCGTCCGGGCCGGGCATCACCTGCCGAGGCGTCCCGAACAGCGTCACCATCTAGCCCGCAGAGAGAATTGAACCATGGGAATTTTTCAGCCTCGATACACTTTGGGCAGGGAATGTCTCAGGGAAAGTACATAAGAGAATCGTCACTGATTTGGGCCCTCGCCACGGAGGCCGAATCGCCATTCATTTGGGCCCAGATAGGAGAAGATTTAGTTGCATTTTTTTCTGTTCAAAAGTTGGGGCATGCTGATATAGTGGAACGTGTAAATGATCTCGTAAGTTCATACTATAGT
contig42139
TCACTTAAGACTGATCTAGTGACTGATGAGCATCATAATGATGGCGGTGTGCGTGCAGAGCTGGGGCGCGCTGGCGGAGACGGTGAAGGGCGTGATGCGGGAGTACCCGAAGCTGCGCATGTCGCAGGGGCGGATGGTGTTCGAGGTGCGGCCCACCATCAAGTGGGACAAGGGCAAGGCCCTCGAGTTCCTGCTCGACTCGCTGGGCTTCGCCGACTGCACCAACGTGCTGCCCGTCTACATCGGCGACGACCGCACCGACGAGGACGCCTTCAAGGTGCTGCGCCGGAGGGGCCAGGGCGTCGGGATCCTGGTCTCCAAGCACCCCAAGGACACCAGCGCCTCCTTCTCGCTGCAGGAGCCGGCCGAGGTCATGGAGTTCCTGCTCCGCCTCGTCGA…
contig42328
ACGCGTGCGAATGTCCAGCCAGACAGCCATCTTCGTCTACGGCAAGCCGGCGCCCTTCTCCCTGGCCTGCCTCTTCCGCTCCTCCTGCGCGATCCTGTCCCTGGTGGCGGCCTCGACGTCGTCCCACGTCGAGTCTTCCTCCGTCTTGGTCTCGCCGGCGACCTTGTCCGTCACCCCCTGCGCAGCCTCCTTTGTGGCGCCCCAGGCCTCCTGCGCCACCTGCTTCGCCTTCTCGCGCGCCTTCTCGCCAAGCGCCTGCGCCGTCTCGGCCACCTTGCTCGCGCCCTCCTTGGTCATCTCCGCCACCTTCTCCCCGGCGCTCCTCGAGCCCTCCGCGGCCCTGTCCTTGGCCTCGCCGGCCCTGTCCATGGCGCCCTCCGCCGCCTCCGCCGTCTTCTC…
contig42361
GATACTACTGCTGCTACAAGTACAACTAGTGGGCTTAATTCATCAGTTCATGGGCGTCTCGTCCTGGATGGGTATGTGAGTGTGCAGCGATCCATCTCCCCGGCCGTAGGTTGGTTGGATCAGCACTCAGCAGTGGGCCTCACAGCGGCTGGTGCAGTCGAAGCTGCACCCACCGCCGCCACCACCTCCCCCGCCGTTTTTCCCATGGTAGCTGTACGAGCTGAAGCACTTGGACGGGCATGTGAGCCGTTGCTGGTAGCAAGGACCCTGCTCGGCGCAGACCATCGACGGCTGCACCACCCCGCGCCGCGCGAACCCGCCCCCTGGCCCAACGCCGCCGGCGCCCCACCCGCCACCGAACCCGGCGCCCTTGCCTCCGGCACCTCGGACGCCACCCGG…
contig42473
CGCCCAACATCACCTCACTCACCACCATTGCTGCACACAAATCGACTGATCAGCACACTAGCTGGGTACCTCGTGCAAGACCATGGACCAGTACAACTACGGCGGCGTGGCCTACTACGGCGCTGGCGACGGCGACCAGGGCGGCCAGGGGTACGCGACGGTGACTTCGGCGCCGCCGAAGCGGCCGGCGGGCCGGACCAAGTTCAGGGAGACGCGGCACCCGGTGTACCGGGGCGTGCGGCGAAGGGGCGCCGCGGGGCGGTGGGTGTGCGAGGTGCGCGAGCCCAACAAGAAGTCCCGCATCTGGCTCGGCACCTTCGCCAGCCCGGAGGCCGCCGCGCGCGCCCACGACGTCGCCGCGCTCGCGCTCCGGGGCCGCGCGGCGTGCCTCAACTTCGC…
contig42488
TTCAATTACTCTGTGTTTGCGTCCACGGGGACTAAAGAATCGTACTACAGCCTAGAATTACAAGGCTTTCAACAAACCAATTTTGTACAACAATTCTCTACAGTACTTTTTTTCGTTAAGTTTTCGAGCTGTTCCTACGGATCAATTCAATGTCATGGAAGAAGAATTCACGACGCCGCCACGGTCGGCGGCGAGACGGTGGAGGTGGGGCATTCTGCGTTCTGCGCCGCGTTGGCGGCCGCCCAGCGCCGGCACGTCCTGCCGAGGGACGCGGCCTTCCGGCGCGCCCGCTCCGAGCCGCTGCCCATGAGCTCCCAGATCGCCCACTCCACGCCGTTGATCGCCAGCACCTGCGACGCCGCGGCGGCCCCCGCGCGCCGGCACAGCAGCACCAGCGCG…
contig42504
TTGAACCGGACGGCCGCCGGCCGGGGGCCCCGGAGGACAGCCGAGTGTGTCCGCCGTCCTACCAGCACTGGTCCGTCTCCCACGTTCTCCGCCGGAACGCTGGTCCGGACGTCGCCGCCGCCCGCCGCATCATCATCCCCGCGGCGCGGACGGCCACGTCCCGATCGTAGCGCGCGCGCTCGTCGGGTCGGCCAGCGTGGCGTAGGCCGCGTGCAGCCGGATGAACCCCTCGTCGCCGCCACCTCCGACAGCGTCCGGGTGCACCTCCCTGGCAAGACGCCGGTACGCCGACTTGATATCCCCTCTGCTGGCCCTCGAGCCCACCCCGAGCACCTCGTAGTGCGTCCTCCCCGCCGCCACCGCCGCCGGTGCCGCCATCGTCGCGGACGCACGCGCCAC…
contig42509
TTTTGGATTGATCCTACTGTTACTACTACTGCTGCTGTTGTTGCAATGGAAGATCACGGCAGCTGGTGGCCCTCCCTACAATTGATTCCTTGGCCGGAGATCGACGACGACAACGGAGATGTTGTCGGAGCTGTTTTTCGTCAGAGCCATCTTGGTGAGCATGGCCGCTGCCTCGGCGCACCACCTCTCTCTGCCCCTGCGGAGGCAGGCCCGCGCCACCTCGCACGCTGTCTCGTTGGTGACCACGTCCCACAGCCCGTCGCTGGCCAGGATCAGGCACTTGGCCTTCAGGAACTCTTCGCCGATCTTGAGCTCGGCGGCGTTCTCCTCCTCCTCGCCGGACATGGCTGCTGGCGCTTGATTTCTCCTCCGGCTGCTGCTAGACCGACGAAATTAACG
contig42544
TTCCTTAACGTTATTATTACAAGCACCGTGCTGTGCAGCTGGCTATTACTACATCACAAGATCCATGAGACATGTCACGCATTACATACATATGCTACCACACGCTCCAAATTAACCCAAGCCTTCATCTCGCCTGCACGCTGCCGGAGCGCGGCCGGACGGAGCTCAGTCGCTGTCGCTGCTGCTGCTGCTGCTGCTGTGGCCGTCGTCGTCGTCGTCCTTGTGGCCCTCGCCGTGCTTCTTGTCCTTCTTCTTCTTCTTGTCCTTCTTCTCCTTGTGGTCGCCGGACGACTTGCCGTCGCCGTGGTCGTCGCCGCTCATCTTGTCCTTGATCTTCTCCATCATGCCCTCCTTGTGCTCCCCGTCCTTCTTGTGCTCGCCGTCCTTCTTCTTGTGCTC…
contig42560
TCTCTTATTATAGCAAAACAATACATTGTTGCCGGAAGTTACTGCCAGTATGATATTGGCACTGTATACACATCATTCTTTGCTCCCATCTTGCTGATCTTGATTGTCTGGGACATCACTTTTCATCATCATCTCTTTCTCTTGTTCTTCCTCCTTCGCCACCTGGTCCACATTTTCCGTTTTGCCAGCGCCATCTTTCTTTCTCTTGAGGAACTGGATAAGACCTTCGAGTGCGATGTCTGTCTCTTCATTCCTCATGAGCACCTCTGCGACCTCTGC
contig42626
CAAACCCAGGACAGTTCAGAATTACCAAGCTTGCTAGTAGAAGCTACCCATCGGGTGTCAGAACTAAGCAACCGCTCCAACCTCCACCCGGCTCAATCCTCTTTGCGGCTACCCCAGCGGCGCGACGACCACGAAGAAGGCGAAGACAGCGAAGGCGAGGGCGAGTTGTCGTCGGTGCCGACGGGGACGTCGGAGAGCGGCGCCAGGACGCGGCGCACGCTCATGGACCGCATGGGCCGGAAGCTGCGGGACCGGAGCCTCTTGTCCTTGGAGAAGACGTCGGAGGAGTTGCTGAGGATGAGGTACACCAGCCCCTGGACGAGCAGGAACACGGCCACCTTGGCCAGCACGTCCCGGAGCTCCGGCGAGATGAGGGCCTCCTCCATCATGGTCACCGGC…
contig42648
TTGAGTCTAGTTCACCTAGCTCACTTGGTCGTTGGAGGAGAGGAGCGAATGTATCTTGCTTTAAGTTTCACGGACAACATGTGTTCACAGTTTTCGTTTGTTTACACTCTGTCGTACAAATTTCCTTTTTGTTCTTTTTTTTGGGTCCATCTTATCCGACAGACAGACGCAGCGACCATTGTCAGATCAAACTCCGGGTTAATCCTAGATGACCACATTACAGACCAACCTACTACCGAGTCGCAGGCTCGCTGCACAACCTCAATCAGCGGTGCTTCAGCTTGCAGCACCTTGTTACAGCGCCGCCTTCTCAGCGCCTTCCGGAAAACCTGCACCAGCATCTCAAAATTGTGTATTGAAGTTGTAGATAGAACTAAAGAGCTTGCCAGCAAAGAGGAC…
contig42708
ATGAGACTCCCAAGCCCCAACGACGACGGCCATGTCTCCCCTAACCCTCCTCCTCGTCCTCGCCGTCGCCACGACGGCCGCGCCGCTCGCACAGGCGGCCTGCAGCGACGGCACCATGCTGCGCGGTGTGGCGAACGACGTCCTCCTGGAGTACGGCCTCCCCAAGGGCCTCCTCCCGGACTCCGTCACCTCCTACACCTTCGAGAACGCCACCGGCGACTTCCAGATCGAGCTCGCCAGCAGCTGCTACGTCTGGTTCGGCGACCACTACGTCTACTTCGACAAGAACATCAGCGGCACCATCTCCCACGGCGCCATCTCCAACCTCTCCGGCATCATGGCCAAGAAGCTCTTCATCTGGGTCTCCATCACCAGCATGGTCGCGCACCTGGAGAGGGG…
contig42799
CACATAGGATGCTTCAGAGTTCGTACGTCTAGTACTGTTTGGTGCCGAATAAACGAGCCTGCTGGCTGTGTGCTACGCCTAGCTAGGATATGTAGTACTCCTTCCGTCCTGAATTACTTGTCACAGAATTACTTGTCACAGAAATGGATAAAAATGGATGTATCTAGAACTAAAATACGTCTAGATACATCCAATTCTGCGACAAGTAATTTCAGACGGAAGGAGTATTTGTCATTTTCGCTGTGTTGTGCTGCTTCCGACCAGCATGAGAGCTGTGCTGTACTGTACCGTGTCTGTTCTTATTCC
contig42846
TGGACGAGATGTCTAGTTCTGGACTGCGATGATAAAATATATTTGGGACAGGCTAGGTGCAAGTTGACTGATTTTCGTTTTTCGGTCAGTCGACTGACCAAAAACTTTTTTCAGTCGATTTGCTCTCATATAACTTCTTTCAGTCGATCTACATGCTTCCTACTCGAGCGTTCCTATGTACTAGGTGCTCACTTT
contig42956
TACTTCAAATTTAAGATCACATCACAGGATCAACAATACCGAGTTCCAAAGAAAGAAAAATCCACAATACTCAATACATACATAAACAAGCACGAACTGATCAACACATGCTCTCTGAACACAGCATCTGTTGCTCTTGCACAGCCGCTCGCGCGTCCAAGGCTGGACCCTGCAGCAGACTTAAGCCACCAGCACGTACACCGCGTAGATGATCCCCGGTATGTACCCCAGTATGGTCAGCAAGAGACAGATCCAGAACTCCACGGCGAGGCCGTAGCGCAGGAAGACGCCGACCGGAGGCAGGATGATGGCGAGGATCACCTCCAGGACTGTTGCCGAGCCCATGGCTCACTTCACTCGAGGCTTTCTAACTTCTTTCTTTCTCTGTTCTTCCTTTCT…
contig42961
GGTCCGTCGGTATCCGACTCGTCTGCCCCTTCTGTTGCTGCAGCTGCGCCGCGCTGTGCTGCTGCTGCCTCCTCGATGCCTGCTTCTGATCGAGCTTGTCCAATGTTGTTCGACCGGCACGATCAGGCGCGGCATATAGATAATCATCATAGTGCGGTGCTGTGCTACGTACGTATTTGCAACAATAGACAAGTGTGTGCTGACCATATTTTGCTTCCT
contig42968
TGGAGATGGAGCACGGCACTGAGCCGCGCCCTGCGTCGCGCAGCTCGGCAGCTCTCCGGCCCGCGTGGGGCGTGGGTGGTTGTGCTCGCCCTCGTACGTCGCCTCCACCATCGAGCTGTCCTCCGCGCTTCTCTGCACCTTCTTCTTGACAGGGCAGGAAGGCGCGAAGGCGCATCGGAAGTAGGCTCTTGGGGAGGGGTTGTCCCGTGTCACCTTCTGCCCGTACTTCCGCCATTGATATCCATCTTTCACGACCTACAATATGTCAATTCATTCATTCATGTCGGATCCGACGGC
contig43066
GTACCCGGAGACGAAGCTCGGCGCCGGCGCCGGCGGCCCTGCCGCTGCGGCGAGGGCGCCCGAGGTGGAGAGGGAGTACCTAGCCTACGACGAGCCAAAAACGGTGTTCCCCGACGAGGCGTGCGACGATCTTGGCGGCGAGTTCTGCGAGGCGCCATACCAAACCAACAAGTAGCTATACTATAC
contig43168
TTCTACAACGGTGGTCGACTGGCCCCACCACTGACACGAGTAGCGGTCGCGGGCTCGGCTCAGGGCTCAGTGCTGCCCAGGGACCTTCTCCTTGATCTTGTCCATGACGCCCTTCTTCTCGCCGGTGTCAGTGCCGTGCGTCCCCGTGCCGGTCATCCCGGTGTGCCCCTGCTGCCCGTACGTGCCGCCGGTGCCTGTGGTGCCCTGTGCCCCGGTGCCGGCCATCCCGGTGTGACCTTGCTGTCCATAGGTCTCGCCAGTGGCCCCGGTGCCGGTCATCCCAGTGTGACC
contig43332
GTGCTAGCAGTCTGCTGGTGGTCATCATGGCCTCCGGGGAGCTTCTCCTTGAGGTTCTCCATGACACCCTTCTTCTCGTCGGTGTCGTGTGACCCCGAGCCGGTCACTTCCGGTGTGCCCTTGCTGACCGTCGGCGCCGCCGGTGGCCGCGGTGCTATGCATCCCCATTCCAGTAATTTCGGTGTCTTCCTGGTGCCCGTAGGTGCCACCAGTCTGTTGGTGGTCACCATGGCCACTAGGGAGCTTCTCCTTGATGTTCTCCATGGCGGCCTTCTTCTCGTCGGTGTCGTATGTCCCCGTGTTGGTCATCCTGGTGTGTCCCTGCTTCCCATAGGTGTCGCTGGTGGCCGGGGTGCCATGCGTCGCTGTGCCGGTGTGTCCCTGCTGCCCATAGGTGTC…
contig43590
ACAAAGATCACGTGGAACTGGAAGGCTTTGACGCGTGTAGCTATGCAAAGGAAGCAGCCAGCCGGAGCCGGCGGCTCAGTGCTGTCCCGGCAGCTTCTCCTTGATCTTGTCCATGATTCCCTTCTTCTCGCCGGTGCCAGTGCCGGCGGCGGCCATTCCTGCGTGCCCTTGCTGCCCGTAGGCTCCACCAGTTCCAGTTCCCGGCCCGTAGGCTCCGCCAGTCCCCGTTCCCGTCGCCATGTGCTGCTGGTTGTCCTTGTGGCCGCCGGGGAGCTTCTCCTTGATCTTCTCCTTCATGCCCTTCTTCCTCCTCCCGCCCATGCCGTCGTCCTCGGAAGACGAGCTGGAGCTGGAGCTGCCGGAGCGATGCAGTATCCCACCGGTCTTGTGCTCCTCCCT…
contig43912
TTACAAAAGCAAAACAAGACCGGGGAGCATCGCGGTGGCCGGAGACGACGGGAAGGGACAAACCCTAAAACTAGATCCCCTCCTTTCCTCTCCTCTGACCACTACTCCATGACTAGAACATCAAGGATTCCCCACAACAACCACGGGGAGATCCAGAGAGCAAACACTATGAACAGCATCTTTGCGTCGGCGAGTTTTGGTTGGTGGTTGGATCTCCTAGGTGGAGCGGGCGAGGCGGGACGCGATGGCGGAGTGGTACATGGCGTCGTGGAAGCTCTCCGTCTCCGACATCCGTGCCCGCAGCTGCCGCGCCTTCTCCTCCGTCAGGCCGCCCACGAACGACCTCCCGGGCTTCTCCTCCTCAGCCACCGACACCGGCGCCGCGGCCTCGATGTAGTC…
contig44015
CCGTCGGTATTCCGTACTTGGGTCGTTCATCATCCATCACATCACATCCAGTTCGAAACCAGAAGCCGAGCGATCAGAGCTGGGAAGAAGCAGGAAGAGACCAGAGGAAGAAGCTTAGGGGGTGCCGGCCATGGCGAGCATGATGGACAAGGCCAAGGGGTTCGTCACCGACAAGATCGCGCACATGCCCAAGCCGGAGGCGTCGCTGGACAAGGTGACCTTAAAGGGCATGACCCGCGAGGCCATCACCGTGCACAGCCACGTCAATGTCACCAACCCCTACTCCCACCGGATCCCCATCTGCGACATCACCTTCAACCTCAAGTGCGGCGGCAAGGAGGTGGCGAGCGGCACGATCCCGGACCCGGGGTGGATCGAGGACAGCGGCGAGGTGACCAA…
contig44097
GACATGTCACGCATTACATACATATGCTACCACACGCTCCAAATTAACCCAAGCCTTCATCTCGCCTGCACTGCACGCTGCCGGAGCGCGGCCGGACGGAGCTCAGTCGCTGTCGCTGCTGCTGCTGCTGCTGCTGTGGCCGTCGTCGTCCTTGTGGCCCTCGCCGTGCTTCTTGTCCTTCTTCTTCTTCTTGTCCTTCTTCTCCTTGTGGTCGCCGGACGACTTGCCGTCGCCGTGGTCGTCGCCGCTCATCTTGTCCTTGATCTTCTCCATCATGCCCTCCTTGTGCTCCCCGTCCTTCTTGTGCTCCCCGTCCTTCTTCTTGTGCTCCTCCACCTTCTTGTGCTCCTCGTCCTTCTTCTTGTGCTCGTCGCTGCCACCGCCCATGTGGAGCGTCTC…
contig44167
TTCAACCCGTACATCGCGCCGCAGACCGAGCATGAGCTACTACGCGCCGCAGCCGGAGCAGGGCTACTCGCAGCAACAGGCCGGGTACTCCTCCATGATGCAGCACCCACCGGCGCAGCAGGCGTACTCCCAGCAGGCACAGCCAATGCAGCAATGGTCGCCATCATACCTTTACATGCCGTACCCGCACGCGTCGCCGGAGTCCTACTACCAAGACTACTACAGCCCGCCCGGGACGCACGCGTCGCCGCCGCTCCAGGACTCGTACCGCCTATTCGACGACGAGAACCCCAACTCGTGCAGCGTCATGTGATCGCGGCTCAGGCCACCGGCGGAAAAGTAGCCAAGGAGGGTGGCGGCTTGGTAATCGTAATAGAGACACCTCTGGTTGTAGGTAGA…
contig44352
CAGGAGCAGCAGTTAACTAACAAAGCCAGTAAGCATCAACACGGAGTTGAGCTGAGGCTGCGCCGGAGCTCTAGTTCTCAATCCTCCTCCATAGCAGCGGCGGAGGAGACCAGCTTGGCCTTCTTGTGGTGCGGCTGCTGCTTGCCGAGGAACGCCTCGACAAAGAGCTGCTGCGCGTCGAGCAGCGCCTGGGTGCGCTTCATCTCCGAACTACCAATACCGACTACCTTC
contig44389
GGCCGGTCCGTCGGATCCGACGAAACCAGAGCAAGTGCAGACCAGATAAGATCAGATCAGACCAGAGAAGAGAGCAGAGCGGATAAACTCGAGGGAGATCATCACCATGTCGTGCTGCGGAGGCAACTGCGGGTGCGGATCCGGCTGCAAGTGCGGCACCGGCTGCGGAGGGTGCAAGATGTACCCGGAGATGGACGAGGGGATGACCACCTCCCAGACCCTCATCATGGGCGTGGCGCCCTCCAAGGGGAACGCCCATCGTTCGAGGCCACCGCCGAGAGCGGAGCCGAGAACGGAGGGTGCAAGTGCGGCCCC
contig44618
AAAGCACAACCACAGGCACCGCTTACAGAGAGGCCTTATGCTCACTCCCATACTAGTATTTACCTTTCGTGTGCGTATTGCTACTCGCTCGGCGATGCCGCCGGTGACGGCAACAGGGCGGCCGAGCTGGACAGCGGCTCGTGGACGACGGTGCTGGTGGAGAAGAAGATTGGTTCGCCGCTCAGCCGCAGCATCACGGCCCCAAGGACCTCGGTCAGCAGCTTCTTGAACTCCGCTTCTTCGACCGCCTTCCCGTCGCCGGCGTCCGCCACCTTGAGCGCCTCGTCCACGACGGCGTCTACCCGATCAACAGCGCCATGGGGTGGTAAGCTTGCTGCATCGGCCATCTTATCGAGTGCGACTCGCAGGTGCTCCTTGTCCTTGGGCGCCTTATTCCTG…
contig44758
AAGCTTACGAGCGAAGCAAGCGACCGAGGTAATGGCCATGGCACCGTCAGCATCCGCCGTCTCCATCTCCCCCGCCGTCGGTGGGAACGACTTTCCGGCCCCGCGCGCCTCCGCCTCCGGCTCCGTGGGCGCCGGTCGGGTCCGCGCGGTGGGAGCCCCCGAGGGAGGCAAGTGGTGGGCGCCGCTGCTCGGCTGGTCCGGGCGGGCGGACTACATCGAGGCCGCGGCACCTGCGCCGGCGATGGCGGTGGTGGAGGAGGAGAAGGCGGGGAGGTCGTTCGTGGGCGGCCTGACGGAGGAGAAGGCGCGGCAGCTGCGGGCGCGGATGGTGGAGACGGAGAGCTTCCACGACGCCATGTACCACTCCGCCATCGCCTCCCGCCTCGCGCGCTCCACCTA…
contig44847
AGGTGTTCCAGGAGCTGCGGGCGGACCGCAAGCACCGGTTCGTGGTGTACAAGATGGACGACGACGCGGACGCGCAGCAGGTGGTGGTGGACAAGGTGGGCGCCCTGGACGCCACCTTCGACGACCTGGCCGCGGCGATGCCCGCCGACGACTGCCGCTACGCCGTCTACGACCTGGACTTCGTGTCCGAGGACTCGGCGGGGGACACGCCGCGGAGCAAGATCTTCTTCATCCACTGGTCGCCCGAGGCGGCGGACGCGCGGAGCAAGATGGTGTACGCCAGCTCCACCGAGGGGCTCAAGAAGGAGCTGGACGGCGTGCAGATTGACGTGCAGGCCACCGACGCCAGCGAGCTCACCCTCGACATCCTCAAGGACTACACCGCCTAATAAGCTAGTC…
contig45079
ATATACGGAGGTAGTATACTTCAATGGACGGTTTTCTCGGCAGAACTATCATTGTGCTGTGCAAACAGATCACCAGTCGGAGATGCACATTTACAAAAAGCAAAGGGCTACACCATTAGATACACTGCTTGCACAACACATTGCCCTGTGAACCTACGCGCTTCGAAGAGGAATGTTCAGTTGCCCGGCACGACCGCACGACAGGGGCTGGAGATGAGGAATGTTCAGTTGCCCGGCACGACAGGGGTTGGACATCCGTTGGTGGCCGCCGGGGGCTGCTGGTCCAGGAAACGGACGACGACGCAGGTGATGTTGTCAGCGCTTCCCCTCCGGGTTGCCTCGACGAGGAGCTTCTTGGCCGCCTCCTGCGAGTCCACTATCGGCTTCACCATGGCCACG…
contig45376
TTTCACAAAATGAATCGATGCTGCTCCTACTCTCAATCCCCTCCCTCTCTTTCCACGAGAAGAAGACGACATGCAAGAAGAACAGAAAGAATGGGCAGCCAAATGCATGGAAAGCATGCAACTCATCCATCAGTTGGATCAGTGGATGCATATCCCGGGAACCTTCCACTGGAACTTGCCGGCCCTCTTGTCCGGCACCGGCGCCGCCGTGTAGTTCCTCCACACGTCCAACACATTCCTCAGGTCATGCAGCTTGGCCCCGAGCCCGACGCAGCAATTGGCGTGCAAGGTGCAGATCTTGTTGAGGTCCCTGCTGAGCTGGCAGAAGCCGCTGATGTAGGTGGTGTCGAGGAACTGGATGGCGACGCCGAGGCTGTCCGTCATCTCGTGCTTGATGAG…
contig45399
CCCCGTTTGGAGAAAAATATATACTCAGATTTCGAATATTGGGTGGTCACAAATTTAGTCTCAGCAGCCAAGGCTTCCTGGTCCCTCTTCTTCCAAACGTTTGACAATCCTTGTCAAGCTGTCATGTCCTTTTCTCTTCCTTGCTACGGCCATACTGTGCAAGTTGATCCTCTTCAATTTTTTCCAACCCATTTGATTCCAAGT
contig45437
AAGCCCGAGCCGATGCCCAAACCAGAACCGAAGCCAGAGCTCCAACCAGCCAAACCAACCAACCAGCACCGCAACAACAACCGCCGCGCCGAGCACGGTCCAACACTCGGCGCTCCCCATGGCTCCCAAGAACGCGCCCCCCGTCGTCGTCTCCGCCGCAGCGGACGGCGGCATGGAGCCCAGGTTCCGCGGCGTCCGGAAGCGGCCGTGGGGCAGGTACGCGGCGGAGATCCGCGATCCGGCCAGGAAGGCGCGCGTCTGGCTCGGCACCTTCGACACCGCCGAGGCCGCGGCGCGCGCCTACGACGCCGCCGCGCTCCACTACCGCGGACCCAAGGCCAAGACCAACTTCCCCGTCGGCACCGTCGCCGCCTTCGCGCACGTCCCGCTCCCGCCGCC…
contig45528
CCGGGTACGGAAGGAAGCCACAGGTCTGCTCCACCTGCGGCTTGGACCCGTAGCCAGAGCCGTAGCCCTCCTCCCTGCCCCCTCTCCTCTCCCCTGATCTCCGCGCCGATCCCACCAGCGCAGCAGCCATGGCGACCGCCTACACCCTCAGGTCCCGCGACGAGGCGGACGACTTCGACGAGTTCGACTCCACGCCCTACGGCGGCGGCTACGACCTCTTCGTCACCTTCGGCCGCCCGCTCCCGCCCTCCGACGAGACCTGCTACCCCTGCTCCGCCCCCTCCACCTCCTACGACGCGCCCCACTACGCCGCCGAGGAGCCCTCCCCCTACGGTCACCACCAGAAGCCGCAGCCCGCCTACGGCTTCCGCCCCCAGAACGAGCAGCAGCAGCAGCCCT…
contig45772
AAGCATCTCTCAAGAAGAAAAGATAGGAGCAGCCGAGCAGCAGCTGGTGCTGGTGCTGGTGCCGATGCGGTGGTGGTGGCGCAACGACAGCGGCAGCACACCCAAATCCAATCACACGCGAGCAGGACCAGCGGGGATGGAGGCGCGGCCCCCACGCGGCCCAGGAAAGCGGGGACAGTGCCGACGAGGTGGCGCCGGCAACTTTGCAGCCGAATGATTCCTGCCTCCTCCCCTCTCGCCTCGCCCTCGACTCGATATGCTGGCTTCTTGCCCTCTGCTTTTCACCGGAAAGCTGTCCACAGTGGCAGCACTGCACGCTCGCCTTCGCTGTCGCTGCTAGTTGTACACTACTACGACGGCGGCGAGCACAACGGCGATGGTGGTGATCAGCGTCGGCTC…
contig45804
TTTACCATCACGGAGTTGGAGTTAGTTGCTGAGAGCGACGGCGGCCTCCTGGACGAGCGGCTGGGTGGCGTGCGCGACGCCCTGGGCCTCCCGCTCCACCTGCTCCCGGCACACATCCTTCACGCCGGTCTCCGTCATGCGCTTGACGAACGCGGCGAAGCGGCGCCAGTTGTCGGGCTGGAAGAGGTCGGGGCCCATGCGGAGGTAGGTGAAGGCCACCATGCGCTCCTCCTCAGCCTTCTCCGCCGCGGTGGCCACCACCTGGTCGTGCGCCGTCTCGTCATACCTGGGCAGGGCGTTCTCCCCGGCGAGCCCCACGCCGGCCTCCTTGGCGGCGTTGGCCACCTGGCGCACCAGCGCCTCGGGCATGCACTGCGCGTCCTGCGGCTGCTCGTGGTT…
contig45899
CACCACATGAATACGTATAGCTGCATCTCACTGCGCCGGTCGCTCGGTCATGCACCTCATTCCTCACCCTCAGGGCTGTGGCCGCCGTGGTGGTCCTCCGTCCCTGCACCGCTGGCGCGCTCCTTGGCGGCGGCGTTGTCCCGCACGGCGCGCTGCTTCTCCTCCTCGGCGGCGCGGATTCGCTGCTGCTTCTTCACCTCGGCCGCCTCCTTGTTCACCTCTGCCGCCTCCTTGTGCCCTGTCGTGTACGCCGCGGCCTTATCCACCTGCCCCTGCACGGCGGCCCTCGTCTTCTCCATGCCGGCGTGCGCCGACGCACCGGCGTTCGCCGCGGCCTCCTTGCCCGACTCCATGCCGCGCGACCTCCCTTGCTTCAATTTAGAC
contig45983
GGTGATCATTCATGGCGCCGATGCTTATCTTCTCGCGTGTTAATTAAACTGTTACTACAGTCTTATCAGAGAGGACGTTGGAGCTGGACGACTAGGACGCTGATGTCGTCGGAGGAGCCCCTGGACACGGCCATCTCGACGAGCCGGCGGCACGCGGCGGGCAGGTCGCCGGAGGAAGAGGCGGCGACGCGCGCGGCGTCGACGGCCTCCTGGTTGCCCACCTTGTCCCAGAGCCCGTCGGAGGCGAGGATGAGCAGCTCGCAGTCGGCGCCCACGTCCACCGTCGTCGTCTCCGGCTCCGCCACCACCCACGGCTTGAGGTGCGCGTCGCCGATGCCCCGGGACACGGCCAGCGTGCCCTGCACCCGCCACGTGCCGCGGCAGTTGAGCACCAGCCCG…
contig46126
AAAAGAAGACTACTCAATTATCAATCTCGAAAAAGAAAACCGCTCAATCTTTCACACATAGAAAAACATTATTTGGATCCACGCGATCCAATTCCAAGCAGGAACGCGATCACATGCATCGCACACGATCCAAGCGCGCCCGTACGGGATGGATGGATTAGCTTAGGTGGTGTAGTCCTTGAGGATGTCGAGGGTGAGCTCGCTGGCGTCGGTGGCCTGCACGTCGATCTGCACGCCGTCCAGCTCCTTCTTGAGCCCCTCTGTGGAGCTGGCGTACAACATCTTGTTCCTCGCGTCCGCCGCCTCCGGCGACGGGTGGATGAAGAAGATCTTGCTCCGCGGCGTGTCCCCCGCCGAGTCCTCGGACACGAAGTCCAGGTCGTAGACGGCGTAGCG
contig46196
GATCCAAGCTTAGCTAGCTACGAGACGCCACCCATCGTTGATCCATGGCCTCCGCCGCGAGATCCTGCGCAGTCGTCCGCTTCGCCGCCGCCGACGAGGCGGCCCCGCCGAAGACCCTCCACGTCATGCGCCTGCAGCGGCTGCGGCTCCGCCGCGCGGCCGCGGGCTGCCTCGACCCCATCACCGAGGAGGAGGACTCCGATGCCGACGACGCCCAAGTCCTCGCCGGCTCGCCCAGCGCCCACAGCAGCAGCAGGAGGAGGAGAGCGTCCATCCTTGCCCCTAGCCTTCGATAGGCCTGGTCTCAAAGCTACGCTCGAT
contig46365
GAAAAGCTAAGCAAACATATCTATGCTAGCTTCCAGTGCTACTGTCTCTGCATGCTGAGCTCCTTGCGGAAGTTCCCGATGAACCTCTCCGTGTTGGCAAACAGCTCCTGCCGACTCATCGTCACGTCGTCGTCCACGTCGACTTCGCAATCATCCTGCTCCTCTTGCCGTACCTTTTCCTCTCCGCCGGCCTGGCTGCCGTTCAGCTCGCTGAGGAAGAAGATGCTCGTCGTCGACGGGCACTTCTTCAGCACCTTCAGCACCACCTCCTTGGTCTTGATCTTCAGCTCGGTCAAGGCAGGCACCACGACACGATCA
contig46717
ACTCCTTCGCCGTACAACTGGAGCTGCGATTTCGGCAGGTTGAACGTAGCAGGCAGCTGGAAGTGCGAGAGATCGGAGCCCGGCCTGACGTTCCCGAATAGGCTGAGCACGCGCTGCACAAGGTTGGCCGGCCGGAGCTCCGCCGCGAGGCCCCCTTCGAGCGACAGCGGCGCAGTGAGCACCGCCGTGGCCCTGGCTGCCGCCGATGCGTCCACCTCCGATTCAACCATGGTTGGCGTGAACTCCAATCCCCGACGCAAGCTCTCCTTGATTCGATCCTCTTCTCCACCGCCTGCGGATTGCGGATTTGCTATCCCTCAATCTTGTCGTTTTCGAGCTAGGATCCTCTGTATGCTGTGCTGCGTGGGCGGACGACGGGGGAATCCTGGA
contig46848
CCTCGCCGCCGTCGTCGAGGACGAACGACCTCGCCGTGCTCGAAGGGGGACGATGGTTCCGGCATCGGTGTTGAGGTACGGATCGATCTTGATGGAGGTGACGCGGAGGCCACAGGCCTTGAGGAGAACGCCGATGCTGCTGGCCGTCACGCCCTTGCCCAGGCCGCTCACCACGCCGCCAGTCACCAGCACATACTTCATGTCCACGCGCGCGGAAGCCTCTCACCGGTCGGTCACTGCACTGGCAGCCGGCTGGCTTTGCTGGCTCGTGCTGCTGCTGCCTTCTTGGGGTTCGAAGAATGGGGAGGGAGTAGAGGAGAGGAGTGGCCAAACTGGAGG
contig47358
GAACACCATGCTGGTGCCGGCCAAGGGCGTGCAGTACCTGCCCAGGACGTGGTGCGTGTACAACCCCAACGCCGAGGACAAAAGCAAGCTCGTCGAGAACGTGAACTACGCCTGCACCTTCGCCGACTGCACCGCGCTCGGCCTCGGCTCCACCTGCTACGGCATGGACGTCAATGGCAACGCCTCCTACGCCTTCAACATGTACTTCCAGGTGCAGAACCAGAAGGACGAGGCCTGCGACTTCCAGGCGCTCGCCGTGCCCACGCAGACCGACCCCTCCACCGCCGCCTGCAACTTCCCCATTCAGATCGCCGCCGCCTCGACGTCGAGTGGCCACCGGCGAACGCGCGCCGGGCCACTCGGCGCGGCCGCTCTGCTCGTGCTGGCTCTGGTCCAGCT…
contig47448
CAGCGGCGGAGGAGACCAGCTTGGCCTTCTTGTGGTGCGGCTGCTGCTTGCCGAGGAACGCCTCGACAAAGAGCTGCTGCGCGTCGAGCAGCGCCTGGGTGCGCTTCATCTCCGACTCCATCCGCTCCTTCTCCATCTGGAGCGATAGCTCCAGCCTGCGCTCCTCCATCCTCAGGAACCCCTCACCGACGGCCCTCAGTGCTGAAGCCACCTCCACCACCACCACCAAACCCTAGCCGCCGCTGCCGTGCTGCTACCATGTCCTCCTCGTCGTCGCTCAAGCAGGACGCCCCATCCTCCCCGGAGCTCCCCCCGCTGGCCGCGCCCGGCATCGCGGCGGCCGCCGCTGCGGCCGCGGCCGCGGCCTCGTCCGGCGGCGGGAGGGGGGAGGAGGTGGGG…
contig47596
TTTCTTCTCTCTTTTCTAACAAGAAAGGTGCAATATTTGTGCCAACCGTATGTAGTAAATTTCAGCAAAAGACAACTCGTGTTTGAACTTTGGACTTGGAAGTCACACCTCGTCGACGGGGAGCAGGCCAAGCTCCCGGATCACCCCGGCCGCGCCCCGGAGTTGCTCGCCGACGCCGTTGCCGCAGACGGGGATCTTCTCGAACAGCGACGCCGGCACGTCCTCCGTGATGAACCCGGCATGGAACTCGATCATCCCCCTCTCCAGGTGCGCGACCATGCTGGTGATGGAGACCCAGATGAAGAGCTTCTTGGCCATGATGCCGGAGAGGTTGGAGATGGCGCCGTGGGAGATGGTGCCGCTGATGTTCTTGTCGAAGTAGACGTAGTGGTCGCCGAA…
contig47906
CGGAGGCGGCGCCTGAGCCACAGGCGCCGGCGACACGGGCGGCGGGCCCGGCATGTCCTCGCGCACGACGCCGGCGCGCACGAGGAACTCCTCGAGCGTGACCCCCCCGAGCGTCTGCTGCCTCTGGGCCGGCGGGGGAGCGTCGGCGTCGGCGGAGGCCGAGGAGGGCCCTCCGAAGAACATCATGTCGCGCCAGACCTCGTCGACGGTCTTCTGGCTGAGCGTCCTGGGGAGCGTGAGCGAGCCCTGGCGCTGGATGCCGTGATCCGGCCCCGCGGCGGAGGCCGAGGCGGCGCCGACGGCCCCGATGGCGTGCGACTCCTCGGCGGTCCAGATGTTGCGGAGCAGCTCGTCCATGTTCATGGATCCGAAGTCCTTGCCGGGCCCGCCGAGCGCGCT…
contig47916
CGTCTGGATTGGAGCTGGACGCGATCAGTCGGTCGATCAGGCCTGGATGGACGTGGGCTGGATGACGGAGTCCAGGTCGGCCCTCATGCTCTTGTTCTTCTCCACGTTGTGGTCGGGCTGCAGCTCGCCGTCGGCGCCCCAGATCTCTGGGATGGCTCGCCGGAGGCCGCCGATGCTCTCAAGCGCGTAGTCCGCCTCCTTGCTCCTCACCCTCTTGCCAACCAGGGCTGTGCGGAGGCCGAGAGCTTTTCCCGCGGCGATGTTCCTCTCGCTGTCGTCGAGGAAGAGCGTTCGACGTGGGTTTGTGCCGGCGACGCGCAGGGCGGCGACGAAGGCGTGGACGGACGGTTTCAGGACGACGCCCGGGCGGTCGACGTCGGCGGCCTCGTCGTCCTCCTC…
contig48308
GCGGTCGTACCTCGATCTGGAGGAGCTGTGCCGGGGCGAGCCCCTCATGGACTACTCCAACATGTGGAGGATATGACGAATCCATCCATCTATTCGATATGGACTGGAGCGTCTCAGTTTGCTGGTAGCTATAGATGGTTATTGGTGATGCTAGCTCTTCGATTGATTAGTTGCTTCATTAACTTCCAATTAAGGATTGAGTTAATTAGGCGGTGG
contig48400
GCTGCAGGGGCTCGGCTGCAGCGCGATCGGCTTCGGCGAGCACACGGACCCGCAGCTCATCTCCGTGCTCCGCTCCAACGGCACGTCCGGCCTGCAGATCGCGCTCCAAAACGGGCAGTGGGTGTCCGTGCCTTCGGACCGCGACGCCTTCTTCGTCAACGTCGGCGATTCGTTGCAGGT
contig48615
ACAAGAGGAATAACGTTAGCAGCTGCGTCGTGGAGAAGGACGAGAGCGCGGCGCCGGTGGCAGACGTCTCGGACGGCTCAACTCCAGGGTGGTACGAGTATGACCACCTGGCGTATGGGGCTGAGCTGCACGAGCCGTTCTGCGCCACTCCGGAGCTGTGGGAGACGTCATGGCCGCTGGTGGAGTGGAACGCAGTGGCATGAATCAACGCTGCATATACGTACATCTGTCATCTGTGTACCCATGTATGTTGTTGCTAGCTTGTCTAGCTGGTTGATCCGGACCATG
contig48620
GGCGGCGGCGGACGAGGGCGTGGAGCTGCGGGGACTGATACTGAACCAGGCGCACCACAGCGGCGTGGAGAGGACGGCGGCAGAGGCGGCGTCGGTGGACGACCGCGTCCTGCCGCTGCCGGCGAACGACCTGCTCTGGGAGCTCGCGCTGCCGCTGGGCGCCGACCGGGACCACGAGTACTGCAACCCGGAGGCCATGCTAGCCGGCGTCGGAGCGGAGCGGCTGCGGAGGCTGCCGCCGTGCCTGGTGCTCGGCCGCAAGAAGGACCCGCCGAGGGACCGGCAGAGGGTGCTGGTGGACGCACTGCGGAAGGCCGGGGTGGCCGTGGAGGCGCAGATGGACGGCGCCGGGTACCACGCGATGGAGCTGTTCAAGGCCAACTGCGCCGCGGAGTTCAA…
contig48965
CCGCTGCGCGACGTCCTCGACGACGCCGGGCTCGGCGGCCGCCTGTCCCGCTCCCTCCGCCTCAAGCGCCCCTCGGGCCGGCCCCAGGGTCGCCTCGACGTCCGCGTCGCCGTCCGCGAGGCCGCCCGCTACTACGAACCCTCGCCCGCCGCCTACCCGCCGCCCTACGGCCAGCCCCCGCGACCCCTACGCGGCCCCGGCGCCGTACGGTTCGGGCGGGTACGGCCAGCAGCCGTACGCCGCGCCCCCGTCTGGGTACCCGGCCGCCTACGGCGCCGCCGTGCCCCCGCAGTCTGCTGGGTACCCTGCGGCCTACGGCGGCGCGCCCCAGGCGCAGCCGGCGTACGGCGCTGCTCCTGTCCCCGCGTACGGATCGGGCGGGTACGGGTCGGTGGAGGA…
contig49023
CATGTAACCGACCATTTCGAGTTTGCAACCTCTGTACCCGGAAGCATAACTAGCATTTGCACTGCTAAAGCTCAAGAGCGGGCTCCCCGCTCACGCGACCCATGGAATATTTCCGGGCAGTCAAGACGGAAGCATGGAGCTGCTCGTGCGGCGATGTCGCGAGAGGAGAGACCGCCGACCACCGCCGGACAAATACCGCAAACGTCCAGAGCCCGATGGCACCTCGCCGCTGGCAGCGTCACCAGTCCCCTGGTTTTCTGTACTGCTCCGCTTGTCTTCAGGAACCAGCCCGGCCCCGGCGGACACCACCGACAAGTCCATGGAAGCTACGCGGCGAAAATTCTCCATCCTCCTGCGCTGTGGCTCCGGCGACCTCGGCTGGTTGCGCTGATTGATCTG…
contig49112
ACCAAAGCACCCGTCGCTGAACGGGCTTCACCGACCGGACCTTCAAAGACGATCAACCCCTCCCACCTTGACACGAACTTAGACGTAAAGCAAACACAACACACGCCAACAATTCAATCGAGGTCCGGTCTTGAGTCTTGGAAACGGCTGCGATTAAGCGCTGGTCTTGTGCTCGCCGGCAGCGGCGGCGGCCTTGTCCTCCTCCCCTGTCTTGTGGTAACCAGGCAGCTTGTCCATGATCTTGCCCAGCAAGCCCTTCTTCTCCTTCGTGTCAGGGCTGCTCACCTCCTCGGCGGTCGGCGCCGGCGTGTGCACTGGTGCTGGAGCAGCATGCGTGACGGGCACCGCAGCAGCGTCTTCCGGCTTCTTCTGGCCGCCGGGCAGCTTCTCCTTGAACTT…
contig49312
TATTACTCGTTCACTCGATCTACTGCCGTAGCGCGATACTACCGTATGTATCTGCGCGGCCTTGTACAAAACCGTATTGACAGCGTCGGCCGGTGCGTCTCGATCGCCGACTATCTCTACTTCTCTGCGGAGCCGGGGTCCCACGGACGGCATGGTCTAAATCTGCCTCGATCTGCTCTGACGAGTCTCGGATCCAGTGGCCGTTCAGGTTGGCTGCTCCATCGCTCGGGCTCCTCCGCCGCTCACGATCCATGGGTGGCGGAGGACTTGCTCGGCGGAGAAGCGTCTCCACTCGTCACGGCACATCATCCGCCTCATGAGGTCCTTGGCGGCCGGAGACACGCCGGAGAACAGCCTCGGAGGGAACCGAACGCTGCCCCGCATCACGGCCGAGAGCAC…
contig49373
CCCACCGTGTCAAGCGGCAGCATCACGACACCGGCACCCGCCCCTGCTCGGCTGGCCGGCGCCCGCGTGGGCCTGCTGGACCTGGCCGTGCAGCAGCTCGGCCGGAGCCGGAGCCGGGGCCTGCGCCGCCGCCCTGAGGGCGCGAAGCCTGGCGGGCGCCTGAGGGACGGCGACGCAGGAGGGCGGCGCGTCCTCGGGCTTGTGGAGGAGCTTGGAGGAGGGGTCGAGCGGCGAGAGGAAGGACGTCGAGGACCGCAGCGTCAGCGCCATGGATCCGCTGCGCGTGCTCGGAGGAGATGTAGTAGATGCTCGGTGAGAATCGGAGGAGGAGGAAGAGGAGTGGGGATTGCTTTGCTTTGCTTTGCCTGGTTTGGGTCCTGTGAAGATTTCTATCGGTTG…
contig49432
CGCGTGCGCGGGCTGCGGTTCCTGCCATGGCAGAGGCAGGAGAGCTGTAAATCTGTGCAACGTCACTCTCTACTTCTCTCCCCTGTTTTATTGTGGAGGAGAGCTAGAGACGCAGAAATTCAGGGTTCTAAAGATAGTAATTCGAACATTCTTATTTTCATTGTGAATATAAGAAAACATAGCAGGAAT
contig49467
TGGGCGGCCACGGCGGTGGGTACGGCGGTGGGTACGGCCACCACGGCGGCAAGTTCAAGCACGGGAAGCACGGCCACGGCAAGTTCAAGCACGGCAAGCATGGCAAGCACGGCATGTTCGGCGGCGGCGGCAAGTTCAAGAAGTGGAAGTAATGAGCTAGCTAGTAGCTTCACCATGGCTGATAAATCAAAAATACCTAAACTCCTGTGTAGGCTTCCAGAACTTGGTTTGGTCAGGGAAAGCCTTTTGAGTTATCTAAGCAGGGTGTGGTGTGGTTGCTGCTCGATCTCGTGGAGCTTCCATCCTTTCCTCTATATAATTTGGCACTCTAGTTTTCGTCTG
contig49482
GACGCCCGCCTTGCGCGCCTCCTCGCCGCCCACGTCCGGGTGCTCCGCTCCTGCTGCTGCTGCTCCGGCGCCATCGCCTGGAACATCTCCGGCGCCTGCGGCTGCGCGGGCTCCACCAGCTGCGCCTGCACCCTCAGGCTCTGCGCCTGCGCCGGCGCCACGACGGACCCGGCCGCGGCCGTGGCAGCGGCCGAGGCCGCGAACACCGCGGCGCGCGCGCCCGGCGCCGGCGTGGCCGTGATGGCCGCCGCGCCGGTCTGGTGGGTCAGGTTGAGCGCCATATGGACGATGACGAGCTGGATCGGGTCACGTACGTACGACGGAGAGCTTGGGACGGATGCTACTCAGAGCAGATCACCGGTGACGACAGAACGTGACGGGCGAACGAACAGAGTTATT…
contig49544
GCCACGAGGTCGACGTCGGAGAGCAGGTCAAACAGGCTCATCTCGACGCCGCTGCCATTACTGAAGCCGGACGAGCCGCTGTTGGGGCTTCCCTGCCCCGGCGTCGGCCAAGATGCCGCACCTTCATCGTCAGCCGCGAAGAGGTCGTACACGCCGGAGGTCGCCGCCACGGCCGCTGCCAGCGGCACGCGCTCGTGGCGGGAGGCCAGAGGGTTCGCCGAGTGGACAACCGCGTCACAGGGCACGCAGAGAGCCGCCGCGTCCGCCGGACAGTACAAGGCCGCGGCGCCGCCGCAGACCGCGCACGCGGCGCCGCCATTGGGGCTCGTGCTGCCTTCGCTCTCCATGCCCTTGGCTTCTACTATGTGTTACTCTGCTGAGGATGATTTCTTGGTT
contig50237
GCTCTCGCACAACCACACGGTTTACACGTGCGCGCTCTATATTGCTCGCGCAGCCGCCGCCGAGGCCTTGTTCAGCTCCGCTCCGGCGCCCGTACGGCGTATATCCTCCCGTCCCCGGCGACGATGATGGCCTTGACGAGACCGCTCCCGCACTGGAACCCCGCGAACTCTCGCCGGTCCCTCCACACCCGCACGTTCTTGGAGTCCGTGCCGGTGTACAGCAGGTCCCCGGCCGCGGCGAGCGAGTACACGTGCCCGTCCTCCTTCACGAACGACCCCCAGGAGCCCCCGTCTCGTCCGCCGCGCCGGCCGTCAACGCCGCCCCGGCGCCGAGCCCCCGGCAGGTTCACCCACGGCGACGCGATGTACGGCGACGGGAACGCCGTGGCCGACGTGTTC…
contig50398
ACATGCGGCTGGAGGCCACCATCCAGCTGCCGTCCCGCGTGCCATACGGCTTCCACGGCACCTTCATCACCGGCAAGGAGCTCGAATCCCAGGCCTGAGCCGATCGAGCCCCGCTCCCGCTTGCCGCCTCCACGTTTCCCGGAGGACGGCAAGAAACAGAGGAGGACATGGAAAGAGGAAGTTACCAGAGGGAGGCATAGGAGATCCCCGGAATCTTCCCTTCCATTCCCCCCTGCAGTTAGCTCACACGTTCTGTTCATATTTAGCTCACACCAGCTTCAGTTCGCACTAGTG
contig50476
GCAGGAGTTTCCTCGCTTTTTCCCGTTGGGAGTTCCTGCTTGCTGCTCTGCTCTTTCGTCGGGTTTCTTGGAAGAGATTCATGCTCCCTTCGTGACTTCTTGCCATTTCTTTGCTTGATTTGCATGGTTTTTTGGTTCTTGCTGGAGGATTTGCCCCTTTTAGAGCTCGGATTCCTCCGTAAGATCCAGTTCCGCAATCATTTGATCCCGGAAAGTCTTAAACTATCTCGTGCGGGAGGCTCTGTTCAATCGTTGGAGCATGGGACAAAAGCTTCCATCCTTGGGGCCTCCGTGTCCGTGAGCTCGGATTCTTGCGCCATGACAAGCACCATGAAGTGGACG
contig51000
ACACAACTACGTACCACAACACAGGGAAGCATCGACCGAAACCAACGCCGATCCAGCAAAATCAAGACAAGCAAAATCATGGTAGCGGGGATGAAGCGCGCGAGGGAGGAGGAGGTATTGTCGCTGGCGCTGTCTCTGACCACGGACTCGTCAACGTCGTCATCGACGACGTCGGCCGACTCGCCGGCCGGTGCGCCGGTGGCGGTGACCAGAAAGAGGGTCCGGCGGGGGAGAGTGGTGGCCACGTCGGGGGGAGGGGGAGTTCGTGTGCAAGACGTGCGGCAGGGCCTTCGAGACGTTCCAGGCACTCGGCGGGCACCGGACCAGCCACCTCCGGGGGCGCCACGGGCTGGAGCTCGGCGTCGGCGTCGCCAGGGCCATCAAGGAGCGGCAAAGGCG…
contig51097
TTTACACATGTTTCAAGCATCTGTCGAAATCCCTTAACTATAAGAACTTGCGAGATCATTTACACATTCCACTATATTAGCATGCCCCAACTTTTGAACAGAAAAAAAATGCAATTAAATCTTCTCCTATGTGGGCCCAAATCAATGGCCATTCGGCCTTCGTGGCGAGGGCCCAAATCAATGGCGATTCTCTCTTATCTACTTTCTCTGAGACGTTCCCTGCCCAAAGTATATCGAGGT
contig51253
AGAGATAACAAAGATGAGGAACCAAAAGAGCCGTGTTCAGGAGTGCAAGGTCGAGCACATCGACCTCATCCCGGGGATGCCGGACGACGTCGCCGTCGACTGCCTGGCGCGCGTCCCGCACGCCTCCTTCCGCTCGATGCGGGGCGTGTGCCGCGGCTGGAACAGCGCCGCCACCGCGCCGGAGTTCGCCCTGGCGCGCGCCGAGGCCGGCGCCAACGAGGATCTGGTCTACCTGCTGCAGTTCGGGAACCCGGCGGCCGCGGACGACGCCGCGCCGGAGAACGCCCAGGCGTACGGGGTGTCGGTGTACAACGTCACCGACCGGGGAGTGGCGCCGCGAGGGCGCCGCGCCGCCTGTGCCGATGTTCGCGCAGTGCGCGGCCGTGGGGAGCCGCCTCG…
contig51581
CGTGGCACCCGGACGGGCGCGTCCTGGCCACGGGCAACCAGGACAGGACGTGCCGGCTGTGGGACGTGCGCAACCCGTCCGAGGCGTTCGCGGTGTTGGAGGGGAGGATCGGCGCCGTCAGGGGGCTCAAGTTCTCGCCGGACGGCCGGTTCCTGGCTGCGTCGGAGCCGGCGGACTTTGTCTGCGTCTACGACGTGGCGGCGGGGTACGCCCGCGCACAGGAGATCGATCTGTTCGGGGAGATCGCCGGCGTGTCCTTCAGCCCTGACGACGGTGCAGAGACGCTGTTCGTGGGCATCGCCGACCGTACGTACGGCGGCCTGCTCGAGTTCCGCAGGCGGCACCGTCATGGCTACCTGGACTGCTATCTATGAAGTGTACGGTGTATTTCGCGTGCCA…
contig51769
CCCGAGCCAAATATCTACATACACCTGCTAGCAACCAAGCATACAAAGCGCACATTAATCAGCGATCCATCCGTCGATCAGGCGAGCGCGGCGAGCCCGCCGCCGCGCATCATCTGGCGGAACTCGTGGAAGTCGACGCGGCCGTCGCCGTCGCGGTCCACCTGGTCGATCATGCGGCGGCACTCCTCGGCCGACCGGCCCTGCTTCAGCCCCAGCGACGCCAGCACCGCGCTCAGCTCGTCCACCGTGATGAACCCGTCGCCGTTGGCGTCGAACACCCGGAACGCCTCCCGCATGTCCTCGTCCTCCTCCGCCTCCGCCTCCCCGTCCGACGAGCCCTTCTGGCTCCCGCCGTCGCCCGTCGACATAATGGTGCGGTACAGCTCCCCGAACTCCTCC…
contig51964
CTACATCCGCATTTGAGAGTACAAGGTAAGAACAAAAGAATCAACCCAGCCGGCCAGGCCCCGGCACCGGGCTCTCCATGTACAACAACACGCCCCGGCGCCGACGCCGGCTCTCAAGACACGACGCGACCTCCCTCCCGTTTCCTATGCTGTATTTACACTGGTCCGCGAGCTCGCGGCGAAGAAGAAGTCATTCATTCCGCTTCTCTCGATCTCAGGTCTCTGACGGTCTCTTGG
contig52125
CGTGCGGAAGCTCTCGAAGAAGAGGTCGAGCAGCGAGCCCGGCTTGGTCCACGCCGCGTTGATCTGCGTCATGATCACCGTCCGGTCCGCCGTCGCCGCCCGCGCCAGCACCTCCTCCAGGTCACCGTACGGCGACGCCTGGACGGGGGCGGGTGCCGGAGCCGCGACGACGGTGAGGTTGTGTGCGGCGTCGGAGCGCAGGTGGTGCTGTGTGGCGGTGCCGTTGTTGTGGCTCCAGGCGACGACGTCGACGAGGCTCCGGCCGGGGCTGGCGGACATGAAGAAGAGGACGCAGACGGTGGCCATGGCGGCGCCCAGCACGAAGGACACCATGGGGCTAATGCTGCTGCTGCCGCCTGCGTCCCCCTTCATCTTCCCGCCCAACATCTGTCTATCTGG…
contig52380
CATCACACACGTGAAAATCGTGCTCTGGGACTAGTACTCAGCACGTCGACTGCATACAAAAAGAAGCAAAATGTACTCTATATGCCGCGCCTAATCACGAGGACGAACTCGATCAGAAGCACGCGTCGAGGAGGCAGCAGCAGCAGAGCGCCGCACAGCATCCTTTCAAGAAGCCATCGCCGCCGGCCGGAGGGTACTGTTGGTCCTGCGGGTAGGTGGACGGTGGCGGCGCGACGTAGGCCTGCTGCTGGCCCGGCGGAGGGTACGCTGCTGCAGTGCCCGGCGGCGGGTAGCCCTGCTGGTAGCTCA
contig52478
GGATGCATCGACATCGCGATTCGACCAGACGCCTTCAACGCGTGGTTCGTTTTAAGGAGTTTCGATAACGACGACATACGAGGTGTATACATATACACTATTGTGGAGAGCACCTACCACAGAGCGATCAAATACCTCTGCACACATAAGCATGTCAGGGTTGACGATATATCAAGTTTC
contig52590
GCATGGACACATCGGGATGACCGGCACGGGGACACACGGCACCGGCGAGAAGAAGGCCGTCATGGAGAACATCAAGGAAAAGCTCCCTCGGTGGCCACGGTGACCACCAGCAGACCGGTGACACCTACGGGCAGCAGGGAGCCACCGGCATGGCGACACATGGCACCCCGGCCGGCGGCGGCA
contig52682
[truncated: 409 more rows]
